# Supplementary material for: Aspergillus fumigatus High Osmolarity Glycerol Mitogen Activated Protein Kinases SakA and MpkC Physically Interact During Osmotic and Cell Wall Stresses
Source: Front Microbiol. 2019 May 7;10:918. doi: 10.3389/fmicb.2019.00918 (PMC6514138; doi:10.3389/fmicb.2019.00918)
Supplement: Supplementary file 2 [file Table_2.xls]

## Sheet: MpkC GFP_CR 5 min
Supplementary Table S2 - Total proteins identified in the MpkC::GFP strain in presence of Congo Red 300µg/mL (5, 15, 30 and 60 min)
Accession	Accession	Description	Score	Coverage	# Proteins	# Unique Peptides	# Peptides	# PSMs	# AAs	MW [kDa]	calc. pI
Afu1g06790	Afu3g06550	Afu3g06550 AspGDID:ASPL0000105066 COORDS:Chr3_A_fumigatus_Af293:1623469-1625008W, translated using codon table 1 (469 amino acids) Uncharacterized ORF; Has domain(s) with predicted phosphatase activity, phosphoserine phosphatase activity and role in L-serine biosynthetic process, metabolic process	141.051	61.83	1	19	19	29	469	51.8419	5.89697
Afu6g07620	Afu5g09100	mpkC AspGDID:ASPL0000107981 COORDS:Chr5_A_fumigatus_Af293:2340794-2342470W, translated using codon table 1 (378 amino acids) Verified ORF; Putative mitogen activated protein kinase (MAPK); involved in the oxidative stress response; transcript abundance increases in response to carbon source and oxidative stress	117.354	66.93	1	15	18	26	378	43.2801	5.75732
	Afu1g12940	sakA AspGDID:ASPL0000102362 COORDS:Chr1_A_fumigatus_Af293:3428181-3429807W, translated using codon table 1 (366 amino acids) Verified ORF; Putative mitogen-activated protein kinase (MAPK) with predicted roles in the osmotic and oxidative stress responses; involved in sensing nitrogen in the medium	42.9133	34.43	1	7	8	10	366	41.9334	5.60498
	Afu6g03460	Afu6g03460 AspGDID:ASPL0000108801 COORDS:Chr6_A_fumigatus_Af293:741171-742895W, translated using codon table 1 (574 amino acids) Uncharacterized ORF; Has domain(s) with predicted ATP binding activity	30.9594	20.56	1	7	7	7	574	63.4223	6.13818
	Afu3g08650	Afu3g08650 AspGDID:ASPL0000105267 COORDS:Chr3_A_fumigatus_Af293:2214642-2217724W, translated using codon table 1 (939 amino acids) Uncharacterized ORF; Putative C1-tetrahydrofolate synthase; transcript up-regulated in conidia exposed to neutrophils	28.651	13.95	1	9	9	9	939	100.46	7.44482
	Afu6g02910	argEF AspGDID:ASPL0000108747 COORDS:Chr6_A_fumigatus_Af293:603327-600472C, translated using codon table 1 (906 amino acids) Verified ORF; Mitochondrial bifunctional enzyme with N-acetyl-gamma-glutamyl-phosphate reductase and acetylglutamate kinase activity, catalyzes the second and third step in arginine biosynthesis	25.2659	11.7	1	8	8	8	906	99.3845	8.14795
	Afu2g07420	sac6 AspGDID:ASPL0000103465 COORDS:Chr2_A_fumigatus_Af293:1889973-1887748C, translated using codon table 1 (646 amino acids) Verified ORF; Putative actin-bundling protein, fimbrin; conidia-enriched protein	22.7089	14.71	1	6	6	6	646	72.4336	6.12549
	Afu6g02540	Afu6g02540 AspGDID:ASPL0000108708 COORDS:Chr6_A_fumigatus_Af293:481139-483203W, translated using codon table 1 (643 amino acids) Uncharacterized ORF; Has domain(s) with predicted actin binding activity	20.7183	14.31	1	7	7	7	643	65.9529	9.5249
	Afu1g10310	Afu1g10310 AspGDID:ASPL0000102095 COORDS:Chr1_A_fumigatus_Af293:2655644-2657900W, translated using codon table 1 (604 amino acids) Uncharacterized ORF; Putative RNase L inhibitor of the ABC superfamily	19.1446	11.92	1	5	5	5	604	68.1972	8.23584
	Afu2g01040	Afu2g01040 AspGDID:ASPL0000102935 COORDS:Chr2_A_fumigatus_Af293:239825-238336C, translated using codon table 1 (379 amino acids) Uncharacterized ORF; Putative formaldehyde dehydrogenase; transcript up-regulated in conidia exposed to neutrophils	19.0448	25.59	1	5	5	5	379	40.0182	7.26904
	Afu6g08360	Afu6g08360 AspGDID:ASPL0000109193 COORDS:Chr6_A_fumigatus_Af293:1958167-1959214W, translated using codon table 1 (332 amino acids) Uncharacterized ORF; Thiazole biosynthesis enzyme; hypoxia induced protein; induced by gliotoxin exposure	18.5829	22.89	1	4	4	4	332	35.469	5.84619
	Afu1g05490	Afu1g05490 AspGDID:ASPL0000101717 COORDS:Chr1_A_fumigatus_Af293:1568506-1572348W, translated using codon table 1 (1256 amino acids) Uncharacterized ORF; Ortholog of <i>A. nidulans FGSC A4</i> : AN4072, <i>A. niger CBS 513.88</i> : An18g04300, <i>A. oryzae RIB40</i> : AO090009000396, <i>Aspergillus wentii</i> : Aspwe1_0169302 and <i>Aspergillus sydowii</i> : Aspsy1_0057624	17.0371	5.41	1	4	4	6	1256	139.306	9.31982
	Afu3g08540	Afu3g08540 AspGDID:ASPL0000105256 COORDS:Chr3_A_fumigatus_Af293:2192405-2191310C, translated using codon table 1 (323 amino acids) Uncharacterized ORF; Ortholog(s) have calcium ion binding, zinc ion binding activity and role in asexual sporulation, axial cellular bud site selection, bipolar cellular bud site selection, regulation of COPII vesicle coating	15.8961	19.5	1	2	2	2	323	36.0919	7.34229
	Afu2g16020	Afu2g16020 AspGDID:ASPL0000104319 COORDS:Chr2_A_fumigatus_Af293:4237810-4239808W, translated using codon table 1 (566 amino acids) Uncharacterized ORF; Putative heat shock protein; transcript induced during conidial germination	15.4891	14.49	1	6	6	6	566	61.6862	6.87354
	Afu2g11840	cyc8 AspGDID:ASPL0000103898 COORDS:Chr2_A_fumigatus_Af293:3056794-3059852W, translated using codon table 1 (867 amino acids) Verified ORF; Transcriptional corepressor; ortholog of <i>A. nidulans</i> ssnF; calcium induced; mutation causes increased azole sensitivity	14.8919	6.23	1	5	5	6	867	94.5764	6.72705
	Afu1g05610	Afu1g05610 AspGDID:ASPL0000101729 COORDS:Chr1_A_fumigatus_Af293:1612356-1610038C, translated using codon table 1 (616 amino acids) Verified ORF; Putative protein phosphotase 2a 65kd regulatory subunit; conidia-enriched protein; protein induced by heat shock	14.3294	12.01	1	4	4	4	616	69.1473	4.85596
	Afu2g07520	Afu2g07520 AspGDID:ASPL0000363027 COORDS:Chr2_A_fumigatus_Af293:1926201-1928684W, translated using codon table 1 (614 amino acids) Uncharacterized ORF; Ortholog(s) have aminopeptidase activity, epoxide hydrolase activity, role in cellular lipid metabolic process, protein catabolic process and cytosol, extracellular region, nucleus localization	14.2419	16.61	1	7	7	7	614	69.6784	6.21436
	Afu1g15960	Afu1g15960 AspGDID:ASPL0000102659 COORDS:Chr1_A_fumigatus_Af293:4331468-4333260W, translated using codon table 1 (554 amino acids) Uncharacterized ORF; Ortholog(s) have flavin adenine dinucleotide binding, glutathione transferase activity, glutathione-disulfide reductase activity	14.184	12.27	1	4	4	4	554	60.0714	8.70459
	Afu4g07130	mvd1 AspGDID:ASPL0000106427 COORDS:Chr4_A_fumigatus_Af293:1851690-1852972W, translated using codon table 1 (404 amino acids) Uncharacterized ORF; Diphosphomevalonate decarboxylase; SrbA-regulated during hypoxia	13.9108	19.8	1	4	4	4	404	43.1272	6.01123
	Afu5g02410	Afu5g02410 AspGDID:ASPL0000107421 COORDS:Chr5_A_fumigatus_Af293:623486-621886C, translated using codon table 1 (505 amino acids) Uncharacterized ORF; Putative DEAD/DEAH box helicase; predicted gene pair with AFUA_3G08160 (eukaryotic translation initiation factor eIF4A; ATP-dependent RNA helicase, tifA)	13.815	7.72	1	2	5	5	505	57.4434	6.99072
	Afu5g06500	Afu5g06500 AspGDID:ASPL0000107726 COORDS:Chr5_A_fumigatus_Af293:1587081-1588611W, translated using codon table 1 (447 amino acids) Uncharacterized ORF; Acyl-CoA dehydrogenase family protein with a predicted role in fatty acid beta oxidation; induced by exposure to artemisinin	13.7051	11.86	1	4	4	4	447	49.1848	8.90967
	Afu5g00720	Afu5g00720 AspGDID:ASPL0000107256 COORDS:Chr5_A_fumigatus_Af293:204504-203702C, translated using codon table 1 (248 amino acids) Uncharacterized ORF; Has domain(s) with predicted N-acetyltransferase activity	13.6748	27.02	1	5	5	5	248	29.0426	5.32568
	Afu3g07790	Afu3g07790 AspGDID:ASPL0000105183 COORDS:Chr3_A_fumigatus_Af293:1963894-1965412W, translated using codon table 1 (464 amino acids) Uncharacterized ORF; Argininosuccinate lyase; hypoxia induced protein	12.5892	16.59	1	5	5	5	464	51.8196	6.27783
	Afu6g04010	Afu6g04010 AspGDID:ASPL0000108856 COORDS:Chr6_A_fumigatus_Af293:901498-904822W, translated using codon table 1 (962 amino acids) Uncharacterized ORF; Ortholog(s) have importin-alpha export receptor activity, role in cell division, protein export from nucleus and nuclear membrane localization	12.3098	5.3	1	3	3	3	962	108.421	5.37646
	Afu5g07050	Afu5g07050 AspGDID:ASPL0000107780 COORDS:Chr5_A_fumigatus_Af293:1745205-1746800W, translated using codon table 1 (463 amino acids) Uncharacterized ORF; Proteasome regulatory particle subunit; transcript induced by exposure to human airway epithelial cells	12.2709	12.96	1	4	4	4	463	51.4175	5.75732
	Afu5g09860	Afu5g09860 AspGDID:ASPL0000108054 COORDS:Chr5_A_fumigatus_Af293:2552613-2551525C, translated using codon table 1 (287 amino acids) Uncharacterized ORF; Putative esterase	12.258	16.38	1	4	4	4	287	31.5205	6.72705
	Afu4g03322	Afu4g03322 AspGDID:ASPL0000365151 COORDS:Chr4_A_fumigatus_Af293:944673-943800C, translated using codon table 1 (257 amino acids) Uncharacterized ORF; Ortholog of <i>A. nidulans FGSC A4</i> : AN7177, <i>A. niger CBS 513.88</i> : An14g01990, <i>A. oryzae RIB40</i> : AO090011000139, <i>Aspergillus sydowii</i> : Aspsy1_0052594 and <i>Aspergillus terreus NIH2624</i> : ATET_02136	12.0987	19.07	1	4	4	4	257	28.9266	4.86865
	Afu6g06350	Afu6g06350 AspGDID:ASPL0000108996 COORDS:Chr6_A_fumigatus_Af293:1349712-1348557C, translated using codon table 1 (298 amino acids) Uncharacterized ORF; Proteasome subunit alpha type 3; reacts with rabbit immunosera exposed to A. fumigatus conidia	12.03	17.11	1	5	5	5	298	31.8111	5.21143
	Afu6g07620	Afu6g07620 AspGDID:ASPL0000109122 COORDS:Chr6_A_fumigatus_Af293:1731263-1729750C, translated using codon table 1 (437 amino acids) Uncharacterized ORF; GDP-mannose pyrophosphorylase A; repressed by exposure to artemisinin	11.8523	10.53	1	3	3	3	437	48.2561	7.29834
	Afu4g07650	cyp6 AspGDID:ASPL0000106480 COORDS:Chr4_A_fumigatus_Af293:1987776-1988776W, translated using codon table 1 (209 amino acids) Uncharacterized ORF; Putative peptidyl-prolyl cis-trans isomerase	11.6521	17.7	1	3	3	3	209	22.9459	8.27979
	Afu3g07680	Afu3g07680 AspGDID:ASPL0000105174 COORDS:Chr3_A_fumigatus_Af293:1941416-1940148C, translated using codon table 1 (422 amino acids) Uncharacterized ORF; Putative ran GTPase activating protein	11.4944	12.09	1	3	3	3	422	46.1998	4.67822
	Afu1g06790	Afu1g06790 AspGDID:ASPL0000101847 COORDS:Chr1_A_fumigatus_Af293:1937397-1941009W, translated using codon table 1 (1095 amino acids) Uncharacterized ORF; Ortholog(s) have role in protein import into nucleus, regulation of mitotic cell cycle and cytosol, nuclear membrane, nucleolus localization	11.2748	3.93	1	3	3	3	1095	121.355	4.76709
	Afu5g05500	Afu5g05500 AspGDID:ASPL0000107629 COORDS:Chr5_A_fumigatus_Af293:1277444-1278887W, translated using codon table 1 (424 amino acids) Uncharacterized ORF; Ortholog(s) have phosphoglycerate dehydrogenase activity, role in serine family amino acid biosynthetic process and cytosol localization	11.1165	10.14	1	3	3	3	424	45.8868	7.00537
	Afu6g02830	Afu6g02830 AspGDID:ASPL0000108738 COORDS:Chr6_A_fumigatus_Af293:575599-576182W, translated using codon table 1 (130 amino acids) Uncharacterized ORF; Has domain(s) with predicted oxidoreductase activity, role in oxidation-reduction process and mitochondrion localization	10.6652	36.15	1	3	3	3	130	14.3505	8.19189
	Afu2g01920	Afu2g01920 AspGDID:ASPL0000103022 COORDS:Chr2_A_fumigatus_Af293:479695-481689W, translated using codon table 1 (664 amino acids) Uncharacterized ORF; Ortholog(s) have cytosol localization	10.584	8.28	1	3	3	3	664	74.2475	7.1958
	Afu2g12900	Afu2g12900 AspGDID:ASPL0000104003 COORDS:Chr2_A_fumigatus_Af293:3308048-3307099C, translated using codon table 1 (271 amino acids) Uncharacterized ORF; Ortholog(s) have urease activity, role in urea catabolic process and cytosol, nucleus localization	10.5669	15.13	1	3	3	3	271	29.1578	6.22705
	Afu1g05560	Afu1g05560 AspGDID:ASPL0000101724 COORDS:Chr1_A_fumigatus_Af293:1596516-1594882C, translated using codon table 1 (389 amino acids) Uncharacterized ORF; Ortholog(s) have role in cytoplasmic translation, filamentous growth and cytosol, nucleus, polysomal ribosome, polysome localization	10.5652	10.28	1	3	3	3	389	42.7828	8.74854
	Afu3g11640	Afu3g11640 AspGDID:ASPL0000105562 COORDS:Chr3_A_fumigatus_Af293:3058607-3059789W, translated using codon table 1 (368 amino acids) Uncharacterized ORF; Homoserine dehydrogenase; no human homolog	10.5231	17.93	1	5	5	5	368	38.4803	5.87158
	Afu2g13240	Afu2g13240 AspGDID:ASPL0000104038 COORDS:Chr2_A_fumigatus_Af293:3402661-3404769W, translated using codon table 1 (506 amino acids) Uncharacterized ORF; Putative V-type ATPase, B subunit; transcript induced by exposure to human airway epithelial cells	10.4946	7.71	1	3	3	3	506	56.383	5.99854
	Afu2g12870	sec17 AspGDID:ASPL0000104000 COORDS:Chr2_A_fumigatus_Af293:3300543-3301681W, translated using codon table 1 (292 amino acids) Uncharacterized ORF; Putative vesicular-fusion protein; transcript induced by exposure to human airway epithelial cells	10.2716	12.33	1	2	2	2	292	32.8206	5.49072
	Afu8g04810	Afu8g04810 AspGDID:ASPL0000110815 COORDS:Chr8_A_fumigatus_Af293:1104248-1103015C, translated using codon table 1 (336 amino acids) Uncharacterized ORF; Ortholog(s) have role in circadian regulation of gene expression, conidium formation, establishment or maintenance of bipolar cell polarity regulating cell shape and protein phosphorylation, <a href="#GOsection">more</a>	9.79849	10.12	1	3	3	3	336	39.5131	7.31299
	Afu5g12260	tigA AspGDID:ASPL0000108282 COORDS:Chr5_A_fumigatus_Af293:3183118-3184297W, translated using codon table 1 (368 amino acids) Uncharacterized ORF; Putative disulfide isomerase	9.67488	10.87	1	3	3	3	368	40.2289	6.44287
	Afu4g03650	Afu4g03650 AspGDID:ASPL0000106184 COORDS:Chr4_A_fumigatus_Af293:1028974-1030431W, translated using codon table 1 (446 amino acids) Uncharacterized ORF; Ribosome associated DnaJ chaperone Zuotin	9.54669	8.07	1	3	3	3	446	51.2243	8.19189
	Afu1g08790	Afu1g08790 AspGDID:ASPL0000101945 COORDS:Chr1_A_fumigatus_Af293:2260124-2263969W, translated using codon table 1 (1072 amino acids) Uncharacterized ORF; Ortholog(s) have nuclear export signal receptor activity	9.47424	5.6	1	7	7	7	1072	123.425	5.43994
	Afu4g10730	Afu4g10730 AspGDID:ASPL0000106786 COORDS:Chr4_A_fumigatus_Af293:2795549-2793995C, translated using codon table 1 (458 amino acids) Uncharacterized ORF; Ortholog(s) have ATP-dependent 3'-5' DNA helicase activity, ATP-dependent 5'-3' DNA helicase activity, sequence-specific DNA binding activity	9.42373	8.95	1	2	2	3	458	49.6891	6.29053
	Afu4g14040	Afu4g14040 AspGDID:ASPL0000107109 COORDS:Chr4_A_fumigatus_Af293:3664993-3662573C, translated using codon table 1 (611 amino acids) Uncharacterized ORF; Ortholog of <i>A. nidulans FGSC A4</i> : AN3519, AN2646, AN0587, AN0866, AN7370 and <i>A. fumigatus Af293</i> : Afu1g15200, Afu3g03790, Afu5g06900, Afu7g08575	9.42125	5.4	1	2	2	2	611	68.0235	5.96045
	Afu5g02360	Afu5g02360 AspGDID:ASPL0000107416 COORDS:Chr5_A_fumigatus_Af293:608651-606106C, translated using codon table 1 (698 amino acids) Uncharacterized ORF; Ortholog(s) have role in hyphal growth, peroxisome organization, vacuole organization and Golgi apparatus localization	9.29335	9.31	1	4	4	4	698	78.1349	8.17725
	Afu6g07760	Afu6g07760 AspGDID:ASPL0000109136 COORDS:Chr6_A_fumigatus_Af293:1770437-1772048W, translated using codon table 1 (492 amino acids) Uncharacterized ORF; Ortholog(s) have structural molecule activity	9.28443	7.72	1	3	3	3	492	54.4651	6.49365
	Afu1g02410	Afu1g02410 AspGDID:ASPL0000101411 COORDS:Chr1_A_fumigatus_Af293:702057-703574W, translated using codon table 1 (469 amino acids) Uncharacterized ORF; Ortholog(s) have ATP-dependent 3'-5' DNA helicase activity, ATP-dependent 5'-3' DNA helicase activity and role in box C/D snoRNP assembly, histone exchange, rRNA processing, regulation of transcription from RNA polymerase II promoter	9.27903	8.74	1	3	3	3	469	51.3145	5.8335
	Afu7g02310	Afu7g02310 AspGDID:ASPL0000110026 COORDS:Chr7_A_fumigatus_Af293:629238-628529C, translated using codon table 1 (217 amino acids) Uncharacterized ORF; Putative adenine phosphoribosyltransferase 1; transcript induced by exposure to human airway epithelial cells; induced by gliotoxin exposure	8.39184	15.21	1	2	2	2	217	23.6063	6.39209
	Afu8g04730	Afu8g04730 AspGDID:ASPL0000110807 COORDS:Chr8_A_fumigatus_Af293:1078214-1075934C, translated using codon table 1 (728 amino acids) Uncharacterized ORF; Oligopeptidase family protein	7.81563	10.99	1	5	5	5	728	79.9422	6.15088
	Afu5g09910	Afu5g09910 AspGDID:ASPL0000108059 COORDS:Chr5_A_fumigatus_Af293:2564144-2563392C, translated using codon table 1 (217 amino acids) Uncharacterized ORF; Putative p-nitroreductase family protein; protein induced by heat shock; Yap1-dependent induction in response to hydrogen peroxide; induced by gliotoxin exposure	7.77864	13.36	1	3	3	3	217	24.2985	5.90967
	Afu5g10370	sdh2 AspGDID:ASPL0000108103 COORDS:Chr5_A_fumigatus_Af293:2655836-2654821C, translated using codon table 1 (299 amino acids) Uncharacterized ORF; Iron-sulfur protein subunit of succinate dehydrogenase with a predicted role in the citric acid cycle; transcript up-regulated in conidia exposed to neutrophils; induced by exposure to artemisinin; transcript downregulated by hypoxia	7.66336	12.04	1	3	3	3	299	33.894	8.92432
	Afu4g04120	Afu4g04120 AspGDID:ASPL0000106230 COORDS:Chr4_A_fumigatus_Af293:1160684-1163043W, translated using codon table 1 (598 amino acids) Uncharacterized ORF; Ortholog(s) have guanyl-nucleotide exchange factor adaptor activity	7.54829	4.68	1	2	2	2	598	66.2801	7.56201
	Afu5g07000	Afu5g07000 AspGDID:ASPL0000107775 COORDS:Chr5_A_fumigatus_Af293:1735022-1736346W, translated using codon table 1 (360 amino acids) Uncharacterized ORF; Puttaive NAD binding Rossmann fold oxidoreductase; transcript up-regulated in conidia exposed to neutrophils	7.15501	8.06	1	2	2	3	360	39.9447	7.03467
	Afu2g15870	Afu2g15870 AspGDID:ASPL0000104304 COORDS:Chr2_A_fumigatus_Af293:4194874-4191631C, translated using codon table 1 (1039 amino acids) Uncharacterized ORF; Ortholog(s) have cytosol, nuclear envelope localization	7.11813	3.18	1	2	2	2	1039	114.292	4.65283
	Afu2g03580	Afu2g03580 AspGDID:ASPL0000103185 COORDS:Chr2_A_fumigatus_Af293:953968-955580W, translated using codon table 1 (518 amino acids) Uncharacterized ORF; Ortholog(s) have phenylalanine-tRNA ligase activity, role in phenylalanyl-tRNA aminoacylation and cytosol, phenylalanine-tRNA ligase complex localization	6.95864	15.64	1	4	4	4	518	58.509	7.44482
	Afu3g14540	hsp30 AspGDID:ASPL0000105843 COORDS:Chr3_A_fumigatus_Af293:3853746-3853204C, translated using codon table 1 (180 amino acids) Verified ORF; Putative 30-kilodalton heat shock protein; conidia-enriched protein; protein levels increase in response to amphotericin B and hydrogen peroxide	6.95252	18.89	1	2	2	4	180	20.4503	6.55127
	Afu2g10600	Afu2g10600 AspGDID:ASPL0000103775 COORDS:Chr2_A_fumigatus_Af293:2713549-2714392W, translated using codon table 1 (242 amino acids) Verified ORF; Putative NADH dehydrogenase; mutation causes increased azole resistance	6.93995	11.98	1	2	2	2	242	27.5249	5.03369
	Afu4g07190	argB AspGDID:ASPL0000106433 COORDS:Chr4_A_fumigatus_Af293:1868021-1866906C, translated using codon table 1 (371 amino acids) Verified ORF; Ornathine carbamoyltransferase, enzyme of the arginine biosynthesis pathway; hypoxia induced protein	6.81867	7.82	1	2	2	2	371	40.0877	7.89893
	Afu2g14210	ilv3 AspGDID:ASPL0000104136 COORDS:Chr2_A_fumigatus_Af293:3721264-3723226W, translated using codon table 1 (606 amino acids) Verified ORF; Putative mitochondrial dihydroxy acid dehydratase; hypoxia induced protein; induced by exposure to human airway epithelial cells; required for virulence	6.78272	5.12	1	2	2	2	606	64.7161	7.6499
	Afu2g09310	Afu2g09310 AspGDID:ASPL0000103649 COORDS:Chr2_A_fumigatus_Af293:2382162-2382540W, translated using codon table 1 (71 amino acids) Uncharacterized ORF; Has domain(s) with predicted proton-transporting ATP synthase activity, rotational mechanism, proton-transporting ATPase activity, rotational mechanism activity and role in ATP synthesis coupled proton transport	6.76171	30.99	1	2	2	2	71	7.85714	10.4185
	Afu3g10300	Afu3g10300 AspGDID:ASPL0000105428 COORDS:Chr3_A_fumigatus_Af293:2667473-2665767C, translated using codon table 1 (524 amino acids) Uncharacterized ORF; Putative galactokinase with a role in galactose catabolism; transcript up-regulated in conidia exposed to neutrophils	6.30409	6.3	1	2	2	2	524	57.6085	6.65381
	Afu4g12850	clxA AspGDID:ASPL0000106991 COORDS:Chr4_A_fumigatus_Af293:3365625-3367567W, translated using codon table 1 (563 amino acids) Verified ORF; Calnexin, ER membrane chaperone involved in folding of glycoproteins directed to the secretory pathway; hypoxia repressed; enriched in dormant conidia	5.90886	3.91	1	2	2	2	563	61.8151	5.07178
	Afu5g02850	Afu5g02850 AspGDID:ASPL0000107464 COORDS:Chr5_A_fumigatus_Af293:754834-756051W, translated using codon table 1 (324 amino acids) Uncharacterized ORF; Has domain(s) with predicted arylformamidase activity and role in tryptophan catabolic process to kynurenine	5.77326	10.8	1	3	3	3	324	36.303	5.21143
	Afu3g05910	Afu3g05910 AspGDID:ASPL0000105004 COORDS:Chr3_A_fumigatus_Af293:1450275-1447686C, translated using codon table 1 (835 amino acids) Uncharacterized ORF; Has domain(s) with predicted role in DNA replication-independent nucleosome assembly and HIR complex localization	5.72343	2.87	1	2	2	2	835	87.3008	9.71533
	Afu2g08990	Afu2g08990 AspGDID:ASPL0000103617 COORDS:Chr2_A_fumigatus_Af293:2302751-2304016W, translated using codon table 1 (421 amino acids) Uncharacterized ORF; Ortholog(s) have GDP-dissociation inhibitor activity, GTPase activator activity, translation initiation factor binding activity and role in mature ribosome assembly, negative regulation of translational initiation	5.50026	9.26	1	2	2	2	421	46.8299	5.16064
	Afu7g02020	Afu7g02020 AspGDID:ASPL0000109997 COORDS:Chr7_A_fumigatus_Af293:544081-544744W, translated using codon table 1 (105 amino acids) Uncharacterized ORF; Has domain(s) with predicted hydrolase activity, acting on acid anhydrides, catalyzing transmembrane movement of substances activity, role in proton transport and vacuolar proton-transporting V-type ATPase complex localization	5.45645	28.57	1	2	2	3	105	11.7859	5.21143
	Afu2g09730	Afu2g09730 AspGDID:ASPL0000103689 COORDS:Chr2_A_fumigatus_Af293:2494100-2495262W, translated using codon table 1 (321 amino acids) Uncharacterized ORF; Has domain(s) with predicted nucleic acid binding, nucleotide binding activity	5.30818	6.85	1	2	2	3	321	34.7668	10.6382
	Afu5g05680	Afu5g05680 AspGDID:ASPL0000107645 COORDS:Chr5_A_fumigatus_Af293:1322763-1324274W, translated using codon table 1 (464 amino acids) Uncharacterized ORF; Ortholog(s) have translation release factor activity, codon specific activity and role in asexual sporulation resulting in formation of a cellular spore, cellular response to nitrogen starvation, cytokinesis, translational termination	5.23176	6.03	1	2	2	2	464	51.8989	6.48096
	Afu5g11040	Afu5g11040 AspGDID:ASPL0000108164 COORDS:Chr5_A_fumigatus_Af293:2828675-2829826W, translated using codon table 1 (360 amino acids) Uncharacterized ORF; Ortholog(s) have pantoate-beta-alanine ligase activity, role in pantothenate biosynthetic process and cytosol, nucleus localization	5.19526	6.39	1	2	2	2	360	39.7746	8.20654
	Afu4g11910	Afu4g11910 AspGDID:ASPL0000106899 COORDS:Chr4_A_fumigatus_Af293:3145186-3142526C, translated using codon table 1 (841 amino acids) Uncharacterized ORF; Ortholog(s) have cytoplasm localization	5.17675	3.09	1	2	2	2	841	95.5556	6.97607
	Afu5g08290	Afu5g08290 AspGDID:ASPL0000107901 COORDS:Chr5_A_fumigatus_Af293:2105292-2104352C, translated using codon table 1 (283 amino acids) Uncharacterized ORF; Ortholog(s) have intracellular localization	4.46054	8.48	1	3	3	3	283	31.3553	6.69775
	Afu2g14270	Afu2g14270 AspGDID:ASPL0000104142 COORDS:Chr2_A_fumigatus_Af293:3742174-3739906C, translated using codon table 1 (603 amino acids) Uncharacterized ORF; Putative actin-binding protein; hypoxia repressed protein	3.95388	2.49	1	2	2	2	603	65.8585	5.61768
	Afu7g01700	Afu7g01700 AspGDID:ASPL0000109965 COORDS:Chr7_A_fumigatus_Af293:455021-456680W, translated using codon table 1 (535 amino acids) Uncharacterized ORF; Ortholog of <i>A. nidulans FGSC A4</i> : AN11178, <i>A. niger CBS 513.88</i> : An12g01010, <i>A. oryzae RIB40</i> : AO090038000539, <i>Aspergillus wentii</i> : Aspwe1_0042439 and <i>Aspergillus terreus NIH2624</i> : ATET_01783	3.91727	3.74	1	2	2	2	535	60.964	9.34912
	Afu4g11560	Afu4g11560 AspGDID:ASPL0000106864 COORDS:Chr4_A_fumigatus_Af293:3047353-3057034W, translated using codon table 1 (3170 amino acids) Uncharacterized ORF; Ortholog(s) have role in ascospore-type prospore membrane assembly, late endosome to vacuole transport, protein retention in Golgi apparatus, protein targeting to vacuole	3.57632	0.85	1	2	2	2	3170	357.93	5.71924
	Afu6g12820	mpkB AspGDID:ASPL0000109625 COORDS:Chr6_A_fumigatus_Af293:3233954-3232650C, translated using codon table 1 (353 amino acids) Uncharacterized ORF; Putative mitogen-activated protein kinase (MAPK)	3.28278	5.38	1	2	2	2	353	40.8268	6.90283
	Afu5g11380	Afu5g11380 AspGDID:ASPL0000108197 COORDS:Chr5_A_fumigatus_Af293:2924786-2923943C, translated using codon table 1 (197 amino acids) Uncharacterized ORF; Putative Rho-GDP dissociation inhibitor; transcript and protein levels increased in response to amphotericin B	3.11625	12.69	1	2	2	2	197	22.3004	5.90967
	Afu5g04370	Afu5g04370 AspGDID:ASPL0000107616 COORDS:Chr5_A_fumigatus_Af293:1179535-1181640W, translated using codon table 1 (666 amino acids) Uncharacterized ORF; Putative NADH-quinone oxidoreductase, subunit G	3.04024	5.41	1	2	2	2	666	73.3247	6.16357
	Afu4g10540	Afu4g10540 AspGDID:ASPL0000106768 COORDS:Chr4_A_fumigatus_Af293:2759234-2756613C, translated using codon table 1 (832 amino acids) Uncharacterized ORF; Ortholog(s) have TFIID-class transcription factor binding, chromatin binding, core promoter binding, lysine-acetylated histone binding activity	2.43517	1.68	1	2	2	2	832	91.6639	5.87158
	Afu5g07020	Afu5g07020 AspGDID:ASPL0000107777 COORDS:Chr5_A_fumigatus_Af293:1738915-1740843W, translated using codon table 1 (622 amino acids) Uncharacterized ORF; Ribosome biogenesis ABC transporter	0	2.41	1	2	2	2	622	69.7026	6.65381
	Afu6g13670	Afu6g13670 AspGDID:ASPL0000109708 COORDS:Chr6_A_fumigatus_Af293:3483620-3485062W, translated using codon table 1 (338 amino acids) Uncharacterized ORF; Ortholog(s) have role in cellular protein localization, endoplasmic reticulum tubular network maintenance, nuclear pore complex assembly, regulation of cytokinesis, site selection	0	7.69	1	3	3	3	338	37.7157	6.18896
Afu3g06550	Afu3g10240	Afu3g10240 AspGDID:ASPL0000105422 COORDS:Chr3_A_fumigatus_Af293:2649693-2642482C, translated using codon table 1 (2327 amino acids) Uncharacterized ORF; Ortholog(s) have cytosol, nucleus localization	327.275	41.64	1	65	65	82	2327	258.955	5.94775
Afu5g09100	Afu5g03120	Afu5g03120 AspGDID:ASPL0000107491 COORDS:Chr5_A_fumigatus_Af293:846908-842554C, translated using codon table 1 (1418 amino acids) Uncharacterized ORF; Ortholog(s) have 5'-3' exoribonuclease activity, magnesium ion binding activity and cytoplasmic mRNA processing body, cytoplasmic stress granule, cytosol localization	203.13	43.02	1	49	49	58	1418	159.853	7.06396
Afu1g12940	Afu8g05570	Afu8g05570 AspGDID:ASPL0000110886 COORDS:Chr8_A_fumigatus_Af293:1302301-1307445W, translated using codon table 1 (1497 amino acids) Uncharacterized ORF; Ortholog(s) have DNA binding, sequence-specific DNA binding transcription factor activity, transcription coactivator activity, transcription corepressor activity	198.669	40.41	1	45	45	50	1497	169.361	6.99072
Afu6g02540	Afu1g06390	tef1 AspGDID:ASPL0000101807 COORDS:Chr1_A_fumigatus_Af293:1831593-1833461W, translated using codon table 1 (494 amino acids) Verified ORF; Putative translation elongation factor EF-1 alpha subunit; protein abundant in conidia; protein induced by heat shock	182.051	59.92	1	18	18	37	494	53.8089	9.1001
Afu2g12900	Afu7g01460	Afu7g01460 AspGDID:ASPL0000109941 COORDS:Chr7_A_fumigatus_Af293:380737-379723C, translated using codon table 1 (259 amino acids) Uncharacterized ORF; Ribosomal protein S5	180.335	56.37	1	13	13	46	259	28.2875	10.5356
Afu5g02410	Afu1g07440	hsp70 AspGDID:ASPL0000101909 COORDS:Chr1_A_fumigatus_Af293:2102587-2104621W, translated using codon table 1 (638 amino acids) Verified ORF; Molecular chaperone; conidia-enriched protein	176.345	55.02	1	27	28	41	638	69.6176	5.17334
Afu6g04390	Afu3g10450	Afu3g10450 AspGDID:ASPL0000105443 COORDS:Chr3_A_fumigatus_Af293:2706092-2708542W, translated using codon table 1 (816 amino acids) Uncharacterized ORF; Has domain(s) with predicted RNA binding activity and role in RNA processing	172.88	52.7	1	27	28	40	816	88.462	5.79541
Afu4g10730	Afu2g13530	Afu2g13530 AspGDID:ASPL0000104068 COORDS:Chr2_A_fumigatus_Af293:3518148-3521066W, translated using codon table 1 (839 amino acids) Verified ORF; Putative translation elongation factor EF-2 subunit; protein abundant in conidia; protein induced by heat shock	167.034	51.13	1	32	33	43	839	93.1394	6.96143
Afu3g08650	Afu4g03410	fhpA AspGDID:ASPL0000106160 COORDS:Chr4_A_fumigatus_Af293:972646-973887W, translated using codon table 1 (413 amino acids) Uncharacterized ORF; Putative flavohemoprotein; protein induced by heat shock and hypoxia	155.685	63.44	1	19	19	31	413	45.5801	6.13818
Afu1g02410	Afu4g12750	Afu4g12750 AspGDID:ASPL0000106981 COORDS:Chr4_A_fumigatus_Af293:3344997-3342675C, translated using codon table 1 (750 amino acids) Uncharacterized ORF; Ortholog(s) have role in deadenylation-dependent decapping of nuclear-transcribed mRNA and cytosol, nucleus localization	152.409	50.8	1	30	30	39	750	84.8371	6.99072
Afu4g03322	Afu3g04220	Afu3g04220 AspGDID:ASPL0000104938 COORDS:Chr3_A_fumigatus_Af293:1190959-1197288W, translated using codon table 1 (2092 amino acids) Uncharacterized ORF; Putative fatty acid synthase beta subunit; calcium downregulated; repressed by exposure to artemisinin; no human homolog	148.92	24.28	1	29	29	33	2092	231.898	6.27783
Afu1g05560	Afu3g04210	Afu3g04210 AspGDID:ASPL0000104937 COORDS:Chr3_A_fumigatus_Af293:1188450-1182737C, translated using codon table 1 (1857 amino acids) Uncharacterized ORF; Fatty acid synthase alpha subunit; transcript induced by exposure to human airway epithelial cells; no human homolog	142.908	27.52	1	35	35	40	1857	204.472	6.48096
Afu2g16020	Afu3g07480	Afu3g07480 AspGDID:ASPL0000105155 COORDS:Chr3_A_fumigatus_Af293:1875540-1878141W, translated using codon table 1 (722 amino acids) Uncharacterized ORF; Ortholog(s) have nucleus localization	140.012	45.98	1	24	24	34	722	80.9236	9.81787
Afu6g09030	Afu2g08040	Afu2g08040 AspGDID:ASPL0000103524 COORDS:Chr2_A_fumigatus_Af293:2064984-2068747W, translated using codon table 1 (1148 amino acids) Uncharacterized ORF; C6 finger domain protein; transcript up-regulated in conidia exposed to neutrophils	138.705	30.92	1	28	28	37	1148	125.856	8.1626
Afu1g02070	Afu6g10650	Afu6g10650 AspGDID:ASPL0000109420 COORDS:Chr6_A_fumigatus_Af293:2633292-2631089C, translated using codon table 1 (657 amino acids) Uncharacterized ORF; Putative ATP citrate lyase, subunit 1; protein induced by heat shock	138.421	58.6	1	27	27	38	657	71.9031	8.48486
Afu4g13390	Afu6g09920	Afu6g09920 AspGDID:ASPL0000109348 COORDS:Chr6_A_fumigatus_Af293:2439681-2441534W, translated using codon table 1 (617 amino acids) Uncharacterized ORF; Ortholog of <i>A. nidulans FGSC A4</i> : AN10946, <i>A. niger CBS 513.88</i> : An11g07970, <i>A. oryzae RIB40</i> : AO090001000626, <i>Neosartorya fischeri NRRL 181</i> : NFIA_055650 and <i>Aspergillus wentii</i> : Aspwe1_0045804	129.981	55.11	1	22	22	31	617	65.3072	9.56885
Afu4g04120	Afu2g08670	Afu2g08670 AspGDID:ASPL0000103586 COORDS:Chr2_A_fumigatus_Af293:2234495-2227401C, translated using codon table 1 (2292 amino acids) Uncharacterized ORF; Ortholog(s) have acetyl-CoA carboxylase activity, biotin carboxylase activity and role in long-chain fatty acid biosynthetic process, protein import into nucleus, regulation of mitosis	128.093	23.12	1	35	35	37	2292	254.784	6.3667
Afu5g02360	Afu2g09290	hsp60 AspGDID:ASPL0000103647 COORDS:Chr2_A_fumigatus_Af293:2378663-2376729C, translated using codon table 1 (587 amino acids) Verified ORF; Putative antigenic mitochondrial protein; reacts with rabbit immunosera exposed to A. fumigatus conidia; hypoxia induced protein	127.99	52.47	1	22	22	28	587	61.9117	5.64307
Afu6g06345	Afu8g03930	hscA AspGDID:ASPL0000110728 COORDS:Chr8_A_fumigatus_Af293:839316-841607W, translated using codon table 1 (614 amino acids) Verified ORF; Putative Hsp70 chaperone; Yap1-dependent induction in response to hydrogen peroxide; hypoxia induced protein	127.228	53.42	1	23	23	28	614	66.9316	5.38916
Afu5g12260	Afu5g04170	hsp90 AspGDID:ASPL0000107596 COORDS:Chr5_A_fumigatus_Af293:1108402-1110583W, translated using codon table 1 (706 amino acids) Verified ORF; Heat shock protein; allergen Asp f 12; likely essential; required for conidiation and cell wall integrity; transcript induced by growth on hydrogen peroxide; enters the nucleus in response to heat shock	126.984	40.08	1	29	29	35	706	80.5903	5.0083
Afu4g09810	Afu1g03010	Afu1g03010 AspGDID:ASPL0000101471 COORDS:Chr1_A_fumigatus_Af293:869019-866374C, translated using codon table 1 (881 amino acids) Uncharacterized ORF; Ortholog(s) have U2-type spliceosomal complex localization	125.635	24.97	1	20	20	30	881	100.781	9.94971
Afu2g02210	Afu4g07660	ded1 AspGDID:ASPL0000106481 COORDS:Chr4_A_fumigatus_Af293:1990592-1992696W, translated using codon table 1 (674 amino acids) Uncharacterized ORF; ATP-dependent RNA helicase	124.747	60.98	1	27	28	33	674	72.0459	8.95361
Afu6g03460	Afu4g07360	metH AspGDID:ASPL0000106450 COORDS:Chr4_A_fumigatus_Af293:1914045-1911526C, translated using codon table 1 (774 amino acids) Uncharacterized ORF; Putative cobalamin-independent methionine synthase; protein induced by heat shock; Yap1-dependent induction in response to hydrogen peroxide; reacts with rabbit immunosera exposed to A. fumigatus conidia; no human homolog	122.13	50.39	1	27	27	33	774	86.8405	6.78564
Afu2g14270	Afu3g11070	pdcA AspGDID:ASPL0000105505 COORDS:Chr3_A_fumigatus_Af293:2890318-2892286W, translated using codon table 1 (569 amino acids) Verified ORF; Putative pyruvate decarboxylase with a predicted role in pyruvate metabolism; reacts with rabbit immunosera exposed to A. fumigatus conidia; higher expression in 48 h biofilm vs planktonic cells; protein increases during hypoxia	120.379	45.52	1	17	17	26	569	62.9591	6.53662
Afu1g07160	Afu5g10550	Afu5g10550 AspGDID:ASPL0000108119 COORDS:Chr5_A_fumigatus_Af293:2702208-2700129C, translated using codon table 1 (519 amino acids) Uncharacterized ORF; ATP synthase F1, beta subunit; reacts with rabbit immunosera exposed to A. fumigatus conidia; hypoxia induced protein	119.491	53.95	1	20	20	28	519	55.586	5.43994
Afu3g08540	Afu6g04740	act1 AspGDID:ASPL0000108928 COORDS:Chr6_A_fumigatus_Af293:1114434-1113100C, translated using codon table 1 (393 amino acids) Verified ORF; Actin	117.646	60.56	1	15	15	22	393	43.8651	6.27783
Afu5g07050	Afu6g06770	aspf22 AspGDID:ASPL0000109039 COORDS:Chr6_A_fumigatus_Af293:1480347-1478847C, translated using codon table 1 (438 amino acids) Verified ORF; Putative enolase; allergen Asp f 22; conidia-enriched protein; transcript induced by growth on hydrogen peroxide; hypoxia induced protein; transcript induced by exposure to human airway epithelial cells	113.847	61.64	1	18	18	25	438	47.2763	5.57959
Afu4g09750	Afu3g13400	nop5 AspGDID:ASPL0000105735 COORDS:Chr3_A_fumigatus_Af293:3545829-3547784W, translated using codon table 1 (591 amino acids) Uncharacterized ORF; Putative nucleolar protein	113.598	46.36	1	21	21	25	591	64.5228	7.60596
Afu7g01700	Afu2g12520	Afu2g12520 AspGDID:ASPL0000103966 COORDS:Chr2_A_fumigatus_Af293:3215341-3219468W, translated using codon table 1 (1045 amino acids) Uncharacterized ORF; Ortholog of <i>A. nidulans FGSC A4</i> : AN6280, <i>A. niger CBS 513.88</i> : An02g04750, <i>A. oryzae RIB40</i> : AO090026000847, <i>Aspergillus wentii</i> : Aspwe1_0044488 and <i>Aspergillus sydowii</i> : Aspsy1_0150855	113.201	32.06	1	22	22	30	1045	113.109	9.77393
Afu4g07130	Afu7g03680	Afu7g03680 AspGDID:ASPL0000110063 COORDS:Chr7_A_fumigatus_Af293:790326-786496C, translated using codon table 1 (1160 amino acids) Uncharacterized ORF; Ortholog(s) have inositol-polyphosphate 5-phosphatase activity and cell division site, cell tip, cytosol localization	109.771	29.74	1	28	28	32	1160	129.673	6.72705
Afu3g07790	Afu1g10350	pgkA AspGDID:ASPL0000102099 COORDS:Chr1_A_fumigatus_Af293:2666254-2667669W, translated using codon table 1 (417 amino acids) Verified ORF; Putative phosphoglycerate kinase; reacts with rabbit immunosera exposed to conidia; hypoxia induced protein; transcript up-regulated in conidia exposed to neutrophils; induced by gliotoxin exposure	108.979	60.43	1	22	22	28	417	44.7338	6.7417
Afu5g06500	Afu6g04600	Afu6g04600 AspGDID:ASPL0000108914 COORDS:Chr6_A_fumigatus_Af293:1069099-1067587C, translated using codon table 1 (477 amino acids) Uncharacterized ORF; Ortholog of <i>A. nidulans FGSC A4</i> : AN6560, <i>A. niger CBS 513.88</i> : An15g00728, <i>A. oryzae RIB40</i> : AO090701000086, <i>Aspergillus wentii</i> : Aspwe1_0324754 and <i>Aspergillus sydowii</i> : Aspsy1_0037161	107.212	45.7	1	17	17	25	477	50.7436	10.228
Afu3g03330	Afu5g12250	Afu5g12250 AspGDID:ASPL0000108281 COORDS:Chr5_A_fumigatus_Af293:3179873-3182548W, translated using codon table 1 (731 amino acids) Uncharacterized ORF; Ortholog(s) have role in cellular response to DNA damage stimulus, interspecies interaction between organisms and cytosol, nucleus, polysome localization	106.43	41.45	1	24	24	30	731	82.9925	6.22705
Afu1g10310	Afu2g09960	ssc70 AspGDID:ASPL0000103712 COORDS:Chr2_A_fumigatus_Af293:2553995-2551772C, translated using codon table 1 (661 amino acids) Verified ORF; Putative mitochondrial Hsp70 chaperone; reacts with rabbit immunosera exposed to A. fumigatus conidia; hypoxia induced protein	105.229	43.42	1	22	22	28	661	71.9316	6.16357
Afu3g14540	Afu4g06620	Afu4g06620 AspGDID:ASPL0000106377 COORDS:Chr4_A_fumigatus_Af293:1712343-1713780W, translated using codon table 1 (458 amino acids) Uncharacterized ORF; Glutamate/Leucine/Phenylalanine/Valine dehydrogenase; reacts with rabbit immunosera exposed to A. fumigatus conidia; hypoxia induced protein	100.832	68.34	1	21	21	25	458	49.3369	6.1001
Afu1g05610	Afu6g04570	Afu6g04570 AspGDID:ASPL0000108911 COORDS:Chr6_A_fumigatus_Af293:1060589-1062452W, translated using codon table 1 (482 amino acids) Uncharacterized ORF; Putative translational elongation factor eEF-1 gamma subunit; protein induced by heat shock; transcript induced by exposure to human airway epithelial cells; snoRNA Afu-328 encoded within intron 2	98.7787	50.41	1	22	22	26	482	54.1488	7.63525
Afu3g05910	Afu4g13170	cpcB AspGDID:ASPL0000107023 COORDS:Chr4_A_fumigatus_Af293:3449811-3448364C, translated using codon table 1 (316 amino acids) Verified ORF; G-protein complex beta subunit; conidia-enriched protein; immunoreactive	98.0513	67.72	1	14	14	20	316	34.9574	6.52197
Afu8g04730	Afu5g05450	rps1 AspGDID:ASPL0000107624 COORDS:Chr5_A_fumigatus_Af293:1266407-1265371C, translated using codon table 1 (256 amino acids) Uncharacterized ORF; 40S ribosomal protein S3Ae; 40S ribosomal protein S1; reacts with rabbit immunosera exposed to A. fumigatus conidia	95.7865	51.95	1	13	13	22	256	29.1829	10.0376
Afu4g07650	Afu5g05710	Afu5g05710 AspGDID:ASPL0000107648 COORDS:Chr5_A_fumigatus_Af293:1330422-1332169W, translated using codon table 1 (487 amino acids) Uncharacterized ORF; Ortholog(s) have pseudouridine synthase activity	94.8334	45.38	1	18	18	22	487	54.6913	8.5874
Afu3g06990	Afu6g11310	Afu6g11310 AspGDID:ASPL0000109481 COORDS:Chr6_A_fumigatus_Af293:2801160-2808052W, translated using codon table 1 (2256 amino acids) Uncharacterized ORF; Ortholog(s) have GMP synthase (glutamine-hydrolyzing) activity, aspartate carbamoyltransferase activity, carbamoyl-phosphate synthase (glutamine-hydrolyzing) activity, dihydroorotase activity	94.0689	16.18	1	27	29	30	2256	248.298	6.58057
Afu2g08990	Afu3g09600	sik1 AspGDID:ASPL0000105358 COORDS:Chr3_A_fumigatus_Af293:2440680-2442368W, translated using codon table 1 (522 amino acids) Uncharacterized ORF; Ortholog(s) have role in rRNA processing and 90S preribosome, box C/D snoRNP complex, small-subunit processome localization	90.8879	47.89	1	16	16	21	522	58.1594	9.01221
Afu3g11080	Afu7g05660	Afu7g05660 AspGDID:ASPL0000110259 COORDS:Chr7_A_fumigatus_Af293:1376127-1379437W, translated using codon table 1 (1065 amino acids) Uncharacterized ORF; Putative translation elongation factor eEF-3; protein induced by heat shock and hypoxia	90.4826	35.12	1	23	23	24	1065	117.694	6.17627
Afu2g12870	Afu5g10770	Afu5g10770 AspGDID:ASPL0000108139 COORDS:Chr5_A_fumigatus_Af293:2751921-2754552W, translated using codon table 1 (820 amino acids) Uncharacterized ORF; Ortholog(s) have cytoplasmic mRNA processing body, cytosol localization	90.2474	32.56	1	20	20	27	820	90.9857	6.27783
Afu3g13440	Afu1g10630	Afu1g10630 AspGDID:ASPL0000102127 COORDS:Chr1_A_fumigatus_Af293:2776408-2774958C, translated using codon table 1 (387 amino acids) Uncharacterized ORF; Putative S-adenosylmethionine synthetase; higher expression in 48 h biofilm vs planktonic cells; hypoxia induced protein	89.3833	63.57	1	16	16	20	387	42.1698	6.01123
Afu4g11050	Afu2g05250	rfeD AspGDID:ASPL0000103349 COORDS:Chr2_A_fumigatus_Af293:1460163-1458288C, translated using codon table 1 (508 amino acids) Uncharacterized ORF; Putative transcription factor; transcript up-regulated in conidia exposed to neutrophils	89.2371	50.39	1	18	18	21	508	55.8867	9.23193
Afu5g07020	Afu2g17110	cdc48 AspGDID:ASPL0000104427 COORDS:Chr2_A_fumigatus_Af293:4568058-4570820W, translated using codon table 1 (819 amino acids) Uncharacterized ORF; Putative cell division control protein; protein induced by heat shock	88.0207	37.36	1	20	20	24	819	90.162	5.22412
Afu3g11640	Afu5g03130	Afu5g03130 AspGDID:ASPL0000107492 COORDS:Chr5_A_fumigatus_Af293:847533-849130W, translated using codon table 1 (436 amino acids) Uncharacterized ORF; Ortholog(s) have sequence-specific DNA binding activity	87.5077	62.84	1	14	14	16	436	48.9211	5.021
Afu6g08360	Afu6g04920	fdh AspGDID:ASPL0000108946 COORDS:Chr6_A_fumigatus_Af293:1161764-1163212W, translated using codon table 1 (418 amino acids) Verified ORF; Putative NAD-dependent formate dehydrogenase; protein more abundant in conidia than mycelia; transcript up-regulated in conidia exposed to neutrophils; protein induced by heat shock; SrbA-regulated during hypoxia	86.0065	49.76	1	16	16	19	418	45.7177	8.26514
Afu3g07680	Afu4g12450	Afu4g12450 AspGDID:ASPL0000106952 COORDS:Chr4_A_fumigatus_Af293:3270803-3272689W, translated using codon table 1 (541 amino acids) Uncharacterized ORF; Putative PH domain protein; conserved lysine-rich protein; Yap1-dependent induction in response to hydrogen peroxide; hypoxia repressed protein	85.0376	55.45	1	17	17	19	541	56.9689	5.03369
Afu5g04410	Afu2g15550	Afu2g15550 AspGDID:ASPL0000104272 COORDS:Chr2_A_fumigatus_Af293:4104096-4101795C, translated using codon table 1 (712 amino acids) Uncharacterized ORF; Ortholog(s) have nitrate reductase (NADPH) activity and role in Mo-molybdopterin cofactor biosynthetic process	84.4337	45.08	1	17	17	20	712	74.4887	7.29834
Afu7g02310	Afu1g12890	Afu1g12890 AspGDID:ASPL0000102357 COORDS:Chr1_A_fumigatus_Af293:3406505-3407674W, translated using codon table 1 (300 amino acids) Uncharacterized ORF; Putative 60S Ribosomal protein L5	84.215	56	1	12	12	18	300	34.7819	8.93896
Afu2g12130	Afu3g11830	pgmA AspGDID:ASPL0000105579 COORDS:Chr3_A_fumigatus_Af293:3113884-3115685W, translated using codon table 1 (555 amino acids) Uncharacterized ORF; Putative phosphoglucomutase; reacts with rabbit immunosera exposed to A. fumigatus conidia; hypoxia repressed protein; transcript up-regulated in conidia exposed to neutrophils	84.0646	49.91	1	20	20	22	555	60.4637	6.75635
Afu2g14210	Afu6g11890	Afu6g11890 AspGDID:ASPL0000109535 COORDS:Chr6_A_fumigatus_Af293:2972392-2969433C, translated using codon table 1 (930 amino acids) Uncharacterized ORF; Putative dynamin GTPase	84.0527	31.61	1	19	19	21	930	104.337	6.82959
Afu2g09730	Afu4g11830	Afu4g11830 AspGDID:ASPL0000106891 COORDS:Chr4_A_fumigatus_Af293:3122796-3124999W, translated using codon table 1 (713 amino acids) Uncharacterized ORF; Ortholog(s) have U2-type spliceosomal complex localization	83.6114	33.66	1	16	16	19	713	83.3627	7.12256
Afu2g11840	Afu6g12930	acoA AspGDID:ASPL0000109636 COORDS:Chr6_A_fumigatus_Af293:3262693-3265559W, translated using codon table 1 (787 amino acids) Verified ORF; Mitochondrial aconitate hydratase; citric acid cycle enzyme; protein abundant in conidia; transcript induced in conidia exposed to neutrophils; reacts with rabbit immunosera exposed to A. fumigatus conidia; hypoxia induced	83.0433	39.39	1	22	22	22	787	85.4752	6.7124
Afu2g13240	Afu1g12120	Afu1g12120 AspGDID:ASPL0000102278 COORDS:Chr1_A_fumigatus_Af293:3205498-3207930W, translated using codon table 1 (789 amino acids) Uncharacterized ORF; Ortholog of <i>A. niger CBS 513.88</i> : An08g04420, <i>A. oryzae RIB40</i> : AO090001000333, <i>Aspergillus wentii</i> : Aspwe1_0027928, <i>Aspergillus sydowii</i> : Aspsy1_0038224 and <i>Aspergillus terreus NIH2624</i> : ATET_00411	82.2467	26.36	1	17	18	23	789	95.9883	10.5356
Afu3g14020	Afu1g02550	Afu1g02550 AspGDID:ASPL0000101425 COORDS:Chr1_A_fumigatus_Af293:746335-744583C, translated using codon table 1 (448 amino acids) Uncharacterized ORF; Tubulin alpha-1 subunit; gene pair with AFUA_2G14990 (tubulin alpha-2 subunit)	82.1934	49.11	1	13	14	20	448	49.9932	5.09717
Afu4g12850	Afu8g04410	Afu8g04410 AspGDID:ASPL0000110776 COORDS:Chr8_A_fumigatus_Af293:991594-993920W, translated using codon table 1 (710 amino acids) Uncharacterized ORF; Ortholog of <i>A. nidulans FGSC A4</i> : AN1453, <i>A. niger CBS 513.88</i> : An16g08630, <i>Aspergillus wentii</i> : Aspwe1_0117354, <i>Aspergillus sydowii</i> : Aspsy1_0143599 and <i>Aspergillus terreus NIH2624</i> : ATET_00054	82.0305	41.13	1	19	19	22	710	77.9938	5.60498
Afu2g10600	Afu1g14220	nopA AspGDID:ASPL0000102490 COORDS:Chr1_A_fumigatus_Af293:3799657-3798472C, translated using codon table 1 (312 amino acids) Verified ORF; Nucleolar protein	81.0748	60.26	1	15	15	19	312	32.5521	10.2866
Afu2g01920	Afu1g13500	tktA AspGDID:ASPL0000102418 COORDS:Chr1_A_fumigatus_Af293:3591128-3588583C, translated using codon table 1 (684 amino acids) Verified ORF; Putative transketolase; protein abundant in conidia; protein induced by heat shock and by hydrogen peroxide; reacts with rabbit immunosera exposed to A. fumigatus conidia	81.0493	38.3	1	22	22	25	684	74.7807	6.59521
Afu2g01040	Afu6g10660	Afu6g10660 AspGDID:ASPL0000109421 COORDS:Chr6_A_fumigatus_Af293:2635628-2637150W, translated using codon table 1 (486 amino acids) Uncharacterized ORF; Putative ATP citrate lyase subunit; repressed by gliotoxin exposure22405895	80.9671	46.71	1	16	16	21	486	52.8847	6.26514
Afu1g09200	Afu8g05320	Afu8g05320 AspGDID:ASPL0000110862 COORDS:Chr8_A_fumigatus_Af293:1239645-1241741W, translated using codon table 1 (556 amino acids) Verified ORF; Putative mitochondrial F1 ATPase subunit alpha; hypoxia induced protein	80.5844	39.57	1	20	20	23	556	59.8954	9.0708
Afu3g05900	Afu4g03160	Afu4g03160 AspGDID:ASPL0000106134 COORDS:Chr4_A_fumigatus_Af293:886361-887395W, translated using codon table 1 (344 amino acids) Uncharacterized ORF; Ortholog(s) have U2-type spliceosomal complex, cytosol localization	80.209	47.97	1	12	12	17	344	37.7829	5.8208
Afu5g11820	Afu1g10130	Afu1g10130 AspGDID:ASPL0000102077 COORDS:Chr1_A_fumigatus_Af293:2611841-2610281C, translated using codon table 1 (446 amino acids) Uncharacterized ORF; Putative adenosylhomocysteinase; protein induced by heat shock	80.1267	44.17	1	15	15	21	446	48.4589	6.21436
Afu5g13360	Afu3g07640	pma1 AspGDID:ASPL0000105170 COORDS:Chr3_A_fumigatus_Af293:1930419-1933527W, translated using codon table 1 (988 amino acids) Verified ORF; Putative plasma membrane H+ ATPase; transcript upregulated during conidial germination and in response to amphotericin B; protein and transcript levels downregulated by caspofungin treatment	80.009	25.71	1	18	18	21	988	108.923	5.36377
Afu4g07190	Afu6g07770	Afu6g07770 AspGDID:ASPL0000109137 COORDS:Chr6_A_fumigatus_Af293:1773673-1775224W, translated using codon table 1 (501 amino acids) Uncharacterized ORF; Putative alanine aminotransferase	79.5651	44.51	1	15	15	20	501	55.1004	5.96045
Afu1g06940	Afu2g10270	tor AspGDID:ASPL0000103742 COORDS:Chr2_A_fumigatus_Af293:2631516-2624171C, translated using codon table 1 (2384 amino acids) Uncharacterized ORF; Tor kinase, involved in regulation cell wall biosynthesis and nutrient sensing	78.8355	13.84	1	21	21	21	2384	269.413	6.90283
Afu2g07520	Afu5g06240	alcC AspGDID:ASPL0000107700 COORDS:Chr5_A_fumigatus_Af293:1495619-1494455C, translated using codon table 1 (350 amino acids) Verified ORF; Putative zinc-dependent alcohol dehydrogenase, involved in ethanol fermentation; predicted gene pair with adh1; protein induced by hydrogen peroxide; reacts with rabbit immunosera exposed to A. fumigatus conidia	78.7358	62.86	1	16	18	21	350	37.1563	7.63525
Afu6g07760	Afu2g11850	rpL3 AspGDID:ASPL0000103899 COORDS:Chr2_A_fumigatus_Af293:3060721-3062260W, translated using codon table 1 (392 amino acids) Uncharacterized ORF; Allergenic ribosomal L3 protein; allergen Asp f 23; transcript induced in response to dibutyryl cyclic AMP	78.6456	44.13	1	17	17	20	392	44.4167	10.1841
Afu1g05490	Afu2g08090	Afu2g08090 AspGDID:ASPL0000103529 COORDS:Chr2_A_fumigatus_Af293:2101134-2098578C, translated using codon table 1 (806 amino acids) Uncharacterized ORF; Protein of unknown function, phoB-regulated	78.4974	19.35	1	12	12	19	806	90.9972	9.87646
Afu8g04810	Afu6g06340	gfa1 AspGDID:ASPL0000108994 COORDS:Chr6_A_fumigatus_Af293:1344619-1347035W, translated using codon table 1 (694 amino acids) Uncharacterized ORF; Ortholog(s) have glutamine-fructose-6-phosphate transaminase (isomerizing) activity	77.8944	35.88	1	18	18	21	694	77.2379	6.69775
Afu5g11120	Afu1g12170	Afu1g12170 AspGDID:ASPL0000102283 COORDS:Chr1_A_fumigatus_Af293:3214725-3216299W, translated using codon table 1 (440 amino acids) Uncharacterized ORF; Putative translation elongation factor EF-Tu; hypoxia induced protein	77.8124	44.09	1	15	15	20	440	48.2559	7.18115
Afu5g04370	Afu2g03390	rpdA AspGDID:ASPL0000103168 COORDS:Chr2_A_fumigatus_Af293:895852-893605C, translated using codon table 1 (688 amino acids) Verified ORF; Putative histone deacetylase; probable essential gene; required for cell growth and conidiation	77.2858	39.39	1	17	17	18	688	75.9845	4.729
Afu4g10540	Afu1g06780	Afu1g06780 AspGDID:ASPL0000101846 COORDS:Chr1_A_fumigatus_Af293:1934366-1936614W, translated using codon table 1 (661 amino acids) Uncharacterized ORF; Ortholog(s) have cytosol, nucleus localization	77.0074	31.16	1	12	12	14	661	71.7523	6.44287
Afu5g07000	Afu3g08160	tif1 AspGDID:ASPL0000105219 COORDS:Chr3_A_fumigatus_Af293:2095759-2094223C, translated using codon table 1 (406 amino acids) Verified ORF; Eukaryotic translation initiation factor eIF4A; ATP-dependent RNA helicase; protein induced by heat shock; predicted gene pair with AFUA_5G02410	76.9746	38.18	1	12	14	19	406	45.7494	5.18604
Afu2g09310	Afu4g06840	Afu4g06840 AspGDID:ASPL0000106398 COORDS:Chr4_A_fumigatus_Af293:1768008-1766126C, translated using codon table 1 (537 amino acids) Uncharacterized ORF; Has domain(s) with predicted nucleic acid binding, nucleotide binding activity	74.8895	44.13	1	14	14	18	537	58.2254	5.87158
Afu2g07420	Afu6g08050	gnd1 AspGDID:ASPL0000109165 COORDS:Chr6_A_fumigatus_Af293:1868427-1870349W, translated using codon table 1 (491 amino acids) Verified ORF; 6-phosphogluconate dehydrogenase; conidia-enriched protein; protein induced by heat shock; reacts with rabbit immunosera exposed to conidia; hypoxia-induced protein; transcript induced by exposure to human airway epithelial cells	74.6673	44.2	1	15	15	19	491	54.1233	5.93506
Afu4g14040	Afu5g09230	Afu5g09230 AspGDID:ASPL0000107992 COORDS:Chr5_A_fumigatus_Af293:2377061-2378400W, translated using codon table 1 (324 amino acids) Verified ORF; Putative transaldolase; abundant protein in conidia and mycelia; protein induced by hydrogen peroxide and hypoxia	73.5701	62.65	1	16	16	19	324	35.4265	6.44287
Afu1g07450	Afu1g07280	Afu1g07280 AspGDID:ASPL0000101895 COORDS:Chr1_A_fumigatus_Af293:2064833-2066406W, translated using codon table 1 (447 amino acids) Uncharacterized ORF; Ortholog of <i>A. nidulans FGSC A4</i> : AN5141, <i>A. niger CBS 513.88</i> : An07g09830, <i>A. oryzae RIB40</i> : AO090012000982, <i>Aspergillus wentii</i> : Aspwe1_0172497 and <i>Aspergillus sydowii</i> : Aspsy1_0033440	73.104	31.1	1	9	9	14	447	47.0054	5.42725
Afu5g08690	Afu1g11190	Afu1g11190 AspGDID:ASPL0000102182 COORDS:Chr1_A_fumigatus_Af293:2947142-2948249W, translated using codon table 1 (227 amino acids) Verified ORF; Putative eukaryotic translation elongation factor 1 subunit eEF1-beta; reacts with rabbit immunosera exposed to A. fumigatus conidia; induced by gliotoxin exposure	73.0793	67.4	1	11	11	17	227	25.2295	4.55127
Afu5g11380	Afu7g01830	ugp1 AspGDID:ASPL0000109978 COORDS:Chr7_A_fumigatus_Af293:488718-487183C, translated using codon table 1 (511 amino acids) Verified ORF; UTP-glucose-1-phosphate uridylyltransferase; induced by hydrogen peroxide; hypoxia repressed protein	72.7219	39.92	1	15	15	17	511	56.8895	6.87354
Afu4g03650	Afu1g15270	Afu1g15270 AspGDID:ASPL0000102593 COORDS:Chr1_A_fumigatus_Af293:4111044-4114037W, translated using codon table 1 (997 amino acids) Uncharacterized ORF; Ortholog(s) have cytosol, nuclear envelope localization	72.1242	25.78	1	18	18	18	997	111.028	5.70654
Afu1g08790	Afu3g06840	Afu3g06840 AspGDID:ASPL0000105095 COORDS:Chr3_A_fumigatus_Af293:1702997-1704159W, translated using codon table 1 (261 amino acids) Uncharacterized ORF; Putative cytosolic small ribosomal subunit S4	71.2131	42.15	1	12	12	19	261	29.4728	10.0669
Afu2g03580	Afu4g07710	Afu4g07710 AspGDID:ASPL0000106486 COORDS:Chr4_A_fumigatus_Af293:2014380-2018024W, translated using codon table 1 (1193 amino acids) Uncharacterized ORF; Putative pyruvate carboxylase; protein induced by heat shock	70.2613	21.12	1	19	19	20	1193	131.191	6.69775
Afu6g04010	Afu1g09630	Afu1g09630 AspGDID:ASPL0000102029 COORDS:Chr1_A_fumigatus_Af293:2492509-2488889C, translated using codon table 1 (1056 amino acids) Uncharacterized ORF; Ortholog of <i>A. nidulans FGSC A4</i> : AN1325, <i>A. niger CBS 513.88</i> : An08g01230, <i>A. oryzae RIB40</i> : AO090012000905, <i>Aspergillus wentii</i> : Aspwe1_0036403 and <i>Aspergillus sydowii</i> : Aspsy1_0053047	69.7764	26.14	1	17	17	19	1056	114.406	9.53955
Afu2g05510	Afu6g05210	Afu6g05210 AspGDID:ASPL0000108976 COORDS:Chr6_A_fumigatus_Af293:1250905-1252499W, translated using codon table 1 (330 amino acids) Verified ORF; Putative NAD-dependent malate dehydrogenase with a predicted role in the citric acid cycle; transcript up-regulated in conidia exposed to neutrophils; phoB-regulated; reacts with rabbit immunosera exposed to A. fumigatus conidia	69.7631	56.06	1	12	12	15	330	34.7885	7.23975
Afu2g12400	Afu4g11650	kgd1 AspGDID:ASPL0000106873 COORDS:Chr4_A_fumigatus_Af293:3079845-3083210W, translated using codon table 1 (1057 amino acids) Uncharacterized ORF; Putative alpha-ketoglutarate dehydrogenase complex subunit; protein induced by heat shock	68.0441	25.64	1	19	19	19	1057	118.826	6.94678
Afu6g02830	Afu1g11080	kin1 AspGDID:ASPL0000102171 COORDS:Chr1_A_fumigatus_Af293:2914190-2917536W, translated using codon table 1 (1072 amino acids) Uncharacterized ORF; Predicted protein serine/threonine kinase	67.5557	27.24	1	19	19	22	1072	118.856	9.70068
Afu1g16190	Afu1g12610	hsp88 AspGDID:ASPL0000102329 COORDS:Chr1_A_fumigatus_Af293:3331407-3333764W, translated using codon table 1 (714 amino acids) Uncharacterized ORF; Hsp70 chaperone; conidia-enriched protein; induction in response to hydrogen peroxide Yap1-dependent	66.9245	33.61	1	17	17	19	714	79.9949	5.17334
Afu5g00720	Afu2g02070	Afu2g02070 AspGDID:ASPL0000103037 COORDS:Chr2_A_fumigatus_Af293:511840-513846W, translated using codon table 1 (620 amino acids) Uncharacterized ORF; Ortholog(s) have cytosol localization	66.3502	32.26	1	15	15	16	620	69.1576	6.32861
Afu1g13140	Afu6g06370	Afu6g06370 AspGDID:ASPL0000108998 COORDS:Chr6_A_fumigatus_Af293:1367479-1369026W, translated using codon table 1 (386 amino acids) Uncharacterized ORF; NAD(+)-isocitrate dehydrogenase subunit I	66.1136	43.26	1	12	12	17	386	41.9387	8.74854
Afu5g05500	Afu6g12300	Afu6g12300 AspGDID:ASPL0000109574 COORDS:Chr6_A_fumigatus_Af293:3095007-3092936C, translated using codon table 1 (478 amino acids) Verified ORF; RNP domain protein; conidia-enriched protein	65.8875	37.03	1	12	12	16	478	51.7352	9.5542
Afu6g04660	Afu6g07430	Afu6g07430 AspGDID:ASPL0000109105 COORDS:Chr6_A_fumigatus_Af293:1677465-1679554W, translated using codon table 1 (527 amino acids) Uncharacterized ORF; Putative pyruvate kinase; reacts with rabbit immunosera exposed to A. fumigatus conidia	65.178	40.61	1	16	16	18	527	58.348	7.03467
Afu4g07160	Afu5g04230	cit1 AspGDID:ASPL0000107602 COORDS:Chr5_A_fumigatus_Af293:1129170-1127276C, translated using codon table 1 (474 amino acids) Verified ORF; Putative citrate synthase; reacts with rabbit immunosera exposed to A. fumigatus conidia; transcript induced by exposure to human airway epithelial cells	63.7284	43.67	1	15	15	16	474	52.0791	8.57275
Afu2g17130	Afu3g08380	ipp1 AspGDID:ASPL0000105241 COORDS:Chr3_A_fumigatus_Af293:2149763-2148296C, translated using codon table 1 (396 amino acids) Uncharacterized ORF; Putative inorganic diphosphatase; reacts with rabbit immunosera exposed to A. fumigatus conidia	63.044	48.48	1	16	16	19	396	43.5964	7.76709
Afu5g08290	Afu5g07240	Afu5g07240 AspGDID:ASPL0000107798 COORDS:Chr5_A_fumigatus_Af293:1801377-1803320W, translated using codon table 1 (647 amino acids) Uncharacterized ORF; Has domain(s) with predicted nucleic acid binding activity	62.5815	31.07	1	14	14	18	647	71.0997	5.35107
Afu5g10850	Afu5g14680	Afu5g14680 AspGDID:ASPL0000108517 COORDS:Chr5_A_fumigatus_Af293:3799759-3800442W, translated using codon table 1 (227 amino acids) Verified ORF; Protein with Yap1-dependent induction in response to hydrogen peroxide; calcium downregulated; induced by gliotoxin exposure	62.4957	71.37	1	11	11	16	227	25.4229	4.90674
Afu5g05680	Afu5g02470	nmt1 AspGDID:ASPL0000107427 COORDS:Chr5_A_fumigatus_Af293:638154-636920C, translated using codon table 1 (342 amino acids) Uncharacterized ORF; Thiamine biosynthesis protein, phoB-regulated; protein induced by H2O2; reacts with rabbit immunosera exposed to conidia; hypoxia induced protein; transcript induced by exposure to human airway epithelial cells; induced by gliotoxin	62.3393	47.95	1	12	12	15	342	38.2984	6.44287
Afu2g15870	Afu5g07180	Afu5g07180 AspGDID:ASPL0000107793 COORDS:Chr5_A_fumigatus_Af293:1781990-1789479W, translated using codon table 1 (2473 amino acids) Uncharacterized ORF; Ortholog(s) have nucleus localization	62.0252	10.59	1	20	20	21	2473	274.127	8.17725
Afu5g09860	Afu4g13120	Afu4g13120 AspGDID:ASPL0000107018 COORDS:Chr4_A_fumigatus_Af293:3436372-3434668C, translated using codon table 1 (358 amino acids) Uncharacterized ORF; Putative glutamine synthetase; protein induced by heat shock and by hydrogen peroxide; transcript induced by exposure to human airway epithelial cells	61.7981	45.25	1	11	11	15	358	39.8744	5.70654
Afu5g09910	Afu2g10090	Afu2g10090 AspGDID:ASPL0000103724 COORDS:Chr2_A_fumigatus_Af293:2584422-2583412C, translated using codon table 1 (153 amino acids) Uncharacterized ORF; 40S ribosomal protein S15	61.7097	64.05	1	7	7	14	153	17.7036	10.0669
Afu4g08190	Afu4g11730	gldB AspGDID:ASPL0000106881 COORDS:Chr4_A_fumigatus_Af293:3102011-3103045W, translated using codon table 1 (325 amino acids) Verified ORF; Putative glycerol dehydrogenase; calcium induced; transcript induced by exposure to human airway epithelial cells	61.4706	63.38	1	13	13	14	325	36.8047	6.3667
Afu4g04800	Afu5g01970	gpdA AspGDID:ASPL0000107377 COORDS:Chr5_A_fumigatus_Af293:503797-505194W, translated using codon table 1 (338 amino acids) Verified ORF; Glyceraldehyde-3-phosphate dehydrogenase; predicted gene pair with AFUA_5G01030; protein induced by hydrogen peroxide; reacts with rabbit immunosera exposed to A. fumigatus conidia: induced by L-tyrosine	60.9459	39.05	1	11	11	14	338	36.2916	7.43018
Afu4g11910	Afu5g04210	Afu5g04210 AspGDID:ASPL0000107600 COORDS:Chr5_A_fumigatus_Af293:1122054-1123659W, translated using codon table 1 (460 amino acids) Uncharacterized ORF; Putative ubiquinol-cytochrome C reductase complex core protein 2; hypoxia induced protein	60.117	36.52	1	12	12	14	460	48.06	8.90967
Afu3g10300	Afu2g03290	artA AspGDID:ASPL0000103158 COORDS:Chr2_A_fumigatus_Af293:868250-867203C, translated using codon table 1 (261 amino acids) Verified ORF; 14-3-3 family protein; predicted gene pair with AFUA_6G06750; conidia-enriched protein; protein induced by hydrogen peroxide; reacts with rabbit immunosera exposed to A. fumigatus conidia; hypoxia repressed protein	60.1116	57.85	1	12	12	15	261	29.0836	4.84326
Afu7g08520	Afu1g05630	Afu1g05630 AspGDID:ASPL0000101731 COORDS:Chr1_A_fumigatus_Af293:1617319-1616207C, translated using codon table 1 (266 amino acids) Uncharacterized ORF; 40S ribosomal protein S3	60.0533	76.32	1	17	17	18	266	29.1832	9.1001
Afu6g06500	Afu1g04070	Afu1g04070 AspGDID:ASPL0000101576 COORDS:Chr1_A_fumigatus_Af293:1161707-1160930C, translated using codon table 1 (157 amino acids) Uncharacterized ORF; Eukaryotic initiation factor 5A; Yap1-dependent induction in response to hydrogen peroxide	59.368	48.41	1	9	9	12	157	17.1983	5.40186
Afu7g02020	Afu2g04620	bipA AspGDID:ASPL0000103288 COORDS:Chr2_A_fumigatus_Af293:1260682-1258486C, translated using codon table 1 (672 amino acids) Uncharacterized ORF; Hsp70 chaperone; protein enriched in dormant conidia	59.3228	33.18	1	14	15	16	672	73.3395	5.03369
Afu5g11040	Afu2g09210	Afu2g09210 AspGDID:ASPL0000103639 COORDS:Chr2_A_fumigatus_Af293:2359448-2360452W, translated using codon table 1 (223 amino acids) Uncharacterized ORF; 60S ribosomal protein L10; reacts with rabbit immunosera exposed to A. fumigatus conidia	58.8838	57.4	1	15	15	16	223	25.5705	10.3159
Afu1g16290	Afu6g06750	Afu6g06750 AspGDID:ASPL0000109037 COORDS:Chr6_A_fumigatus_Af293:1474803-1476209W, translated using codon table 1 (272 amino acids) Uncharacterized ORF; 14-3-3 family protein; predicted gene pair with AFUA_2G03290 (artA)	58.4103	47.06	1	8	8	12	272	30.6832	4.91943
Afu6g13410	Afu3g14490	Afu3g14490 AspGDID:ASPL0000105838 COORDS:Chr3_A_fumigatus_Af293:3844977-3843396C, translated using codon table 1 (508 amino acids) Uncharacterized ORF; Putative ketol acid reductoisomerase; transcript induced by exposure to human airway epithelial cells; no human homolog	58.2483	29.92	1	13	13	16	508	56.3183	9.29053
Afu3g14420	Afu5g10780	uge5 AspGDID:ASPL0000108140 COORDS:Chr5_A_fumigatus_Af293:2756278-2757615W, translated using codon table 1 (371 amino acids) Verified ORF; UDP-glucose 4-epimerase required for galactose metabolism; hypoxia induced protein	57.616	45.82	1	11	11	14	371	40.5836	6.25244
Afu2g08060	Afu1g06710	Afu1g06710 AspGDID:ASPL0000101839 COORDS:Chr1_A_fumigatus_Af293:1922660-1920607C, translated using codon table 1 (564 amino acids) Uncharacterized ORF; Ortholog(s) have chaperonin-containing T-complex, nucleus localization	57.5204	29.79	1	12	12	15	564	60.9935	6.34131
Afu2g03040	Afu4g07690	Afu4g07690 AspGDID:ASPL0000106484 COORDS:Chr4_A_fumigatus_Af293:2001294-2003380W, translated using codon table 1 (595 amino acids) Uncharacterized ORF; Putative phosphoribosylaminoimidazole-carboxamide formyltransferase/IMP cyclohydrolase; hypoxia repressed protein	57.1923	41.51	1	15	15	16	595	64.9875	6.85889
Afu5g03250	Afu1g12390	Afu1g12390 AspGDID:ASPL0000102306 COORDS:Chr1_A_fumigatus_Af293:3269687-3271809W, translated using codon table 1 (568 amino acids) Uncharacterized ORF; Ortholog of S. cerevisiae SCD6; snoRNA Afu-200 encoded within intron 3	57.161	27.46	1	10	10	13	568	59.2256	9.5542
Afu6g06350	Afu5g03020	Afu5g03020 AspGDID:ASPL0000107481 COORDS:Chr5_A_fumigatus_Af293:806662-808051W, translated using codon table 1 (373 amino acids) Uncharacterized ORF; 60S ribosomal protein L4	56.8909	33.78	1	11	11	16	373	40.479	10.9604
Afu2g10920	Afu5g04330	Afu5g04330 AspGDID:ASPL0000107612 COORDS:Chr5_A_fumigatus_Af293:1164058-1160457C, translated using codon table 1 (967 amino acids) Verified ORF; Putative aminopeptidase; conidia-enriched protein; protein induced by heat shock; repressed by gliotoxin exposure	55.8562	20.68	1	14	14	15	967	108.639	6.7124
Afu1g16480	Afu4g10410	Afu4g10410 AspGDID:ASPL0000106755 COORDS:Chr4_A_fumigatus_Af293:2732043-2730416C, translated using codon table 1 (429 amino acids) Uncharacterized ORF; Putative aspartate aminotransferase; reacts with rabbit immunosera exposed to A. fumigatus conidia; hypoxia induced protein; transcript induced in conidia exposed to neutrophils or to human airway epithelial cells	55.4823	41.96	1	15	15	15	429	46.9681	8.86572
Afu5g11620	Afu1g09060	Afu1g09060 AspGDID:ASPL0000101972 COORDS:Chr1_A_fumigatus_Af293:2350956-2349169C, translated using codon table 1 (512 amino acids) Uncharacterized ORF; Ortholog(s) have Rpd3L-Expanded complex, Rpd3S complex localization	55.4473	26.95	1	10	10	16	512	56.7913	4.80518
Afu6g13670	Afu3g09080	Afu3g09080 AspGDID:ASPL0000105307 COORDS:Chr3_A_fumigatus_Af293:2315880-2313896C, translated using codon table 1 (586 amino acids) Uncharacterized ORF; Ortholog(s) have nucleus localization	55.3179	31.74	1	12	12	13	586	65.2513	9.31982
Afu6g08810	Afu3g10050	Afu3g10050 AspGDID:ASPL0000105402 COORDS:Chr3_A_fumigatus_Af293:2587774-2586046C, translated using codon table 1 (557 amino acids) Uncharacterized ORF; Ortholog of <i>A. nidulans FGSC A4</i> : AN4983, <i>A. niger CBS 513.88</i> : An16g03800, <i>A. oryzae RIB40</i> : AO090003000538, <i>Aspergillus wentii</i> : Aspwe1_0168992 and <i>Aspergillus sydowii</i> : Aspsy1_0042898	54.9471	28.19	1	9	9	15	557	63.1825	6.52197
Afu6g02910	Afu1g13570	Afu1g13570 AspGDID:ASPL0000102425 COORDS:Chr1_A_fumigatus_Af293:3610148-3609177C, translated using codon table 1 (286 amino acids) Uncharacterized ORF; Ortholog(s) have box H/ACA snoRNA binding activity, role in rRNA pseudouridine synthesis, snRNA pseudouridine synthesis and box H/ACA snoRNP complex localization	54.651	17.13	1	6	6	11	286	31.2846	8.98291
Afu5g08550	Afu3g04180	Afu3g04180 AspGDID:ASPL0000104934 COORDS:Chr3_A_fumigatus_Af293:1178361-1177325C, translated using codon table 1 (267 amino acids) Uncharacterized ORF; Has domain(s) with predicted nucleic acid binding, zinc ion binding activity	54.1955	34.83	1	7	7	11	267	29.0843	7.76709
Afu6g12820	Afu2g05520	Afu2g05520 AspGDID:ASPL0000103375 COORDS:Chr2_A_fumigatus_Af293:1539047-1543267W, translated using codon table 1 (1350 amino acids) Uncharacterized ORF; Ortholog of <i>A. nidulans FGSC A4</i> : AN7496, <i>A. niger CBS 513.88</i> : An02g13860, <i>A. oryzae RIB40</i> : AO090001000663, <i>Aspergillus wentii</i> : Aspwe1_0121457 and <i>Aspergillus sydowii</i> : Aspsy1_0058467	53.7772	13.85	1	14	14	15	1350	144.934	9.18799
Afu1g15960	Afu7g05740	Afu7g05740 AspGDID:ASPL0000110266 COORDS:Chr7_A_fumigatus_Af293:1404497-1405787W, translated using codon table 1 (340 amino acids) Verified ORF; Putative NAD-dependent malate dehydrogenase; protein abundant in conidia; immunoreactive; reacts with rabbit immunosera exposed to A. fumigatus conidia; induced by L-tyrosine; transcript downregulated in response to hypoxia	53.4688	52.35	1	11	11	12	340	35.8761	9.08545
Afu5g02850	Afu2g02100	Afu2g02100 AspGDID:ASPL0000103040 COORDS:Chr2_A_fumigatus_Af293:523316-521496C, translated using codon table 1 (513 amino acids) Uncharacterized ORF; Putative dihydrolipoamide dehydrogenase; reacts with rabbit immunosera exposed to A. fumigatus conidia	53.4569	37.04	1	11	11	12	513	54.9366	8.17725
Afu6g10990	Afu1g04190	pab1 AspGDID:ASPL0000101587 COORDS:Chr1_A_fumigatus_Af293:1197903-1195508C, translated using codon table 1 (753 amino acids) Uncharacterized ORF; Putative polyadenylate-binding protein	53.0368	20.85	1	14	14	17	753	81.3943	5.94775
Afu8g05630	Afu1g10910	tubA AspGDID:ASPL0000102154 COORDS:Chr1_A_fumigatus_Af293:2850137-2848155C, translated using codon table 1 (466 amino acids) Uncharacterized ORF; Beta-tubulin; predicted gene pair with AFUA_7G00250 (tubulin beta-2 subunit); protein induced by hydrogen peroxide	52.1412	31.33	1	8	9	11	466	51.7606	4.86865
Afu2g07770	Afu6g02470	Afu6g02470 AspGDID:ASPL0000108702 COORDS:Chr6_A_fumigatus_Af293:466824-464770C, translated using codon table 1 (582 amino acids) Uncharacterized ORF; Putative fumarate hydratase; reacts with rabbit immunosera exposed to A. fumigatus conidia	52.0719	30.76	1	10	10	11	582	63.1195	8.96826
Afu1g03060	Afu1g05080	Afu1g05080 AspGDID:ASPL0000101677 COORDS:Chr1_A_fumigatus_Af293:1454060-1455134W, translated using codon table 1 (313 amino acids) Uncharacterized ORF; Putative 60S ribosomal protein P0; reacts with rabbit immunosera exposed to A. fumigatus conidia	51.8719	57.19	1	11	11	13	313	33.4742	5.21143
Afu1g12280	Afu2g16090	Afu2g16090 AspGDID:ASPL0000104326 COORDS:Chr2_A_fumigatus_Af293:4262510-4260510C, translated using codon table 1 (552 amino acids) Uncharacterized ORF; Karyopherin alpha subunit	51.2282	26.09	1	10	10	13	552	60.6459	5.07178
Afu4g11160	Afu3g10920	stm1 AspGDID:ASPL0000105490 COORDS:Chr3_A_fumigatus_Af293:2843930-2842516C, translated using codon table 1 (304 amino acids) Uncharacterized ORF; Telomere and ribosome associated protein	50.6868	40.13	1	12	12	16	304	33.747	9.59814
Afu5g10370	Afu6g14330	Afu6g14330 AspGDID:ASPL0000109772 COORDS:Chr6_A_fumigatus_Af293:3648908-3645016C, translated using codon table 1 (1281 amino acids) Uncharacterized ORF; Ortholog(s) have cytosol localization	50.0592	20.53	1	17	17	17	1281	138.541	6.12549
Afu3g06280	Afu5g06360	Afu5g06360 AspGDID:ASPL0000107712 COORDS:Chr5_A_fumigatus_Af293:1531695-1530676C, translated using codon table 1 (254 amino acids) Uncharacterized ORF; 60S ribosomal protein L8; transcript induced by exposure to human airway epithelial cells	49.9906	47.64	1	8	8	15	254	27.4688	10.9751
Afu1g16250	Afu2g10440	Afu2g10440 AspGDID:ASPL0000103759 COORDS:Chr2_A_fumigatus_Af293:2672089-2671408C, translated using codon table 1 (150 amino acids) Uncharacterized ORF; Ortholog(s) have mRNA binding, small ribosomal subunit rRNA binding activity and role in maturation of SSU-rRNA from tricistronic rRNA transcript (SSU-rRNA, 5.8S rRNA, LSU-rRNA), ribosomal small subunit assembly	49.9186	40	1	5	5	10	150	15.8224	10.7114
Afu5g12730	Afu6g08820	Afu6g08820 AspGDID:ASPL0000109238 COORDS:Chr6_A_fumigatus_Af293:2089238-2095101W, translated using codon table 1 (1545 amino acids) Uncharacterized ORF; Has domain(s) with predicted nucleic acid binding, nucleotide binding, zinc ion binding activity	49.6087	10.87	1	12	12	14	1545	165.867	8.5874
Afu6g01950	Afu3g09320	Afu3g09320 AspGDID:ASPL0000105330 COORDS:Chr3_A_fumigatus_Af293:2359631-2361249W, translated using codon table 1 (471 amino acids) Uncharacterized ORF; Serine hydroxymethyltransferase; protein level decreases upon heat shock; reacts with rabbit immunosera exposed to A. fumigatus conidia; hypoxia induced protein; SrbA-regulated during hypoxia	48.7652	36.09	1	10	11	13	471	51.8405	7.75244
Afu8g00170	Afu4g11720	Afu4g11720 AspGDID:ASPL0000106880 COORDS:Chr4_A_fumigatus_Af293:3100984-3098931C, translated using codon table 1 (613 amino acids) Uncharacterized ORF; Putative phosphatidyl synthase; protein levels increase in response to pkaC overexpression	48.3679	28.22	1	14	14	14	613	67.0703	6.55127
Afu8g07400	Afu2g17000	Afu2g17000 AspGDID:ASPL0000104419 COORDS:Chr2_A_fumigatus_Af293:4544466-4551049W, translated using codon table 1 (2173 amino acids) Uncharacterized ORF; Ortholog of <i>A. nidulans FGSC A4</i> : AN5649, AN1674, AN0384, AN1268, AN7262, <i>A. fumigatus Af293</i> : Afu1g01700, Afu4g08730, Afu4g13630, Afu1g10012 and <i>A. niger CBS 513.88</i> : An01g09380, An01g06520, An04g09080, An04g03600	48.3298	12.66	1	15	15	16	2173	224.251	3.99268
Afu4g10910	Afu2g06150	pdiA AspGDID:ASPL0000103438 COORDS:Chr2_A_fumigatus_Af293:1746610-1744786C, translated using codon table 1 (517 amino acids) Verified ORF; Putative protein disulfide isomerase; conidial surface associated	47.9829	34.82	1	14	14	14	517	56.152	4.70361
Afu4g11560	Afu6g03440	Afu6g03440 AspGDID:ASPL0000108799 COORDS:Chr6_A_fumigatus_Af293:738342-736781C, translated using codon table 1 (497 amino acids) Uncharacterized ORF; Putative fructosyl amine; transcript induced by voriconazole	47.1588	35.61	1	12	12	13	497	54.895	5.75732
	Afu8g03990	Afu8g03990 AspGDID:ASPL0000110734 COORDS:Chr8_A_fumigatus_Af293:855176-851942C, translated using codon table 1 (985 amino acids) Uncharacterized ORF; Ortholog(s) have U5 snRNP, cytosol, spliceosomal complex localization	47.0457	17.56	1	12	13	14	985	110.12	5.08447
	Afu2g03030	prp8 AspGDID:ASPL0000103132 COORDS:Chr2_A_fumigatus_Af293:787177-777614C, translated using codon table 1 (3170 amino acids) Verified ORF; Putative pre-mRNA splicing factor; intein-containing protein, inteins are protein intervening sequences that can self-excise through protein splicing	46.9165	6.37	1	19	19	19	3170	364.449	8.06006
	Afu5g05540	nap1 AspGDID:ASPL0000107632 COORDS:Chr5_A_fumigatus_Af293:1289638-1291216W, translated using codon table 1 (411 amino acids) Uncharacterized ORF; Putative nucleosome assembly protein	46.7093	34.31	1	9	9	10	411	46.7917	4.55127
	Afu3g11690	Afu3g11690 AspGDID:ASPL0000105565 COORDS:Chr3_A_fumigatus_Af293:3071255-3069978C, translated using codon table 1 (360 amino acids) Uncharacterized ORF; Putative class II fructose-bisphosphate aldolase; immunoreactive protein; reacts with rabbit immunosera exposed to A. fumigatus conidia; hypoxia induced protein	46.6693	37.78	1	10	10	11	360	39.7659	5.84619
	Afu5g13450	Afu5g13450 AspGDID:ASPL0000108398 COORDS:Chr5_A_fumigatus_Af293:3535793-3536876W, translated using codon table 1 (249 amino acids) Verified ORF; Putative triosephosphate isomerase; protein abundant in conidia; reacts with rabbit immunosera exposed to A. fumigatus conidia' transcript induced by exposure to human airway epithelial cells	46.3598	55.42	1	9	9	11	249	27.1124	5.79541
	Afu2g14990	Afu2g14990 AspGDID:ASPL0000104214 COORDS:Chr2_A_fumigatus_Af293:3948734-3946908C, translated using codon table 1 (451 amino acids) Uncharacterized ORF; Tubulin alpha-2 subunit; gene pair with AFUA_1G02550 (tubulin alpha-1 subunit)	45.9582	33.26	1	8	9	10	451	50.4098	5.16064
	Afu2g09650	Afu2g09650 AspGDID:ASPL0000103682 COORDS:Chr2_A_fumigatus_Af293:2480020-2481781W, translated using codon table 1 (469 amino acids) Uncharacterized ORF; Aspartate transaminase; induced by L-tyrosine; transcript up-regulated in conidia exposed to neutrophils	45.521	31.77	1	11	11	12	469	51.1509	8.48486
	Afu8g04000	erg10B AspGDID:ASPL0000110735 COORDS:Chr8_A_fumigatus_Af293:855589-857056W, translated using codon table 1 (401 amino acids) Uncharacterized ORF; Putative acetyl-coenzyme A acetyltransferase; protein induced by hydrogen peroxide; higher expression in 48 h biofilm vs planktonic cells; SrbA-regulated during hypoxia	45.3288	39.9	1	9	9	10	401	41.2165	6.87354
	Afu1g15810	Afu1g15810 AspGDID:ASPL0000102644 COORDS:Chr1_A_fumigatus_Af293:4274274-4272405C, translated using codon table 1 (566 amino acids) Uncharacterized ORF; Ortholog(s) have role in ascospore formation, sporocarp development involved in sexual reproduction and nucleus localization	45.2731	29.68	1	10	10	11	566	63.936	9.37842
	Afu6g02280	aspf3 AspGDID:ASPL0000108683 COORDS:Chr6_A_fumigatus_Af293:408478-407732C, translated using codon table 1 (168 amino acids) Verified ORF; Allergen Asp f 3; peroxiredoxin family reductase; putative peroxismal membrane protein; IgE binding; protein induced by heat shock and by exposure to hydrogen peroxide; hypoxia induced protein; induced by gliotoxin exposure	45.0304	66.67	1	9	9	12	168	18.4414	5.57959
	Afu4g07740	Afu4g07740 AspGDID:ASPL0000106489 COORDS:Chr4_A_fumigatus_Af293:2023797-2025143W, translated using codon table 1 (357 amino acids) Uncharacterized ORF; Ortholog of <i>Aspergillus fumigatus A1163</i> : AFUB_064840 and <i>Aspergillus niger ATCC 1015</i> : 44190-mRNA	44.8818	20.17	1	9	9	10	357	37.0461	10.3599
	Afu6g12990	Afu6g12990 AspGDID:ASPL0000109642 COORDS:Chr6_A_fumigatus_Af293:3280512-3279334C, translated using codon table 1 (263 amino acids) Uncharacterized ORF; Putative cytosolic large ribosomal subunit protein L7A	44.4503	38.4	1	10	10	12	263	29.4273	10.2573
	Afu2g09790	Afu2g09790 AspGDID:ASPL0000103695 COORDS:Chr2_A_fumigatus_Af293:2503042-2501287C, translated using codon table 1 (553 amino acids) Uncharacterized ORF; Putative glucose-6-phosphate isomerase	43.915	31.65	1	13	13	15	553	61.2771	6.354
	Afu4g08240	Afu4g08240 AspGDID:ASPL0000106538 COORDS:Chr4_A_fumigatus_Af293:2135925-2137164W, translated using codon table 1 (347 amino acids) Verified ORF; Putative zinc-containing alcohol dehydrogenase; conidia-enriched protein; transcript up-regulated in conidia exposed to neutrophils	43.8615	33.43	1	9	9	11	347	37.4063	7.09326
	Afu1g17000	Afu1g17000 AspGDID:ASPL0000102765 COORDS:Chr1_A_fumigatus_Af293:4639817-4640623W, translated using codon table 1 (268 amino acids) Uncharacterized ORF; Ortholog of <i>A. nidulans FGSC A4</i> : AN0631, <i>A. niger CBS 513.88</i> : An01g09850, <i>A. oryzae RIB40</i> : AO090005000975, <i>Aspergillus wentii</i> : Aspwe1_0068188 and <i>Aspergillus sydowii</i> : Aspsy1_0041402	43.7086	44.4	1	6	6	9	268	28.6926	9.67139
	Afu4g04350	Afu4g04350 AspGDID:ASPL0000106252 COORDS:Chr4_A_fumigatus_Af293:1231191-1235612W, translated using codon table 1 (1418 amino acids) Uncharacterized ORF; Has domain(s) with predicted nucleoside-triphosphatase activity, nucleotide binding, pre-mRNA intronic binding activity, role in mRNA splicing, via spliceosome and spliceosomal complex localization	43.6385	13.47	1	12	12	12	1418	161.396	6.31592
	Afu3g11740	Afu3g11740 AspGDID:ASPL0000105570 COORDS:Chr3_A_fumigatus_Af293:3081634-3084443W, translated using codon table 1 (905 amino acids) Uncharacterized ORF; Ortholog(s) have role in anisotropic cell growth and cytoplasm, nucleus localization	43.4252	18.12	1	8	8	9	905	94.0716	6.81494
	Afu1g04620	Afu1g04620 AspGDID:ASPL0000101631 COORDS:Chr1_A_fumigatus_Af293:1309293-1307958C, translated using codon table 1 (348 amino acids) Uncharacterized ORF; Putative zinc-containing alcohol dehydrogenase; reacts with rabbit immunosera exposed to A. fumigatus conidia; hypoxia induced protein; transcript up-regulated in conidia exposed to neutrophils; repressed by gliotoxin exposure	42.8133	41.09	1	10	10	11	348	37.8294	6.63916
	Afu6g09990	Afu6g09990 AspGDID:ASPL0000109355 COORDS:Chr6_A_fumigatus_Af293:2459187-2462825W, translated using codon table 1 (1095 amino acids) Uncharacterized ORF; Ortholog(s) have cytosol, nuclear envelope, nuclear membrane, nucleolus localization	42.5284	15.43	1	13	13	13	1095	121.526	4.729
	Afu3g08520	Afu3g08520 AspGDID:ASPL0000105254 COORDS:Chr3_A_fumigatus_Af293:2185740-2187668W, translated using codon table 1 (600 amino acids) Uncharacterized ORF; Ortholog(s) have role in cell wall organization or biogenesis, cellular response to stress, regulation of transcription, DNA-templated	42.3855	21.17	1	10	10	14	600	64.3392	9.0708
	Afu2g02320	Afu2g02320 AspGDID:ASPL0000103062 COORDS:Chr2_A_fumigatus_Af293:586013-584085C, translated using codon table 1 (571 amino acids) Uncharacterized ORF; Hsp70 chaperone	42.106	28.72	1	10	10	11	571	61.7457	5.14795
	Afu4g12390	Afu4g12390 AspGDID:ASPL0000106946 COORDS:Chr4_A_fumigatus_Af293:3243337-3244737W, translated using codon table 1 (394 amino acids) Uncharacterized ORF; Ortholog(s) have role in negative regulation of induction of conjugation with cellular fusion, negative regulation of transcription from RNA polymerase II promoter and cytoplasm, nucleus localization	41.9867	37.82	1	11	11	11	394	43.1402	7.21045
	Afu2g16820	Afu2g16820 AspGDID:ASPL0000104401 COORDS:Chr2_A_fumigatus_Af293:4493020-4491357C, translated using codon table 1 (405 amino acids) Uncharacterized ORF; Putative curved DNA-binding protein	41.8721	44.2	1	11	11	11	405	44.0373	7.73779
	Afu1g09100	Afu1g09100 AspGDID:ASPL0000101976 COORDS:Chr1_A_fumigatus_Af293:2363153-2364329W, translated using codon table 1 (192 amino acids) Uncharacterized ORF; 60S ribosomal protein L9	41.0987	72.4	1	11	11	12	192	21.8297	9.67139
	Afu3g09290	Afu3g09290 AspGDID:ASPL0000105327 COORDS:Chr3_A_fumigatus_Af293:2357229-2355494C, translated using codon table 1 (520 amino acids) Verified ORF; Putative 2,3-bisphosphoglycerate-independent phosphoglycerate mutase; protein abundant in conidia; reacts with rabbit immunosera exposed to A. fumigatus conidia; transcript induced by exposure to human airway epithelial cells	41.0745	31.92	1	10	10	12	520	57.418	5.66846
	Afu2g03610	Afu2g03610 AspGDID:ASPL0000103188 COORDS:Chr2_A_fumigatus_Af293:961023-959122C, translated using codon table 1 (546 amino acids) Uncharacterized ORF; Putative inosine 5'-monophosphate (IMP) dehydrogenase; reacts with rabbit immunosera exposed to A. fumigatus conidia; transcript induced by exposure to human airway epithelial cells; snoRNA Afu-210 encoded within intron 2	41.0567	26.01	1	9	9	10	546	57.9218	6.72705
	Afu2g13250	trpB AspGDID:ASPL0000104039 COORDS:Chr2_A_fumigatus_Af293:3407647-3405303C, translated using codon table 1 (735 amino acids) Uncharacterized ORF; Putative bifunctional tryptophan synthase	40.8933	19.59	1	8	8	9	735	78.7133	5.96045
	Afu2g10750	Afu2g10750 AspGDID:ASPL0000103790 COORDS:Chr2_A_fumigatus_Af293:2752834-2755410W, translated using codon table 1 (549 amino acids) Uncharacterized ORF; Putative RNA helicase; transcript induced by exposure to human airway epithelial cells	40.1539	24.04	1	12	13	13	549	60.3154	9.23193
	Afu1g11710	Afu1g11710 AspGDID:ASPL0000102235 COORDS:Chr1_A_fumigatus_Af293:3080890-3079981C, translated using codon table 1 (217 amino acids) Uncharacterized ORF; Ribosomal protein L1	39.8069	36.41	1	7	7	10	217	24.2372	9.86182
	Afu4g07700	Afu4g07700 AspGDID:ASPL0000106485 COORDS:Chr4_A_fumigatus_Af293:2006286-2011744W, translated using codon table 1 (1679 amino acids) Uncharacterized ORF; Clathrin, heavy chain; transcript downregulated in response to amphotericin B	39.6858	10.96	1	13	13	13	1679	191.183	5.33838
	Afu1g11130	Afu1g11130 AspGDID:ASPL0000102176 COORDS:Chr1_A_fumigatus_Af293:2932858-2933809W, translated using codon table 1 (200 amino acids) Uncharacterized ORF; 60S ribosomal protein L6	39.6754	41	1	7	7	10	200	22.4393	10.1548
	Afu1g15020	Afu1g15020 AspGDID:ASPL0000102569 COORDS:Chr1_A_fumigatus_Af293:4039457-4040397W, translated using codon table 1 (215 amino acids) Uncharacterized ORF; 40S ribosomal protein S5; reacts with rabbit immunosera exposed to A. fumigatus conidia	39.5396	49.77	1	8	8	10	215	23.8905	9.21729
	Afu4g03860	nip1 AspGDID:ASPL0000106205 COORDS:Chr4_A_fumigatus_Af293:1086172-1088854W, translated using codon table 1 (862 amino acids) Uncharacterized ORF; Eukaryotic translation initiation factor 3 subunit C	39.5232	15.78	1	9	9	10	862	97.4481	5.13525
	Afu3g11430	Afu3g11430 AspGDID:ASPL0000105541 COORDS:Chr3_A_fumigatus_Af293:2998674-2997540C, translated using codon table 1 (324 amino acids) Uncharacterized ORF; Putative arginase; SrbA-regulated during hypoxia	39.4681	32.1	1	6	6	8	324	35.42	5.87158
	Afu1g05200	tif32 AspGDID:ASPL0000101689 COORDS:Chr1_A_fumigatus_Af293:1488654-1485294C, translated using codon table 1 (1051 amino acids) Uncharacterized ORF; Eukaryotic translation initiation factor 3 subunit A	39.4134	13.04	1	9	9	10	1051	120.156	9.39307
	Afu1g06830	rpp1 AspGDID:ASPL0000101851 COORDS:Chr1_A_fumigatus_Af293:1948201-1948863W, translated using codon table 1 (111 amino acids) Uncharacterized ORF; Putative 60s acidic ribosomal protein superfamily member; putative ribosomal stalk protein	39.2431	55.86	1	4	4	6	111	11.1215	4.17041
	Afu5g13510	Afu5g13510 AspGDID:ASPL0000108404 COORDS:Chr5_A_fumigatus_Af293:3546669-3545011C, translated using codon table 1 (476 amino acids) Uncharacterized ORF; Ortholog(s) have Prp19 complex, cytosol, nuclear envelope localization	39.1309	21.22	1	5	5	6	476	50.1476	5.19873
	Afu8g04090	codA AspGDID:ASPL0000110744 COORDS:Chr8_A_fumigatus_Af293:888631-890353W, translated using codon table 1 (542 amino acids) Verified ORF; Putative choline oxidase; AFUB_083470 choA ortholog	38.1862	27.68	1	10	10	10	542	60.1474	6.84424
	Afu5g09330	cipC AspGDID:ASPL0000108002 COORDS:Chr5_A_fumigatus_Af293:2402867-2402275C, translated using codon table 1 (130 amino acids) Verified ORF; CipC-like, hyphal-specific protein; not concanamycin A or stress induced as it is in A. nidulans; reacts with rabbit immunosera exposed to A. fumigatus conidia	38.1451	59.23	1	8	8	9	130	15.0433	6.26514
	Afu2g10300	Afu2g10300 AspGDID:ASPL0000103745 COORDS:Chr2_A_fumigatus_Af293:2636570-2637526W, translated using codon table 1 (198 amino acids) Uncharacterized ORF; 40S ribosomal protein S17	38.1119	36.87	1	6	6	9	198	22.6521	9.99365
	Afu3g11540	Afu3g11540 AspGDID:ASPL0000105552 COORDS:Chr3_A_fumigatus_Af293:3034245-3035231W, translated using codon table 1 (328 amino acids) Uncharacterized ORF; Ortholog of <i>A. nidulans FGSC A4</i> : AN2893/fhdA, <i>A. niger CBS 513.88</i> : An14g03210, <i>A. oryzae RIB40</i> : AO090003000711, <i>Neosartorya fischeri NRRL 181</i> : NFIA_065770 and <i>Aspergillus clavatus NRRL 1</i> : ACLA_039420	38.0162	27.13	1	8	8	11	328	38.0904	10.5796
	Afu2g02510	Afu2g02510 AspGDID:ASPL0000103081 COORDS:Chr2_A_fumigatus_Af293:642476-637850C, translated using codon table 1 (1435 amino acids) Uncharacterized ORF; Ortholog(s) have role in regulation of conjugation with cellular fusion and TORC1 complex, cytoplasm localization	37.9616	9.97	1	12	12	12	1435	161.407	7.38623
	Afu2g08360	pyrG AspGDID:ASPL0000103555 COORDS:Chr2_A_fumigatus_Af293:2153922-2153018C, translated using codon table 1 (278 amino acids) Verified ORF; Orotidine 5'-monophosphate decarboxylase	37.9129	39.21	1	10	10	11	278	30.2485	6.69775
	Afu4g08580	prx1 AspGDID:ASPL0000106571 COORDS:Chr4_A_fumigatus_Af293:2220262-2219313C, translated using codon table 1 (222 amino acids) Uncharacterized ORF; Mitochondrial peroxiredoxin; predicted role in cell redox homeostasis regulation; protein levels increase with amphotericin B and H2O2 exposure; transcript up-regulated in conidia exposed to neutrophils; repressed by gliotoxin exposure	37.7221	50.45	1	9	9	10	222	24.5287	6.13818
	Afu7g03910	Afu7g03910 AspGDID:ASPL0000110086 COORDS:Chr7_A_fumigatus_Af293:878642-880573W, translated using codon table 1 (643 amino acids) Uncharacterized ORF; Ortholog(s) have role in conidium formation, negative regulation of conidium formation and positive regulation of sexual sporulation resulting in formation of a cellular spore, <a href="#GOsection">more</a>	37.5341	23.79	1	9	9	12	643	67.6066	7.60596
	Afu7g04210	Afu7g04210 AspGDID:ASPL0000110116 COORDS:Chr7_A_fumigatus_Af293:951859-952611W, translated using codon table 1 (161 amino acids) Uncharacterized ORF; Putative tropomyosin 1; protein induced by hydrogen peroxide; reacts with rabbit immunosera exposed to A. fumigatus conidia	37.5165	49.69	1	6	6	9	161	18.7575	5.03369
	Afu3g13320	rps0 AspGDID:ASPL0000105727 COORDS:Chr3_A_fumigatus_Af293:3533778-3534743W, translated using codon table 1 (297 amino acids) Uncharacterized ORF; Putative 40S ribosomal protein S0	37.0375	35.02	1	7	7	10	297	32.1022	4.90674
	Afu2g02590	Afu2g02590 AspGDID:ASPL0000103089 COORDS:Chr2_A_fumigatus_Af293:666730-668457W, translated using codon table 1 (555 amino acids) Uncharacterized ORF; Aspartyl-tRNA synthetase	37.0018	24.68	1	10	10	11	555	61.5887	6.32861
	Afu2g16010	Afu2g16010 AspGDID:ASPL0000104318 COORDS:Chr2_A_fumigatus_Af293:4237529-4235525C, translated using codon table 1 (601 amino acids) Uncharacterized ORF; Prolyl-tRNA synthetase	36.6144	25.96	1	12	12	12	601	66.9952	7.1665
	Afu3g10070	Afu3g10070 AspGDID:ASPL0000105404 COORDS:Chr3_A_fumigatus_Af293:2592726-2594405W, translated using codon table 1 (542 amino acids) Uncharacterized ORF; Ortholog(s) have nucleus localization	36.5405	19.74	1	8	8	9	542	60.2089	7.86963
	Afu4g11660	Afu4g11660 AspGDID:ASPL0000106874 COORDS:Chr4_A_fumigatus_Af293:3083851-3086019W, translated using codon table 1 (647 amino acids) Uncharacterized ORF; Ortholog(s) have methylated histone binding activity	36.2569	24.42	1	10	10	12	647	69.0783	9.5249
	Afu5g12180	Afu5g12180 AspGDID:ASPL0000108274 COORDS:Chr5_A_fumigatus_Af293:3157322-3158399W, translated using codon table 1 (247 amino acids) Uncharacterized ORF; Ortholog(s) have Ran GTPase binding activity and role in G1/S transition of mitotic cell cycle, RNA export from nucleus, Ran protein signal transduction, protein import into nucleus, ubiquitin-dependent protein catabolic process	36.183	53.85	1	8	8	8	247	27.6266	4.98291
	Afu1g14200	Afu1g14200 AspGDID:ASPL0000102488 COORDS:Chr1_A_fumigatus_Af293:3795841-3794154C, translated using codon table 1 (479 amino acids) Verified ORF; Putative mitochondrial processing peptidase beta subunit; induced by gliotoxin exposure	36.1663	25.89	1	11	11	11	479	53.2372	6.30322
	Afu3g13150	Afu3g13150 AspGDID:ASPL0000105710 COORDS:Chr3_A_fumigatus_Af293:3491125-3489529C, translated using codon table 1 (506 amino acids) Uncharacterized ORF; Ortholog of <i>A. nidulans FGSC A4</i> : AN3178/sds3, <i>A. niger CBS 513.88</i> : An02g09020, <i>A. oryzae RIB40</i> : AO090012000818, <i>Aspergillus wentii</i> : Aspwe1_0170080 and <i>Aspergillus sydowii</i> : Aspsy1_0056129	36.0955	18.58	1	7	7	9	506	56.013	7.44482
	Afu6g13490	Afu6g13490 AspGDID:ASPL0000109690 COORDS:Chr6_A_fumigatus_Af293:3433612-3431912C, translated using codon table 1 (515 amino acids) Uncharacterized ORF; Putative glutamate decarboxylase; predicted gene pair with AFUA_8G06020; SrbA-regulated during hypoxia	35.709	22.91	1	10	10	11	515	58.8806	6.23975
	Afu6g07720	acuF AspGDID:ASPL0000109132 COORDS:Chr6_A_fumigatus_Af293:1757338-1754889C, translated using codon table 1 (601 amino acids) Uncharacterized ORF; Putative phosphoenolpyruvate carboxykinase; transcript up-regulated in conidia exposed to neutrophils; transcript downregulated in response to hypoxia	35.6519	19.3	1	8	8	10	601	66.6781	6.17627
	Afu6g12630	Afu6g12630 AspGDID:ASPL0000109606 COORDS:Chr6_A_fumigatus_Af293:3191249-3194824W, translated using codon table 1 (1127 amino acids) Uncharacterized ORF; Ortholog(s) have aminoacyl-tRNA editing activity, leucine-tRNA ligase activity, role in leucyl-tRNA aminoacylation, regulation of TOR signaling and cytosol localization	35.6191	14.2	1	11	11	11	1127	127.11	6.7417
	Afu2g05910	hxkA AspGDID:ASPL0000103414 COORDS:Chr2_A_fumigatus_Af293:1662852-1664600W, translated using codon table 1 (490 amino acids) Verified ORF; Putative hexokinase; protein induced by heat shock	35.5466	28.16	1	8	8	9	490	54.1746	5.17334
	Afu5g07370	Afu5g07370 AspGDID:ASPL0000107811 COORDS:Chr5_A_fumigatus_Af293:1844081-1842511C, translated using codon table 1 (500 amino acids) Uncharacterized ORF; Ortholog(s) have metal ion binding, poly(A)-specific ribonuclease activity	35.4867	23.4	1	8	8	9	500	53.7507	7.07861
	Afu2g11060	Afu2g11060 AspGDID:ASPL0000103821 COORDS:Chr2_A_fumigatus_Af293:2836626-2837531W, translated using codon table 1 (158 amino acids) Uncharacterized ORF; Putative acylCoA binding family protein	35.438	60.13	1	7	7	9	158	17.2987	5.99854
	Afu4g09140	car2 AspGDID:ASPL0000106629 COORDS:Chr4_A_fumigatus_Af293:2388283-2389697W, translated using codon table 1 (450 amino acids) Uncharacterized ORF; L-ornithine aminotransferase; induced by growth on BSA as a sole nitrogen source; SrbA-regulated during hypoxia	35.4248	27.78	1	9	9	10	450	49.0863	6.53662
	Afu3g11860	eb1 AspGDID:ASPL0000105582 COORDS:Chr3_A_fumigatus_Af293:3124507-3123064C, translated using codon table 1 (278 amino acids) Uncharacterized ORF; Putative microtubule associated protein	35.3194	49.64	1	9	9	9	278	30.6318	7.48877
	Afu5g05920	Afu5g05920 AspGDID:ASPL0000107669 COORDS:Chr5_A_fumigatus_Af293:1392015-1389862C, translated using codon table 1 (699 amino acids) Uncharacterized ORF; Putative glycyl-tRNA synthetase; protein induced by heat shock	34.7357	14.74	1	8	8	10	699	79.0498	6.46826
	Afu2g01010	Afu2g01010 AspGDID:ASPL0000102932 COORDS:Chr2_A_fumigatus_Af293:234729-236432W, translated using codon table 1 (534 amino acids) Uncharacterized ORF; Putative myo-inositol-phosphate synthase; transcript up-regulated in conidia exposed to neutrophils	34.5063	27.72	1	9	9	11	534	58.6346	6.22705
	Afu7g05720	Afu7g05720 AspGDID:ASPL0000110264 COORDS:Chr7_A_fumigatus_Af293:1398605-1400277W, translated using codon table 1 (485 amino acids) Uncharacterized ORF; Pyruvate dehydrogenase complex, dihydrolipoamide acetyltransferase component; hypoxia induced protein	34.0788	30.1	1	7	7	7	485	51.9993	6.68311
	Afu6g12220	Afu6g12220 AspGDID:ASPL0000109567 COORDS:Chr6_A_fumigatus_Af293:3072444-3071777C, translated using codon table 1 (194 amino acids) Uncharacterized ORF; Has domain(s) with predicted catalytic activity and role in metabolic process	33.9358	57.22	1	5	5	6	194	20.8915	6.41748
	Afu5g03080	aspC AspGDID:ASPL0000107487 COORDS:Chr5_A_fumigatus_Af293:834771-833226C, translated using codon table 1 (384 amino acids) Uncharacterized ORF; Putative septin; hypoxia repressed protein; repressed by exposure to artemisinin	33.9075	31.51	1	9	10	10	384	44.387	8.73389
	Afu1g06170	Afu1g06170 AspGDID:ASPL0000101785 COORDS:Chr1_A_fumigatus_Af293:1784284-1782664C, translated using codon table 1 (464 amino acids) Uncharacterized ORF; Ortholog(s) have role in positive regulation of RNA polymerase II transcriptional preinitiation complex assembly, proteasome regulatory particle assembly, ubiquitin-dependent protein catabolic process	33.8775	25.86	1	9	9	10	464	51.6705	4.97021
	Afu1g04660	Afu1g04660 AspGDID:ASPL0000101635 COORDS:Chr1_A_fumigatus_Af293:1318902-1317870C, translated using codon table 1 (203 amino acids) Uncharacterized ORF; Ribosomal protein L15	33.6825	40.39	1	8	8	12	203	24.169	11.2974
	Afu4g04520	Afu4g04520 AspGDID:ASPL0000106270 COORDS:Chr4_A_fumigatus_Af293:1276859-1275057C, translated using codon table 1 (444 amino acids) Uncharacterized ORF; Ortholog(s) have mitochondrion localization	33.4286	29.28	1	12	12	12	444	47.9867	5.70654
	Afu2g03380	Afu2g03380 AspGDID:ASPL0000103167 COORDS:Chr2_A_fumigatus_Af293:892615-891880C, translated using codon table 1 (127 amino acids) Uncharacterized ORF; Ortholog(s) have cytosol, mitochondrion, nucleus localization	33.0409	48.82	1	6	6	10	127	13.429	9.67139
	Afu2g10070	Afu2g10070 AspGDID:ASPL0000103722 COORDS:Chr2_A_fumigatus_Af293:2576586-2580364W, translated using codon table 1 (1175 amino acids) Uncharacterized ORF; Putative carbamoyl-phosphate synthetase, large subunit	32.9194	16.34	1	10	12	12	1175	129.134	6.21436
	Afu7g01800	Afu7g01800 AspGDID:ASPL0000109975 COORDS:Chr7_A_fumigatus_Af293:477654-480419W, translated using codon table 1 (921 amino acids) Uncharacterized ORF; Has domain(s) with predicted DNA binding activity	32.911	15.09	1	6	6	7	921	99.9897	10.3306
	Afu4g10460	hcsA AspGDID:ASPL0000106760 COORDS:Chr4_A_fumigatus_Af293:2741783-2743422W, translated using codon table 1 (463 amino acids) Verified ORF; Homocitrate synthase, essential enzyme of the alpha-aminoadipate pathway of lysine biosynthesis; transcript highly induced during conidial germination; protein induced by heat shock; SrbA-regulated during hypoxia; no human homolog	32.8989	31.1	1	8	8	8	463	50.5404	6.01123
	Afu5g03290	Afu5g03290 AspGDID:ASPL0000107508 COORDS:Chr5_A_fumigatus_Af293:891751-889972C, translated using codon table 1 (566 amino acids) Uncharacterized ORF; Ortholog of <i>A. nidulans FGSC A4</i> : AN8197, <i>A. niger CBS 513.88</i> : An09g05540, <i>A. oryzae RIB40</i> : AO090102000532, <i>Aspergillus wentii</i> : Aspwe1_0115831 and <i>Aspergillus sydowii</i> : Aspsy1_0211779	32.7468	17.84	1	7	7	9	566	62.6301	9.89111
	Afu3g10800	Afu3g10800 AspGDID:ASPL0000105478 COORDS:Chr3_A_fumigatus_Af293:2807176-2811179W, translated using codon table 1 (1310 amino acids) Uncharacterized ORF; Ortholog of <i>A. nidulans FGSC A4</i> : AN4908, <i>A. niger CBS 513.88</i> : An02g06530, <i>A. oryzae RIB40</i> : AO090003000629, <i>Aspergillus wentii</i> : Aspwe1_0036953 and <i>Aspergillus sydowii</i> : Aspsy1_0043015	32.7281	10.08	1	9	9	9	1310	145.89	7.09326
	Afu5g08540	aspA AspGDID:ASPL0000107925 COORDS:Chr5_A_fumigatus_Af293:2167838-2169399W, translated using codon table 1 (382 amino acids) Verified ORF; Septin; hypoxia repressed protein; repressed by exposure to artemisinin	32.7164	36.13	1	10	10	10	382	43.2901	5.13525
	Afu2g10100	aspf8 AspGDID:ASPL0000103725 COORDS:Chr2_A_fumigatus_Af293:2585506-2585100C, translated using codon table 1 (111 amino acids) Uncharacterized ORF; Allergen Asp f 8; putative ribosomal protein P2; transcript induced by growth on hydrogen peroxide and menadione	32.497	61.26	1	3	3	5	111	11.1346	4.33545
	Afu5g09240	sod1 AspGDID:ASPL0000107993 COORDS:Chr5_A_fumigatus_Af293:2379492-2380591W, translated using codon table 1 (154 amino acids) Verified ORF; Cu/Zn superoxide dismutase; recognized by sera from aspergillosis patients; highly expressed in conidia; transcript induced by copper starvation, menadione, gliotoxin and growth at high temperature; protein induced by hydrogen peroxide	32.3619	59.74	1	5	5	7	154	15.9569	6.52197
	Afu3g01580	Afu3g01580 AspGDID:ASPL0000104678 COORDS:Chr3_A_fumigatus_Af293:397771-395356C, translated using codon table 1 (646 amino acids) Uncharacterized ORF; Putative glucose-methanol-choline (GMC) oxidoreductase; protein induced by hydrogen peroxide; hypoxia induced protein; repressed by gliotoxin exposure	32.3058	19.97	1	10	10	10	646	72.1047	7.41553
	Afu4g00960	pfkA AspGDID:ASPL0000106014 COORDS:Chr4_A_fumigatus_Af293:259114-261643W, translated using codon table 1 (808 amino acids) Uncharacterized ORF; Putative phosphofructokinase; reacts with rabbit immunosera exposed to A. fumigatus conidia	32.2347	19.31	1	9	9	9	808	88.6566	7.09326
	Afu5g07780	erg1 AspGDID:ASPL0000107850 COORDS:Chr5_A_fumigatus_Af293:1942829-1944341W, translated using codon table 1 (481 amino acids) Verified ORF; Putative squalene monooxygenase; higher expression in 48 h biofilm vs planktonic cells; SrbA-regulated during hypoxia	32.1942	23.08	1	7	7	8	481	52.6486	8.67529
	Afu1g09800	Afu1g09800 AspGDID:ASPL0000102046 COORDS:Chr1_A_fumigatus_Af293:2543871-2545480W, translated using codon table 1 (394 amino acids) Uncharacterized ORF; Ortholog of S. cerevisiae OLA1; snoRNA Afu-304 encoded within intron 2	32.117	27.92	1	8	8	9	394	43.452	7.81104
	Afu1g09390	Afu1g09390 AspGDID:ASPL0000102005 COORDS:Chr1_A_fumigatus_Af293:2433870-2432848C, translated using codon table 1 (303 amino acids) Uncharacterized ORF; Ortholog of <i>A. niger CBS 513.88</i> : An08g00930, <i>A. oryzae RIB40</i> : AO090005001586, <i>Neosartorya fischeri NRRL 181</i> : NFIA_016220, <i>Aspergillus wentii</i> : Aspwe1_0024550 and <i>Aspergillus versicolor</i> : Aspve1_0119823	31.6816	19.14	1	5	5	8	303	34.7225	11.3853
	Afu2g10380	Afu2g10380 AspGDID:ASPL0000103753 COORDS:Chr2_A_fumigatus_Af293:2657604-2656030C, translated using codon table 1 (476 amino acids) Uncharacterized ORF; Has domain(s) with predicted translation initiation factor activity and eukaryotic translation initiation factor 3 complex localization	31.6525	24.58	1	7	7	8	476	54.6692	5.33838
	Afu5g03560	Afu5g03560 AspGDID:ASPL0000107534 COORDS:Chr5_A_fumigatus_Af293:963324-960949C, translated using codon table 1 (715 amino acids) Uncharacterized ORF; Putative glutamyl-tRNA synthetase; transcript induced by exposure to human airway epithelial cells	31.6457	15.8	1	8	8	9	715	81.3732	7.53271
	Afu1g07480	hem13 AspGDID:ASPL0000101913 COORDS:Chr1_A_fumigatus_Af293:2109870-2111253W, translated using codon table 1 (440 amino acids) Uncharacterized ORF; Coproporphyrinogen III oxidase with a predicted role in heme biosynthesis; protein levels increase in amphotericin B; reacts with rabbit immunosera exposed to conidia; repressed by exposure to artemisinin; SrbA-regulated during hypoxia	31.6259	27.5	1	8	8	10	440	50.147	7.57666
	Afu4g03760	Afu4g03760 AspGDID:ASPL0000106195 COORDS:Chr4_A_fumigatus_Af293:1054642-1057888W, translated using codon table 1 (1060 amino acids) Uncharacterized ORF; Putative glycine dehydrogenase	31.6123	14.53	1	9	9	9	1060	115.13	7.15186
	Afu1g05390	Afu1g05390 AspGDID:ASPL0000101707 COORDS:Chr1_A_fumigatus_Af293:1549201-1548016C, translated using codon table 1 (308 amino acids) Uncharacterized ORF; Ortholog(s) have ATP:ADP antiporter activity	31.4578	25.65	1	7	7	9	308	33.3004	9.96436
	Afu2g07810	Afu2g07810 AspGDID:ASPL0000103501 COORDS:Chr2_A_fumigatus_Af293:1998025-1999850W, translated using codon table 1 (537 amino acids) Uncharacterized ORF; Putative cytosolic hydroxymethyltransferase	31.4517	24.39	1	7	8	8	537	58.7963	8.85107
	Afu2g09200	Afu2g09200 AspGDID:ASPL0000103638 COORDS:Chr2_A_fumigatus_Af293:2358357-2358900W, translated using codon table 1 (106 amino acids) Uncharacterized ORF; 60S ribosomal protein L30	31.4044	57.55	1	5	5	9	106	11.294	9.83252
	Afu1g05500	Afu1g05500 AspGDID:ASPL0000101718 COORDS:Chr1_A_fumigatus_Af293:1573104-1573616W, translated using codon table 1 (144 amino acids) Uncharacterized ORF; 40S ribosomal protein S12	31.1876	42.36	1	7	7	9	144	15.6639	5.35107
	Afu1g04940	Afu1g04940 AspGDID:ASPL0000101663 COORDS:Chr1_A_fumigatus_Af293:1408563-1409639W, translated using codon table 1 (189 amino acids) Uncharacterized ORF; Ortholog(s) have GTP binding, GTPase activity	31.0689	50.26	1	7	7	9	189	21.4181	6.41748
	Afu3g12300	Afu3g12300 AspGDID:ASPL0000105626 COORDS:Chr3_A_fumigatus_Af293:3242604-3243283W, translated using codon table 1 (124 amino acids) Uncharacterized ORF; 60S ribosomal protein L22	30.9481	52.42	1	6	6	9	124	14.1826	9.40771
	Afu1g12800	Afu1g12800 AspGDID:ASPL0000102348 COORDS:Chr1_A_fumigatus_Af293:3382593-3384187W, translated using codon table 1 (385 amino acids) Uncharacterized ORF; Putative NADPH isocitrate dehydrogenase; transcript induced during conidial germination	30.9318	23.38	1	6	6	8	385	41.7008	8.51416
	Afu1g15730	Afu1g15730 AspGDID:ASPL0000102636 COORDS:Chr1_A_fumigatus_Af293:4254406-4255080W, translated using codon table 1 (130 amino acids) Uncharacterized ORF; 40S ribosomal protein S22	30.8852	56.15	1	6	6	8	130	14.6648	9.65674
	Afu2g08940	Afu2g08940 AspGDID:ASPL0000103612 COORDS:Chr2_A_fumigatus_Af293:2296391-2298108W, translated using codon table 1 (549 amino acids) Uncharacterized ORF; Ortholog of <i>A. nidulans FGSC A4</i> : AN6065, <i>A. niger CBS 513.88</i> : An12g04650, <i>A. oryzae RIB40</i> : AO090011000801, <i>Aspergillus wentii</i> : Aspwe1_0176156 and <i>Aspergillus sydowii</i> : Aspsy1_0031398	30.8387	22.4	1	9	9	9	549	59.2786	7.41553
	Afu3g07430	aspf27 AspGDID:ASPL0000105151 COORDS:Chr3_A_fumigatus_Af293:1867882-1867179C, translated using codon table 1 (163 amino acids) Verified ORF; Putative peptidyl-prolyl cis-trans isomerase; cyclophilin; allergen Asp f 27; protein abundant in conidia; Yap1-dependent induction in response to hydrogen peroxide; induced by L-tyrosine	30.7139	39.26	1	7	7	9	163	17.7299	7.97217
	Afu3g06970	Afu3g06970 AspGDID:ASPL0000105108 COORDS:Chr3_A_fumigatus_Af293:1743190-1744103W, translated using codon table 1 (193 amino acids) Uncharacterized ORF; 40S ribosomal protein S9; transcript induced by exposure to human airway epithelial cells	30.6804	42.49	1	9	9	10	193	22.1891	10.0522
	Afu7g05980	Afu7g05980 AspGDID:ASPL0000110290 COORDS:Chr7_A_fumigatus_Af293:1468864-1469276W, translated using codon table 1 (95 amino acids) Uncharacterized ORF; Ortholog(s) have role in mRNA splicing, via spliceosome and U1 snRNP, U2 snRNP, U2-type prespliceosome, U4/U6 x U5 tri-snRNP complex, U5 snRNP, cytosol localization	30.5965	54.74	1	6	6	8	95	10.6818	9.5249
	Afu7g05290	Afu7g05290 AspGDID:ASPL0000110222 COORDS:Chr7_A_fumigatus_Af293:1257190-1256242C, translated using codon table 1 (151 amino acids) Uncharacterized ORF; Cytosolic small ribosomal subunit S13/S15; transcript repressed by exposure to human airway epithelial cells	30.5785	39.07	1	6	6	9	151	16.8353	10.4331
	Afu3g11400	pep2 AspGDID:ASPL0000105538 COORDS:Chr3_A_fumigatus_Af293:2990626-2992029W, translated using codon table 1 (398 amino acids) Verified ORF; Aspartic acid endopeptidase; conidia-enriched protein; conidial surface associated; predicted signal secretion sequence; hypoxia induced protein; transcript up-regulated in conidia exposed to neutrophils and by growth on BSA	30.5018	28.64	1	6	6	7	398	43.3277	4.99561
	Afu4g04502	Afu4g04502 AspGDID:ASPL0000364671 COORDS:Chr4_A_fumigatus_Af293:1270567-1268450C, translated using codon table 1 (583 amino acids) Uncharacterized ORF; Ortholog(s) have role in conidium formation, response to heat	30.3087	22.98	1	9	9	9	583	63.6845	9.01221
	Afu5g05630	Afu5g05630 AspGDID:ASPL0000107640 COORDS:Chr5_A_fumigatus_Af293:1313445-1312542C, translated using codon table 1 (154 amino acids) Uncharacterized ORF; 60S ribosomal protein L23	30.2945	42.86	1	8	8	9	154	17.0726	10.3306
	Afu1g09440	rps23 AspGDID:ASPL0000102010 COORDS:Chr1_A_fumigatus_Af293:2441556-2442180W, translated using codon table 1 (145 amino acids) Uncharacterized ORF; 40S ribosomal protein S23	30.2728	31.03	1	2	3	6	145	15.8908	10.4478
	Afu3g13030	Afu3g13030 AspGDID:ASPL0000105699 COORDS:Chr3_A_fumigatus_Af293:3459705-3461612W, translated using codon table 1 (540 amino acids) Uncharacterized ORF; Ortholog(s) have unfolded protein binding activity, role in cellular response to drug, protein folding and chaperonin-containing T-complex, nucleus localization	30.108	21.67	1	10	10	10	540	59.3149	6.21436
	Afu2g07970	Afu2g07970 AspGDID:ASPL0000103517 COORDS:Chr2_A_fumigatus_Af293:2047985-2048981W, translated using codon table 1 (191 amino acids) Uncharacterized ORF; 60S ribosomal protein L19	29.9246	43.98	1	8	8	9	191	22.5655	11.561
	Afu1g05040	Afu1g05040 AspGDID:ASPL0000101673 COORDS:Chr1_A_fumigatus_Af293:1448185-1446768C, translated using codon table 1 (413 amino acids) Uncharacterized ORF; Ortholog(s) have ATPase activator activity, unfolded protein binding activity	29.8753	27.12	1	7	7	8	413	45.4385	6.26514
	Afu4g10800	Afu4g10800 AspGDID:ASPL0000106793 COORDS:Chr4_A_fumigatus_Af293:2823433-2822224C, translated using codon table 1 (237 amino acids) Uncharacterized ORF; 40S ribosomal protein S6	29.8204	37.55	1	8	8	10	237	27.263	10.8433
	Afu1g07380	Afu1g07380 AspGDID:ASPL0000101904 COORDS:Chr1_A_fumigatus_Af293:2090929-2084331C, translated using codon table 1 (2126 amino acids) Uncharacterized ORF; Putative NADH-dependent glutamate synthase; transcript induced during conidial germination; transcript up-regulated in conidia exposed to neutrophils; SrbA-regulated during hypoxia	29.6957	6.3	1	10	10	10	2126	234.143	6.39209
	Afu2g04750	Afu2g04750 AspGDID:ASPL0000103300 COORDS:Chr2_A_fumigatus_Af293:1300310-1298370C, translated using codon table 1 (646 amino acids) Uncharacterized ORF; Ortholog of <i>A. nidulans FGSC A4</i> : AN2070, <i>A. niger CBS 513.88</i> : An11g04410, <i>A. oryzae RIB40</i> : AO090003000278, <i>Aspergillus wentii</i> : Aspwe1_0718370 and <i>Aspergillus sydowii</i> : Aspsy1_0142154	29.6179	18.89	1	9	9	9	646	68.9035	9.86182
	Afu4g03880	Afu4g03880 AspGDID:ASPL0000106207 COORDS:Chr4_A_fumigatus_Af293:1090760-1092367W, translated using codon table 1 (251 amino acids) Uncharacterized ORF; 60S ribosomal protein L7	29.6132	33.47	1	7	7	8	251	29.0066	10.0376
	Afu3g08660	idp1 AspGDID:ASPL0000105268 COORDS:Chr3_A_fumigatus_Af293:2219058-2221293W, translated using codon table 1 (501 amino acids) Uncharacterized ORF; Putative isocitrate dehydrogenase; protein induced by heat shock	29.6005	24.55	1	12	12	12	501	55.7396	8.73389
	Afu3g04170	Afu3g04170 AspGDID:ASPL0000104933 COORDS:Chr3_A_fumigatus_Af293:1175521-1176878W, translated using codon table 1 (377 amino acids) Uncharacterized ORF; Ortholog(s) have pyruvate dehydrogenase (acetyl-transferring) activity and role in acetyl-CoA biosynthetic process from pyruvate, arginine biosynthetic process, glutamine biosynthetic process	29.5609	24.93	1	6	6	7	377	40.5359	7.23975
	Afu7g03980	Afu7g03980 AspGDID:ASPL0000110093 COORDS:Chr7_A_fumigatus_Af293:893752-895260W, translated using codon table 1 (468 amino acids) Uncharacterized ORF; Ortholog(s) have role in translational initiation and cytosol, eukaryotic 43S preinitiation complex, eukaryotic translation initiation factor 3 complex, eIF3m, nucleus localization	29.5433	25.43	1	8	8	9	468	51.0816	5.05908
	Afu4g13730	Afu4g13730 AspGDID:ASPL0000107079 COORDS:Chr4_A_fumigatus_Af293:3595758-3593623C, translated using codon table 1 (684 amino acids) Uncharacterized ORF; Ortholog of <i>A. nidulans FGSC A4</i> : AN5667, <i>A. oryzae RIB40</i> : AO090009000198, <i>Aspergillus wentii</i> : Aspwe1_0047212, <i>Aspergillus sydowii</i> : Aspsy1_0030299 and <i>Aspergillus terreus NIH2624</i> : ATET_03253	29.4804	17.84	1	8	8	9	684	73.7219	9.34912
	Afu3g12100	Afu3g12100 AspGDID:ASPL0000105606 COORDS:Chr3_A_fumigatus_Af293:3178707-3181079W, translated using codon table 1 (694 amino acids) Uncharacterized ORF; Putative trehalase phosphorylase with a predicted role in the glucose-1-phosphate pathway	29.4709	16.43	1	7	7	7	694	78.2557	6.1001
	Afu5g06680	gatA AspGDID:ASPL0000107744 COORDS:Chr5_A_fumigatus_Af293:1641603-1643263W, translated using codon table 1 (499 amino acids) Uncharacterized ORF; 4-aminobutyrate aminotransferase; transcript downregulated in response to voriconazole; calcium induced	29.3651	24.05	1	8	8	8	499	55.1725	8.93896
	Afu2g00720	Afu2g00720 AspGDID:ASPL0000102904 COORDS:Chr2_A_fumigatus_Af293:161113-162800W, translated using codon table 1 (492 amino acids) Uncharacterized ORF; Putative aldehyde dehydrogenase (NAD+)	29.2678	21.54	1	10	10	10	492	51.9098	5.80811
	Afu4g03050	pfy1 AspGDID:ASPL0000106123 COORDS:Chr4_A_fumigatus_Af293:854319-853521C, translated using codon table 1 (131 amino acids) Uncharacterized ORF; Profilin	29.2018	58.02	1	3	3	5	131	13.9389	5.47803
	Afu1g04320	Afu1g04320 AspGDID:ASPL0000101600 COORDS:Chr1_A_fumigatus_Af293:1226288-1226942W, translated using codon table 1 (201 amino acids) Uncharacterized ORF; Ribosomal protein S8	29.1649	35.32	1	5	5	7	201	22.7982	11.1802
	Afu2g05650	Afu2g05650 AspGDID:ASPL0000103388 COORDS:Chr2_A_fumigatus_Af293:1582005-1580139C, translated using codon table 1 (604 amino acids) Uncharacterized ORF; Ortholog(s) have asparagine-tRNA ligase activity, role in asparaginyl-tRNA aminoacylation and cytosol localization	29.1245	14.74	1	6	6	7	604	68.2394	6.13818
	Afu2g05110	Afu2g05110 AspGDID:ASPL0000103336 COORDS:Chr2_A_fumigatus_Af293:1403645-1403098C, translated using codon table 1 (120 amino acids) Uncharacterized ORF; Ortholog(s) have U1 snRNP, U2 snRNP, cytosol localization	28.8504	55.83	1	5	5	6	120	13.2392	11.2827
	Afu1g03390	Afu1g03390 AspGDID:ASPL0000101509 COORDS:Chr1_A_fumigatus_Af293:988367-987625C, translated using codon table 1 (165 amino acids) Uncharacterized ORF; Putative 60S ribosomal protein L12	28.7348	43.64	1	5	5	7	165	17.9488	9.5542
	Afu2g09800	Afu2g09800 AspGDID:ASPL0000103696 COORDS:Chr2_A_fumigatus_Af293:2504537-2507257W, translated using codon table 1 (792 amino acids) Uncharacterized ORF; Ortholog(s) have U1 snRNP, cytosol localization	28.5781	15.53	1	9	9	10	792	88.2063	5.14795
	Afu3g07810	sdh1 AspGDID:ASPL0000105185 COORDS:Chr3_A_fumigatus_Af293:1970306-1968056C, translated using codon table 1 (647 amino acids) Uncharacterized ORF; Succinate dehydrogenase flavoprotein subunit; role in the citric acid cycle; up-regulated in conidia exposed to neutrophils and during conidial germination; hypoxia repressed protein and transcript; induced by exposure to artemisinin	28.4956	14.68	1	6	6	7	647	71.1033	6.97607
	Afu5g05510	sgv1 AspGDID:ASPL0000107630 COORDS:Chr5_A_fumigatus_Af293:1281928-1279734C, translated using codon table 1 (580 amino acids) Uncharacterized ORF; Putative cyclin-dependent protein kinase	28.1717	16.21	1	7	7	7	580	65.065	8.67529
	Afu3g11360	Afu3g11360 AspGDID:ASPL0000105534 COORDS:Chr3_A_fumigatus_Af293:2979671-2978196C, translated using codon table 1 (451 amino acids) Uncharacterized ORF; Ortholog(s) have role in ascospore formation, cellular protein localization, cellular response to caffeine and eukaryotic translation initiation factor 3 complex assembly, <a href="#GOsection">more</a>	28.1598	25.72	1	9	9	9	451	51.7173	5.35107
	Afu1g01740	Afu1g01740 AspGDID:ASPL0000101344 COORDS:Chr1_A_fumigatus_Af293:538203-536416C, translated using codon table 1 (531 amino acids) Uncharacterized ORF; Ortholog(s) have unfolded protein binding activity, role in protein folding and chaperonin-containing T-complex, nucleus localization	28.1273	17.51	1	6	6	7	531	57.1551	6.21436
	Afu3g05600	Afu3g05600 AspGDID:ASPL0000104976 COORDS:Chr3_A_fumigatus_Af293:1361310-1362104W, translated using codon table 1 (149 amino acids) Uncharacterized ORF; 60S ribosomal protein L27a	28.1181	39.6	1	6	6	8	149	16.751	10.4331
	Afu4g03980	Afu4g03980 AspGDID:ASPL0000106217 COORDS:Chr4_A_fumigatus_Af293:1123952-1122258C, translated using codon table 1 (529 amino acids) Uncharacterized ORF; Ortholog of <i>A. nidulans FGSC A4</i> : AN7048, <i>A. niger CBS 513.88</i> : An14g00890, <i>A. oryzae RIB40</i> : AO090011000319, <i>Aspergillus wentii</i> : Aspwe1_0115559 and <i>Aspergillus sydowii</i> : Aspsy1_0184047	28.0135	26.09	1	7	7	7	529	57.9128	9.26123
	Afu3g06100	Afu3g06100 AspGDID:ASPL0000105021 COORDS:Chr3_A_fumigatus_Af293:1506560-1505423C, translated using codon table 1 (277 amino acids) Uncharacterized ORF; Has domain(s) with predicted role in attachment of spindle microtubules to kinetochore, mitotic spindle organization in nucleus and DASH complex, spindle microtubule localization	27.9876	21.3	1	5	5	7	277	31.2697	5.89697
	Afu5g02450	erg20 AspGDID:ASPL0000107425 COORDS:Chr5_A_fumigatus_Af293:631975-633093W, translated using codon table 1 (347 amino acids) Uncharacterized ORF; Putative polyprenyl synthetase; farnesyl-pyrophosphate synthetase; SrbA-regulated during hypoxia	27.819	27.09	1	8	8	8	347	39.7375	5.50342
	Afu5g06390	Afu5g06390 AspGDID:ASPL0000107715 COORDS:Chr5_A_fumigatus_Af293:1536841-1538186W, translated using codon table 1 (338 amino acids) Uncharacterized ORF; Putative adenosine kinase	27.7537	31.36	1	6	6	8	338	36.8353	5.17334
	Afu7g02350	Afu7g02350 AspGDID:ASPL0000110030 COORDS:Chr7_A_fumigatus_Af293:640713-636395C, translated using codon table 1 (1362 amino acids) Uncharacterized ORF; Ortholog(s) have role in conidium formation, syncytium formation by plasma membrane fusion and cell division site, cell tip, cytosol localization	27.6604	8.66	1	10	10	10	1362	156.094	6.72705
	Afu3g05450	Afu3g05450 AspGDID:ASPL0000104961 COORDS:Chr3_A_fumigatus_Af293:1314948-1313258C, translated using codon table 1 (478 amino acids) Uncharacterized ORF; Putative glutamate carboxypeptidase	27.5201	16.32	1	5	5	6	478	52.9817	5.71924
	Afu6g07640	Afu6g07640 AspGDID:ASPL0000109124 COORDS:Chr6_A_fumigatus_Af293:1735592-1737557W, translated using codon table 1 (604 amino acids) Uncharacterized ORF; Has domain(s) with predicted ATP binding, aminoacyl-tRNA ligase activity, lysine-tRNA ligase activity, nucleic acid binding activity, role in lysyl-tRNA aminoacylation, tRNA aminoacylation for protein translation and cytoplasm localization	27.4873	18.54	1	9	9	9	604	68.9187	6.06201
	Afu2g04310	Afu2g04310 AspGDID:ASPL0000103257 COORDS:Chr2_A_fumigatus_Af293:1189815-1188083C, translated using codon table 1 (416 amino acids) Uncharacterized ORF; Argininosuccinate synthase; hypoxia induced protein	27.4584	24.76	1	8	8	8	416	46.1043	5.47803
	Afu1g15140	Afu1g15140 AspGDID:ASPL0000102580 COORDS:Chr1_A_fumigatus_Af293:4071449-4070230C, translated using codon table 1 (323 amino acids) Uncharacterized ORF; Putative mitochondrial phosphate carrier protein; predicted gene pair with AFUA_1G02730	27.4096	39.94	1	7	7	7	323	33.8276	9.33447
	Afu4g08480	Afu4g08480 AspGDID:ASPL0000106562 COORDS:Chr4_A_fumigatus_Af293:2190795-2194480W, translated using codon table 1 (1140 amino acids) Uncharacterized ORF; Ortholog(s) have cytosol, nucleus localization	27.2984	9.39	1	10	10	10	1140	124.656	5.14795
	Afu7g00250	tub2 AspGDID:ASPL0000109824 COORDS:Chr7_A_fumigatus_Af293:70221-71948W, translated using codon table 1 (448 amino acids) Uncharacterized ORF; Tubulin beta-2 subunit; predicted gene pair with AFUA_1G10910 (tubA)	27.2648	14.96	1	3	4	5	448	49.8598	4.98291
	Afu2g10330	Afu2g10330 AspGDID:ASPL0000103748 COORDS:Chr2_A_fumigatus_Af293:2644267-2645677W, translated using codon table 1 (447 amino acids) Uncharacterized ORF; Ortholog of <i>A. nidulans FGSC A4</i> : AN5949, <i>A. niger CBS 513.88</i> : An16g04660, <i>A. oryzae RIB40</i> : AO090011000605, <i>Aspergillus wentii</i> : Aspwe1_0175384 and <i>Aspergillus sydowii</i> : Aspsy1_0089318	27.206	21.25	1	8	8	9	447	54.2211	9.86182
	Afu2g03010	cox5b AspGDID:ASPL0000103130 COORDS:Chr2_A_fumigatus_Af293:772718-771517C, translated using codon table 1 (191 amino acids) Uncharacterized ORF; Putative cytochrome C subunit Vb; hypoxia induced protein	27.1666	40.31	1	4	4	6	191	21.5048	6.60986
	Afu5g06190	steA AspGDID:ASPL0000107696 COORDS:Chr5_A_fumigatus_Af293:1482488-1484873W, translated using codon table 1 (688 amino acids) Uncharacterized ORF; Putative transcription factor	27.0947	15.55	1	8	8	8	688	76.5834	6.63916
	Afu6g03820	egd2 AspGDID:ASPL0000108837 COORDS:Chr6_A_fumigatus_Af293:841323-840546C, translated using codon table 1 (204 amino acids) Uncharacterized ORF; Nascent polypeptide-associated complex subunit alpha; predicted role in 'de novo' cotranslational protein folding; enriched in dormant conidia	26.7651	35.29	1	5	5	6	204	21.959	4.94482
	Afu7g05070	frdA AspGDID:ASPL0000110199 COORDS:Chr7_A_fumigatus_Af293:1197069-1195618C, translated using codon table 1 (483 amino acids) Uncharacterized ORF; Putative FAD-dependent oxidoreductase; immunoreactive protein	26.6704	19.88	1	7	7	7	483	51.2359	6.0874
	Afu3g08120	Afu3g08120 AspGDID:ASPL0000105215 COORDS:Chr3_A_fumigatus_Af293:2090173-2088525C, translated using codon table 1 (485 amino acids) Uncharacterized ORF; Has domain(s) with predicted role in mRNA processing	26.662	11.75	1	5	5	7	485	56.7447	11.6196
	Afu4g04460	Afu4g04460 AspGDID:ASPL0000106264 COORDS:Chr4_A_fumigatus_Af293:1261402-1262578W, translated using codon table 1 (226 amino acids) Uncharacterized ORF; 60S ribosomal protein L13	26.6615	32.74	1	9	9	9	226	25.6361	10.6528
	Afu2g07620	Afu2g07620 AspGDID:ASPL0000103483 COORDS:Chr2_A_fumigatus_Af293:1942912-1941117C, translated using codon table 1 (534 amino acids) Uncharacterized ORF; Cystathionine beta-synthase; transcript induced by exposure to human airway epithelial cells	26.5692	23.03	1	7	7	7	534	57.7783	6.97607
	Afu5g04250	cysD AspGDID:ASPL0000107604 COORDS:Chr5_A_fumigatus_Af293:1136288-1134676C, translated using codon table 1 (434 amino acids) Uncharacterized ORF; Homocysteine synthase; transcript up-regulated in conidia exposed to neutrophils	26.4655	18.89	1	5	5	6	434	46.8658	6.354
	Afu3g06960	Afu3g06960 AspGDID:ASPL0000105107 COORDS:Chr3_A_fumigatus_Af293:1742922-1742198C, translated using codon table 1 (158 amino acids) Uncharacterized ORF; 60S ribosomal protein L21	26.4332	40.51	1	6	6	7	158	17.9697	10.228
	Afu7g01860	sti1 AspGDID:ASPL0000109981 COORDS:Chr7_A_fumigatus_Af293:501500-503455W, translated using codon table 1 (581 amino acids) Verified ORF; Putative heat shock protein; protein levels increase in response to amphotericin B; transcript induced by exposure to human airway epithelial cells; induced by gliotoxin exposure	26.3375	18.24	1	7	7	7	581	64.2614	5.57959
	Afu3g05430	Afu3g05430 AspGDID:ASPL0000104959 COORDS:Chr3_A_fumigatus_Af293:1307445-1305739C, translated using codon table 1 (507 amino acids) Uncharacterized ORF; Ortholog(s) have translation regulator activity, nucleic acid binding activity	26.1831	19.72	1	9	9	9	507	57.0894	8.82178
	Afu1g16840	Afu1g16840 AspGDID:ASPL0000102749 COORDS:Chr1_A_fumigatus_Af293:4595884-4595128C, translated using codon table 1 (179 amino acids) Uncharacterized ORF; TCTP family protein	26.1695	43.58	1	5	5	6	179	20.234	4.97021
	Afu4g13690	Afu4g13690 AspGDID:ASPL0000107075 COORDS:Chr4_A_fumigatus_Af293:3585762-3584862C, translated using codon table 1 (202 amino acids) Uncharacterized ORF; Has domain(s) with predicted pseudouridine synthase activity, snoRNA binding activity, role in pseudouridine synthesis, ribosome biogenesis, snRNA pseudouridine synthesis and box H/ACA snoRNP complex localization	26.1621	21.78	1	2	2	4	202	20.3925	11.2388
	Afu3g11710	Afu3g11710 AspGDID:ASPL0000105567 COORDS:Chr3_A_fumigatus_Af293:3077527-3075881C, translated using codon table 1 (374 amino acids) Uncharacterized ORF; Ortholog(s) have mRNA binding, saccharopine dehydrogenase (NAD+, L-lysine-forming) activity, role in lysine biosynthetic process via aminoadipic acid and cytoplasm localization	25.8531	22.73	1	6	6	6	374	41.1903	5.33838
	Afu4g03630	erg6 AspGDID:ASPL0000106182 COORDS:Chr4_A_fumigatus_Af293:1025739-1024484C, translated using codon table 1 (377 amino acids) Uncharacterized ORF; Putative sterol 24-C-methyltransferase with a predicted role in ergosterol biosynthesis; transcript downregulated in response to amphotericin B; induced by exposure to artemisinin; SrbA-regulated during hypoxia	25.8302	28.38	1	6	6	7	377	42.5439	6.43018
	Afu1g02030	Afu1g02030 AspGDID:ASPL0000101373 COORDS:Chr1_A_fumigatus_Af293:600839-603263W, translated using codon table 1 (740 amino acids) Uncharacterized ORF; Putative eukaryotic translation initiation factor 3 subunit; protein induced by heat shock	25.5336	13.51	1	8	8	8	740	84.4348	5.35107
	Afu6g07170	Afu6g07170 AspGDID:ASPL0000109079 COORDS:Chr6_A_fumigatus_Af293:1608838-1609615W, translated using codon table 1 (212 amino acids) Uncharacterized ORF; Putative transcription factor	25.4339	46.23	1	5	5	5	212	24.4508	6.17627
	Afu1g05340	Afu1g05340 AspGDID:ASPL0000101702 COORDS:Chr1_A_fumigatus_Af293:1537487-1538453W, translated using codon table 1 (221 amino acids) Uncharacterized ORF; 40S ribosomal protein S19	25.404	28.05	1	5	5	7	221	24.8199	9.53955
	Afu1g06340	Afu1g06340 AspGDID:ASPL0000101802 COORDS:Chr1_A_fumigatus_Af293:1821569-1822486W, translated using codon table 1 (186 amino acids) Uncharacterized ORF; Putative 60S ribosomal protein L27	25.262	34.41	1	8	8	9	186	21.4366	10.4917
	Afu4g11330	Afu4g11330 AspGDID:ASPL0000106842 COORDS:Chr4_A_fumigatus_Af293:2975120-2976392W, translated using codon table 1 (379 amino acids) Uncharacterized ORF; Ortholog(s) have ATPase activator activity, chaperone binding activity, role in protein folding, response to stress and cytosol localization	25.216	27.7	1	7	7	7	379	42.3297	6.03662
	Afu6g11260	Afu6g11260 AspGDID:ASPL0000109476 COORDS:Chr6_A_fumigatus_Af293:2786302-2787411W, translated using codon table 1 (266 amino acids) Uncharacterized ORF; Ribosomal protein L26; transcript induced by exposure to human airway epithelial cells	25.1995	21.8	1	7	7	9	266	29.5987	10.9751
	Afu3g05370	Afu3g05370 AspGDID:ASPL0000104953 COORDS:Chr3_A_fumigatus_Af293:1293607-1295556W, translated using codon table 1 (461 amino acids) Uncharacterized ORF; Putative dihydrolipoamide succinyltransferase; reacts with rabbit immunosera exposed to A. fumigatus conidia; hypoxia induced protein; transcript induced by exposure to human airway epithelial cells	25.0736	19.31	1	6	6	8	461	50.3374	8.88037
	Afu5g07120	Afu5g07120 AspGDID:ASPL0000107787 COORDS:Chr5_A_fumigatus_Af293:1769812-1771261W, translated using codon table 1 (352 amino acids) Uncharacterized ORF; RNP domain protein; reacts with rabbit immunosera exposed to A. fumigatus conidia	25.025	25	1	5	5	5	352	37.116	9.15869
	Afu6g02750	egd1 AspGDID:ASPL0000108730 COORDS:Chr6_A_fumigatus_Af293:559767-558922C, translated using codon table 1 (186 amino acids) Uncharacterized ORF; Nascent polypeptide-associated complex (NAC) subunit beta; protein level decreases upon heat shock	24.8125	35.48	1	4	4	6	186	20.5334	5.43994
	Afu1g09770	Afu1g09770 AspGDID:ASPL0000102043 COORDS:Chr1_A_fumigatus_Af293:2532708-2535258W, translated using codon table 1 (786 amino acids) Uncharacterized ORF; Ortholog of <i>A. nidulans FGSC A4</i> : AN1288, <i>A. niger CBS 513.88</i> : An08g01580, <i>A. oryzae RIB40</i> : AO090012000866, <i>Aspergillus wentii</i> : Aspwe1_0036503 and <i>Aspergillus sydowii</i> : Aspsy1_0025457	24.7766	12.6	1	7	7	8	786	83.6754	9.45166
	Afu1g13490	Afu1g13490 AspGDID:ASPL0000102417 COORDS:Chr1_A_fumigatus_Af293:3586808-3588296W, translated using codon table 1 (293 amino acids) Uncharacterized ORF; Putative spermidine synthase; protein induced by hydrogen peroxide	24.7459	20.82	1	5	5	6	293	33.4237	5.5415
	Afu1g15450	Afu1g15450 AspGDID:ASPL0000102610 COORDS:Chr1_A_fumigatus_Af293:4172637-4171167C, translated using codon table 1 (424 amino acids) Uncharacterized ORF; Ortholog(s) have adenylosuccinate synthase activity, sulfinylpropanyl adenylate synthase activity	24.6455	20.75	1	7	7	8	424	46.6189	6.90283
	Afu2g11130	Afu2g11130 AspGDID:ASPL0000103828 COORDS:Chr2_A_fumigatus_Af293:2853503-2851419C, translated using codon table 1 (553 amino acids) Uncharacterized ORF; Has domain(s) with predicted role in regulation of transcription, DNA-templated and nucleus localization	24.5398	15.73	1	6	6	7	553	60.4539	6.53662
	Afu2g10420	Afu2g10420 AspGDID:ASPL0000103757 COORDS:Chr2_A_fumigatus_Af293:2667447-2668759W, translated using codon table 1 (397 amino acids) Uncharacterized ORF; Has domain(s) with predicted branched-chain-amino-acid transaminase activity, catalytic activity and role in branched-chain amino acid metabolic process, metabolic process	24.3568	19.65	1	5	5	7	397	43.9797	6.55127
	Afu3g10730	Afu3g10730 AspGDID:ASPL0000105471 COORDS:Chr3_A_fumigatus_Af293:2781133-2780135C, translated using codon table 1 (201 amino acids) Uncharacterized ORF; 40S ribosomal protein S7e	24.329	31.84	1	4	4	5	201	22.8304	10.1548
	Afu6g02230	glkA AspGDID:ASPL0000108678 COORDS:Chr6_A_fumigatus_Af293:395467-393918C, translated using codon table 1 (493 amino acids) Verified ORF; Putative glucokinase; conidia-enriched protein; transcripts extremely abundant in resting conidia, levels decline during germination; transcript induced by exposure to human airway epithelial cells	24.2939	22.52	1	8	8	8	493	54.4198	5.50342
	Afu4g13700	Afu4g13700 AspGDID:ASPL0000107076 COORDS:Chr4_A_fumigatus_Af293:3586027-3588483W, translated using codon table 1 (737 amino acids) Uncharacterized ORF; Ortholog(s) have cytosol localization	24.205	14.11	1	7	7	7	737	84.4129	7.09326
	Afu1g03400	Afu1g03400 AspGDID:ASPL0000101510 COORDS:Chr1_A_fumigatus_Af293:991451-988800C, translated using codon table 1 (769 amino acids) Uncharacterized ORF; Ortholog(s) have cytoplasm localization	24.0809	14.69	1	8	8	8	769	85.4021	6.29053
	Afu6g06900	rho1 AspGDID:ASPL0000109052 COORDS:Chr6_A_fumigatus_Af293:1523942-1524891W, translated using codon table 1 (193 amino acids) Verified ORF; Putative Rho-type GTPase; predominantly localize to the hyphal tip; involved in radial growth and conidiation; mutants display cytoplasmic leakage at the hyphal tips	24.0785	49.22	1	7	7	8	193	21.6873	6.771
	Afu2g15210	Afu2g15210 AspGDID:ASPL0000104238 COORDS:Chr2_A_fumigatus_Af293:4030734-4031231W, translated using codon table 1 (98 amino acids) Uncharacterized ORF; Ortholog(s) have RNA binding activity, role in mRNA splicing, via spliceosome and U4/U6 x U5 tri-snRNP complex, U6 snRNP, cytoplasmic mRNA processing body, cytosol, nucleolus, small nucleolar ribonucleoprotein complex localization	24.0719	53.06	1	4	4	6	98	11.243	9.08545
	Afu4g10050	Afu4g10050 AspGDID:ASPL0000106719 COORDS:Chr4_A_fumigatus_Af293:2602022-2602919W, translated using codon table 1 (149 amino acids) Uncharacterized ORF; Calmodulin	24.0521	48.99	1	6	7	10	149	17.0019	4.27197
	Afu2g07380	Afu2g07380 AspGDID:ASPL0000103461 COORDS:Chr2_A_fumigatus_Af293:1879464-1878670C, translated using codon table 1 (184 amino acids) Uncharacterized ORF; Ribosomal protein L18	24.0306	32.07	1	5	5	7	184	20.8407	11.8101
	Afu5g02160	Afu5g02160 AspGDID:ASPL0000107396 COORDS:Chr5_A_fumigatus_Af293:552208-549993C, translated using codon table 1 (613 amino acids) Uncharacterized ORF; Ortholog(s) have nucleolus localization	23.9682	15.99	1	6	6	6	613	65.768	7.34229
	Afu7g05470	Afu7g05470 AspGDID:ASPL0000110240 COORDS:Chr7_A_fumigatus_Af293:1320985-1322187W, translated using codon table 1 (352 amino acids) Uncharacterized ORF; Putative electron transfer flavoprotein alpha subunit; transcript induced by exposure to human airway epithelial cells; induced by exposure to artemisinin	23.9622	28.13	1	6	6	6	352	36.6673	6.27783
	Afu6g04940	Afu6g04940 AspGDID:ASPL0000108948 COORDS:Chr6_A_fumigatus_Af293:1165667-1171182W, translated using codon table 1 (1800 amino acids) Uncharacterized ORF; Ortholog(s) have cytoskeletal protein binding, profilin binding activity	23.7618	5.11	1	7	7	7	1800	199.272	6.354
	Afu6g07940	Afu6g07940 AspGDID:ASPL0000109154 COORDS:Chr6_A_fumigatus_Af293:1837939-1839097W, translated using codon table 1 (318 amino acids) Uncharacterized ORF; Putative lactoylglutathione lyase	23.6815	38.05	1	7	7	7	318	36.5071	6.39209
	Afu1g09010	Afu1g09010 AspGDID:ASPL0000101967 COORDS:Chr1_A_fumigatus_Af293:2333751-2335765W, translated using codon table 1 (651 amino acids) Uncharacterized ORF; Ortholog(s) have cytosol localization	23.6165	15.82	1	6	6	6	651	72.8652	7.06396
	Afu5g11930	Afu5g11930 AspGDID:ASPL0000108249 COORDS:Chr5_A_fumigatus_Af293:3085969-3085103C, translated using codon table 1 (255 amino acids) Uncharacterized ORF; Ortholog(s) have U1 snRNP, nucleolus localization	23.6126	35.69	1	5	5	5	255	28.2317	7.92822
	Afu1g13090	Afu1g13090 AspGDID:ASPL0000102377 COORDS:Chr1_A_fumigatus_Af293:3472871-3470577C, translated using codon table 1 (764 amino acids) Uncharacterized ORF; Ortholog(s) have anthranilate synthase activity, glyceraldehyde-3-phosphate dehydrogenase (NAD+) (phosphorylating) activity, indole-3-glycerol-phosphate synthase activity, phosphoribosylanthranilate isomerase activity	23.5514	12.57	1	6	6	6	764	82.1806	6.34131
	Afu2g02520	Afu2g02520 AspGDID:ASPL0000103082 COORDS:Chr2_A_fumigatus_Af293:645542-650227W, translated using codon table 1 (1496 amino acids) Uncharacterized ORF; Ortholog(s) have role in actomyosin contractile ring localization, apical protein localization, regulation of cell shape and regulation of establishment of bipolar cell polarity regulating cell shape, <a href="#GOsection">more</a>	23.5327	6.15	1	8	8	8	1496	164.131	6.44287
	Afu5g08090	pyroA AspGDID:ASPL0000107881 COORDS:Chr5_A_fumigatus_Af293:2051048-2050001C, translated using codon table 1 (308 amino acids) Uncharacterized ORF; Putative pyridoxine biosynthesis protein	23.4291	21.1	1	6	6	7	308	32.7158	6.43018
	Afu5g12570	Afu5g12570 AspGDID:ASPL0000108311 COORDS:Chr5_A_fumigatus_Af293:3257995-3258330W, translated using codon table 1 (83 amino acids) Uncharacterized ORF; Ortholog(s) have RNA binding activity, role in mRNA splicing, via spliceosome and U4/U6 x U5 tri-snRNP complex, U6 snRNP, cytoplasm, nucleolus, small nucleolar ribonucleoprotein complex localization	23.4238	51.81	1	2	2	3	83	9.3466	4.37354
	Afu8g04800	Afu8g04800 AspGDID:ASPL0000110814 COORDS:Chr8_A_fumigatus_Af293:1101881-1098425C, translated using codon table 1 (1057 amino acids) Uncharacterized ORF; Putative valyl-tRNA synthetase; transcript induced by exposure to human airway epithelial cells	23.3013	11.35	1	8	8	8	1057	119.903	7.18115
	Afu2g11800	Afu2g11800 AspGDID:ASPL0000103894 COORDS:Chr2_A_fumigatus_Af293:3040494-3041249W, translated using codon table 1 (177 amino acids) Uncharacterized ORF; Ortholog(s) have RNA cap binding activity, role in deadenylation-dependent decapping of nuclear-transcribed mRNA and cytoplasmic mRNA processing body, cytosol, mRNA cap binding complex, nucleus localization	23.2627	50.85	1	6	6	6	177	19.9135	6.354
	Afu2g14260	Afu2g14260 AspGDID:ASPL0000104141 COORDS:Chr2_A_fumigatus_Af293:3734617-3737950W, translated using codon table 1 (1011 amino acids) Uncharacterized ORF; Ortholog of <i>A. nidulans FGSC A4</i> : AN6342, <i>A. niger CBS 513.88</i> : An02g01220, <i>A. oryzae RIB40</i> : AO090023000107, <i>Aspergillus wentii</i> : Aspwe1_0045565 and <i>Aspergillus sydowii</i> : Aspsy1_0031691	23.2476	5.04	1	4	4	7	1011	112.754	8.07471
	Afu4g09740	Afu4g09740 AspGDID:ASPL0000106688 COORDS:Chr4_A_fumigatus_Af293:2536684-2538622W, translated using codon table 1 (567 amino acids) Uncharacterized ORF; Ortholog(s) have unfolded protein binding activity	23.1621	16.75	1	7	8	8	567	61.363	5.2876
	Afu5g11320	aspf29 AspGDID:ASPL0000108191 COORDS:Chr5_A_fumigatus_Af293:2903022-2902611C, translated using codon table 1 (110 amino acids) Verified ORF; Allergen Asp f 29; putative thioredoxin	23.113	59.09	1	4	4	5	110	11.968	5.22412
	Afu6g13120	Afu6g13120 AspGDID:ASPL0000109654 COORDS:Chr6_A_fumigatus_Af293:3319421-3313341C, translated using codon table 1 (2009 amino acids) Uncharacterized ORF; Ortholog(s) have ribonucleoprotein complex binding activity	23.0445	5.62	1	8	8	8	2009	224.189	5.41455
	Afu3g11260	Afu3g11260 AspGDID:ASPL0000105524 COORDS:Chr3_A_fumigatus_Af293:2951140-2951715W, translated using codon table 1 (154 amino acids) Uncharacterized ORF; Ubiquitin	22.8389	29.22	1	4	4	6	154	17.6615	9.77393
	Afu3g09770	Afu3g09770 AspGDID:ASPL0000105375 COORDS:Chr3_A_fumigatus_Af293:2501138-2504109W, translated using codon table 1 (922 amino acids) Uncharacterized ORF; Has domain(s) with predicted nucleic acid binding, nucleotide binding activity	22.8089	9.44	1	7	7	8	922	100.771	8.49951
	Afu1g14120	bfr1 AspGDID:ASPL0000102480 COORDS:Chr1_A_fumigatus_Af293:3774407-3776224W, translated using codon table 1 (510 amino acids) Uncharacterized ORF; Putative nuclear segregation protein	22.7895	16.86	1	6	6	8	510	57.388	9.12939
	Afu7g05210	Afu7g05210 AspGDID:ASPL0000110214 COORDS:Chr7_A_fumigatus_Af293:1231392-1229485C, translated using codon table 1 (581 amino acids) Uncharacterized ORF; Ortholog(s) have CTP synthase activity	22.6947	12.22	1	5	5	6	581	64.828	6.32861
	Afu6g07390	lysB AspGDID:ASPL0000109101 COORDS:Chr6_A_fumigatus_Af293:1667162-1668427W, translated using codon table 1 (358 amino acids) Verified ORF; Putative homoisocitrate dehydrogenase with a role in lysine metabolism; hypoxia induced protein	22.6024	23.46	1	7	7	7	358	38.0701	6.21436
	Afu2g15500	Afu2g15500 AspGDID:ASPL0000104267 COORDS:Chr2_A_fumigatus_Af293:4090212-4089707C, translated using codon table 1 (88 amino acids) Uncharacterized ORF; Ortholog(s) have role in mRNA splicing, via spliceosome and U1 snRNP, U2 snRNP, U4/U6 x U5 tri-snRNP complex, U5 snRNP, cytosol localization	22.2102	48.86	1	5	5	6	88	9.99915	5.40186
	Afu2g13110	cycA AspGDID:ASPL0000104025 COORDS:Chr2_A_fumigatus_Af293:3368165-3367112C, translated using codon table 1 (235 amino acids) Verified ORF; Cytochrome c; transcript derepressed during iron starvation in hapX mutant; SrbA-regulated during hypoxia; loss of cycA results in increased levels of AoxA activity, delayed germination and reduced growth in normoxia and hypoxia	22.1929	11.06	1	3	3	5	235	26.2545	10.0376
	Afu1g12250	rcfB AspGDID:ASPL0000102291 COORDS:Chr1_A_fumigatus_Af293:3235631-3234741C, translated using codon table 1 (268 amino acids) Uncharacterized ORF; Mitochondrial hypoxia response domain protein; protein and transcript levels downregulated by caspofungin treatmen	22.1736	30.97	1	4	4	5	268	29.5042	8.85107
	Afu5g08840	Afu5g08840 AspGDID:ASPL0000107955 COORDS:Chr5_A_fumigatus_Af293:2271612-2269438C, translated using codon table 1 (628 amino acids) Uncharacterized ORF; Ortholog(s) have methylated histone binding, transcription factor binding activity	22.125	14.65	1	6	6	6	628	69.4315	6.29053
	Afu1g08850	aspD AspGDID:ASPL0000101951 COORDS:Chr1_A_fumigatus_Af293:2293812-2292464C, translated using codon table 1 (346 amino acids) Verified ORF; Septin; localizes to long tubular structures within hyphae and to newly formed septa; repressed by exposure to artemisinin	22.0453	22.25	1	6	6	6	346	39.2071	7.84033
	Afu7g05920	Afu7g05920 AspGDID:ASPL0000110284 COORDS:Chr7_A_fumigatus_Af293:1449832-1451264W, translated using codon table 1 (456 amino acids) Uncharacterized ORF; Ortholog(s) have stearoyl-CoA 9-desaturase activity	21.8741	10.75	1	4	4	6	456	51.8677	9.1001
	Afu2g02050	cyp7 AspGDID:ASPL0000103035 COORDS:Chr2_A_fumigatus_Af293:509986-508618C, translated using codon table 1 (373 amino acids) Uncharacterized ORF; Putative peptidyl-prolyl cis-trans isomerase	21.8657	19.57	1	5	5	6	373	41.3168	5.98584
	Afu1g07530	Afu1g07530 AspGDID:ASPL0000101918 COORDS:Chr1_A_fumigatus_Af293:2122230-2121254C, translated using codon table 1 (257 amino acids) Uncharacterized ORF; Ortholog(s) have adenylate kinase activity, role in ADP biosynthetic process, DNA replication initiation and cytosol, mitochondrial intermembrane space, mitochondrial outer membrane, nucleus localization	21.8372	36.96	1	7	7	7	257	28.6848	7.88428
	Afu7g05950	Afu7g05950 AspGDID:ASPL0000110287 COORDS:Chr7_A_fumigatus_Af293:1457344-1456348C, translated using codon table 1 (139 amino acids) Uncharacterized ORF; Ortholog(s) have calcium ion binding activity and role in actomyosin contractile ring assembly actin filament organization, protein localization to medial cortex, regulation of cell cycle, spore germination	21.8363	59.71	1	6	7	7	139	15.3786	4.58936
	Afu6g02610	Afu6g02610 AspGDID:ASPL0000108716 COORDS:Chr6_A_fumigatus_Af293:499838-499461C, translated using codon table 1 (125 amino acids) Uncharacterized ORF; Ortholog of <i>A. nidulans FGSC A4</i> : AN8719, <i>Aspergillus wentii</i> : Aspwe1_0035812, <i>Aspergillus versicolor</i> : Aspve1_0821842, <i>Aspergillus niger ATCC 1015</i> : 185766-mRNA and <i>Aspergillus zonatus</i> : Aspzo1_0019781	21.8011	43.2	1	3	3	4	125	13.0283	7.04932
	Afu1g13710	Afu1g13710 AspGDID:ASPL0000102439 COORDS:Chr1_A_fumigatus_Af293:3650512-3647224C, translated using codon table 1 (1064 amino acids) Uncharacterized ORF; Isoleucyl-tRNA synthetase, cytoplasmic	21.7159	8.55	1	7	7	7	1064	122.315	6.43018
	Afu3g10260	Afu3g10260 AspGDID:ASPL0000105424 COORDS:Chr3_A_fumigatus_Af293:2657873-2657044C, translated using codon table 1 (255 amino acids) Uncharacterized ORF; Has domain(s) with predicted role in mitotic nuclear division, mitotic spindle organization in nucleus and DASH complex, mitotic spindle localization	21.6576	25.1	1	5	5	7	255	28.2642	9.92041
	Afu2g07680	sidA AspGDID:ASPL0000103489 COORDS:Chr2_A_fumigatus_Af293:1961124-1959561C, translated using codon table 1 (501 amino acids) Verified ORF; L-ornithine N5-oxygenase; first committed step in siderophore biosynthesis; essential for virulence; induced by exposure to human airway epithelial cells; expression up-regulated by iron starvation; activated by L-arginine; SrbA-regulated	21.5964	17.37	1	6	6	7	501	56.841	8.6167
	Afu6g13300	Afu6g13300 AspGDID:ASPL0000109671 COORDS:Chr6_A_fumigatus_Af293:3377042-3376007C, translated using codon table 1 (215 amino acids) Uncharacterized ORF; GTP-Binding nuclear protein Ran	21.5747	33.95	1	5	5	6	215	24.0624	7.38623
	Afu6g08720	Afu6g08720 AspGDID:ASPL0000109228 COORDS:Chr6_A_fumigatus_Af293:2067644-2066477C, translated using codon table 1 (342 amino acids) Uncharacterized ORF; Putative 5'-methylthioadenosine phosphorylase; transcript induced by exposure to human airway epithelial cells	21.5059	13.16	1	3	3	5	342	37.582	7.38623
	Afu1g10320	Afu1g10320 AspGDID:ASPL0000102096 COORDS:Chr1_A_fumigatus_Af293:2661427-2658876C, translated using codon table 1 (790 amino acids) Uncharacterized ORF; Ortholog(s) have role in mRNA cis splicing, via spliceosome and U1 snRNP localization	21.2056	12.53	1	9	9	9	790	93.6711	8.98291
	Afu1g06960	Afu1g06960 AspGDID:ASPL0000101864 COORDS:Chr1_A_fumigatus_Af293:1985804-1987045W, translated using codon table 1 (370 amino acids) Uncharacterized ORF; Putative pyruvate dehydrogenase complex subunit alpha; protein induced by hydrogen peroxide; hypoxia induced protein	21.1261	22.97	1	8	8	8	370	41.4525	6.80029
	Afu1g08840	Afu1g08840 AspGDID:ASPL0000101950 COORDS:Chr1_A_fumigatus_Af293:2290909-2291935W, translated using codon table 1 (228 amino acids) Uncharacterized ORF; Ortholog(s) have guanylate kinase activity, role in GMP metabolic process and cytoplasm, nucleus localization	21.0652	37.72	1	6	6	6	228	25.5231	7.43018
	Afu6g13550	Afu6g13550 AspGDID:ASPL0000109696 COORDS:Chr6_A_fumigatus_Af293:3450087-3449278C, translated using codon table 1 (155 amino acids) Uncharacterized ORF; Ribosomal protein S13p/S18e	20.9317	42.58	1	7	7	7	155	17.8567	10.4478
	Afu6g13460	Afu6g13460 AspGDID:ASPL0000109687 COORDS:Chr6_A_fumigatus_Af293:3429190-3426694C, translated using codon table 1 (814 amino acids) Uncharacterized ORF; Ortholog of <i>A. nidulans FGSC A4</i> : AN5448, <i>A. niger CBS 513.88</i> : An08g08850, <i>Neosartorya fischeri NRRL 181</i> : NFIA_059420, <i>Aspergillus wentii</i> : Aspwe1_0194392 and <i>Aspergillus versicolor</i> : Aspve1_0053254	20.8541	15.97	1	11	11	13	814	90.3871	8.47021
	Afu4g04330	Afu4g04330 AspGDID:ASPL0000106250 COORDS:Chr4_A_fumigatus_Af293:1230960-1228554C, translated using codon table 1 (673 amino acids) Uncharacterized ORF; Ortholog(s) have nucleus localization	20.8261	16.05	1	5	5	5	673	75.6083	5.38916
	Afu2g10030	Afu2g10030 AspGDID:ASPL0000103718 COORDS:Chr2_A_fumigatus_Af293:2570628-2569665C, translated using codon table 1 (265 amino acids) Uncharacterized ORF; Immunoreactive protein; calcium induced; transcript induced by exposure to human airway epithelial cells; induced by gliotoxin exposure	20.8217	33.21	1	6	6	7	265	28.2482	6.3667
	Afu6g05150	Afu6g05150 AspGDID:ASPL0000108970 COORDS:Chr6_A_fumigatus_Af293:1231600-1234035W, translated using codon table 1 (588 amino acids) Uncharacterized ORF; Ortholog(s) have histone binding, transcription corepressor activity	20.6931	14.29	1	6	6	6	588	63.9718	6.90283
	Afu3g06310	Afu3g06310 AspGDID:ASPL0000105042 COORDS:Chr3_A_fumigatus_Af293:1564974-1563861C, translated using codon table 1 (326 amino acids) Uncharacterized ORF; Has domain(s) with predicted nucleic acid binding, nucleotide binding activity	20.6289	24.85	1	6	6	7	326	37.8535	9.27588
	Afu2g11940	ade13 AspGDID:ASPL0000103908 COORDS:Chr2_A_fumigatus_Af293:3080820-3078848C, translated using codon table 1 (483 amino acids) Uncharacterized ORF; Adenylosuccinate lyase; reacts with rabbit immunosera exposed to A. fumigatus conidia	20.5804	18.01	1	6	6	6	483	54.6911	6.55127
	Afu5g03490	ndk1 AspGDID:ASPL0000107527 COORDS:Chr5_A_fumigatus_Af293:944280-943353C, translated using codon table 1 (153 amino acids) Uncharacterized ORF; Putative nucleoside diphosphate kinase; induced by L-tyrosine	20.4548	38.56	1	4	4	5	153	16.9217	7.97217
	Afu3g08470	Afu3g08470 AspGDID:ASPL0000105250 COORDS:Chr3_A_fumigatus_Af293:2171618-2174019W, translated using codon table 1 (511 amino acids) Verified ORF; Glucose-6-phosphate 1-dehydrogenase	20.4428	14.87	1	6	6	6	511	58.8991	7.00537
	Afu2g03720	cyp4 AspGDID:ASPL0000103198 COORDS:Chr2_A_fumigatus_Af293:995026-995900W, translated using codon table 1 (205 amino acids) Uncharacterized ORF; Putative cyclophilin; peptidyl-prolyl cis-trans isomerase; allergen Asp f 11; transcript induced by growth on hydrogen peroxide	20.2743	21.95	1	5	5	6	205	22.2763	8.57275
	Afu7g02180	Afu7g02180 AspGDID:ASPL0000110013 COORDS:Chr7_A_fumigatus_Af293:584569-586235W, translated using codon table 1 (509 amino acids) Uncharacterized ORF; Ortholog(s) have UDP-N-acetylglucosamine diphosphorylase activity, role in UDP-N-acetylglucosamine biosynthetic process and cytosol, nucleus localization	20.2368	18.07	1	7	7	7	509	56.6802	6.1001
	Afu6g06780	rpt4 AspGDID:ASPL0000109040 COORDS:Chr6_A_fumigatus_Af293:1481801-1483206W, translated using codon table 1 (393 amino acids) Uncharacterized ORF; Proteasome regulatory particle subunit; transcript induced by exposure to human airway epithelial cells	20.2181	16.79	1	4	5	6	393	44.0853	5.80811
	Afu7g05930	mepB AspGDID:ASPL0000110285 COORDS:Chr7_A_fumigatus_Af293:1452895-1455148W, translated using codon table 1 (716 amino acids) Verified ORF; Putative metallopeptidase with similarity to mammalian thimet oligopeptidases; conidia-enriched protein; transcript induced by exposure to human airway epithelial cells and by growth on BSA as a sole nitrogen source	20.1867	10.47	1	6	6	7	716	81.8584	5.78271
	Afu2g15940	Afu2g15940 AspGDID:ASPL0000104311 COORDS:Chr2_A_fumigatus_Af293:4216706-4215369C, translated using codon table 1 (445 amino acids) Uncharacterized ORF; Cofactor for methionyl-and glutamyl-tRNA synthetases	20.1843	20.67	1	5	5	5	445	47.4928	6.96143
	Afu6g08660	Afu6g08660 AspGDID:ASPL0000109222 COORDS:Chr6_A_fumigatus_Af293:2052348-2048629C, translated using codon table 1 (1239 amino acids) Uncharacterized ORF; Ortholog of <i>A. nidulans</i> AN3906; hypoxia repressed protein	20.1632	6.38	1	5	5	5	1239	131.817	5.09717
	Afu1g12670	Afu1g12670 AspGDID:ASPL0000102335 COORDS:Chr1_A_fumigatus_Af293:3345404-3346860W, translated using codon table 1 (426 amino acids) Uncharacterized ORF; Ortholog(s) have role in ascospore formation, cellular protein localization, cellular response to cadmium ion, detoxification of cadmium ion, meiotic chromosome segregation and DASH complex, cytosol, mitotic spindle pole body localization	20.0922	17.84	1	4	4	4	426	47.2871	5.2876
	Afu4g07580	Afu4g07580 AspGDID:ASPL0000106473 COORDS:Chr4_A_fumigatus_Af293:1969969-1971642W, translated using codon table 1 (516 amino acids) Uncharacterized ORF; Translation initiation factor EF-2 gamma subunit	20.033	15.5	1	5	5	5	516	56.1044	7.09326
	Afu1g06770	Afu1g06770 AspGDID:ASPL0000101845 COORDS:Chr1_A_fumigatus_Af293:1933600-1932735C, translated using codon table 1 (119 amino acids) Uncharacterized ORF; 40S ribosomal protein S26	19.986	37.82	1	4	4	6	119	13.4602	10.8726
	Afu5g06130	Afu5g06130 AspGDID:ASPL0000107690 COORDS:Chr5_A_fumigatus_Af293:1465997-1464574C, translated using codon table 1 (331 amino acids) Uncharacterized ORF; Succinyl-CoA synthetase alpha subunit; hypoxia induced protein	19.9676	20.85	1	5	5	6	331	34.552	8.63135
	Afu3g07830	Afu3g07830 AspGDID:ASPL0000105187 COORDS:Chr3_A_fumigatus_Af293:1972897-1974834W, translated using codon table 1 (535 amino acids) Uncharacterized ORF; Ortholog(s) have unfolded protein binding activity, role in protein folding and chaperonin-containing T-complex, nucleus localization	19.9315	7.66	1	3	3	5	535	57.5166	8.36768
	Afu2g04710	Afu2g04710 AspGDID:ASPL0000103297 COORDS:Chr2_A_fumigatus_Af293:1288894-1287776C, translated using codon table 1 (217 amino acids) Uncharacterized ORF; Has domain(s) with predicted heme binding activity	19.8964	34.1	1	4	4	5	217	23.8966	5.59229
	Afu4g10240	Afu4g10240 AspGDID:ASPL0000106738 COORDS:Chr4_A_fumigatus_Af293:2679454-2679977W, translated using codon table 1 (116 amino acids) Uncharacterized ORF; Ortholog(s) have mRNA binding activity and role in cellular response to nitrogen starvation, mRNA splicing, via spliceosome, negative regulation of G0 to G1 transition	19.8149	54.31	1	5	5	5	116	12.831	11.312
	Afu6g06325	Afu6g06325 AspGDID:ASPL0000108991 COORDS:Chr6_A_fumigatus_Af293:1334658-1334305C, translated using codon table 1 (98 amino acids) Uncharacterized ORF; Ortholog(s) have RNA binding activity and role in mRNA splicing, via spliceosome, maturation of SSU-rRNA	19.7398	58.16	1	5	5	6	98	10.6003	4.71631
	Afu4g08710	Afu4g08710 AspGDID:ASPL0000106586 COORDS:Chr4_A_fumigatus_Af293:2256334-2255247C, translated using codon table 1 (287 amino acids) Uncharacterized ORF; Putative short chain dehydrogenase; transcriptionally up-regulated in conidia exposed to neutrophils; induced by gliotoxin exposure	19.6965	26.13	1	6	6	6	287	30.9087	5.38916
	Afu2g04130	Afu2g04130 AspGDID:ASPL0000103239 COORDS:Chr2_A_fumigatus_Af293:1132624-1131702C, translated using codon table 1 (160 amino acids) Uncharacterized ORF; 40S ribosomal protein S11	19.5537	36.25	1	5	5	6	160	18.5551	10.8286
	Afu3g05350	htb1 AspGDID:ASPL0000104951 COORDS:Chr3_A_fumigatus_Af293:1290859-1290284C, translated using codon table 1 (140 amino acids) Uncharacterized ORF; Histone H2B	19.5309	32.14	1	4	4	6	140	14.9461	10.1255
	Afu6g02630	Afu6g02630 AspGDID:ASPL0000108718 COORDS:Chr6_A_fumigatus_Af293:512097-510055C, translated using codon table 1 (441 amino acids) Uncharacterized ORF; Ortholog(s) have ATP-dependent RNA helicase activity	19.4373	20.41	1	7	7	7	441	49.5704	5.8208
	Afu1g13790	hhtA AspGDID:ASPL0000102447 COORDS:Chr1_A_fumigatus_Af293:3681876-3682468W, translated using codon table 1 (136 amino acids) Uncharacterized ORF; Histone H3	19.4344	28.68	1	2	2	3	136	15.3235	11.1509
	Afu5g03160	Afu5g03160 AspGDID:ASPL0000107495 COORDS:Chr5_A_fumigatus_Af293:857006-860414W, translated using codon table 1 (1092 amino acids) Uncharacterized ORF; Has domain(s) with predicted ATP binding, protein kinase activity, protein tyrosine kinase activity, transferase activity, transferring phosphorus-containing groups activity and role in protein phosphorylation	19.2286	9.07	1	7	7	7	1092	124.493	10.3452
	Afu5g07790	Afu5g07790 AspGDID:ASPL0000107851 COORDS:Chr5_A_fumigatus_Af293:1949292-1945769C, translated using codon table 1 (1117 amino acids) Uncharacterized ORF; Ortholog(s) have role in cytoplasmic mRNA processing body assembly, deadenylation-independent decapping of nuclear-transcribed mRNA, mRNA 3'-end processing	19.205	6.45	1	5	5	6	1117	123.397	8.57275
	Afu7g05370	aspB AspGDID:ASPL0000110230 COORDS:Chr7_A_fumigatus_Af293:1290537-1292385W, translated using codon table 1 (463 amino acids) Verified ORF; Putative septin; Yap1-dependent induction in response to hydrogen peroxide; localizes to septa and to rings at the base of developing phialides; hypoxia repressed protein	19.1439	16.41	1	5	6	6	463	52.5207	6.97607
	Afu6g05200	Afu6g05200 AspGDID:ASPL0000108975 COORDS:Chr6_A_fumigatus_Af293:1248660-1249485W, translated using codon table 1 (157 amino acids) Uncharacterized ORF; 60S ribosomal protein L28	19.0668	33.12	1	4	4	5	157	17.0442	10.8286
	Afu2g09910	faa4 AspGDID:ASPL0000103707 COORDS:Chr2_A_fumigatus_Af293:2540651-2538322C, translated using codon table 1 (697 amino acids) Uncharacterized ORF; Putative long chain fatty acid CoA ligase; fatty acid activator; hypoxia repressed protein	19.0264	10.47	1	5	5	5	697	76.6677	7.31299
	Afu2g14030	Afu2g14030 AspGDID:ASPL0000104118 COORDS:Chr2_A_fumigatus_Af293:3674689-3672338C, translated using codon table 1 (719 amino acids) Uncharacterized ORF; Ortholog(s) have arginine-tRNA ligase activity, role in arginyl-tRNA aminoacylation and cytosol, mitochondrion localization	18.9995	11.4	1	7	7	7	719	80.6727	8.00146
	Afu6g08520	acyA AspGDID:ASPL0000109208 COORDS:Chr6_A_fumigatus_Af293:2004175-2011149W, translated using codon table 1 (2159 amino acids) Uncharacterized ORF; Adenylate cyclase of the cAMP-dependent signaling pathway, involved in regulation of proliferation and conidiophore development	18.9229	5.7	1	10	10	10	2159	238.637	7.85498
	Afu5g05490	Afu5g05490 AspGDID:ASPL0000107628 COORDS:Chr5_A_fumigatus_Af293:1274938-1276745W, translated using codon table 1 (474 amino acids) Uncharacterized ORF; Ortholog(s) have cytosol localization	18.7813	15.19	1	5	5	5	474	54.1563	6.43018
	Afu2g09490	Afu2g09490 AspGDID:ASPL0000103667 COORDS:Chr2_A_fumigatus_Af293:2422679-2427552W, translated using codon table 1 (1525 amino acids) Uncharacterized ORF; Eukaryotic translation initiation factor subunit eIF-4F	18.6221	4.79	1	5	5	5	1525	163.883	9.36377
	Afu6g09010	Afu6g09010 AspGDID:ASPL0000109256 COORDS:Chr6_A_fumigatus_Af293:2142605-2141640C, translated using codon table 1 (279 amino acids) Uncharacterized ORF; Ortholog(s) have mRNA binding activity, role in mRNA splice site selection and U1 snRNP, U2-type prespliceosome, cytosol localization	18.5485	25.45	1	4	4	4	279	31.1915	8.63135
	Afu1g11730	Afu1g11730 AspGDID:ASPL0000102237 COORDS:Chr1_A_fumigatus_Af293:3087288-3088069W, translated using codon table 1 (183 amino acids) Uncharacterized ORF; Ortholog(s) have GTPase activity, role in ER to Golgi vesicle-mediated transport, Golgi to plasma membrane transport, cellular response to drug, macroautophagy and Golgi apparatus, glyoxysome localization	18.4109	36.61	1	5	5	5	183	20.9899	5.70654
	Afu3g08980	Afu3g08980 AspGDID:ASPL0000105299 COORDS:Chr3_A_fumigatus_Af293:2294770-2296443W, translated using codon table 1 (536 amino acids) Uncharacterized ORF; Ortholog(s) have threonine synthase activity, role in threonine biosynthetic process and cytosol, nucleus localization	18.3375	18.84	1	7	7	7	536	59.2332	6.20166
	Afu1g03970	Afu1g03970 AspGDID:ASPL0000101567 COORDS:Chr1_A_fumigatus_Af293:1147911-1144571C, translated using codon table 1 (1068 amino acids) Verified ORF; Putative mitochondrial translation initiation factor IF-2	18.2403	7.21	1	5	5	5	1068	118.635	6.13818
	Afu1g03510	Afu1g03510 AspGDID:ASPL0000101521 COORDS:Chr1_A_fumigatus_Af293:1014395-1015676W, translated using codon table 1 (297 amino acids) Uncharacterized ORF; ATP Synthase gamma chain, mitochondrial precursor	18.2376	31.31	1	6	6	6	297	32.3556	8.20654
	Afu4g11340	lys9 AspGDID:ASPL0000106843 COORDS:Chr4_A_fumigatus_Af293:2978580-2976809C, translated using codon table 1 (450 amino acids) Uncharacterized ORF; Saccharopine dehydrogenase; hypoxia induced protein; transcript induced by exposure to human airway epithelial cells	18.2015	16	1	6	6	6	450	49.4183	6.27783
	Afu3g01110	gua1 AspGDID:ASPL0000104631 COORDS:Chr3_A_fumigatus_Af293:261096-258836C, translated using codon table 1 (539 amino acids) Uncharacterized ORF; Putative GMP synthase ([glutamine-hydrolyzing); Yap1-dependent induction in response to hydrogen peroxide	18.1439	12.99	1	6	6	6	539	59.4337	6.26514
	Afu5g12070	Afu5g12070 AspGDID:ASPL0000108263 COORDS:Chr5_A_fumigatus_Af293:3126791-3128332W, translated using codon table 1 (513 amino acids) Uncharacterized ORF; Has domain(s) with predicted calcium ion binding activity	17.9638	19.3	1	8	8	8	513	56.7154	9.67139
	Afu2g16370	Afu2g16370 AspGDID:ASPL0000104355 COORDS:Chr2_A_fumigatus_Af293:4343499-4342697C, translated using codon table 1 (131 amino acids) Uncharacterized ORF; 60S ribosomal protein L32	17.9074	44.27	1	6	6	6	131	14.9573	11.2681
	Afu3g09910	Afu3g09910 AspGDID:ASPL0000105389 COORDS:Chr3_A_fumigatus_Af293:2542185-2543380W, translated using codon table 1 (331 amino acids) Uncharacterized ORF; Ortholog(s) have phosphatidylcholine transporter activity and role in Golgi to plasma membrane transport, ascospore formation, mitotic cytokinesis, phospholipid transport, regulation of filamentous growth	17.7693	22.66	1	6	6	6	331	37.3006	5.51611
	Afu3g12030	Afu3g12030 AspGDID:ASPL0000105599 COORDS:Chr3_A_fumigatus_Af293:3166404-3169041W, translated using codon table 1 (861 amino acids) Uncharacterized ORF; Has domain(s) with predicted transferase activity, transferring phosphorus-containing groups, zinc ion binding activity	17.7645	9.29	1	6	6	6	861	95.3076	6.04932
	Afu2g15760	Afu2g15760 AspGDID:ASPL0000104293 COORDS:Chr2_A_fumigatus_Af293:4162600-4165937W, translated using codon table 1 (1033 amino acids) Uncharacterized ORF; Ortholog(s) have ubiquitin activating enzyme activity, role in mRNA export from nucleus, protein ubiquitination and cytosol, nucleus localization	17.5771	8.03	1	6	6	6	1033	115.146	5.24951
	Afu2g16910	Afu2g16910 AspGDID:ASPL0000104410 COORDS:Chr2_A_fumigatus_Af293:4522596-4521467C, translated using codon table 1 (311 amino acids) Uncharacterized ORF; Ortholog of <i>A. nidulans FGSC A4</i> : AN7291, <i>A. oryzae RIB40</i> : AO090102000654, <i>Aspergillus wentii</i> : Aspwe1_0171092, <i>Aspergillus sydowii</i> : Aspsy1_0027159 and <i>Aspergillus terreus NIH2624</i> : ATET_10094	17.5086	17.36	1	3	3	4	311	35.5465	5.19873
	Afu2g05950	Afu2g05950 AspGDID:ASPL0000103418 COORDS:Chr2_A_fumigatus_Af293:1671741-1671187C, translated using codon table 1 (126 amino acids) Uncharacterized ORF; Ortholog(s) have RNA binding activity and role in mRNA splicing, via spliceosome, maturation of SSU-rRNA from tricistronic rRNA transcript (SSU-rRNA, 5.8S rRNA, LSU-rRNA)	17.3718	50.79	1	3	3	3	126	13.6013	7.34229
	Afu8g05580	coaT AspGDID:ASPL0000110887 COORDS:Chr8_A_fumigatus_Af293:1308874-1310609W, translated using codon table 1 (525 amino acids) Uncharacterized ORF; Putative coenzyme A transferase; transcript induced by exposure to human airway epithelial cells	17.3559	11.05	1	4	4	4	525	58.1086	6.771
	Afu4g07730	Afu4g07730 AspGDID:ASPL0000106488 COORDS:Chr4_A_fumigatus_Af293:2023719-2022959C, translated using codon table 1 (176 amino acids) Uncharacterized ORF; 60S ribosomal protein L11; transcript induced by exposure to human airway epithelial cells	17.2712	28.41	1	5	5	6	176	20.1006	10.0229
	Afu2g16050	Afu2g16050 AspGDID:ASPL0000104322 COORDS:Chr2_A_fumigatus_Af293:4250153-4249088C, translated using codon table 1 (337 amino acids) Uncharacterized ORF; Ortholog of <i>A. nidulans FGSC A4</i> : AN2146, <i>A. niger CBS 513.88</i> : An15g06400, <i>A. oryzae RIB40</i> : AO090012000196, <i>Aspergillus wentii</i> : Aspwe1_0170996 and <i>Aspergillus sydowii</i> : Aspsy1_0085010	17.2189	17.51	1	4	4	5	337	38.0474	10.1401
	Afu1g07540	Afu1g07540 AspGDID:ASPL0000101919 COORDS:Chr1_A_fumigatus_Af293:2122943-2124145W, translated using codon table 1 (350 amino acids) Uncharacterized ORF; Ortholog(s) have role in cellular response to drug and nuclear envelope, proteasome regulatory particle, lid subcomplex, proteasome storage granule localization	17.179	23.71	1	5	5	5	350	38.9712	6.01123
	Afu5g13480	Afu5g13480 AspGDID:ASPL0000108401 COORDS:Chr5_A_fumigatus_Af293:3542030-3540676C, translated using codon table 1 (382 amino acids) Uncharacterized ORF; Ortholog(s) have U1 snRNP, cytosol localization	17.119	19.37	1	5	5	5	382	43.0539	10.0669
	Afu2g07960	Afu2g07960 AspGDID:ASPL0000103516 COORDS:Chr2_A_fumigatus_Af293:2038888-2047447W, translated using codon table 1 (2674 amino acids) Uncharacterized ORF; Ortholog(s) have role in regulation of translational elongation and cytosolic ribosome, extracellular region, mitochondrion localization	17.1152	3.48	1	6	6	6	2674	291.954	5.85889
	Afu1g10220	Afu1g10220 AspGDID:ASPL0000102086 COORDS:Chr1_A_fumigatus_Af293:2633035-2630737C, translated using codon table 1 (736 amino acids) Uncharacterized ORF; Ortholog of <i>A. nidulans FGSC A4</i> : AN1250, <i>A. niger CBS 513.88</i> : An08g02090, <i>Neosartorya fischeri NRRL 181</i> : NFIA_015430 and <i>Aspergillus versicolor</i> : Aspve1_0119420	17.113	8.97	1	5	5	5	736	83.2908	10.3452
	Afu2g13295	Afu2g13295 AspGDID:ASPL0000362536 COORDS:Chr2_A_fumigatus_Af293:3433790-3435299W, translated using codon table 1 (453 amino acids) Uncharacterized ORF; Ortholog(s) have cytosol, nucleus localization	17.0681	17.44	1	7	7	7	453	49.7017	6.80029
	Afu5g02750	Afu5g02750 AspGDID:ASPL0000107455 COORDS:Chr5_A_fumigatus_Af293:720857-719993C, translated using codon table 1 (158 amino acids) Uncharacterized ORF; Cytochrome c oxidase subunit Va with a predicted role in oxidative phosphorylation; induced by exposure to artemisinin	17.0623	33.54	1	4	4	5	158	17.9802	5.68115
	Afu5g01730	Afu5g01730 AspGDID:ASPL0000107353 COORDS:Chr5_A_fumigatus_Af293:439787-433626C, translated using codon table 1 (2031 amino acids) Uncharacterized ORF; Has domain(s) with predicted DNA binding, chromatin binding activity	17.0109	3.74	1	5	5	5	2031	222.552	9.40771
	Afu2g16170	Afu2g16170 AspGDID:ASPL0000104334 COORDS:Chr2_A_fumigatus_Af293:4285165-4286985W, translated using codon table 1 (606 amino acids) Uncharacterized ORF; Has domain(s) with predicted DNA binding, DNA-directed RNA polymerase activity, role in transcription from RNA polymerase III promoter and DNA-directed RNA polymerase III complex localization	16.9474	11.39	1	5	5	5	606	65.038	5.32568
	Afu3g10310	Afu3g10310 AspGDID:ASPL0000105429 COORDS:Chr3_A_fumigatus_Af293:2671052-2673496W, translated using codon table 1 (743 amino acids) Uncharacterized ORF; Ortholog(s) have acetolactate synthase activity, flavin adenine dinucleotide binding activity, role in isoleucine biosynthetic process, valine biosynthetic process and acetolactate synthase complex, mitochondrion localization	16.9124	12.38	1	6	6	7	743	81.4649	8.54346
	Afu7g03990	ura6 AspGDID:ASPL0000110094 COORDS:Chr7_A_fumigatus_Af293:896510-895803C, translated using codon table 1 (235 amino acids) Uncharacterized ORF; Uridylate kinase; induced by gliotoxin exposure	16.9062	30.64	1	4	4	5	235	25.5441	5.80811
	Afu3g08840	Afu3g08840 AspGDID:ASPL0000105285 COORDS:Chr3_A_fumigatus_Af293:2262208-2266262W, translated using codon table 1 (1212 amino acids) Uncharacterized ORF; Ortholog(s) have role in hyphal growth, nuclear division and Golgi apparatus, hyphal tip localization	16.8528	6.52	1	5	5	5	1212	135.784	6.27783
	Afu5g10570	Afu5g10570 AspGDID:ASPL0000108121 COORDS:Chr5_A_fumigatus_Af293:2705752-2704997C, translated using codon table 1 (154 amino acids) Verified ORF; Cofilin	16.7832	24.03	1	3	3	4	154	17.0176	5.65576
	Afu4g12730	Afu4g12730 AspGDID:ASPL0000106979 COORDS:Chr4_A_fumigatus_Af293:3340084-3338703C, translated using codon table 1 (296 amino acids) Uncharacterized ORF; Putative phosphoserine phosphatase	16.7467	13.18	1	2	2	3	296	33.3259	6.06201
	Afu4g11240	aarA AspGDID:ASPL0000106833 COORDS:Chr4_A_fumigatus_Af293:2938272-2942727W, translated using codon table 1 (1425 amino acids) Uncharacterized ORF; Putative alpha-aminoadipate reductase, large subunit, involved in lysine metabolism; predicted essential gene; transcript induced by exposure to human airway epithelial cells	16.7464	4.63	1	4	4	4	1425	157.08	6.07471
	Afu7g04190	Afu7g04190 AspGDID:ASPL0000110114 COORDS:Chr7_A_fumigatus_Af293:948503-946680C, translated using codon table 1 (519 amino acids) Uncharacterized ORF; Ortholog(s) have methyltransferase activity, role in cellular response to biotic stimulus, filamentous growth, glucosylceramide biosynthetic process, pathogenesis and plasma membrane localization	16.7134	13.68	1	5	5	5	519	58.9195	6.87354
	Afu6g07540	Afu6g07540 AspGDID:ASPL0000109114 COORDS:Chr6_A_fumigatus_Af293:1715811-1713540C, translated using codon table 1 (548 amino acids) Uncharacterized ORF; Ortholog(s) have chaperonin-containing T-complex localization	16.5226	11.5	1	5	5	5	548	59.8493	5.51611
	Afu2g10500	Afu2g10500 AspGDID:ASPL0000103765 COORDS:Chr2_A_fumigatus_Af293:2687569-2686778C, translated using codon table 1 (143 amino acids) Uncharacterized ORF; 40S ribosomal protein Rps16	16.4843	39.86	1	5	5	5	143	15.9616	10.1841
	Afu3g09590	Afu3g09590 AspGDID:ASPL0000105357 COORDS:Chr3_A_fumigatus_Af293:2440296-2438341C, translated using codon table 1 (540 amino acids) Uncharacterized ORF; Ortholog(s) have role in cellular response to drug and chaperonin-containing T-complex, nucleus localization	16.1448	13.52	1	4	4	4	540	58.7327	6.75635
	Afu4g11510	srb1 AspGDID:ASPL0000106859 COORDS:Chr4_A_fumigatus_Af293:3032998-3031629C, translated using codon table 1 (364 amino acids) Verified ORF; GDP-mannose pyrophosphorylase, which catalyses the synthesis of GDP-mannose from GTP and mannose-1-phosphate in cell wall biosynthesis	16.1239	14.56	1	4	4	5	364	40.0991	7.48877
	Afu2g12980	Afu2g12980 AspGDID:ASPL0000104011 COORDS:Chr2_A_fumigatus_Af293:3335985-3331790C, translated using codon table 1 (1263 amino acids) Uncharacterized ORF; Putative protein transport protein; transcript downregulated in response to amphotericin B	16.0642	6.18	1	6	6	6	1263	136.688	6.72705
	Afu1g04900	Afu1g04900 AspGDID:ASPL0000101659 COORDS:Chr1_A_fumigatus_Af293:1389643-1388632C, translated using codon table 1 (258 amino acids) Uncharacterized ORF; Proliferating cell nuclear antigen (PCNA); conidia-enriched protein	16.0152	22.48	1	4	4	4	258	28.3053	4.71631
	Afu6g06335	Afu6g06335 AspGDID:ASPL0000108993 COORDS:Chr6_A_fumigatus_Af293:1341485-1337700C, translated using codon table 1 (1241 amino acids) Uncharacterized ORF; Ortholog(s) have RNA binding, histone methyltransferase activity (H3-K4 specific) activity	15.9491	6.45	1	7	7	7	1241	139.283	8.57275
	Afu4g12990	trr1 AspGDID:ASPL0000107005 COORDS:Chr4_A_fumigatus_Af293:3402102-3403373W, translated using codon table 1 (392 amino acids) Uncharacterized ORF; Putative thioredoxin reductase; transcript upregulated during conidial germination and in hyphae exposed to neutrophils	15.9	14.29	1	4	4	4	392	42.1635	5.51611
	Afu5g04240	Afu5g04240 AspGDID:ASPL0000107603 COORDS:Chr5_A_fumigatus_Af293:1130792-1133676W, translated using codon table 1 (738 amino acids) Uncharacterized ORF; Ortholog(s) have protein domain specific binding, transcription regulatory region RNA binding activity	15.825	5.96	1	4	4	5	738	78.6386	9.67139
	Afu1g03610	Afu1g03610 AspGDID:ASPL0000101531 COORDS:Chr1_A_fumigatus_Af293:1043356-1044333W, translated using codon table 1 (282 amino acids) Uncharacterized ORF; Protein of unknown function; calcium downregulated	15.8026	21.99	1	4	4	4	282	32.0804	7.43018
	Afu6g08750	Afu6g08750 AspGDID:ASPL0000109231 COORDS:Chr6_A_fumigatus_Af293:2073566-2071674C, translated using codon table 1 (578 amino acids) Uncharacterized ORF; Ortholog(s) have role in hyphal growth and cytosol, mitochondrion localization	15.7807	12.11	1	4	4	4	578	62.9819	8.17725
	Afu2g04670	Afu2g04670 AspGDID:ASPL0000103293 COORDS:Chr2_A_fumigatus_Af293:1271655-1269395C, translated using codon table 1 (603 amino acids) Uncharacterized ORF; Ortholog(s) have role in ascospore-type prospore assembly, protein targeting to vacuole involved in ubiquitin-dependent protein catabolic process via the multivesicular body sorting pathway	15.7742	11.11	1	6	6	6	603	66.7521	6.1001
	Afu1g14290	Afu1g14290 AspGDID:ASPL0000102497 COORDS:Chr1_A_fumigatus_Af293:3820682-3821206W, translated using codon table 1 (138 amino acids) Uncharacterized ORF; Ortholog(s) have RNA binding activity and role in mRNA splicing, via spliceosome, maturation of SSU-rRNA, nuclear-transcribed mRNA catabolic process	15.7608	22.46	1	4	4	5	138	14.8083	6.81494
	Afu1g14410	rpl17 AspGDID:ASPL0000102509 COORDS:Chr1_A_fumigatus_Af293:3851949-3852806W, translated using codon table 1 (208 amino acids) Uncharacterized ORF; 60S ribosomal protein L17	15.7282	24.52	1	4	4	4	208	23.4136	10.9751
	Afu1g04540	Afu1g04540 AspGDID:ASPL0000101622 COORDS:Chr1_A_fumigatus_Af293:1284032-1285205W, translated using codon table 1 (323 amino acids) Uncharacterized ORF; NADH-cytochrome b5 reductase involved in oxidative phosphorylation; hypoxia induced protein; induced by exposure to artemisinin	15.6825	20.74	1	5	5	5	323	36.151	9.0415
	Afu5g12910	Afu5g12910 AspGDID:ASPL0000108345 COORDS:Chr5_A_fumigatus_Af293:3387630-3388346W, translated using codon table 1 (115 amino acids) Uncharacterized ORF; Ortholog(s) have role in mRNA splicing, via spliceosome and U1 snRNP, U2 snRNP, U2-type prespliceosome, U4/U6 x U5 tri-snRNP complex, U5 snRNP localization	15.6136	50.43	1	4	4	4	115	13.0689	9.36377
	Afu5g11910	Afu5g11910 AspGDID:ASPL0000108247 COORDS:Chr5_A_fumigatus_Af293:3083334-3080506C, translated using codon table 1 (855 amino acids) Uncharacterized ORF; Ortholog(s) have Prp19 complex, cytosol, mitotic spindle pole body, spliceosomal complex localization	15.5879	7.49	1	4	4	4	855	98.9111	5.89697
	Afu3g09280	Afu3g09280 AspGDID:ASPL0000105325 COORDS:Chr3_A_fumigatus_Af293:2354001-2355185W, translated using codon table 1 (308 amino acids) Uncharacterized ORF; Has domain(s) with predicted ribosome binding, translation initiation factor activity, role in regulation of translational initiation and eukaryotic translation initiation factor 3 complex localization	15.4761	21.43	1	4	4	4	308	34.3175	5.26221
	Afu6g03830	Afu6g03830 AspGDID:ASPL0000108838 COORDS:Chr6_A_fumigatus_Af293:842693-842009C, translated using codon table 1 (149 amino acids) Uncharacterized ORF; Ribosomal protein L14	15.4648	31.54	1	4	4	5	149	16.7334	10.2866
	Afu5g04320	Afu5g04320 AspGDID:ASPL0000107611 COORDS:Chr5_A_fumigatus_Af293:1159452-1158435C, translated using codon table 1 (201 amino acids) Uncharacterized ORF; Ortholog(s) have GTPase activity and role in ER to Golgi vesicle-mediated transport, Golgi organization, cellular response to drug, cellular response to nitrogen starvation, negative regulation of G0 to G1 transition, protein secretion	15.4084	31.84	1	4	5	6	201	22.2891	5.2749
	Afu7g02140	Afu7g02140 AspGDID:ASPL0000110009 COORDS:Chr7_A_fumigatus_Af293:573601-574445W, translated using codon table 1 (133 amino acids) Uncharacterized ORF; 40S ribosomal protein S24	15.4042	31.58	1	5	5	5	133	15.3054	10.7407
	Afu1g05990	Afu1g05990 AspGDID:ASPL0000101768 COORDS:Chr1_A_fumigatus_Af293:1728875-1727904C, translated using codon table 1 (202 amino acids) Uncharacterized ORF; Ribosomal protein L16a	15.4036	20.3	1	5	5	6	202	23.0546	10.5063
	Afu6g04200	Afu6g04200 AspGDID:ASPL0000108874 COORDS:Chr6_A_fumigatus_Af293:942450-943197W, translated using codon table 1 (228 amino acids) Uncharacterized ORF; Ortholog(s) have nucleus localization	15.2893	15.35	1	2	2	3	228	27.3127	11.2827
	Afu6g03540	acuE AspGDID:ASPL0000108809 COORDS:Chr6_A_fumigatus_Af293:768975-770805W, translated using codon table 1 (539 amino acids) Verified ORF; Putative malate synthase; protein abundant in conidia	15.2595	12.99	1	5	5	5	539	61.0212	8.11865
	Afu5g02370	Afu5g02370 AspGDID:ASPL0000107417 COORDS:Chr5_A_fumigatus_Af293:611752-609421C, translated using codon table 1 (686 amino acids) Uncharacterized ORF; Vacuolar ATP synthase catalytic subunit A; hypoxia induced protein; putative essential gene; induced by exposure to human airway epithelial cells	15.2423	8.6	1	3	3	3	686	74.865	6.18896
	Afu4g11080	facA AspGDID:ASPL0000106818 COORDS:Chr4_A_fumigatus_Af293:2893854-2891549C, translated using codon table 1 (670 amino acids) Uncharacterized ORF; Putative acetyl-coenzyme A synthetase with a predicted role in acetate metabolism; transcript up-regulated in conidia exposed to neutrophils; protein induced by heat shock; hypoxia repressed protein	15.1371	9.4	1	6	6	6	670	74.4038	6.44287
	Afu1g09330	Afu1g09330 AspGDID:ASPL0000101999 COORDS:Chr1_A_fumigatus_Af293:2420356-2421522W, translated using codon table 1 (345 amino acids) Uncharacterized ORF; Ortholog(s) have sequence-specific DNA binding activity and role in translational initiation	15.0684	16.52	1	5	5	5	345	37.1759	4.88135
	Afu3g10350	Afu3g10350 AspGDID:ASPL0000105433 COORDS:Chr3_A_fumigatus_Af293:2680623-2684517W, translated using codon table 1 (1201 amino acids) Uncharacterized ORF; Ortholog of <i>A. nidulans FGSC A4</i> : AN4952, <i>A. niger CBS 513.88</i> : An16g04260, <i>A. oryzae RIB40</i> : AO090003000585, <i>Aspergillus wentii</i> : Aspwe1_0358461 and <i>Aspergillus sydowii</i> : Aspsy1_0029588	15.0351	6.08	1	5	5	5	1201	132.637	6.48096
	Afu3g11390	Afu3g11390 AspGDID:ASPL0000105537 COORDS:Chr3_A_fumigatus_Af293:2988245-2989876W, translated using codon table 1 (465 amino acids) Uncharacterized ORF; Ortholog(s) have role in positive regulation of RNA polymerase II transcriptional preinitiation complex assembly, proteasome regulatory particle assembly, ubiquitin-dependent protein catabolic process	14.9271	14.19	1	4	5	5	465	51.5677	5.30029
	Afu7g02280	Afu7g02280 AspGDID:ASPL0000110023 COORDS:Chr7_A_fumigatus_Af293:615143-616459W, translated using codon table 1 (359 amino acids) Uncharacterized ORF; Ortholog(s) have U5 snRNP, spliceosomal complex localization	14.8717	14.21	1	4	4	4	359	39.2328	6.91748
	Afu6g02440	Afu6g02440 AspGDID:ASPL0000108699 COORDS:Chr6_A_fumigatus_Af293:459025-459857W, translated using codon table 1 (160 amino acids) Uncharacterized ORF; 60s ribosomal protein L24; ortholog of <i>S. cerevisiae</i> RPL24A and RPL24B; transcript induced by exposure to human airway epithelial cells	14.8461	23.75	1	5	5	5	160	18.041	11.312
	Afu4g07210	Afu4g07210 AspGDID:ASPL0000106435 COORDS:Chr4_A_fumigatus_Af293:1872976-1871931C, translated using codon table 1 (327 amino acids) Uncharacterized ORF; Mitochondrial acetolactate synthase small subunit; hypoxia induced protein; SrbA-regulated during hypoxia	14.7891	13.46	1	3	3	4	327	35.5515	6.85889
	Afu1g05620	Afu1g05620 AspGDID:ASPL0000101730 COORDS:Chr1_A_fumigatus_Af293:1613252-1615558W, translated using codon table 1 (600 amino acids) Uncharacterized ORF; Ortholog(s) have phenylalanine-tRNA ligase activity, role in cellular response to drug, phenylalanyl-tRNA aminoacylation and cytosol, nucleus, phenylalanine-tRNA ligase complex localization	14.7451	11.17	1	7	7	7	600	67.8031	5.68115
	Afu1g15720	Afu1g15720 AspGDID:ASPL0000102635 COORDS:Chr1_A_fumigatus_Af293:4249956-4253073W, translated using codon table 1 (872 amino acids) Uncharacterized ORF; Ortholog(s) have role in cell division and nuclear membrane localization	14.7273	7.57	1	5	5	5	872	96.2482	4.76709
	Afu1g02460	Afu1g02460 AspGDID:ASPL0000101416 COORDS:Chr1_A_fumigatus_Af293:715716-711907C, translated using codon table 1 (1221 amino acids) Uncharacterized ORF; Ortholog(s) have cytosol localization	14.7093	3.77	1	2	2	3	1221	137.009	8.70459
	Afu5g09250	Afu5g09250 AspGDID:ASPL0000107994 COORDS:Chr5_A_fumigatus_Af293:2380881-2384038W, translated using codon table 1 (980 amino acids) Uncharacterized ORF; Ortholog(s) have cytosol localization	14.7041	5.51	1	5	5	5	980	108.614	6.29053
	Afu6g12170	fkbp1 AspGDID:ASPL0000109562 COORDS:Chr6_A_fumigatus_Af293:3060448-3061084W, translated using codon table 1 (112 amino acids) Uncharacterized ORF; Putative FK506-binding protein (FKBP)-type peptidyl-prolyl cis-trans isomerase; transcript induced by exposure to human airway epithelial cells	14.6521	49.11	1	4	4	4	112	12.1222	7.25439
	Afu2g11475	Afu2g11475 AspGDID:ASPL0000363557 COORDS:Chr2_A_fumigatus_Af293:2956635-2957821W, translated using codon table 1 (305 amino acids) Uncharacterized ORF; Ortholog(s) have role in endocytosis, establishment or maintenance of actin cytoskeleton polarity, vacuole organization and integral component of Golgi membrane localization	14.5853	12.46	1	2	2	3	305	33.5423	5.2749
	Afu5g06010	Afu5g06010 AspGDID:ASPL0000107678 COORDS:Chr5_A_fumigatus_Af293:1425309-1424188C, translated using codon table 1 (247 amino acids) Uncharacterized ORF; Ortholog(s) have ribosomal large subunit binding activity	14.5126	22.67	1	3	3	3	247	26.5706	4.85596
	Afu3g10660	erg13 AspGDID:ASPL0000105464 COORDS:Chr3_A_fumigatus_Af293:2760689-2762268W, translated using codon table 1 (460 amino acids) Uncharacterized ORF; Putative hydroxymethyl glutaryl-coenzyme A synthase with a predicted role in ergosterol biosynthesis; SrbA-regulated during hypoxia	14.4855	11.96	1	3	3	3	460	50.7644	6.55127
	Afu1g13610	Afu1g13610 AspGDID:ASPL0000102429 COORDS:Chr1_A_fumigatus_Af293:3620539-3622641W, translated using codon table 1 (700 amino acids) Uncharacterized ORF; Ortholog of <i>A. nidulans FGSC A4</i> : AN0698, AN9272, <i>A. fumigatus Af293</i> : Afu4g09370, <i>A. niger CBS 513.88</i> : An08g06690, An07g08670, <i>A. oryzae RIB40</i> : AO090012000513 and <i>Aspergillus wentii</i> : Aspwe1_0171952	14.4717	5.86	1	3	3	4	700	70.5736	8.88037
	Afu5g11240	Afu5g11240 AspGDID:ASPL0000108183 COORDS:Chr5_A_fumigatus_Af293:2877011-2875843C, translated using codon table 1 (311 amino acids) Uncharacterized ORF; Ortholog(s) have carbonyl reductase (NADPH) activity, oxidoreductase activity, acting on the aldehyde or oxo group of donors, NAD or NADP as acceptor activity and cytosol, nucleus, ribosome localization	14.4634	20.58	1	3	3	3	311	33.6528	8.98291
	Afu1g04550	Afu1g04550 AspGDID:ASPL0000101623 COORDS:Chr1_A_fumigatus_Af293:1287140-1288616W, translated using codon table 1 (309 amino acids) Uncharacterized ORF; Ortholog of <i>A. nidulans FGSC A4</i> : AN10103, <i>A. niger CBS 513.88</i> : An01g03560, <i>Neosartorya fischeri NRRL 181</i> : NFIA_020200, <i>Aspergillus wentii</i> : Aspwe1_0037471 and <i>Aspergillus versicolor</i> : Aspve1_0118735	14.4026	14.89	1	3	3	4	309	34.0082	8.51416
	Afu1g09830	Afu1g09830 AspGDID:ASPL0000102049 COORDS:Chr1_A_fumigatus_Af293:2550807-2551983W, translated using codon table 1 (348 amino acids) Uncharacterized ORF; Ortholog(s) have protein complex scaffold activity, role in posttranslational protein targeting to membrane, response to heat and TRC complex, nucleus localization	14.3868	18.1	1	4	4	4	348	36.3346	5.021
	Afu3g13820	Afu3g13820 AspGDID:ASPL0000105775 COORDS:Chr3_A_fumigatus_Af293:3651038-3650223C, translated using codon table 1 (201 amino acids) Uncharacterized ORF; Putative HET-C2 protein; transcript induced by exposure to human airway epithelial cells	14.3076	16.92	1	3	3	4	201	22.1986	6.94678
	Afu7g01010	adh1 AspGDID:ASPL0000109897 COORDS:Chr7_A_fumigatus_Af293:271675-270494C, translated using codon table 1 (353 amino acids) Uncharacterized ORF; Putative alcohol dehydrogenase; predicted gene pair with AFUA_5G06240 (alcC); induced by L-tyrosine; transcript up-regulated in conidia exposed to neutrophils	14.077	15.86	1	2	4	4	353	37.5336	7.40088
	Afu8g05440	atp4 AspGDID:ASPL0000110874 COORDS:Chr8_A_fumigatus_Af293:1265282-1266290W, translated using codon table 1 (274 amino acids) Uncharacterized ORF; Mitochondrial ATPase subunit; hypoxia repressed protein	14.0261	11.31	1	2	2	3	274	29.7087	9.34912
	Afu5g07300	Afu5g07300 AspGDID:ASPL0000107804 COORDS:Chr5_A_fumigatus_Af293:1814759-1815768W, translated using codon table 1 (260 amino acids) Uncharacterized ORF; Electron transfer flavoprotein, beta subunit	14.0101	20	1	4	4	4	260	28.2232	8.96826
	Afu6g02620	Afu6g02620 AspGDID:ASPL0000108717 COORDS:Chr6_A_fumigatus_Af293:503629-501127C, translated using codon table 1 (762 amino acids) Uncharacterized ORF; Has domain(s) with predicted 2-dehydropantoate 2-reductase activity, NADP binding, coenzyme binding, oxidoreductase activity, oxidoreductase activity, acting on the CH-OH group of donors, NAD or NADP as acceptor activity	13.9429	7.48	1	4	4	4	762	82.9429	7.45947
	Afu2g16880	Afu2g16880 AspGDID:ASPL0000104407 COORDS:Chr2_A_fumigatus_Af293:4516963-4516332C, translated using codon table 1 (92 amino acids) Uncharacterized ORF; 60S ribosomal protein L37a	13.876	38.04	1	3	3	4	92	10.1494	10.4478
	Afu3g06530	sC AspGDID:ASPL0000105064 COORDS:Chr3_A_fumigatus_Af293:1618981-1616721C, translated using codon table 1 (574 amino acids) Uncharacterized ORF; Putative ATP sulfurylase; sulfate adenylyltransferase; reacts with rabbit immunosera exposed to A. fumigatus conidia; hypoxia repressed protein	13.8554	9.41	1	4	4	4	574	64.2932	7.06396
	Afu5g08310	Afu5g08310 AspGDID:ASPL0000107903 COORDS:Chr5_A_fumigatus_Af293:2110783-2111831W, translated using codon table 1 (334 amino acids) Uncharacterized ORF; Has domain(s) with predicted nucleic acid binding, nucleotide binding activity	13.8502	13.77	1	4	4	4	334	36.4593	6.82959
	Afu1g14670	Afu1g14670 AspGDID:ASPL0000102534 COORDS:Chr1_A_fumigatus_Af293:3922053-3920380C, translated using codon table 1 (479 amino acids) Uncharacterized ORF; Ortholog(s) have role in histone H3-K4 methylation and Set1C/COMPASS complex, cytosol localization	13.8034	11.48	1	4	4	5	479	53.512	5.65576
	Afu1g02340	Afu1g02340 AspGDID:ASPL0000101404 COORDS:Chr1_A_fumigatus_Af293:682116-683450W, translated using codon table 1 (444 amino acids) Uncharacterized ORF; Ortholog of <i>A. nidulans FGSC A4</i> : AN0334, <i>A. oryzae RIB40</i> : AO090005000866, <i>Aspergillus wentii</i> : Aspwe1_0169667 and <i>Aspergillus sydowii</i> : Aspsy1_0145773	13.7902	15.09	1	5	5	5	444	50.9571	7.18115
	Afu7g02340	Afu7g02340 AspGDID:ASPL0000110029 COORDS:Chr7_A_fumigatus_Af293:635304-636088W, translated using codon table 1 (168 amino acids) Uncharacterized ORF; Ortholog(s) have role in isoleucine biosynthetic process, mitochondrial translation and mitochondrial matrix localization	13.7782	41.07	1	5	5	5	168	18.0041	8.82178
	Afu3g06030	Afu3g06030 AspGDID:ASPL0000105014 COORDS:Chr3_A_fumigatus_Af293:1483778-1482859C, translated using codon table 1 (147 amino acids) Uncharacterized ORF; Ortholog(s) have ubiquitin binding, ubiquitin-protein transferase activity	13.767	42.86	1	4	4	4	147	16.5113	6.91748
	Afu3g07820	Afu3g07820 AspGDID:ASPL0000105186 COORDS:Chr3_A_fumigatus_Af293:1972540-1971051C, translated using codon table 1 (439 amino acids) Uncharacterized ORF; Ortholog(s) have role in positive regulation of RNA polymerase II transcriptional preinitiation complex assembly, positive regulation of protein catabolic process and proteasome regulatory particle assembly, <a href="#GOsection">more</a>	13.7025	11.39	1	4	4	5	439	48.8533	7.66455
	Afu2g04820	Afu2g04820 AspGDID:ASPL0000103307 COORDS:Chr2_A_fumigatus_Af293:1326025-1323818C, translated using codon table 1 (716 amino acids) Uncharacterized ORF; Putative translation release factor eRF3; transcript induced by exposure to human airway epithelial cells	13.6455	8.1	1	4	4	4	716	77.2757	8.04541
	Afu1g08767	Afu1g08767 AspGDID:ASPL0000421458 COORDS:Chr1_A_fumigatus_Af293:2255824-2253657C, translated using codon table 1 (694 amino acids) Uncharacterized ORF; Ortholog(s) have role in sporocarp development involved in sexual reproduction	13.61	9.8	1	6	6	6	694	76.0992	7.23975
	Afu1g04530	Afu1g04530 AspGDID:ASPL0000101621 COORDS:Chr1_A_fumigatus_Af293:1282636-1283216W, translated using codon table 1 (148 amino acids) Uncharacterized ORF; Ribosomal L18ae protein family	13.5953	31.08	1	4	4	5	148	17.3925	10.6968
	Afu1g09840	tim44 AspGDID:ASPL0000102050 COORDS:Chr1_A_fumigatus_Af293:2554479-2552871C, translated using codon table 1 (515 amino acids) Uncharacterized ORF; Mitochondrial inner membrane translocase subunit	13.5232	11.65	1	5	5	5	515	57.7095	9.11475
	Afu4g12870	Afu4g12870 AspGDID:ASPL0000106993 COORDS:Chr4_A_fumigatus_Af293:3368445-3370387W, translated using codon table 1 (602 amino acids) Uncharacterized ORF; Putative methylmalonate-semialdehyde dehydrogenase; transcript up-regulated in conidia exposed to neutrophils	13.4983	5.48	1	3	3	3	602	63.8246	8.03076
	Afu1g11480	Afu1g11480 AspGDID:ASPL0000102211 COORDS:Chr1_A_fumigatus_Af293:3031787-3030921C, translated using codon table 1 (168 amino acids) Uncharacterized ORF; Protein of unknown function; transcript up-regulated in conidia exposed to neutrophils	13.4544	34.52	1	4	4	4	168	18.216	5.52881
	Afu2g13480	Afu2g13480 AspGDID:ASPL0000104063 COORDS:Chr2_A_fumigatus_Af293:3491973-3494492W, translated using codon table 1 (839 amino acids) Uncharacterized ORF; Ortholog of <i>A. nidulans FGSC A4</i> : AN10799, <i>A. niger CBS 513.88</i> : An02g02390, <i>A. oryzae RIB40</i> : AO090026000326, <i>Aspergillus wentii</i> : Aspwe1_0045443 and <i>Aspergillus sydowii</i> : Aspsy1_0151451	13.4429	7.63	1	4	4	4	839	94.3821	8.74854
	Afu1g09280	ptcB AspGDID:ASPL0000101994 COORDS:Chr1_A_fumigatus_Af293:2407312-2409143W, translated using codon table 1 (429 amino acids) Verified ORF; Putative type 2C protein phosphatase (PP2C) involved in dephosphorylation of SakA MAP kinase in response to osmotic stress	13.3884	14.22	1	4	4	4	429	46.5624	4.79248
	Afu1g15620	helA AspGDID:ASPL0000102625 COORDS:Chr1_A_fumigatus_Af293:4219329-4221360W, translated using codon table 1 (655 amino acids) Uncharacterized ORF; Putative DEAD box RNA helicase; protein induced by heat shock	13.1493	12.37	1	6	6	6	655	73.8855	9.86182
	Afu6g12660	Afu6g12660 AspGDID:ASPL0000109609 COORDS:Chr6_A_fumigatus_Af293:3198955-3199723W, translated using codon table 1 (155 amino acids) Uncharacterized ORF; 40S ribosomal protein S10b; protein level decreases upon heat shock	13.1486	23.23	1	3	3	4	155	17.8492	9.72998
	Afu8g03880	Afu8g03880 AspGDID:ASPL0000110724 COORDS:Chr8_A_fumigatus_Af293:825050-828378W, translated using codon table 1 (1011 amino acids) Uncharacterized ORF; Putative alanyl-tRNA synthetase; protein induced by hydrogen peroxide	13.1266	4.95	1	4	4	4	1011	113.644	6.48096
	Afu2g13160	Afu2g13160 AspGDID:ASPL0000104030 COORDS:Chr2_A_fumigatus_Af293:3385203-3387371W, translated using codon table 1 (687 amino acids) Uncharacterized ORF; Ortholog of <i>A. nidulans FGSC A4</i> : AN6241, <i>A. niger CBS 513.88</i> : An02g01890, <i>A. oryzae RIB40</i> : AO090026000276, <i>Aspergillus wentii</i> : Aspwe1_0663843 and <i>Aspergillus sydowii</i> : Aspsy1_0151393	13.0494	7.71	1	4	4	4	687	76.3974	6.69775
	Afu7g03740	cyp51B AspGDID:ASPL0000110069 COORDS:Chr7_A_fumigatus_Af293:806031-804301C, translated using codon table 1 (524 amino acids) Verified ORF; Putative 14-alpha demethylase with a predicted role in ergosterol biosynthesis; transcript upregulated in response to amphotericin B; SrbA-regulated during hypoxia	12.8162	9.35	1	4	4	4	524	58.8932	7.75244
	Afu4g10200	rfeF AspGDID:ASPL0000106734 COORDS:Chr4_A_fumigatus_Af293:2660389-2663660W, translated using codon table 1 (706 amino acids) Uncharacterized ORF; Putative transcription factor; calcium induced	12.7638	7.51	1	4	4	4	706	75.0871	5.03369
	Afu3g09620	Afu3g09620 AspGDID:ASPL0000105360 COORDS:Chr3_A_fumigatus_Af293:2444571-2447761W, translated using codon table 1 (1003 amino acids) Uncharacterized ORF; Has domain(s) with predicted nucleic acid binding, nucleotide binding activity	12.761	5.68	1	4	4	4	1003	110.346	6.44287
	Afu6g04180	Afu6g04180 AspGDID:ASPL0000108872 COORDS:Chr6_A_fumigatus_Af293:937642-938424W, translated using codon table 1 (242 amino acids) Uncharacterized ORF; Ortholog of <i>A. nidulans FGSC A4</i> : AN10835, <i>A. niger CBS 513.88</i> : An15g01400, <i>Neosartorya fischeri NRRL 181</i> : NFIA_050700, <i>Aspergillus wentii</i> : Aspwe1_0036032 and <i>Aspergillus versicolor</i> : Aspve1_0086107	12.7481	15.7	1	4	4	4	242	29.0928	11.1948
	Afu8g07130	Afu8g07130 AspGDID:ASPL0000111039 COORDS:Chr8_A_fumigatus_Af293:1747018-1747937W, translated using codon table 1 (267 amino acids) Verified ORF; AhpC/TSA family thioredoxin peroxidase; conidia-enriched protein; transcript up-regulated in conidia exposed to neutrophils and to human airway epithelial cells	12.7351	14.23	1	3	3	3	267	29.5877	9.24658
	Afu2g02530	Afu2g02530 AspGDID:ASPL0000103083 COORDS:Chr2_A_fumigatus_Af293:653117-654358W, translated using codon table 1 (371 amino acids) Uncharacterized ORF; Ortholog(s) have role in activation of bipolar cell growth, homologous chromosome segregation, protein phosphorylation, regulation of DNA repair and regulation of circadian rhythm, <a href="#GOsection">more</a>	12.7298	19.14	1	7	7	7	371	42.4086	9.45166
	Afu2g04470	Afu2g04470 AspGDID:ASPL0000103272 COORDS:Chr2_A_fumigatus_Af293:1231100-1232641W, translated using codon table 1 (489 amino acids) Uncharacterized ORF; Ortholog of <i>A. nidulans FGSC A4</i> : AN1871, <i>A. niger CBS 513.88</i> : An11g03160, <i>A. oryzae RIB40</i> : AO090003000240, <i>Aspergillus wentii</i> : Aspwe1_0177180 and <i>Aspergillus sydowii</i> : Aspsy1_0140729	12.728	13.91	1	3	3	3	489	55.2436	9.64209
	Afu5g10610	rip1 AspGDID:ASPL0000108125 COORDS:Chr5_A_fumigatus_Af293:2715644-2714448C, translated using codon table 1 (298 amino acids) Uncharacterized ORF; Ubiquinol-cytochrome c reductase iron-sulphur subunit precursor with a predicted role in oxidative phosphorylation; hypoxia induced protein; induced by exposure to artemisinin; SrbA-regulated during hypoxia	12.7034	22.82	1	4	4	4	298	32.5887	8.95361
	Afu1g15000	Afu1g15000 AspGDID:ASPL0000102567 COORDS:Chr1_A_fumigatus_Af293:4029547-4031693W, translated using codon table 1 (643 amino acids) Uncharacterized ORF; Putative isopropylmalate synthase; transcript highly induced during conidial germination; SrbA-regulated during hypoxia	12.7024	9.49	1	6	6	6	643	71.1504	5.68115
	Afu1g06300	Afu1g06300 AspGDID:ASPL0000101798 COORDS:Chr1_A_fumigatus_Af293:1808539-1809878W, translated using codon table 1 (424 amino acids) Uncharacterized ORF; Ortholog(s) have cytosol, nucleus localization	12.6708	11.32	1	4	4	4	424	47.5936	5.41455
	Afu1g04950	glcA AspGDID:ASPL0000101664 COORDS:Chr1_A_fumigatus_Af293:1412013-1410732C, translated using codon table 1 (323 amino acids) Uncharacterized ORF; Ortholog(s) have protein serine/threonine phosphatase activity	12.6616	19.81	1	3	3	3	323	37.0616	5.78271
	Afu5g04160	Afu5g04160 AspGDID:ASPL0000107595 COORDS:Chr5_A_fumigatus_Af293:1105009-1106759W, translated using codon table 1 (537 amino acids) Uncharacterized ORF; NTF2 and RRM domain protein	12.5248	9.87	1	2	2	2	537	56.9011	5.18604
	Afu3g04120	cclA AspGDID:ASPL0000104929 COORDS:Chr3_A_fumigatus_Af293:1167158-1169014W, translated using codon table 1 (618 amino acids) Verified ORF; Histone methyltransferase (H3-K4 specific); deletion shows loss of whole genome H3K4 tri-methylation and a decrease in di-methylation; mutants produce increased amounts of gliotoxin; normal virulence in mice and toll mutant flies	12.5016	9.55	1	3	3	3	618	66.3066	5.21143
	Afu5g11560	Afu5g11560 AspGDID:ASPL0000108213 COORDS:Chr5_A_fumigatus_Af293:2965961-2964433C, translated using codon table 1 (439 amino acids) Uncharacterized ORF; Ortholog(s) have ATP binding activity	12.4505	21.64	1	4	4	4	439	47.6211	6.55127
	Afu5g11720	Afu5g11720 AspGDID:ASPL0000108229 COORDS:Chr5_A_fumigatus_Af293:3015667-3018681W, translated using codon table 1 (905 amino acids) Uncharacterized ORF; Ortholog(s) have role in proteasome-mediated ubiquitin-dependent protein catabolic process and cytosol, nucleus localization	12.072	6.52	1	4	4	4	905	100.736	5.0083
	Afu6g12600	Afu6g12600 AspGDID:ASPL0000109603 COORDS:Chr6_A_fumigatus_Af293:3185640-3183146C, translated using codon table 1 (704 amino acids) Uncharacterized ORF; Ortholog of <i>A. nidulans FGSC A4</i> : AN3693, <i>A. niger CBS 513.88</i> : An06g01780, <i>A. oryzae RIB40</i> : AO090003000373, <i>Aspergillus wentii</i> : Aspwe1_0203403 and <i>Aspergillus sydowii</i> : Aspsy1_0892534	11.9673	9.8	1	4	4	4	704	76.2054	5.5542
	Afu2g13720	Afu2g13720 AspGDID:ASPL0000104087 COORDS:Chr2_A_fumigatus_Af293:3562458-3563730W, translated using codon table 1 (374 amino acids) Uncharacterized ORF; Ortholog(s) have RNA polymerase I activity, RNA polymerase III activity	11.876	19.79	1	3	3	3	374	42.3207	6.55127
	Afu2g13860	Afu2g13860 AspGDID:ASPL0000104101 COORDS:Chr2_A_fumigatus_Af293:3619597-3620049W, translated using codon table 1 (142 amino acids) Uncharacterized ORF; Histone H4	11.8694	28.17	1	4	4	4	142	15.7624	10.2134
	Afu1g15010	Afu1g15010 AspGDID:ASPL0000102568 COORDS:Chr1_A_fumigatus_Af293:4038436-4032478C, translated using codon table 1 (1861 amino acids) Uncharacterized ORF; Ortholog(s) have cell division site, spindle localization	11.8687	2.47	1	3	3	3	1861	205.445	6.20166
	Afu5g03140	Afu5g03140 AspGDID:ASPL0000107493 COORDS:Chr5_A_fumigatus_Af293:850226-851414W, translated using codon table 1 (334 amino acids) Uncharacterized ORF; Putative GTP cyclohydrolase; transcript induced by exposure to human airway epithelial cells	11.8514	14.07	1	4	4	4	334	36.8667	7.81104
	Afu1g02980	Afu1g02980 AspGDID:ASPL0000101468 COORDS:Chr1_A_fumigatus_Af293:854826-855623W, translated using codon table 1 (265 amino acids) Uncharacterized ORF; Putative 6-phosphogluconolactonase; calcium downregulated	11.807	20.75	1	3	3	3	265	28.8198	6.27783
	Afu5g06040	Afu5g06040 AspGDID:ASPL0000107681 COORDS:Chr5_A_fumigatus_Af293:1435345-1436944W, translated using codon table 1 (376 amino acids) Uncharacterized ORF; Ortholog(s) have ubiquitin binding activity, role in negative regulation of protein catabolic process, nucleotide-excision repair, protein ubiquitination and cytosol, nuclear envelope localization	11.7812	13.03	1	3	3	3	376	39.8048	4.64014
	Afu3g13480	Afu3g13480 AspGDID:ASPL0000105743 COORDS:Chr3_A_fumigatus_Af293:3565478-3566600W, translated using codon table 1 (308 amino acids) Uncharacterized ORF; Translation initiation factor 2 alpha subunit	11.7055	17.53	1	4	4	4	308	35.014	5.8208
	Afu2g11150	Afu2g11150 AspGDID:ASPL0000103830 COORDS:Chr2_A_fumigatus_Af293:2856083-2857872W, translated using codon table 1 (468 amino acids) Uncharacterized ORF; Putative secretory-pathway GDP dissociation inhibitor; transcript and protein levels increase upon exposure to amphotericin B	11.7043	10.68	1	4	4	4	468	52.2473	5.50342
	Afu4g12190	Afu4g12190 AspGDID:ASPL0000106926 COORDS:Chr4_A_fumigatus_Af293:3200956-3199556C, translated using codon table 1 (400 amino acids) Uncharacterized ORF; Ortholog of <i>A. nidulans FGSC A4</i> : AN3651, <i>A. niger CBS 513.88</i> : An01g07460, <i>Aspergillus wentii</i> : Aspwe1_0055907, <i>Aspergillus sydowii</i> : Aspsy1_0154768 and <i>Aspergillus terreus NIH2624</i> : ATET_03105	11.6957	12.5	1	4	4	4	400	42.3369	7.1665
	Afu4g06900	Afu4g06900 AspGDID:ASPL0000106404 COORDS:Chr4_A_fumigatus_Af293:1787004-1789272W, translated using codon table 1 (573 amino acids) Uncharacterized ORF; Ortholog(s) have asparagine synthase (glutamine-hydrolyzing) activity, role in asparagine biosynthetic process and cytosol, nucleus localization	11.6697	9.95	1	3	3	3	573	64.6714	6.29053
	Afu3g12690	glfA AspGDID:ASPL0000105665 COORDS:Chr3_A_fumigatus_Af293:3368002-3366055C, translated using codon table 1 (532 amino acids) Verified ORF; Putative UDP-galactopyranose mutase, enzyme in the first step of galactofuranose biosynthesis; mutant unmasks mannan residues on the cell surface, which is thought to contribute to increased cell adhesion	11.5498	9.02	1	5	5	5	532	59.4418	6.93213
	Afu3g10360	Afu3g10360 AspGDID:ASPL0000105434 COORDS:Chr3_A_fumigatus_Af293:2688254-2685337C, translated using codon table 1 (878 amino acids) Uncharacterized ORF; Ortholog(s) have protein transporter activity and role in ascospore formation, intracellular protein transport, protein retention in Golgi apparatus, retrograde transport, endosome to Golgi	11.5356	3.3	1	2	2	3	878	99.6631	5.96045
	Afu2g01750	Afu2g01750 AspGDID:ASPL0000103005 COORDS:Chr2_A_fumigatus_Af293:429523-427825C, translated using codon table 1 (461 amino acids) Uncharacterized ORF; Has domain(s) with predicted aminopeptidase activity, metalloexopeptidase activity and role in cellular process, proteolysis	11.4629	10.85	1	3	3	3	461	50.7856	5.96045
	Afu6g08960	pre9 AspGDID:ASPL0000109252 COORDS:Chr6_A_fumigatus_Af293:2134144-2133139C, translated using codon table 1 (255 amino acids) Uncharacterized ORF; Putative proteasome component	11.4035	16.86	1	3	3	3	255	28.1882	6.15088
	Afu6g10260	akr1 AspGDID:ASPL0000109382 COORDS:Chr6_A_fumigatus_Af293:2540226-2538892C, translated using codon table 1 (334 amino acids) Verified ORF; Putative aldehyde reductase; abundant protein in conidia; transcript up-regulated in conidia exposed to neutrophils and to human airway epithelial cells	11.3748	12.28	1	3	3	3	334	37.1834	6.46826
	Afu5g03690	Afu5g03690 AspGDID:ASPL0000107547 COORDS:Chr5_A_fumigatus_Af293:987794-986454C, translated using codon table 1 (424 amino acids) Uncharacterized ORF; Ortholog(s) have phosphatidylinositol transporter activity	11.3133	14.39	1	5	5	5	424	46.141	4.84326
	Afu1g10510	Afu1g10510 AspGDID:ASPL0000102115 COORDS:Chr1_A_fumigatus_Af293:2736183-2737182W, translated using codon table 1 (186 amino acids) Uncharacterized ORF; 60S ribosomal protein L35	11.2739	16.13	1	4	4	4	186	21.1727	10.7407
	Afu4g04318	Afu4g04318 AspGDID:ASPL0000366886 COORDS:Chr4_A_fumigatus_Af293:1217563-1217111C, translated using codon table 1 (111 amino acids) Uncharacterized ORF; Ortholog of <i>A. nidulans FGSC A4</i> : AN7011, <i>A. niger CBS 513.88</i> : An14g00530, <i>Aspergillus wentii</i> : Aspwe1_0053203, <i>Aspergillus sydowii</i> : Aspsy1_0184132 and <i>Aspergillus terreus NIH2624</i> : ATET_02726	11.2349	41.44	1	3	3	3	111	11.343	7.38623
	Afu2g02280	Afu2g02280 AspGDID:ASPL0000103058 COORDS:Chr2_A_fumigatus_Af293:576409-576990W, translated using codon table 1 (170 amino acids) Uncharacterized ORF; Ortholog(s) have DASH complex localization	11.2104	22.35	1	2	2	3	170	19.206	9.59814
	Afu6g03730	Afu6g03730 AspGDID:ASPL0000108828 COORDS:Chr6_A_fumigatus_Af293:823850-821958C, translated using codon table 1 (558 amino acids) Uncharacterized ORF; 2-methylcitrate dehydratase; hypoxia repressed protein; transcript up-regulated in conidia exposed to neutrophils and to human airway epithelial cells; no human homolog	11.0927	4.48	1	2	2	3	558	62.0658	8.36768
	Afu4g12920	Afu4g12920 AspGDID:ASPL0000106998 COORDS:Chr4_A_fumigatus_Af293:3384591-3386472W, translated using codon table 1 (604 amino acids) Uncharacterized ORF; Putative mitochondrial histidyl-tRNA synthetase; protein induced by heat shock	11.0452	7.62	1	4	4	4	604	66.6164	7.13721
	Afu1g10810	Afu1g10810 AspGDID:ASPL0000102144 COORDS:Chr1_A_fumigatus_Af293:2821017-2822416W, translated using codon table 1 (391 amino acids) Uncharacterized ORF; Ortholog(s) have role in calcium ion transport into cytosol and cytosol, plasma membrane localization	10.9095	11	1	3	3	3	391	44.1257	6.96143
	Afu1g10780	Afu1g10780 AspGDID:ASPL0000102141 COORDS:Chr1_A_fumigatus_Af293:2813802-2815322W, translated using codon table 1 (485 amino acids) Uncharacterized ORF; Glycine cleavage system T protein; SrbA-regulated during hypoxia	10.8872	9.69	1	2	2	2	485	51.6396	9.0708
	Afu3g10460	ntf2 AspGDID:ASPL0000105444 COORDS:Chr3_A_fumigatus_Af293:2708847-2709680W, translated using codon table 1 (124 amino acids) Uncharacterized ORF; Putative nuclear transport factor	10.8697	29.84	1	3	3	3	124	14.1939	4.75439
	Afu1g06460	Afu1g06460 AspGDID:ASPL0000101814 COORDS:Chr1_A_fumigatus_Af293:1855160-1854449C, translated using codon table 1 (216 amino acids) Uncharacterized ORF; Has domain(s) with predicted role in mRNA processing	10.7949	20.83	1	2	2	2	216	24.0204	5.14795
	Afu5g03730	Afu5g03730 AspGDID:ASPL0000107551 COORDS:Chr5_A_fumigatus_Af293:1003579-1002437C, translated using codon table 1 (380 amino acids) Uncharacterized ORF; Protein of unknown function; calcium induced	10.7883	9.21	1	3	3	4	380	41.393	9.61279
	Afu3g13870	nsdD AspGDID:ASPL0000105780 COORDS:Chr3_A_fumigatus_Af293:3674484-3676292W, translated using codon table 1 (493 amino acids) Verified ORF; Putative GATA-type transcriptional activator; required during an early stage of mating; plays a role in resistance toward cell wall stress	10.6954	7.91	1	2	2	2	493	52.9912	9.26123
	Afu6g01940	Afu6g01940 AspGDID:ASPL0000108649 COORDS:Chr6_A_fumigatus_Af293:282872-284077W, translated using codon table 1 (317 amino acids) Uncharacterized ORF; Dienelactone hydrolase family protein; transcript up-regulated in conidia exposed to neutrophils	10.6873	11.67	1	4	4	4	317	34.9877	8.5874
	Afu5g11970	Afu5g11970 AspGDID:ASPL0000108253 COORDS:Chr5_A_fumigatus_Af293:3098881-3095012C, translated using codon table 1 (1106 amino acids) Uncharacterized ORF; Ortholog(s) have protein kinase C activity	10.6647	5.42	1	3	3	3	1106	122.988	7.84033
	Afu1g10970	Afu1g10970 AspGDID:ASPL0000102160 COORDS:Chr1_A_fumigatus_Af293:2865856-2868959W, translated using codon table 1 (955 amino acids) Uncharacterized ORF; Ortholog(s) have cytosol, plasma membrane localization	10.6143	3.77	1	3	3	3	955	106.49	5.70654
	Afu3g05730	Afu3g05730 AspGDID:ASPL0000104987 COORDS:Chr3_A_fumigatus_Af293:1399574-1398507C, translated using codon table 1 (313 amino acids) Uncharacterized ORF; Nicotinate mononucleotide pyrophosphorylase; no human homolog	10.4505	13.1	1	3	3	3	313	33.2609	6.53662
	Afu5g01440	Afu5g01440 AspGDID:ASPL0000107324 COORDS:Chr5_A_fumigatus_Af293:377687-376891C, translated using codon table 1 (202 amino acids) Uncharacterized ORF; Ortholog(s) have thioredoxin peroxidase activity, role in cell redox homeostasis, cellular response to oxidative stress, response to metal ion and peroxisome, plasma membrane localization	10.3972	18.81	1	3	3	3	202	21.9364	8.35303
	Afu4g13720	mpkA AspGDID:ASPL0000107078 COORDS:Chr4_A_fumigatus_Af293:3591547-3593138W, translated using codon table 1 (424 amino acids) Verified ORF; Mitogen-activated protein kinase; activated by phosphorylation; role in cell wall signaling and the oxidative stress response; mpkA(p)-lacZ expression increased by cell wall disturbing compounds; required for adaptation to iron starvation	10.3836	9.67	1	1	3	3	424	48.4352	5.88428
	Afu6g08070	Afu6g08070 AspGDID:ASPL0000109167 COORDS:Chr6_A_fumigatus_Af293:1871238-1872190W, translated using codon table 1 (259 amino acids) Uncharacterized ORF; Ortholog(s) have role in RNA metabolic process and cytoplasmic stress granule, nucleus, ribosome localization	10.3781	15.83	1	2	2	2	259	26.6918	9.65674
	Afu7g01840	Afu7g01840 AspGDID:ASPL0000109979 COORDS:Chr7_A_fumigatus_Af293:496331-491364C, translated using codon table 1 (1522 amino acids) Uncharacterized ORF; Ortholog(s) have Golgi apparatus, cell tip, cytoplasmic vesicle, endoplasmic reticulum, plasma membrane localization	10.3753	3.15	1	3	3	3	1522	168.412	6.21436
	Afu6g10700	Afu6g10700 AspGDID:ASPL0000109425 COORDS:Chr6_A_fumigatus_Af293:2643846-2644318W, translated using codon table 1 (122 amino acids) Uncharacterized ORF; Ortholog(s) have chaperone binding, unfolded protein binding activity, role in protein refolding and mitochondrial matrix localization	10.345	28.69	1	3	3	3	122	13.3771	8.1626
	Afu2g04700	Afu2g04700 AspGDID:ASPL0000103296 COORDS:Chr2_A_fumigatus_Af293:1283529-1287638W, translated using codon table 1 (1310 amino acids) Uncharacterized ORF; Ortholog(s) have role in cellular response to heat and cytosol, endoplasmic reticulum, nuclear outer membrane-endoplasmic reticulum membrane network localization	10.2734	5.11	1	5	5	5	1310	142.343	7.1958
	Afu1g14570	Afu1g14570 AspGDID:ASPL0000102524 COORDS:Chr1_A_fumigatus_Af293:3892553-3895217W, translated using codon table 1 (872 amino acids) Uncharacterized ORF; Putative phosphoribosyl-AMP cyclohydrolase; no human homolog	10.2315	4.24	1	3	3	3	872	92.8238	5.65576
	Afu5g02910	Afu5g02910 AspGDID:ASPL0000107470 COORDS:Chr5_A_fumigatus_Af293:772100-770907C, translated using codon table 1 (354 amino acids) Uncharacterized ORF; NAP family protein	10.2212	10.45	1	4	4	4	354	41.0408	4.50049
	Afu2g05540	Afu2g05540 AspGDID:ASPL0000103377 COORDS:Chr2_A_fumigatus_Af293:1549075-1546511C, translated using codon table 1 (792 amino acids) Uncharacterized ORF; Ortholog(s) have role in G2/M transition of mitotic cell cycle, mRNA cis splicing, via spliceosome and Prp19 complex, cytosol, spliceosomal complex localization	10.1646	6.06	1	3	3	3	792	88.5345	6.49365
	Afu4g04660	Afu4g04660 AspGDID:ASPL0000106283 COORDS:Chr4_A_fumigatus_Af293:1312437-1311087C, translated using codon table 1 (389 amino acids) Uncharacterized ORF; Ortholog(s) have protein domain specific binding activity	10.1138	11.05	1	2	3	3	389	43.423	8.17725
	Afu3g08900	Afu3g08900 AspGDID:ASPL0000105291 COORDS:Chr3_A_fumigatus_Af293:2277005-2275596C, translated using codon table 1 (408 amino acids) Uncharacterized ORF; Putative tubulin-specific chaperone c; transcript up-regulated in conidia exposed to neutrophils; transcript induced by exposure to human airway epithelial cells	10.0764	9.31	1	3	3	3	408	44.215	5.40186
	Afu1g14060	Afu1g14060 AspGDID:ASPL0000102474 COORDS:Chr1_A_fumigatus_Af293:3755390-3756046W, translated using codon table 1 (218 amino acids) Uncharacterized ORF; Ortholog(s) have role in mRNA splicing, via spliceosome and U4/U6 x U5 tri-snRNP complex localization	10.0585	22.94	1	4	4	4	218	25.0189	9.45166
	Afu1g02110	Afu1g02110 AspGDID:ASPL0000101381 COORDS:Chr1_A_fumigatus_Af293:621945-623264W, translated using codon table 1 (376 amino acids) Uncharacterized ORF; 3-deoxy-7-phosphoheptulonate synthase; no human homolog	10.0046	12.5	1	3	3	3	376	40.89	6.85889
	Afu8g05600	Afu8g05600 AspGDID:ASPL0000110889 COORDS:Chr8_A_fumigatus_Af293:1312489-1312126C, translated using codon table 1 (83 amino acids) Uncharacterized ORF; Ortholog of <i>A. nidulans FGSC A4</i> : AN1549, <i>A. niger CBS 513.88</i> : An16g07080, <i>A. oryzae RIB40</i> : AO090005000583, <i>Aspergillus wentii</i> : Aspwe1_0187131 and <i>Aspergillus sydowii</i> : Aspsy1_0086712	9.93945	38.55	1	3	3	3	83	9.2825	9.979
	Afu1g09030	Afu1g09030 AspGDID:ASPL0000101969 COORDS:Chr1_A_fumigatus_Af293:2341463-2342225W, translated using codon table 1 (144 amino acids) Uncharacterized ORF; Protein of unknown function; calcium downregulated; transcript up-regulated in conidia exposed to neutrophils	9.92344	22.92	1	3	3	3	144	16.1765	8.04541
	Afu6g04730	Afu6g04730 AspGDID:ASPL0000108927 COORDS:Chr6_A_fumigatus_Af293:1109697-1112290W, translated using codon table 1 (817 amino acids) Uncharacterized ORF; Ortholog(s) have phosphoribosylamine-glycine ligase activity, phosphoribosylformylglycinamidine cyclo-ligase activity	9.89345	4.53	1	2	2	2	817	86.3647	5.50342
	Afu8g04960	Afu8g04960 AspGDID:ASPL0000110829 COORDS:Chr8_A_fumigatus_Af293:1146387-1145918C, translated using codon table 1 (78 amino acids) Uncharacterized ORF; Ortholog(s) have role in mRNA splicing, via spliceosome and U1 snRNP, U2 snRNP, U2-type prespliceosome, U4/U6 x U5 tri-snRNP complex, U5 snRNP, cytosol localization	9.83751	44.87	1	3	3	3	78	8.86665	8.1333
	Afu4g14380	Afu4g14380 AspGDID:ASPL0000107143 COORDS:Chr4_A_fumigatus_Af293:3803235-3802361C, translated using codon table 1 (266 amino acids) Verified ORF; Protein of unknown function; transcript downregulated in response to voriconazole	9.82356	14.66	1	3	3	3	266	29.9935	7.86963
	Afu6g04970	Afu6g04970 AspGDID:ASPL0000108951 COORDS:Chr6_A_fumigatus_Af293:1181194-1182540W, translated using codon table 1 (428 amino acids) Uncharacterized ORF; Ortholog(s) have O-phospho-L-serine:2-oxoglutarate aminotransferase activity, role in L-serine biosynthetic process, purine nucleobase biosynthetic process and cytosol localization	9.81434	12.15	1	4	4	4	428	46.8644	6.81494
	Afu7g02220	Afu7g02220 AspGDID:ASPL0000110017 COORDS:Chr7_A_fumigatus_Af293:593338-594222W, translated using codon table 1 (276 amino acids) Uncharacterized ORF; Ortholog of <i>A. nidulans FGSC A4</i> : AN9091, <i>A. niger CBS 513.88</i> : An12g00440, <i>Aspergillus wentii</i> : Aspwe1_0042339, <i>Aspergillus sydowii</i> : Aspsy1_0120658 and <i>Aspergillus terreus NIH2624</i> : ATET_01854	9.80003	17.03	1	2	2	2	276	30.2838	4.7417
	Afu3g10740	Afu3g10740 AspGDID:ASPL0000105472 COORDS:Chr3_A_fumigatus_Af293:2782828-2781858C, translated using codon table 1 (262 amino acids) Uncharacterized ORF; Putative RAB GTPase with a predicted role in regulation of endocytosis; transcript downregulated in response to amphotericin B	9.79954	21.37	1	4	4	4	262	27.5867	4.84326
	Afu2g12020	Afu2g12020 AspGDID:ASPL0000103916 COORDS:Chr2_A_fumigatus_Af293:3094051-3093551C, translated using codon table 1 (119 amino acids) Uncharacterized ORF; Ortholog(s) have cytosol, nucleus localization	9.78914	26.05	1	2	2	2	119	13.1978	10.228
	Afu1g06090	Afu1g06090 AspGDID:ASPL0000101777 COORDS:Chr1_A_fumigatus_Af293:1762917-1764722W, translated using codon table 1 (559 amino acids) Uncharacterized ORF; Ortholog(s) have role in apical protein localization, regulation of cell shape and cell septum, plasma membrane of cell tip, spitzenkorper localization	9.7704	6.62	1	2	2	2	559	61.3761	8.98291
	Afu6g03810	Afu6g03810 AspGDID:ASPL0000108836 COORDS:Chr6_A_fumigatus_Af293:840093-839212C, translated using codon table 1 (255 amino acids) Uncharacterized ORF; Putative mitochondrial ATP synthase D chain; hypoxia induced protein	9.74202	15.69	1	2	2	2	255	28.6782	9.0415
	Afu2g15430	Afu2g15430 AspGDID:ASPL0000104260 COORDS:Chr2_A_fumigatus_Af293:4077712-4076912C, translated using codon table 1 (266 amino acids) Uncharacterized ORF; Sorbitol/xylulose reductase	9.70388	15.41	1	2	2	2	266	28.202	6.354
	Afu5g12780	Afu5g12780 AspGDID:ASPL0000108332 COORDS:Chr5_A_fumigatus_Af293:3352075-3353129W, translated using codon table 1 (332 amino acids) Uncharacterized ORF; Ortholog of <i>A. nidulans FGSC A4</i> : AN8430, <i>A. niger CBS 513.88</i> : An18g00330, <i>A. oryzae RIB40</i> : AO090010000134, <i>Neosartorya fischeri NRRL 181</i> : NFIA_074390 and <i>Aspergillus wentii</i> : Aspwe1_0449405	9.66979	9.34	1	2	2	2	332	35.7809	5.31299
	Afu6g05120	Afu6g05120 AspGDID:ASPL0000108967 COORDS:Chr6_A_fumigatus_Af293:1221763-1223363W, translated using codon table 1 (394 amino acids) Uncharacterized ORF; Ortholog(s) have protein serine/threonine kinase activity, role in activation of bipolar cell growth, protein phosphorylation, regulation of cytokinesis, regulation of mitotic sister chromatid segregation and cytosol, nucleus localization	9.66596	7.61	1	2	2	2	394	45.0592	8.36768
	Afu2g04940	Afu2g04940 AspGDID:ASPL0000103319 COORDS:Chr2_A_fumigatus_Af293:1358892-1357362C, translated using codon table 1 (470 amino acids) Uncharacterized ORF; Ortholog(s) have mRNA binding activity, role in telomere maintenance via telomere shortening and cytoplasm, nucleus localization	9.65711	8.72	1	3	3	3	470	49.135	7.72314
	Afu6g06440	prs3 AspGDID:ASPL0000109005 COORDS:Chr6_A_fumigatus_Af293:1387364-1386523C, translated using codon table 1 (261 amino acids) Uncharacterized ORF; Putative proteasome component; transcript induced by exposure to human airway epithelial cells	9.65707	18.39	1	2	2	2	261	28.5063	6.43018
	Afu2g03590	Afu2g03590 AspGDID:ASPL0000103186 COORDS:Chr2_A_fumigatus_Af293:956883-956337C, translated using codon table 1 (88 amino acids) Uncharacterized ORF; Putative ribosomal protein S21e; transcript induced by exposure to human airway epithelial cells	9.63055	36.36	1	3	3	3	88	10.0029	8.30908
	Afu3g06760	Afu3g06760 AspGDID:ASPL0000105087 COORDS:Chr3_A_fumigatus_Af293:1678699-1677800C, translated using codon table 1 (158 amino acids) Uncharacterized ORF; Ribosomal protein L37	9.61149	16.46	1	4	4	4	158	17.9121	10.9897
	Afu1g16523	Afu1g16523 AspGDID:ASPL0000361786 COORDS:Chr1_A_fumigatus_Af293:4479906-4479286C, translated using codon table 1 (93 amino acids) Uncharacterized ORF; Ortholog(s) have structural constituent of ribosome activity and cytosolic small ribosomal subunit localization	9.56605	31.18	1	3	3	3	93	10.2958	10.1841
	Afu1g10710	Afu1g10710 AspGDID:ASPL0000102134 COORDS:Chr1_A_fumigatus_Af293:2794278-2795639W, translated using codon table 1 (453 amino acids) Uncharacterized ORF; Ortholog(s) have role in mRNA cis splicing, via spliceosome and Prp19 complex, spliceosomal complex localization	9.522	9.93	1	4	4	4	453	49.4172	9.26123
	Afu2g09940	Afu2g09940 AspGDID:ASPL0000103710 COORDS:Chr2_A_fumigatus_Af293:2547185-2545830C, translated using codon table 1 (431 amino acids) Uncharacterized ORF; Ortholog of <i>A. nidulans FGSC A4</i> : AN6012, <i>A. niger CBS 513.88</i> : An16g05120, <i>A. oryzae RIB40</i> : AO090011000973, <i>Aspergillus wentii</i> : Aspwe1_0054408 and <i>Aspergillus sydowii</i> : Aspsy1_0089386	9.45828	9.28	1	3	3	3	431	47.4037	7.56201
	Afu5g06750	cpcC AspGDID:ASPL0000107751 COORDS:Chr5_A_fumigatus_Af293:1659910-1665004W, translated using codon table 1 (1592 amino acids) Verified ORF; Putative protein kinase for translation initiation factor eIF2; <I>S. cerevisiae</I> ortholog GCN2 has role in cellular amino acid biosynthetic process, regulation of translational initiation, DNA damage checkpoint, protein phosphorylation	9.39227	3.27	1	4	4	4	1592	179.626	6.80029
	Afu4g08880	Afu4g08880 AspGDID:ASPL0000106604 COORDS:Chr4_A_fumigatus_Af293:2309557-2308464C, translated using codon table 1 (318 amino acids) Uncharacterized ORF; Ortholog(s) have glucose-6-phosphate 1-epimerase activity and cytoplasm, nucleus localization	9.3349	16.67	1	3	3	3	318	35.2078	5.87158
	Afu7g05870	pre8 AspGDID:ASPL0000110279 COORDS:Chr7_A_fumigatus_Af293:1438165-1439254W, translated using codon table 1 (282 amino acids) Uncharacterized ORF; Putative proteasome subunit; immunoreactive protein; reacts with rabbit immunosera exposed to A. fumigatus conidia	9.31175	14.18	1	2	2	2	282	30.4438	5.5542
	Afu2g10010	Afu2g10010 AspGDID:ASPL0000103716 COORDS:Chr2_A_fumigatus_Af293:2564207-2567853W, translated using codon table 1 (1048 amino acids) Uncharacterized ORF; Ortholog(s) have cytosol, nuclear envelope localization	9.30767	4.48	1	4	4	4	1048	118.882	4.84326
	Afu3g11300	prs2 AspGDID:ASPL0000105528 COORDS:Chr3_A_fumigatus_Af293:2959483-2958408C, translated using codon table 1 (254 amino acids) Uncharacterized ORF; Putative proteasome component	9.22867	12.2	1	3	3	3	254	27.9201	6.37939
	Afu1g11670	Afu1g11670 AspGDID:ASPL0000102231 COORDS:Chr1_A_fumigatus_Af293:3076017-3075635C, translated using codon table 1 (98 amino acids) Uncharacterized ORF; Ortholog(s) have nucleus localization	9.17774	32.65	1	2	2	2	98	10.8377	4.88135
	Afu2g13040	grpE AspGDID:ASPL0000104018 COORDS:Chr2_A_fumigatus_Af293:3347479-3346582C, translated using codon table 1 (250 amino acids) Uncharacterized ORF; Mitochondrial co-chaperone; protein level decreases upon heat shock	9.02553	15.2	1	3	3	3	250	28.3728	8.25049
	Afu1g02890	Afu1g02890 AspGDID:ASPL0000101459 COORDS:Chr1_A_fumigatus_Af293:829952-830818W, translated using codon table 1 (250 amino acids) Uncharacterized ORF; Ortholog(s) have dUTP diphosphatase activity	9.01009	12.8	1	2	2	2	250	26.4869	8.88037
	Afu2g06000	Afu2g06000 AspGDID:ASPL0000103423 COORDS:Chr2_A_fumigatus_Af293:1696635-1700101W, translated using codon table 1 (1093 amino acids) Uncharacterized ORF; Putative NAD+ dependent glutamate dehydrogenase; transcript induced during conidial germination	9.00735	3.02	1	3	3	3	1093	123.281	6.55127
	Afu6g08380	Afu6g08380 AspGDID:ASPL0000109195 COORDS:Chr6_A_fumigatus_Af293:1961168-1962911W, translated using codon table 1 (542 amino acids) Uncharacterized ORF; Ortholog of <i>A. nidulans FGSC A4</i> : AN3926, <i>A. niger CBS 513.88</i> : An11g01650, <i>A. oryzae RIB40</i> : AO090003000092, <i>Aspergillus wentii</i> : Aspwe1_0045950 and <i>Aspergillus sydowii</i> : Aspsy1_0044421	8.99419	6.46	1	3	3	4	542	59.3842	5.31299
	Afu2g11770	Afu2g11770 AspGDID:ASPL0000103891 COORDS:Chr2_A_fumigatus_Af293:3025736-3024850C, translated using codon table 1 (228 amino acids) Uncharacterized ORF; Ortholog of <i>A. nidulans FGSC A4</i> : AN6196, <i>A. niger CBS 513.88</i> : An02g03790, <i>A. oryzae RIB40</i> : AO090026000469, <i>Aspergillus wentii</i> : Aspwe1_0031226 and <i>Aspergillus sydowii</i> : Aspsy1_0045308	8.95139	17.11	1	2	2	2	228	24.9297	10.1841
	Afu6g12790	Afu6g12790 AspGDID:ASPL0000109622 COORDS:Chr6_A_fumigatus_Af293:3228964-3230581W, translated using codon table 1 (382 amino acids) Uncharacterized ORF; Putative NADH-ubiquinone oxidoreductase 39 kDa subunit	8.92219	11.52	1	2	2	2	382	43.7064	8.52881
	Afu3g06140	Afu3g06140 AspGDID:ASPL0000105025 COORDS:Chr3_A_fumigatus_Af293:1516711-1520611W, translated using codon table 1 (1043 amino acids) Uncharacterized ORF; Ortholog(s) have role in G1 to G0 transition, actin filament organization, activation of bipolar cell growth, cellular protein localization and cellular response to nitrogen starvation, <a href="#GOsection">more</a>	8.89871	4.22	1	3	3	3	1043	118.311	5.59229
	Afu4g07435	Afu4g07435 AspGDID:ASPL0000106458 COORDS:Chr4_A_fumigatus_Af293:1932665-1931582C, translated using codon table 1 (166 amino acids) Uncharacterized ORF; 60S ribosomal protein L36	8.88568	15.66	1	3	3	3	166	18.9943	11.9126
	Afu2g14810	Afu2g14810 AspGDID:ASPL0000104195 COORDS:Chr2_A_fumigatus_Af293:3911893-3910175C, translated using codon table 1 (572 amino acids) Uncharacterized ORF; Ortholog(s) have role in cellular response to hyperoxia, <a href="#GOsection">more</a>	8.82354	4.55	1	2	2	3	572	64.2815	4.64014
	Afu1g07660	Afu1g07660 AspGDID:ASPL0000101931 COORDS:Chr1_A_fumigatus_Af293:2160796-2163243W, translated using codon table 1 (815 amino acids) Uncharacterized ORF; Ortholog of <i>A. nidulans FGSC A4</i> : AN5108, <i>A. niger CBS 513.88</i> : An07g10310, <i>A. oryzae RIB40</i> : AO090012001018, <i>Aspergillus wentii</i> : Aspwe1_0055253 and <i>Aspergillus sydowii</i> : Aspsy1_0091561	8.81879	6.01	1	3	3	3	815	89.868	9.27588
	Afu4g11390	Afu4g11390 AspGDID:ASPL0000106848 COORDS:Chr4_A_fumigatus_Af293:2987902-2988695W, translated using codon table 1 (158 amino acids) Uncharacterized ORF; Ubiquinol-cytochrome c reductase complex 17 kd protein with a predicted role in oxidative phosphorylation	8.81865	15.19	1	2	2	3	158	17.8838	4.09424
	Afu1g12070	Afu1g12070 AspGDID:ASPL0000102273 COORDS:Chr1_A_fumigatus_Af293:3197608-3198304W, translated using codon table 1 (175 amino acids) Uncharacterized ORF; Ortholog(s) have glycine dehydrogenase (decarboxylating) activity, role in glycine catabolic process, one-carbon metabolic process, protein lipoylation and mitochondrion localization	8.79795	26.29	1	3	3	3	175	18.6155	4.85596
	Afu6g12680	Afu6g12680 AspGDID:ASPL0000109611 COORDS:Chr6_A_fumigatus_Af293:3202825-3203845W, translated using codon table 1 (135 amino acids) Uncharacterized ORF; Ortholog(s) have hydrolase activity, role in nucleotide metabolic process and cytoplasm, nucleus localization	8.7821	22.22	1	3	3	3	135	14.9728	6.87354
	Afu3g06260	Afu3g06260 AspGDID:ASPL0000105037 COORDS:Chr3_A_fumigatus_Af293:1548887-1549628W, translated using codon table 1 (114 amino acids) Uncharacterized ORF; Ortholog(s) have translation initiation factor binding activity and cytosol, multi-eIF complex, nucleus localization	8.76312	28.95	1	3	3	3	114	13.0458	8.60205
	Afu2g09850	Afu2g09850 AspGDID:ASPL0000103701 COORDS:Chr2_A_fumigatus_Af293:2516744-2518045W, translated using codon table 1 (355 amino acids) Uncharacterized ORF; Putative oxidoreductase, 2-nitropropane dioxygenase family; transcript up-regulated in conidia exposed to neutrophils	8.75751	12.96	1	3	3	3	355	37.6787	7.02002
	Afu3g10100	Afu3g10100 AspGDID:ASPL0000105407 COORDS:Chr3_A_fumigatus_Af293:2602320-2600323C, translated using codon table 1 (299 amino acids) Uncharacterized ORF; Ortholog(s) have role in mRNA export from nucleus and nucleus localization	8.68673	13.71	1	3	3	3	299	35.0664	9.49561
	Afu2g12470	Afu2g12470 AspGDID:ASPL0000103961 COORDS:Chr2_A_fumigatus_Af293:3201820-3203404W, translated using codon table 1 (487 amino acids) Uncharacterized ORF; Putative acetylornithine aminotransferase; Yap1-dependent induction in response to hydrogen peroxide; SrbA-regulated during hypoxia	8.6797	8.21	1	2	2	2	487	52.5912	8.6167
	Afu3g11350	arsA AspGDID:ASPL0000105533 COORDS:Chr3_A_fumigatus_Af293:2972476-2973613W, translated using codon table 1 (340 amino acids) Uncharacterized ORF; ATPase; proteins are recognized and bound by Get3p then delivered to the ER	8.67775	10.59	1	2	2	2	340	37.416	5.09717
	Afu5g12370	Afu5g12370 AspGDID:ASPL0000108292 COORDS:Chr5_A_fumigatus_Af293:3211382-3212609W, translated using codon table 1 (368 amino acids) Uncharacterized ORF; Ortholog(s) have histone methyltransferase activity (H3-K4 specific) activity	8.66187	8.7	1	3	3	3	368	40.6092	6.62451
	Afu1g15230	Afu1g15230 AspGDID:ASPL0000102589 COORDS:Chr1_A_fumigatus_Af293:4101069-4103721W, translated using codon table 1 (785 amino acids) Uncharacterized ORF; Ortholog(s) have role in conidiophore development, conidium formation, hyphal growth	8.65945	3.82	1	2	2	2	785	87.5248	7.63525
	Afu2g13590	Afu2g13590 AspGDID:ASPL0000104074 COORDS:Chr2_A_fumigatus_Af293:3535026-3535330W, translated using codon table 1 (81 amino acids) Uncharacterized ORF; Transcript up-regulated in conidia exposed to neutrophils	8.65843	38.27	1	2	2	2	81	9.33379	6.78564
	Afu5g09210	alp2 AspGDID:ASPL0000107990 COORDS:Chr5_A_fumigatus_Af293:2366798-2365176C, translated using codon table 1 (495 amino acids) Verified ORF; Autophagic (vacuolar) serine protease; allergen Asp f 18; predicted signal sequence for secretion; transcript induced by growth on hydrogen peroxide; transcript up-regulated in conidia exposed to neutrophils	8.62581	7.68	1	2	2	2	495	52.6075	6.25244
	Afu1g12840	niiA AspGDID:ASPL0000102352 COORDS:Chr1_A_fumigatus_Af293:3393418-3397198W, translated using codon table 1 (1102 amino acids) Uncharacterized ORF; Putative nitrite reductase; nitrogen-regulated gene, used as a conditional promoter; protein induced by heat shock; transcript downregulated in response to voriconazole	8.51658	2.63	1	3	3	3	1102	123.067	6.62451
	Afu6g02420	Afu6g02420 AspGDID:ASPL0000108697 COORDS:Chr6_A_fumigatus_Af293:455227-455849W, translated using codon table 1 (149 amino acids) Uncharacterized ORF; Ortholog(s) have protein homodimerization activity, ubiquitin-protein transferase activity and role in UV-damage excision repair, free ubiquitin chain polymerization, postreplication repair, protein K63-linked ubiquitination	8.47179	20.13	1	2	2	2	149	16.9809	6.53662
	Afu5g08050	Afu5g08050 AspGDID:ASPL0000107877 COORDS:Chr5_A_fumigatus_Af293:2042382-2039865C, translated using codon table 1 (654 amino acids) Uncharacterized ORF; Putative aminopeptidase P	8.36816	4.59	1	2	2	2	654	72.6344	6.34131
	Afu5g06280	Afu5g06280 AspGDID:ASPL0000107704 COORDS:Chr5_A_fumigatus_Af293:1509072-1507439C, translated using codon table 1 (508 amino acids) Uncharacterized ORF; Has domain(s) with predicted DNA binding, DNA-directed RNA polymerase activity, role in transcription, DNA-templated and nucleus localization	8.33375	5.91	1	3	3	3	508	55.332	9.48096
	Afu1g03100	Afu1g03100 AspGDID:ASPL0000101480 COORDS:Chr1_A_fumigatus_Af293:895958-895076C, translated using codon table 1 (165 amino acids) Uncharacterized ORF; Putative ATP synthase delta chain	8.30204	15.76	1	2	2	2	165	17.6294	5.35107
	Afu1g12000	Afu1g12000 AspGDID:ASPL0000102264 COORDS:Chr1_A_fumigatus_Af293:3170720-3169044C, translated using codon table 1 (477 amino acids) Uncharacterized ORF; Ortholog(s) have mRNA binding, poly(U) RNA binding activity and role in nuclear-transcribed mRNA catabolic process, nonsense-mediated decay, regulation of mRNA stability, stress granule assembly	8.24625	7.97	1	3	3	3	477	51.7916	7.32764
	Afu6g13250	Afu6g13250 AspGDID:ASPL0000109666 COORDS:Chr6_A_fumigatus_Af293:3354774-3355600W, translated using codon table 1 (123 amino acids) Uncharacterized ORF; 60S ribosomal protein L31e; transcript induced by exposure to human airway epithelial cells	8.18657	21.14	1	4	4	4	123	13.9986	10.4917
	Afu5g03320	Afu5g03320 AspGDID:ASPL0000107511 COORDS:Chr5_A_fumigatus_Af293:894808-897390W, translated using codon table 1 (823 amino acids) Uncharacterized ORF; Ortholog(s) have role in cellular response to UV, poly(A)+ mRNA export from nucleus, transcription initiation from RNA polymerase II promoter and nucleus localization	8.17296	6.56	1	3	3	3	823	92.8053	7.69385
	Afu3g06610	Afu3g06610 AspGDID:ASPL0000105072 COORDS:Chr3_A_fumigatus_Af293:1639448-1641145W, translated using codon table 1 (508 amino acids) Uncharacterized ORF; Proteasome regulatory particle subunit; transcript induced by exposure to human airway epithelial cells	8.14876	5.91	1	3	3	3	508	58.4077	7.18115
	Afu4g10010	Afu4g10010 AspGDID:ASPL0000106715 COORDS:Chr4_A_fumigatus_Af293:2593720-2595242W, translated using codon table 1 (487 amino acids) Uncharacterized ORF; Ortholog(s) have heat shock protein binding activity, role in protein folding, regulation of mitotic cell cycle and cytosol, nucleus localization	8.14806	9.03	1	3	3	3	487	54.4855	4.99561
	Afu7g04870	Afu7g04870 AspGDID:ASPL0000110179 COORDS:Chr7_A_fumigatus_Af293:1142890-1143903W, translated using codon table 1 (337 amino acids) Uncharacterized ORF; Ortholog of <i>A. nidulans</i> AN8062; calcium induced	8.11122	10.39	1	2	2	2	337	36.5386	8.71924
	Afu3g13310	Afu3g13310 AspGDID:ASPL0000105726 COORDS:Chr3_A_fumigatus_Af293:3533381-3532411C, translated using codon table 1 (300 amino acids) Uncharacterized ORF; Ortholog(s) have structural constituent of ribosome activity and mitochondrial membrane, mitochondrial small ribosomal subunit localization	8.09371	14	1	2	2	2	300	33.899	10.1255
	Afu1g04470	Afu1g04470 AspGDID:ASPL0000101615 COORDS:Chr1_A_fumigatus_Af293:1270789-1271176W, translated using codon table 1 (93 amino acids) Uncharacterized ORF; Ortholog(s) have protein transporter activity, unfolded protein binding activity and role in protein import into mitochondrial inner membrane, protein import into mitochondrial outer membrane	8.08595	40.86	1	3	3	3	93	10.2279	5.18604
	Afu3g00370	Afu3g00370 AspGDID:ASPL0000104558 COORDS:Chr3_A_fumigatus_Af293:75582-78020W, translated using codon table 1 (812 amino acids) Uncharacterized ORF; Putative phosphoketolase; calcium downregulated	8.04581	3.94	1	3	3	3	812	91.8814	6.82959
	Afu1g09550	Afu1g09550 AspGDID:ASPL0000102021 COORDS:Chr1_A_fumigatus_Af293:2468785-2469303W, translated using codon table 1 (143 amino acids) Uncharacterized ORF; Ortholog(s) have role in dynein-driven meiotic oscillatory nuclear movement, karyogamy involved in conjugation with cellular fusion, reciprocal meiotic recombination	8.03654	22.38	1	2	2	2	143	15.3157	5.45264
	Afu5g13920	wos2 AspGDID:ASPL0000108443 COORDS:Chr5_A_fumigatus_Af293:3643780-3644692W, translated using codon table 1 (201 amino acids) Uncharacterized ORF; Putative Hsp90 binding co-chaperone; reacts with rabbit immunosera exposed to A. fumigatus conidia	7.99405	19.4	1	3	3	3	201	22.1986	4.4751
	Afu5g07890	Afu5g07890 AspGDID:ASPL0000107861 COORDS:Chr5_A_fumigatus_Af293:1979250-1978604C, translated using codon table 1 (149 amino acids) Uncharacterized ORF; Putative single-stranded DNA binding protein family member	7.96236	22.82	1	3	3	3	149	16.2432	9.68604
	Afu3g10000	pkaR AspGDID:ASPL0000105398 COORDS:Chr3_A_fumigatus_Af293:2570161-2571402W, translated using codon table 1 (413 amino acids) Verified ORF; cAMP-dependent protein kinase regulatory subunit; induced by endothelial cells and human airway epithelial cells; mutants sensitive to storage in water and contain more nuclei than wild-type; up-regulated in neutrophil-exposed conidia	7.9469	10.65	1	3	3	3	413	44.5042	5.18604
	Afu2g10660	mpdA AspGDID:ASPL0000103781 COORDS:Chr2_A_fumigatus_Af293:2727506-2726340C, translated using codon table 1 (388 amino acids) Verified ORF; Putative mannitol-1-phosphate dehydrogenase; conidia-enriched protein; protein induced by heat shock; reacts with rabbit immunosera exposed to conidia; no human homolog	7.77339	12.37	1	3	3	3	388	42.9772	5.89697
	Afu5g08270	Afu5g08270 AspGDID:ASPL0000107899 COORDS:Chr5_A_fumigatus_Af293:2100834-2100024C, translated using codon table 1 (244 amino acids) Uncharacterized ORF; Putative HAD superfamily hydrolase; hypoxia repressed protein	7.74135	18.85	1	3	3	3	244	27.343	5.04639
	Afu4g04550	Afu4g04550 AspGDID:ASPL0000106273 COORDS:Chr4_A_fumigatus_Af293:1282186-1283190W, translated using codon table 1 (204 amino acids) Uncharacterized ORF; Putative phosphoribosyltransferase; protein induced by hydrogen peroxide	7.73701	15.2	1	2	2	2	204	23.1709	5.32568
	Afu2g13010	Afu2g13010 AspGDID:ASPL0000104014 COORDS:Chr2_A_fumigatus_Af293:3338370-3338790W, translated using codon table 1 (79 amino acids) Uncharacterized ORF; Putative cytochrome c oxidase polypeptide; protein level decreases upon heat shock; hypoxia induced protein	7.72345	22.78	1	2	2	3	79	9.48442	8.08936
	Afu4g06690	Afu4g06690 AspGDID:ASPL0000106383 COORDS:Chr4_A_fumigatus_Af293:1733950-1731132C, translated using codon table 1 (859 amino acids) Uncharacterized ORF; Ortholog(s) have nucleotide binding, ribonucleoside-diphosphate reductase activity, thioredoxin disulfide as acceptor activity	7.71019	3.84	1	3	3	3	859	96.0463	6.66846
	Afu8g04340	Afu8g04340 AspGDID:ASPL0000110769 COORDS:Chr8_A_fumigatus_Af293:975505-974078C, translated using codon table 1 (412 amino acids) Uncharacterized ORF; Putative cystathionine gamma-lyase; transcript induced by exposure to human airway epithelial cells	7.70496	7.77	1	2	2	2	412	43.628	6.80029
	Afu4g06890	cyp51A AspGDID:ASPL0000106403 COORDS:Chr4_A_fumigatus_Af293:1785331-1783713C, translated using codon table 1 (515 amino acids) Verified ORF; 14-alpha sterol demethylase; commonly mutated in drug resistant isolates; putative ortholog of A. nidulans pdmA; transcript induced by exposure to fluconazole and voriconazole; SrbA-regulated during hypoxia	7.70259	8.93	1	3	3	3	515	58.0308	8.52881
	Afu4g06790	Afu4g06790 AspGDID:ASPL0000106393 COORDS:Chr4_A_fumigatus_Af293:1755480-1756006W, translated using codon table 1 (93 amino acids) Uncharacterized ORF; Ubiquinol-cytochrome c reductase complex 14 kDa protein with a predicted role in oxidative phosphorylation; induced by exposure to artemisinin	7.66421	43.01	1	2	2	2	93	11.0149	6.31592
	Afu6g06760	Afu6g06760 AspGDID:ASPL0000109038 COORDS:Chr6_A_fumigatus_Af293:1478241-1477257C, translated using codon table 1 (267 amino acids) Uncharacterized ORF; Has domain(s) with predicted translation initiation factor activity and eukaryotic translation initiation factor 3 complex localization	7.63307	9.36	1	2	2	2	267	29.775	5.14795
	Afu7g02230	Afu7g02230 AspGDID:ASPL0000110018 COORDS:Chr7_A_fumigatus_Af293:599410-600851W, translated using codon table 1 (418 amino acids) Uncharacterized ORF; Ortholog(s) have mRNA binding activity, role in arginine catabolic process, positive regulation of cellular response to oxidative stress, positive regulation of nuclear-transcribed mRNA poly(A) tail shortening and cytosol localization	7.61726	7.18	1	2	2	2	418	44.8172	5.75732
	Afu2g05060	aox AspGDID:ASPL0000103331 COORDS:Chr2_A_fumigatus_Af293:1391181-1392358W, translated using codon table 1 (352 amino acids) Verified ORF; Alternative oxidase, mediates the cyanide-insensitive respiratory pathway; transcriptionally induced in response to oxidative stress; calcium downregulated; induced by exposure to artemisinin	7.59553	9.38	1	2	2	3	352	40.8019	9.49561
	Afu2g15570	Afu2g15570 AspGDID:ASPL0000104274 COORDS:Chr2_A_fumigatus_Af293:4106048-4106970W, translated using codon table 1 (207 amino acids) Uncharacterized ORF; Ortholog(s) have GTP binding activity, role in cellular response to osmotic stress, hyphal growth, intracellular protein transport, retrograde transport, endosome to Golgi and Golgi membrane, cytosol, nucleus, spitzenkorper localization	7.57572	11.11	1	1	2	3	207	23.2237	7.15186
	Afu4g04190	Afu4g04190 AspGDID:ASPL0000106237 COORDS:Chr4_A_fumigatus_Af293:1180398-1179328C, translated using codon table 1 (289 amino acids) Uncharacterized ORF; Ortholog of <i>A. nidulans</i> AN7033; calcium downregulated	7.56121	7.61	1	3	3	3	289	32.8692	8.89502
	Afu5g01950	Afu5g01950 AspGDID:ASPL0000107375 COORDS:Chr5_A_fumigatus_Af293:500329-499510C, translated using codon table 1 (138 amino acids) Uncharacterized ORF; Ortholog(s) have chromatin binding activity	7.5048	18.84	1	3	3	3	138	14.7813	10.3745
	Afu4g09600	Afu4g09600 AspGDID:ASPL0000106674 COORDS:Chr4_A_fumigatus_Af293:2503914-2506856W, translated using codon table 1 (980 amino acids) Uncharacterized ORF; Putative glycophosphatidylinositol (GPI)-anchored cell wall protein	7.44233	7.86	1	2	2	2	980	102.819	5.5415
	Afu1g13740	Afu1g13740 AspGDID:ASPL0000102442 COORDS:Chr1_A_fumigatus_Af293:3658931-3663766W, translated using codon table 1 (1578 amino acids) Uncharacterized ORF; Predicted pentafunctional polypeptide; predicted essential gene	7.39902	5.51	1	5	5	5	1578	171.364	6.68311
	Afu1g09970	Afu1g09970 AspGDID:ASPL0000102063 COORDS:Chr1_A_fumigatus_Af293:2578608-2579924W, translated using codon table 1 (365 amino acids) Uncharacterized ORF; Ortholog(s) have role in ascospore formation, cellular response to cadmium ion, detoxification of cadmium ion	7.38327	12.05	1	3	3	3	365	40.9887	6.3667
	Afu5g10640	Afu5g10640 AspGDID:ASPL0000108128 COORDS:Chr5_A_fumigatus_Af293:2721762-2723271W, translated using codon table 1 (391 amino acids) Uncharacterized ORF; Ortholog(s) have tyrosine-tRNA ligase activity, role in tyrosyl-tRNA aminoacylation and cytosol, nucleus localization	7.35092	7.42	1	3	3	3	391	43.5878	6.58057
	Afu6g11070	Afu6g11070 AspGDID:ASPL0000109459 COORDS:Chr6_A_fumigatus_Af293:2727896-2730328W, translated using codon table 1 (787 amino acids) Uncharacterized ORF; Ortholog(s) have cytosol, nucleus localization	7.29601	4.19	1	2	2	2	787	89.2486	8.52881
	Afu6g09070	Afu6g09070 AspGDID:ASPL0000109262 COORDS:Chr6_A_fumigatus_Af293:2156209-2154962C, translated using codon table 1 (415 amino acids) Uncharacterized ORF; 3'(2'),5';-bisphosphate nucleotidase; hypoxia repressed protein; predicted essential gene	7.28888	7.71	1	3	3	3	415	44.1318	5.8335
	Afu2g09870	tif35 AspGDID:ASPL0000103703 COORDS:Chr2_A_fumigatus_Af293:2523373-2524473W, translated using codon table 1 (290 amino acids) Uncharacterized ORF; Eukaryotic translation initiation factor 3 subunit G	7.18968	8.28	1	2	2	2	290	31.8511	8.79248
	Afu2g11440	pup2 AspGDID:ASPL0000103858 COORDS:Chr2_A_fumigatus_Af293:2945654-2946723W, translated using codon table 1 (250 amino acids) Uncharacterized ORF; Putative proteasome component; reacts with rabbit immunosera exposed to A. fumigatus conidia	7.17905	12.8	1	2	2	2	250	27.3116	4.85596
	Afu5g09400	Afu5g09400 AspGDID:ASPL0000108009 COORDS:Chr5_A_fumigatus_Af293:2418391-2419402W, translated using codon table 1 (294 amino acids) Uncharacterized ORF; Putative carbonyl reductase; transcript up-regulated in conidia exposed to neutrophils	7.16449	15.31	1	3	3	3	294	31.4496	6.30322
	Afu5g06320	Afu5g06320 AspGDID:ASPL0000107708 COORDS:Chr5_A_fumigatus_Af293:1519087-1518035C, translated using codon table 1 (169 amino acids) Uncharacterized ORF; Ortholog(s) have role in cellular protein localization, cytokinesis, site selection, endoplasmic reticulum inheritance, endoplasmic reticulum tubular network organization, nuclear pore complex assembly, vesicle-mediated transport	7.15572	13.02	1	2	2	2	169	19.0569	8.33838
	Afu6g02450	Afu6g02450 AspGDID:ASPL0000108700 COORDS:Chr6_A_fumigatus_Af293:460900-461479W, translated using codon table 1 (62 amino acids) Uncharacterized ORF; Ortholog(s) have cytoplasmic stress granule, cytosol, nucleus localization	7.12126	17.74	1	2	2	2	62	6.91494	11.5024
	Afu6g07300	Afu6g07300 AspGDID:ASPL0000109092 COORDS:Chr6_A_fumigatus_Af293:1642884-1644717W, translated using codon table 1 (580 amino acids) Uncharacterized ORF; Ortholog(s) have Prp19 complex, nucleus localization	7.11629	5.52	1	2	2	2	580	64.1735	6.29053
	Afu2g11340	Afu2g11340 AspGDID:ASPL0000103849 COORDS:Chr2_A_fumigatus_Af293:2922123-2921251C, translated using codon table 1 (248 amino acids) Uncharacterized ORF; Ortholog(s) have role in intracellular sterol transport and fungal-type vacuole lumen localization	7.11147	12.1	1	3	3	3	248	27.2728	5.93506
	Afu5g10560	Afu5g10560 AspGDID:ASPL0000108120 COORDS:Chr5_A_fumigatus_Af293:2704203-2703448C, translated using codon table 1 (196 amino acids) Uncharacterized ORF; Cytochrome c oxidase subunit V	7.10087	12.24	1	2	2	2	196	22.1855	9.94971
	Afu6g12740	Afu6g12740 AspGDID:ASPL0000109617 COORDS:Chr6_A_fumigatus_Af293:3219940-3220875W, translated using codon table 1 (245 amino acids) Uncharacterized ORF; Dienelactone hydrolase family protein	7.09091	9.8	1	2	2	2	245	26.9258	6.63916
	Afu4g11250	cafA AspGDID:ASPL0000106834 COORDS:Chr4_A_fumigatus_Af293:2943732-2944595W, translated using codon table 1 (287 amino acids) Uncharacterized ORF; Putative carbonic anhydrase; decreased conidiation in the mutant; hypoxia induced protein	7.07887	10.8	1	2	2	2	287	30.808	8.30908
	Afu2g14670	Afu2g14670 AspGDID:ASPL0000104181 COORDS:Chr2_A_fumigatus_Af293:3849283-3851093W, translated using codon table 1 (585 amino acids) Uncharacterized ORF; Ortholog(s) have role in ascospore formation, cellular response to caffeine, eukaryotic translation initiation factor 3 complex assembly, gamma-tubulin complex localization	7.03947	7.86	1	3	3	3	585	65.1913	5.26221
	Afu1g11180	hsp78 AspGDID:ASPL0000102181 COORDS:Chr1_A_fumigatus_Af293:2946736-2944343C, translated using codon table 1 (797 amino acids) Uncharacterized ORF; Heat shock protein/chaperonin; transcript downregulated in response to voriconazole	7.02721	3.01	1	2	2	2	797	88.3298	7.02002
	Afu6g09330	Afu6g09330 AspGDID:ASPL0000109287 COORDS:Chr6_A_fumigatus_Af293:2227723-2229437W, translated using codon table 1 (468 amino acids) Uncharacterized ORF; Protein of unknown function	7.02603	6.84	1	2	2	3	468	54.5045	5.021
	Afu1g09470	Afu1g09470 AspGDID:ASPL0000102013 COORDS:Chr1_A_fumigatus_Af293:2448655-2447399C, translated using codon table 1 (386 amino acids) Uncharacterized ORF; Putative class V aminotransferase; transcript up-regulated in conidia exposed to neutrophils	6.97665	6.74	1	2	2	2	386	41.8237	6.96143
	Afu4g11260	Afu4g11260 AspGDID:ASPL0000106835 COORDS:Chr4_A_fumigatus_Af293:2946536-2947803W, translated using codon table 1 (352 amino acids) Uncharacterized ORF; Ortholog(s) have role in cellular response to cadmium ion, detoxification of cadmium ion and cytosol, nucleus localization	6.97312	11.93	1	2	2	2	352	39.9157	7.54736
	Afu1g06660	Afu1g06660 AspGDID:ASPL0000101834 COORDS:Chr1_A_fumigatus_Af293:1902974-1906380W, translated using codon table 1 (879 amino acids) Uncharacterized ORF; Protein of unknown function	6.95624	3.41	1	2	2	2	879	95.8285	8.27979
	Afu2g13710	Afu2g13710 AspGDID:ASPL0000104086 COORDS:Chr2_A_fumigatus_Af293:3562035-3560485C, translated using codon table 1 (470 amino acids) Uncharacterized ORF; NADH-ubiquinone oxidoreductase 49 kDa subunit	6.94549	7.66	1	3	3	3	470	52.8217	6.65381
	Afu4g09030	Afu4g09030 AspGDID:ASPL0000106618 COORDS:Chr4_A_fumigatus_Af293:2345336-2342358C, translated using codon table 1 (953 amino acids) Verified ORF; Putative aminopeptidase; conidia-enriched protein; protein induced by heat shock; transcript induced by exposure to human airway epithelial cells; induced by gliotoxin exposure	6.83271	3.67	1	2	2	2	953	106.16	6.7417
	Afu2g10620	Afu2g10620 AspGDID:ASPL0000103777 COORDS:Chr2_A_fumigatus_Af293:2721682-2719389C, translated using codon table 1 (637 amino acids) Uncharacterized ORF; Ortholog(s) have protein serine/threonine kinase activity	6.83059	5.49	1	2	2	2	637	70.882	7.6499
	Afu6g02090	Afu6g02090 AspGDID:ASPL0000108664 COORDS:Chr6_A_fumigatus_Af293:353609-352850C, translated using codon table 1 (232 amino acids) Uncharacterized ORF; Ortholog(s) have fungal-type vacuole membrane, vacuolar proton-transporting V-type ATPase, V1 domain localization	6.80033	10.34	1	2	2	2	232	26.2009	8.66064
	Afu1g09930	gcy1 AspGDID:ASPL0000102059 COORDS:Chr1_A_fumigatus_Af293:2570399-2571627W, translated using codon table 1 (349 amino acids) Uncharacterized ORF; Putative glycerol dehydrogenase; protein level decreases upon heat shock; transcript up-regulated in conidia exposed to neutrophils	6.79283	9.17	1	3	3	3	349	39.1061	8.83643
	AfuMt00120	AfuMt00120 AspGDID:ASPL0000366358 COORDS:mito_A_fumigatus_Af293:25862-26623W, translated using codon table 4 (253 amino acids) Uncharacterized ORF; Ortholog(s) have cytochrome-c oxidase activity, role in aerobic respiration, mitochondrial electron transport, cytochrome c to oxygen and mitochondrial respiratory chain complex IV localization	6.77747	10.67	1	2	2	2	253	28.9926	4.76709
	Afu1g07020	Afu1g07020 AspGDID:ASPL0000101869 COORDS:Chr1_A_fumigatus_Af293:1998734-1997177C, translated using codon table 1 (438 amino acids) Uncharacterized ORF; Ortholog(s) have role in cytokinesis checkpoint, positive regulation of septation initiation signaling, regulation of phosphorylation of RNA polymerase II C-terminal domain	6.77399	6.39	1	3	3	3	438	50.3497	8.27979
	Afu2g04010	tpsB AspGDID:ASPL0000103227 COORDS:Chr2_A_fumigatus_Af293:1094679-1092973C, translated using codon table 1 (479 amino acids) Verified ORF; Putative trehalose-6-phosphate synthase; role in trehalose biosynthesis; expression up during heat shock; hypervirulent in combination with tpsA mutation, in a mouse model of pulmonary infection; predicted gene pair with AFUA_6G12950	6.76674	5.22	2	2	2	2	479	53.7666	7.43018
	Afu2g01790	Afu2g01790 AspGDID:ASPL0000103009 COORDS:Chr2_A_fumigatus_Af293:446245-448912W, translated using codon table 1 (871 amino acids) Uncharacterized ORF; Ortholog of <i>A. nidulans FGSC A4</i> : AN4650, <i>A. niger CBS 513.88</i> : An07g05410, <i>A. oryzae RIB40</i> : AO090011000436, <i>Aspergillus wentii</i> : Aspwe1_0112486 and <i>Aspergillus sydowii</i> : Aspsy1_0059416	6.73315	4.02	1	2	2	2	871	95.6643	9.20264
	Afu1g15200	Afu1g15200 AspGDID:ASPL0000102586 COORDS:Chr1_A_fumigatus_Af293:4091379-4088983C, translated using codon table 1 (724 amino acids) Uncharacterized ORF; Ortholog of <i>A. nidulans FGSC A4</i> : AN3519, AN2646, AN0587, AN0866, AN7370 and <i>A. fumigatus Af293</i> : Afu3g03790, Afu4g14040, Afu5g06900, Afu7g08575	6.69443	3.04	1	2	2	2	724	79.9826	7.79639
	Afu1g13480	Afu1g13480 AspGDID:ASPL0000102416 COORDS:Chr1_A_fumigatus_Af293:3584544-3585252W, translated using codon table 1 (96 amino acids) Uncharacterized ORF; Ortholog(s) have ubiquinol-cytochrome-c reductase activity, role in aerobic respiration, mitochondrial electron transport, ubiquinol to cytochrome c and mitochondrial respiratory chain complex III, plasma membrane localization	6.6668	29.17	1	2	2	2	96	10.7374	8.83643
	Afu5g06760	Afu5g06760 AspGDID:ASPL0000107752 COORDS:Chr5_A_fumigatus_Af293:1666476-1665232C, translated using codon table 1 (414 amino acids) Uncharacterized ORF; Ortholog(s) have role in mRNA cis splicing, via spliceosome and Prp19 complex, spliceosomal complex localization	6.65779	6.52	1	2	2	2	414	45.4986	5.88428
	Afu6g10470	zpr1 AspGDID:ASPL0000109402 COORDS:Chr6_A_fumigatus_Af293:2596608-2598107W, translated using codon table 1 (475 amino acids) Uncharacterized ORF; Putative zinc finger protein; transcript highly induced during conidial germination	6.65034	5.89	1	2	2	2	475	53.5291	4.66553
	Afu6g10060	Afu6g10060 AspGDID:ASPL0000109362 COORDS:Chr6_A_fumigatus_Af293:2481374-2482598W, translated using codon table 1 (276 amino acids) Uncharacterized ORF; Ortholog(s) have actin filament binding activity and role in actin cytoskeleton organization, barbed-end actin filament capping, cellular protein localization, mitotic cytokinesis, regulation of cell shape	6.63679	9.78	1	2	2	2	276	30.4033	5.85889
	Afu2g13980	Afu2g13980 AspGDID:ASPL0000104113 COORDS:Chr2_A_fumigatus_Af293:3653885-3651767C, translated using codon table 1 (649 amino acids) Uncharacterized ORF; Ortholog(s) have ATP-dependent DNA helicase activity, ATP-dependent DNA/RNA helicase activity, ATP-dependent RNA helicase activity and role in maturation of LSU-rRNA from tricistronic rRNA transcript (SSU-rRNA, 5.8S rRNA, LSU-rRNA)	6.59459	5.86	1	3	3	3	649	72.4975	9.45166
	Afu6g12770	Afu6g12770 AspGDID:ASPL0000109620 COORDS:Chr6_A_fumigatus_Af293:3226794-3225505C, translated using codon table 1 (381 amino acids) Uncharacterized ORF; Ortholog of <i>A. nidulans FGSC A4</i> : AN3716, <i>A. niger CBS 513.88</i> : An08g10710, <i>A. oryzae RIB40</i> : AO090003000397, <i>Aspergillus wentii</i> : Aspwe1_0102826 and <i>Aspergillus sydowii</i> : Aspsy1_0032599	6.58055	5.51	1	2	2	2	381	43.4463	5.40186
	Afu3g08940	Afu3g08940 AspGDID:ASPL0000105295 COORDS:Chr3_A_fumigatus_Af293:2286027-2286949W, translated using codon table 1 (280 amino acids) Uncharacterized ORF; Ortholog(s) have role in ubiquitin-dependent protein catabolic process and nucleus, proteasome regulatory particle, lid subcomplex, proteasome storage granule localization	6.57861	12.5	1	2	2	2	280	31.1431	4.99561
	Afu4g04820	erg25B AspGDID:ASPL0000106299 COORDS:Chr4_A_fumigatus_Af293:1361396-1362453W, translated using codon table 1 (296 amino acids) Uncharacterized ORF; Putative C-4 methyl sterol oxidase with a predicted role in ergosterol biosynthesis; SrbA-regulated during hypoxia	6.56453	9.12	1	2	2	2	296	34.8873	6.93213
	Afu1g02190	rab11 AspGDID:ASPL0000101389 COORDS:Chr1_A_fumigatus_Af293:648599-649525W, translated using codon table 1 (210 amino acids) Uncharacterized ORF; Ras GTPase; hypoxia repressed protein	6.49151	10.95	1	2	2	2	210	23.2808	5.68115
	Afu1g06210	agm1 AspGDID:ASPL0000101789 COORDS:Chr1_A_fumigatus_Af293:1791710-1793700W, translated using codon table 1 (566 amino acids) Verified ORF; N-acetylphosphoglucosamine mutase, involved in chitin biosynthesis; essential	6.46497	7.07	1	3	3	3	566	61.4774	6.11279
	Afu2g15290	Afu2g15290 AspGDID:ASPL0000104246 COORDS:Chr2_A_fumigatus_Af293:4053500-4054061W, translated using codon table 1 (136 amino acids) Verified ORF; Conidia-enriched protein of unknown function; transcript downregulated in response to voriconazole; hypoxia repressed protein	6.42415	27.94	1	2	2	2	136	14.8394	6.75635
	Afu2g08130	Afu2g08130 AspGDID:ASPL0000103533 COORDS:Chr2_A_fumigatus_Af293:2111022-2110081C, translated using codon table 1 (106 amino acids) Uncharacterized ORF; 60S ribosomal protein L44	6.41173	16.04	1	2	2	2	106	12.1367	10.4478
	Afu1g14850	Afu1g14850 AspGDID:ASPL0000102552 COORDS:Chr1_A_fumigatus_Af293:3980051-3981525W, translated using codon table 1 (437 amino acids) Uncharacterized ORF; Putative acyl-coA dehydrogenase with a predicted role in beta oxidation of fatty acids; transcript up-regulated in conidia exposed to neutrophils	6.35911	8.47	1	2	2	2	437	47.4243	6.94678
	Afu5g08830	hexA AspGDID:ASPL0000107954 COORDS:Chr5_A_fumigatus_Af293:2265787-2268175W, translated using codon table 1 (537 amino acids) Verified ORF; Putative woronin body protein; hypoxia repressed protein	6.34206	7.82	1	3	3	3	537	61.3693	8.79248
	Afu8g02850	Afu8g02850 AspGDID:ASPL0000110721 COORDS:Chr8_A_fumigatus_Af293:774863-772299C, translated using codon table 1 (780 amino acids) Uncharacterized ORF; Putative actin binding protein; transcript induced by exposure to human airway epithelial cells	6.33394	3.59	1	3	3	3	780	84.0932	5.09717
	Afu3g07980	Afu3g07980 AspGDID:ASPL0000105201 COORDS:Chr3_A_fumigatus_Af293:2030000-2028608C, translated using codon table 1 (427 amino acids) Uncharacterized ORF; Ortholog of <i>A. nidulans FGSC A4</i> : AN10370, <i>A. niger CBS 513.88</i> : An16g01990, <i>A. oryzae RIB40</i> : AO090005001498, <i>Aspergillus wentii</i> : Aspwe1_0173462 and <i>Aspergillus sydowii</i> : Aspsy1_0042585	6.32602	6.09	1	2	2	2	427	49.2041	6.81494
	Afu6g10450	Afu6g10450 AspGDID:ASPL0000109400 COORDS:Chr6_A_fumigatus_Af293:2589859-2590745W, translated using codon table 1 (248 amino acids) Uncharacterized ORF; Ortholog of <i>Aspergillus fumigatus A1163</i> : AFUB_076500	6.28575	12.1	1	2	2	2	248	26.6714	9.23193
	Afu6g04430	Afu6g04430 AspGDID:ASPL0000108897 COORDS:Chr6_A_fumigatus_Af293:1013586-1012672C, translated using codon table 1 (228 amino acids) Uncharacterized ORF; Ortholog(s) have acireductone dioxygenase (Ni2+-requiring) activity, role in L-methionine biosynthetic process from methylthioadenosine and cytosol, nucleus localization	6.24744	12.72	1	3	3	3	228	26.3281	6.23975
	Afu2g02780	Afu2g02780 AspGDID:ASPL0000103108 COORDS:Chr2_A_fumigatus_Af293:722347-721173C, translated using codon table 1 (355 amino acids) Uncharacterized ORF; Ortholog(s) have mRNA binding activity, role in negative regulation of MAPK cascade and cytosol localization	6.24471	7.32	1	2	2	2	355	37.8871	6.18896
	Afu4g06820	ecm33 AspGDID:ASPL0000106396 COORDS:Chr4_A_fumigatus_Af293:1762211-1763534W, translated using codon table 1 (398 amino acids) Verified ORF; Putative glycophosphatidylinositol (GPI)-anchored cell wall protein with similarity to S. cerevisiae Ecm33p; mutant conidia display a cell separation defect; hypoxia induced protein	6.24372	5.78	1	2	2	2	398	41.4798	4.98291
	Afu3g09700	Afu3g09700 AspGDID:ASPL0000105368 COORDS:Chr3_A_fumigatus_Af293:2482012-2478686C, translated using codon table 1 (1019 amino acids) Uncharacterized ORF; Ortholog(s) have cytosol localization	6.19706	3.43	1	2	2	2	1019	110.14	6.66846
	Afu3g10700	Afu3g10700 AspGDID:ASPL0000105468 COORDS:Chr3_A_fumigatus_Af293:2775082-2775739W, translated using codon table 1 (193 amino acids) Uncharacterized ORF; Ortholog(s) have mRNA binding, structural molecule activity and role in Arp2/3 complex-mediated actin nucleation, actin cortical patch assembly, cellular response to drug, mitochondrion inheritance	6.17903	13.47	1	2	2	2	193	20.5543	5.60498
	Afu6g03590	mcsA AspGDID:ASPL0000108814 COORDS:Chr6_A_fumigatus_Af293:783347-784866W, translated using codon table 1 (465 amino acids) Verified ORF; Methylcitrate synthase; catalyses the condensation of propionyl-CoA and oxaloacetate to methylcitrate; conidia-enriched protein; mutants killed more readily by alveolar macrophages and show decreased virulence in mice	6.14273	8.82	1	2	2	2	465	51.3799	8.93896
	Afu6g07980	Afu6g07980 AspGDID:ASPL0000109158 COORDS:Chr6_A_fumigatus_Af293:1850730-1849524C, translated using codon table 1 (323 amino acids) Uncharacterized ORF; Ortholog(s) have RNA polymerase II core binding, cyclin-dependent protein serine/threonine kinase activity, histone binding activity	6.12937	8.98	1	2	2	2	323	36.6309	7.59131
	Afu5g11000	Afu5g11000 AspGDID:ASPL0000108160 COORDS:Chr5_A_fumigatus_Af293:2817960-2816944C, translated using codon table 1 (253 amino acids) Uncharacterized ORF; Ortholog(s) have U2 snRNP, cytosol localization	6.08463	9.88	1	3	3	3	253	28.7853	8.29443
	Afu1g13330	Afu1g13330 AspGDID:ASPL0000102401 COORDS:Chr1_A_fumigatus_Af293:3546428-3548027W, translated using codon table 1 (388 amino acids) Uncharacterized ORF; Ortholog(s) have ATP binding, ATPase activity	6.07324	6.7	1	2	2	2	388	43.6466	6.1001
	Afu2g11260	luA AspGDID:ASPL0000103841 COORDS:Chr2_A_fumigatus_Af293:2894027-2896466W, translated using codon table 1 (777 amino acids) Uncharacterized ORF; Putative 3-isopropylmalate dehydratase with a predicted role in nitrogen metabolism; protein induced by heat shock; SrbA-regulated during hypoxia	5.99553	3.22	1	2	2	2	777	84.0235	5.93506
	Afu2g11290	Afu2g11290 AspGDID:ASPL0000103844 COORDS:Chr2_A_fumigatus_Af293:2910595-2909789C, translated using codon table 1 (246 amino acids) Uncharacterized ORF; Orotate phosphoribosyltransferase 1; role in pyrimidine base biosynthesis; no human homolog	5.97498	10.57	1	2	2	2	246	26.0468	6.56592
	Afu1g14780	Afu1g14780 AspGDID:ASPL0000102545 COORDS:Chr1_A_fumigatus_Af293:3958025-3958968W, translated using codon table 1 (212 amino acids) Uncharacterized ORF; Ortholog(s) have endoplasmic reticulum, plasma membrane localization	5.97187	11.79	1	2	2	2	212	24.1178	8.93896
	Afu1g11540	Afu1g11540 AspGDID:ASPL0000102218 COORDS:Chr1_A_fumigatus_Af293:3046567-3047668W, translated using codon table 1 (314 amino acids) Uncharacterized ORF; Ortholog of <i>A. niger CBS 513.88</i> : An08g03660, <i>A. oryzae RIB40</i> : AO090038000270, <i>Aspergillus wentii</i> : Aspwe1_0040553 and <i>Aspergillus sydowii</i> : Aspsy1_0025614	5.95765	9.87	1	2	2	2	314	34.587	6.26514
	Afu2g15660	Afu2g15660 AspGDID:ASPL0000104283 COORDS:Chr2_A_fumigatus_Af293:4137098-4138646W, translated using codon table 1 (471 amino acids) Uncharacterized ORF; Has domain(s) with predicted oxidoreductase activity, oxidoreductase activity, acting on the aldehyde or oxo group of donors, NAD or NADP as acceptor activity and role in oxidation-reduction process	5.77826	5.52	1	2	2	2	471	51.7428	5.96045
	Afu2g07350	Afu2g07350 AspGDID:ASPL0000103458 COORDS:Chr2_A_fumigatus_Af293:1876933-1878405W, translated using codon table 1 (456 amino acids) Uncharacterized ORF; Ortholog(s) have glutamate-5-semialdehyde dehydrogenase activity, role in proline biosynthetic process and cytosol, nucleus localization	5.77791	4.61	1	2	2	2	456	48.7838	5.94775
	Afu1g02150	Afu1g02150 AspGDID:ASPL0000101385 COORDS:Chr1_A_fumigatus_Af293:639645-637892C, translated using codon table 1 (519 amino acids) Uncharacterized ORF; Ortholog(s) have glycerol-3-phosphate dehydrogenase [NAD+] activity and role in NADH oxidation, cell-abiotic substrate adhesion, glycerol biosynthetic process, intracellular accumulation of glycerol	5.71749	4.62	1	2	2	2	519	56.4221	8.19189
	Afu2g13680	Afu2g13680 AspGDID:ASPL0000104083 COORDS:Chr2_A_fumigatus_Af293:3556768-3558269W, translated using codon table 1 (434 amino acids) Uncharacterized ORF; Putative calcium/calmodulin-dependent protein kinase; transcript induced by exposure to human airway epithelial cells	5.64659	5.53	1	2	2	2	434	48.691	6.49365
	Afu1g04850	Afu1g04850 AspGDID:ASPL0000101654 COORDS:Chr1_A_fumigatus_Af293:1374762-1375363W, translated using codon table 1 (94 amino acids) Uncharacterized ORF; Ortholog(s) have ATP-dependent microtubule motor activity, plus-end-directed activity	5.55234	30.85	1	2	2	2	94	11.0675	6.66846
	Afu8g02840	Afu8g02840 AspGDID:ASPL0000110720 COORDS:Chr8_A_fumigatus_Af293:771371-768813C, translated using codon table 1 (800 amino acids) Uncharacterized ORF; Putative mitochondrial dynamin GTPase with a predicted role in mitochondrial fission	5.40632	2.5	1	2	2	2	800	89.1729	6.65381
	Afu6g08580	fkbp4 AspGDID:ASPL0000109214 COORDS:Chr6_A_fumigatus_Af293:2030676-2032327W, translated using codon table 1 (489 amino acids) Uncharacterized ORF; Putative FK506-binding protein (FKBP)-type peptidyl-prolyl cis-trans isomerase	5.35292	6.34	1	2	2	2	489	53.0452	4.55127
	Afu7g01480	Afu7g01480 AspGDID:ASPL0000109943 COORDS:Chr7_A_fumigatus_Af293:382905-383774W, translated using codon table 1 (249 amino acids) Uncharacterized ORF; Ortholog(s) have translation initiation factor activity, role in translational initiation and cytosol, nucleus localization	5.22091	14.46	1	3	3	3	249	27.973	5.99854
	Afu3g10200	Afu3g10200 AspGDID:ASPL0000105418 COORDS:Chr3_A_fumigatus_Af293:2633724-2635031W, translated using codon table 1 (371 amino acids) Uncharacterized ORF; Ortholog of <i>A. nidulans FGSC A4</i> : AN10620, <i>A. oryzae RIB40</i> : AO090003000556, <i>Aspergillus wentii</i> : Aspwe1_0025004, <i>Aspergillus zonatus</i> : Aspzo1_0012301 and <i>Aspergillus sydowii</i> : Aspsy1_0146861	5.2069	6.47	1	2	2	2	371	43.3827	9.39307
	Afu1g06190	rmtA AspGDID:ASPL0000101787 COORDS:Chr1_A_fumigatus_Af293:1789312-1787900C, translated using codon table 1 (353 amino acids) Uncharacterized ORF; Histone H4 arginine methyltransferase	5.19347	7.08	1	2	2	2	353	40.258	5.2749
	Afu5g09060	Afu5g09060 AspGDID:ASPL0000107977 COORDS:Chr5_A_fumigatus_Af293:2330744-2329962C, translated using codon table 1 (260 amino acids) Uncharacterized ORF; Ortholog(s) have U4/U6 x U5 tri-snRNP complex, cytosol localization	5.18728	6.92	1	2	2	2	260	29.4267	4.729
	Afu1g15050	lhs1 AspGDID:ASPL0000102572 COORDS:Chr1_A_fumigatus_Af293:4048347-4045354C, translated using codon table 1 (997 amino acids) Uncharacterized ORF; Hsp70 family chaperone	5.16031	3.11	1	2	2	2	997	108.701	5.38916
	Afu2g15840	Afu2g15840 AspGDID:ASPL0000104301 COORDS:Chr2_A_fumigatus_Af293:4185756-4183151C, translated using codon table 1 (804 amino acids) Uncharacterized ORF; Ortholog of <i>A. nidulans FGSC A4</i> : AN9067/tinC, AN2167/hetC, <i>A. fumigatus Af293</i> : Afu7g02570, <i>A. niger CBS 513.88</i> : An15g06140 and <i>A. oryzae RIB40</i> : AO090038000633, AO090012000230	5.09243	4.1	1	3	3	3	804	88.6335	6.81494
	Afu2g08210	Afu2g08210 AspGDID:ASPL0000103540 COORDS:Chr2_A_fumigatus_Af293:2120982-2119914C, translated using codon table 1 (337 amino acids) Uncharacterized ORF; Ortholog(s) have cytosol, nucleus localization	5.08405	5.93	1	2	2	2	337	38.0219	4.729
	Afu3g08620	Afu3g08620 AspGDID:ASPL0000105264 COORDS:Chr3_A_fumigatus_Af293:2208889-2209789W, translated using codon table 1 (242 amino acids) Uncharacterized ORF; Ortholog(s) have role in negative regulation of Arp2/3 complex-mediated actin nucleation and actin cortical patch, nucleus localization	4.9731	9.09	1	2	2	2	242	26.0911	6.94678
	Afu6g10610	Afu6g10610 AspGDID:ASPL0000109416 COORDS:Chr6_A_fumigatus_Af293:2625814-2626707W, translated using codon table 1 (272 amino acids) Uncharacterized ORF; Putative ribose 5-phosphate isomerase A	4.95665	8.82	1	2	2	2	272	28.359	6.25244
	Afu8g03920	Afu8g03920 AspGDID:ASPL0000361923 COORDS:Chr8_A_fumigatus_Af293:837589-837167C, translated using codon table 1 (103 amino acids) Uncharacterized ORF; Ortholog(s) have histone binding, protein complex binding, protein homodimerization activity, protein kinase activator activity, ubiquitin binding activity	4.94807	16.5	1	2	2	2	103	12.5234	6.0874
	Afu4g09010	Afu4g09010 AspGDID:ASPL0000106616 COORDS:Chr4_A_fumigatus_Af293:2336585-2339048W, translated using codon table 1 (597 amino acids) Uncharacterized ORF; Ortholog(s) have U1 snRNP localization	4.90829	4.02	1	2	2	2	597	68.239	5.26221
	Afu4g10020	Afu4g10020 AspGDID:ASPL0000106716 COORDS:Chr4_A_fumigatus_Af293:2596776-2595828C, translated using codon table 1 (242 amino acids) Uncharacterized ORF; Ortholog(s) have Golgi apparatus, cytoplasmic vesicle localization	4.87105	7.02	1	2	2	2	242	26.0718	4.60205
	Afu5g12160	Afu5g12160 AspGDID:ASPL0000108272 COORDS:Chr5_A_fumigatus_Af293:3150617-3152384W, translated using codon table 1 (506 amino acids) Uncharacterized ORF; Putative alpha-1,2-mannosyltransferase with a predicted role in N-linked protein glycosylation; 1 predicted transmembrane domain	4.85751	5.73	1	2	2	3	506	58.8282	5.89697
	Afu1g02670	Afu1g02670 AspGDID:ASPL0000101437 COORDS:Chr1_A_fumigatus_Af293:776882-775673C, translated using codon table 1 (320 amino acids) Uncharacterized ORF; ARP2/3 complex 34 kDa subunit; hypoxia induced protein	4.82981	6.56	1	2	2	2	320	36.915	6.87354
	Afu3g08600	Afu3g08600 AspGDID:ASPL0000105262 COORDS:Chr3_A_fumigatus_Af293:2202817-2204107W, translated using codon table 1 (310 amino acids) Uncharacterized ORF; Translational initiation factor 2 beta	4.82361	6.45	1	2	2	2	310	33.8944	8.67529
	Afu1g00500	Afu1g00500 AspGDID:ASPL0000101222 COORDS:Chr1_A_fumigatus_Af293:156782-155568C, translated using codon table 1 (404 amino acids) Uncharacterized ORF; FMN dependent dehydrogenase; SrbA-regulated during hypoxia	4.81679	6.93	1	2	2	2	404	44.7888	6.34131
	Afu2g07600	Afu2g07600 AspGDID:ASPL0000103481 COORDS:Chr2_A_fumigatus_Af293:1937806-1939061W, translated using codon table 1 (352 amino acids) Uncharacterized ORF; Ortholog(s) have GTP binding, signal recognition particle binding activity, role in protein targeting to ER and integral component of endoplasmic reticulum membrane localization	4.76142	6.53	1	2	2	2	352	38.5801	6.13818
	Afu2g14970	Afu2g14970 AspGDID:ASPL0000104212 COORDS:Chr2_A_fumigatus_Af293:3944757-3943306C, translated using codon table 1 (483 amino acids) Uncharacterized ORF; Gamma-butyrobetaine hydroxylase subfamily protein	4.69258	5.18	1	3	3	3	483	56.6704	8.29443
	Afu2g17820	Afu2g17820 AspGDID:ASPL0000104500 COORDS:Chr2_A_fumigatus_Af293:4741077-4739648C, translated using codon table 1 (393 amino acids) Uncharacterized ORF; Has domain(s) with predicted O-methyltransferase activity	4.6759	17.3	1	3	3	3	393	44.3207	5.59229
	Afu2g10610	Afu2g10610 AspGDID:ASPL0000103776 COORDS:Chr2_A_fumigatus_Af293:2715240-2718149W, translated using codon table 1 (855 amino acids) Uncharacterized ORF; Ortholog(s) have ubiquitin binding activity	4.67131	7.02	1	3	3	3	855	94.8853	5.08447
	Afu7g04500	Afu7g04500 AspGDID:ASPL0000110143 COORDS:Chr7_A_fumigatus_Af293:1026112-1027349W, translated using codon table 1 (305 amino acids) Uncharacterized ORF; ATP phosphoribosyltransferase; role in histidine biosynthesis; no human homolog	4.66564	5.57	1	2	2	2	305	32.4795	6.13818
	Afu2g10550	Afu2g10550 AspGDID:ASPL0000103770 COORDS:Chr2_A_fumigatus_Af293:2698030-2696301C, translated using codon table 1 (529 amino acids) Uncharacterized ORF; Protein of unknown function; calcium induced	4.65322	6.05	1	2	2	3	529	56.5226	9.37842
	Afu6g12720	Afu6g12720 AspGDID:ASPL0000109615 COORDS:Chr6_A_fumigatus_Af293:3211760-3211177C, translated using codon table 1 (78 amino acids) Uncharacterized ORF; 40S ribosomal protein S29	4.60937	19.23	1	2	2	2	78	9.14763	10.0962
	Afu4g07845	Afu4g07845 AspGDID:ASPL0000366765 COORDS:Chr4_A_fumigatus_Af293:2048985-2049508W, translated using codon table 1 (80 amino acids) Uncharacterized ORF; Ortholog(s) have cytosol localization	4.58035	28.75	1	3	3	3	80	9.2782	10.2866
	Afu7g05270	Afu7g05270 AspGDID:ASPL0000110220 COORDS:Chr7_A_fumigatus_Af293:1252676-1252294C, translated using codon table 1 (89 amino acids) Uncharacterized ORF; Ortholog of <i>Neosartorya fischeri NRRL 181</i> : NFIA_026470, <i>Aspergillus wentii</i> : Aspwe1_0167791, <i>Aspergillus versicolor</i> : Aspve1_0046411 and <i>Aspergillus clavatus NRRL 1</i> : ACLA_006970	4.49687	30.34	1	2	2	2	89	9.26367	6.69775
	Afu6g00660	Afu6g00660 AspGDID:ASPL0000108620 COORDS:Chr6_A_fumigatus_Af293:170160-171220W, translated using codon table 1 (322 amino acids) Uncharacterized ORF; Ortholog(s) have role in asperthecin biosynthetic process	4.49104	6.21	1	2	2	2	322	35.7539	5.51611
	Afu7g06010	Afu7g06010 AspGDID:ASPL0000110293 COORDS:Chr7_A_fumigatus_Af293:1472458-1471853C, translated using codon table 1 (182 amino acids) Uncharacterized ORF; Ortholog(s) have mitochondrion localization	4.48391	14.84	1	2	2	2	182	19.5816	9.70068
	Afu3g05830	Afu3g05830 AspGDID:ASPL0000104996 COORDS:Chr3_A_fumigatus_Af293:1426588-1424444C, translated using codon table 1 (693 amino acids) Uncharacterized ORF; Ortholog of <i>A. nidulans FGSC A4</i> : AN10409, <i>A. niger CBS 513.88</i> : An11g10770, <i>A. oryzae RIB40</i> : AO090020000051, <i>Aspergillus wentii</i> : Aspwe1_0029425 and <i>Aspergillus sydowii</i> : Aspsy1_0030109	4.38445	2.31	1	2	2	2	693	74.9729	7.6499
	Afu3g07140	fluG AspGDID:ASPL0000105125 COORDS:Chr3_A_fumigatus_Af293:1793857-1791143C, translated using codon table 1 (864 amino acids) Verified ORF; Upstream activator of conidiation; required for proper regulation of brlA transcript levels; calcium induced	4.37163	2.43	1	2	2	2	864	96.9362	5.69385
	Afu2g06230	Afu2g06230 AspGDID:ASPL0000103446 COORDS:Chr2_A_fumigatus_Af293:1796803-1795031C, translated using codon table 1 (550 amino acids) Uncharacterized ORF; Ortholog(s) have imidazoleglycerol-phosphate synthase activity, role in histidine biosynthetic process and cytosol, nucleus localization	4.30469	3.09	1	2	2	2	550	60.1522	5.75732
	Afu8g04170	Afu8g04170 AspGDID:ASPL0000110752 COORDS:Chr8_A_fumigatus_Af293:923375-921768C, translated using codon table 1 (535 amino acids) Uncharacterized ORF; Ortholog of <i>A. nidulans FGSC A4</i> : AN1421, <i>A. niger CBS 513.88</i> : An16g08920, <i>A. oryzae RIB40</i> : AO090103000032, <i>Aspergillus wentii</i> : Aspwe1_0043825 and <i>Aspergillus sydowii</i> : Aspsy1_0041969	4.29326	6.36	1	2	2	2	535	59.7629	8.45557
	Afu1g05310	Afu1g05310 AspGDID:ASPL0000101699 COORDS:Chr1_A_fumigatus_Af293:1529654-1532946W, translated using codon table 1 (1066 amino acids) Uncharacterized ORF; Ortholog(s) have role in cellular response to nitrogen starvation, negative regulation of G0 to G1 transition, ribosomal small subunit biogenesis and 90S preribosome, nucleolus localization	4.24703	1.97	1	2	2	2	1066	119.041	7.28369
	Afu6g08300	Afu6g08300 AspGDID:ASPL0000109187 COORDS:Chr6_A_fumigatus_Af293:1940980-1944815W, translated using codon table 1 (1235 amino acids) Uncharacterized ORF; Ortholog(s) have role in regulation of circadian rhythm	4.22824	7.04	1	4	4	4	1235	138.512	8.92432
	Afu4g12080	Afu4g12080 AspGDID:ASPL0000106915 COORDS:Chr4_A_fumigatus_Af293:3179016-3179675W, translated using codon table 1 (139 amino acids) Uncharacterized ORF; Ortholog(s) have protein homodimerization activity, ubiquitin-protein transferase activity and role in free ubiquitin chain polymerization, postreplication repair, protein K63-linked ubiquitination	4.17755	12.23	1	2	2	2	139	15.7239	6.90283
	Afu5g00650	Afu5g00650 AspGDID:ASPL0000107249 COORDS:Chr5_A_fumigatus_Af293:183963-182941C, translated using codon table 1 (340 amino acids) Uncharacterized ORF; Protein of unknown function; transcript induced by exposure to human airway epithelial cells	4.10548	4.41	1	2	2	2	340	38.2843	6.45557
	Afu1g04820	Afu1g04820 AspGDID:ASPL0000101651 COORDS:Chr1_A_fumigatus_Af293:1367321-1366072C, translated using codon table 1 (350 amino acids) Uncharacterized ORF; D-xylose reductase	4.06636	7.43	1	2	2	2	350	39.7594	6.55127
	Afu3g06640	Afu3g06640 AspGDID:ASPL0000105075 COORDS:Chr3_A_fumigatus_Af293:1644938-1644430C, translated using codon table 1 (82 amino acids) Uncharacterized ORF; Ortholog(s) have structural constituent of ribosome activity	4.03523	18.29	1	2	2	2	82	8.86157	9.26123
	Afu2g12230	Afu2g12230 AspGDID:ASPL0000103937 COORDS:Chr2_A_fumigatus_Af293:3151850-3152676W, translated using codon table 1 (231 amino acids) Uncharacterized ORF; Ortholog(s) have structural constituent of ribosome activity and mitochondrial large ribosomal subunit localization	4.01137	8.23	1	2	2	2	231	25.4293	10.4478
	Afu2g11560	Afu2g11560 AspGDID:ASPL0000103870 COORDS:Chr2_A_fumigatus_Af293:2977257-2975926C, translated using codon table 1 (385 amino acids) Uncharacterized ORF; Ortholog(s) have UDP-glucose:hexose-1-phosphate uridylyltransferase activity, role in UDP-D-galactose biosynthetic process, protein galactosylation and cytosol, nucleus localization	3.96331	6.23	1	2	2	2	385	43.7378	6.59521
	Afu4g10780	Afu4g10780 AspGDID:ASPL0000106791 COORDS:Chr4_A_fumigatus_Af293:2806494-2819008W, translated using codon table 1 (4039 amino acids) Uncharacterized ORF; Ortholog(s) have role in mRNA export from nucleus and nucleus localization	3.93984	0.67	1	3	3	3	4039	450.543	4.99561
	Afu2g04910	pup1 AspGDID:ASPL0000103316 COORDS:Chr2_A_fumigatus_Af293:1350686-1349722C, translated using codon table 1 (272 amino acids) Uncharacterized ORF; Proteasome component	3.91329	6.25	1	2	2	2	272	29.5008	7.75244
	Afu4g12170	Afu4g12170 AspGDID:ASPL0000106924 COORDS:Chr4_A_fumigatus_Af293:3194050-3195329W, translated using codon table 1 (404 amino acids) Uncharacterized ORF; Ortholog(s) have role in fatty acid metabolic process and mitochondrial ribosome localization	3.84437	8.66	1	2	2	2	404	44.6166	11.0044
	Afu5g12100	Afu5g12100 AspGDID:ASPL0000108266 COORDS:Chr5_A_fumigatus_Af293:3135934-3138500W, translated using codon table 1 (795 amino acids) Uncharacterized ORF; Ortholog(s) have rRNA (guanine) methyltransferase activity, rRNA (uridine-2'-O-)-methyltransferase activity	3.65414	3.14	1	2	2	2	795	90.0596	8.44092
	Afu2g09180	Afu2g09180 AspGDID:ASPL0000103636 COORDS:Chr2_A_fumigatus_Af293:2354314-2353640C, translated using codon table 1 (201 amino acids) Uncharacterized ORF; Ortholog(s) have role in retrograde vesicle-mediated transport, Golgi to ER and COPI vesicle coat, cytosol, nucleus localization	3.6093	17.91	1	2	2	2	201	21.9153	4.80518
	Afu1g00730	Afu1g00730 AspGDID:ASPL0000101245 COORDS:Chr1_A_fumigatus_Af293:249319-251350W, translated using codon table 1 (547 amino acids) Uncharacterized ORF; Protein of unknown function	3.46888	5.67	1	2	2	2	547	60.8857	9.53955
	Afu5g12890	Afu5g12890 AspGDID:ASPL0000108343 COORDS:Chr5_A_fumigatus_Af293:3381478-3379940C, translated using codon table 1 (512 amino acids) Uncharacterized ORF; Ortholog of <i>A. nidulans FGSC A4</i> : AN6826, <i>A. niger CBS 513.88</i> : An14g06450, <i>A. oryzae RIB40</i> : AO090120000402, <i>Aspergillus wentii</i> : Aspwe1_0058891 and <i>Aspergillus sydowii</i> : Aspsy1_0143996	3.43846	4.49	1	3	3	3	512	59.9216	5.35107
	Afu1g15900	Afu1g15900 AspGDID:ASPL0000102653 COORDS:Chr1_A_fumigatus_Af293:4301933-4304928W, translated using codon table 1 (937 amino acids) Uncharacterized ORF; Ortholog(s) have cytosol, nuclear membrane localization	3.4224	1.92	1	2	2	2	937	105.1	4.75439
	Afu1g13900	Afu1g13900 AspGDID:ASPL0000102458 COORDS:Chr1_A_fumigatus_Af293:3711604-3716855W, translated using codon table 1 (1680 amino acids) Uncharacterized ORF; Ortholog(s) have DNA-directed RNA polymerase activity, role in mRNA export from nucleus, nucleolus organization, protein localization to nucleolar rDNA repeats and DNA-directed RNA polymerase I complex, cytosol localization	3.26351	1.19	1	2	2	2	1680	186.49	7.03467
	Afu5g02570	Afu5g02570 AspGDID:ASPL0000107437 COORDS:Chr5_A_fumigatus_Af293:665470-677364W, translated using codon table 1 (3880 amino acids) Uncharacterized ORF; Ortholog(s) have histone acetyltransferase activity	3.20844	1.21	1	2	2	2	3880	442.483	7.40088
	Afu2g02150	S10a AspGDID:ASPL0000103045 COORDS:Chr2_A_fumigatus_Af293:536724-537226W, translated using codon table 1 (116 amino acids) Uncharacterized ORF; Putative ribosomal protein S10	3.19369	16.38	1	2	2	2	116	13.0562	9.71533
	Afu6g11620	Afu6g11620 AspGDID:ASPL0000109511 COORDS:Chr6_A_fumigatus_Af293:2883600-2884478W, translated using codon table 1 (292 amino acids) Uncharacterized ORF; Formyltetrahydrofolate deformylase	3.12699	14.73	1	3	3	3	292	32.2338	7.45947
	Afu5g05820	Afu5g05820 AspGDID:ASPL0000107659 COORDS:Chr5_A_fumigatus_Af293:1354916-1353658C, translated using codon table 1 (355 amino acids) Uncharacterized ORF; Ortholog(s) have homoserine kinase activity, role in homoserine metabolic process, threonine biosynthetic process and cytoplasm localization	3.09112	6.48	1	2	2	2	355	38.4901	6.7417
	Afu4g03850	Afu4g03850 AspGDID:ASPL0000106204 COORDS:Chr4_A_fumigatus_Af293:1081525-1084590W, translated using codon table 1 (894 amino acids) Uncharacterized ORF; Ortholog(s) have protein serine/threonine kinase activity, protein tyrosine kinase activity	3.07027	3.8	1	3	3	3	894	99.7308	9.43701
	Afu4g08070	Afu4g08070 AspGDID:ASPL0000106521 COORDS:Chr4_A_fumigatus_Af293:2096703-2098332W, translated using codon table 1 (492 amino acids) Uncharacterized ORF; Ortholog(s) have glycylpeptide N-tetradecanoyltransferase activity, role in establishment of cell polarity, replicative cell aging and cytosol localization	3.02649	4.88	1	2	2	2	492	56.2198	8.08936
	Afu5g11760	Afu5g11760 AspGDID:ASPL0000108233 COORDS:Chr5_A_fumigatus_Af293:3025861-3026948W, translated using codon table 1 (341 amino acids) Uncharacterized ORF; Ortholog(s) have cytoplasm localization	3.01788	6.74	1	2	2	2	341	37.0492	6.29053
	Afu2g11510	Afu2g11510 AspGDID:ASPL0000103865 COORDS:Chr2_A_fumigatus_Af293:2966147-2968230W, translated using codon table 1 (650 amino acids) Uncharacterized ORF; Ortholog(s) have role in cellular response to drug, rRNA processing, ribosomal large subunit biogenesis, ribosomal subunit export from nucleus and nucleolus, preribosome, large subunit precursor, spindle localization	2.75691	3.38	1	2	2	2	650	73.251	8.86572
	Afu4g09110	ccp1 AspGDID:ASPL0000106626 COORDS:Chr4_A_fumigatus_Af293:2379568-2378394C, translated using codon table 1 (366 amino acids) Uncharacterized ORF; Putative cytochrome c peroxidase; protein induced by heat shock and by hydrogen peroxide; transcript up-regulated in conidia exposed to neutrophils	2.69533	9.02	1	3	3	3	366	40.3542	8.55811
	Afu5g03520	Afu5g03520 AspGDID:ASPL0000107530 COORDS:Chr5_A_fumigatus_Af293:949870-951084W, translated using codon table 1 (323 amino acids) Verified ORF; Immunoreactive secreted protein	2.69069	6.5	1	2	2	2	323	35.4962	6.46826
	Afu1g06820	Afu1g06820 AspGDID:ASPL0000101850 COORDS:Chr1_A_fumigatus_Af293:1947751-1945964C, translated using codon table 1 (438 amino acids) Verified ORF; Protein of unknown function identified by mass spectrometry; transcript up-regulated in conidia exposed to neutrophils	2.61914	5.25	1	2	2	2	438	50.168	5.46533
	Afu1g14240	Afu1g14240 AspGDID:ASPL0000102492 COORDS:Chr1_A_fumigatus_Af293:3805320-3802861C, translated using codon table 1 (761 amino acids) Uncharacterized ORF; Ortholog(s) have role in Golgi vesicle transport and Golgi membrane localization	2.57372	3.81	1	2	2	2	761	83.7762	5.42725
	Afu4g10550	Afu4g10550 AspGDID:ASPL0000106769 COORDS:Chr4_A_fumigatus_Af293:2761860-2764480W, translated using codon table 1 (853 amino acids) Uncharacterized ORF; Ortholog(s) have role in ascospore formation and cytosol, nucleus localization	2.57223	2.11	1	2	2	2	853	92.5366	4.62744
	Afu2g12180	Afu2g12180 AspGDID:ASPL0000103932 COORDS:Chr2_A_fumigatus_Af293:3139671-3138380C, translated using codon table 1 (327 amino acids) Uncharacterized ORF; Ortholog(s) have Golgi apparatus, endoplasmic reticulum, fungal-type vacuole membrane localization	2.44309	5.5	1	2	2	2	327	36.175	8.60205
	Afu4g13460	Afu4g13460 AspGDID:ASPL0000107052 COORDS:Chr4_A_fumigatus_Af293:3526697-3523093C, translated using codon table 1 (1120 amino acids) Uncharacterized ORF; Ortholog(s) have DNA translocase activity, chromatin binding, single-stranded DNA binding activity	2.41987	2.41	1	2	2	2	1120	128.08	6.3667
	Afu3g08640	Afu3g08640 AspGDID:ASPL0000105266 COORDS:Chr3_A_fumigatus_Af293:2213730-2212518C, translated using codon table 1 (340 amino acids) Uncharacterized ORF; Ortholog(s) have sequence-specific DNA binding activity and role in cellular response to drug, cellular response to osmotic stress, translational initiation	2.20845	7.65	1	2	2	2	340	37.6889	6.69775
	Afu5g02920	Afu5g02920 AspGDID:ASPL0000107471 COORDS:Chr5_A_fumigatus_Af293:774997-773874C, translated using codon table 1 (352 amino acids) Uncharacterized ORF; Ortholog(s) have NAD+ binding, sequence-specific DNA binding activity, role in nitrogen catabolite repression of transcription from RNA polymerase II promoter, regulation of nitrate assimilation and nucleus localization	2.16964	6.82	1	2	2	2	352	38.7556	6.45557
	Afu4g06860	Afu4g06860 AspGDID:ASPL0000106400 COORDS:Chr4_A_fumigatus_Af293:1770590-1770090C, translated using codon table 1 (98 amino acids) Uncharacterized ORF; Ortholog of <i>Aspergillus fumigatus A1163</i> : AFUB_063930	2.13251	37.76	1	2	2	2	98	10.8894	5.73193
	Afu1g05060	Afu1g05060 AspGDID:ASPL0000101675 COORDS:Chr1_A_fumigatus_Af293:1451784-1450481C, translated using codon table 1 (364 amino acids) Uncharacterized ORF; Ortholog(s) have uroporphyrinogen decarboxylase activity, role in heme biosynthetic process and cytosol, nucleus localization	2.11477	4.4	1	2	2	2	364	40.931	6.80029
	Afu1g03550	ilv3B AspGDID:ASPL0000101525 COORDS:Chr1_A_fumigatus_Af293:1027642-1025678C, translated using codon table 1 (608 amino acids) Uncharacterized ORF; Putative mitochondrial dihydroxy acid dehydratase; SrbA-regulated during hypoxia	1.9363	4.44	1	2	2	2	608	64.9506	6.65381
	Afu7g05220	Afu7g05220 AspGDID:ASPL0000110215 COORDS:Chr7_A_fumigatus_Af293:1234390-1232048C, translated using codon table 1 (697 amino acids) Uncharacterized ORF; Putative mitochondrial carrier protein	1.75709	2.73	1	2	2	2	697	78.1795	8.96826
	Afu1g07090	Afu1g07090 AspGDID:ASPL0000101875 COORDS:Chr1_A_fumigatus_Af293:2015732-2011032C, translated using codon table 1 (1526 amino acids) Uncharacterized ORF; Ortholog of <i>A. nidulans FGSC A4</i> : AN5154, <i>A. niger CBS 513.88</i> : An07g09710, <i>A. oryzae RIB40</i> : AO090012000961, <i>Aspergillus wentii</i> : Aspwe1_0155743 and <i>Aspergillus sydowii</i> : Aspsy1_0134266	1.75331	1.51	1	2	2	2	1526	164.391	6.65381
	Afu2g09130	Afu2g09130 AspGDID:ASPL0000103631 COORDS:Chr2_A_fumigatus_Af293:2344713-2343731C, translated using codon table 1 (268 amino acids) Uncharacterized ORF; Putative NADH-ubiquinone dehydrogenase, 24 kDa subunit; induced by exposure to artemisinin	1.72949	7.09	1	2	2	2	268	29.7518	7.04932
	Afu2g00880	Afu2g00880 AspGDID:ASPL0000102920 COORDS:Chr2_A_fumigatus_Af293:198608-200494W, translated using codon table 1 (611 amino acids) Uncharacterized ORF; Has domain(s) with predicted sequence-specific DNA binding RNA polymerase II transcription factor activity, zinc ion binding activity, role in regulation of transcription, DNA-templated and nucleus localization	0	4.26	1	2	2	2	611	67.8586	8.03076
	Afu6g11160	idi1 AspGDID:ASPL0000109466 COORDS:Chr6_A_fumigatus_Af293:2753055-2752098C, translated using codon table 1 (279 amino acids) Uncharacterized ORF; Isopentenyl diphosphate isomerase; SrbA-regulated during hypoxia	0	5.02	1	2	2	2	279	31.5708	5.04639
	Afu3g12510	Afu3g12510 AspGDID:ASPL0000105647 COORDS:Chr3_A_fumigatus_Af293:3303007-3305658W, translated using codon table 1 (825 amino acids) Uncharacterized ORF; Ortholog(s) have cytoplasm localization	0	5.94	1	3	3	3	825	90.2938	7.03467
	Afu5g06710	Afu5g06710 AspGDID:ASPL0000107747 COORDS:Chr5_A_fumigatus_Af293:1646867-1648603W, translated using codon table 1 (475 amino acids) Uncharacterized ORF; Ortholog(s) have cytosol, nucleus localization	0	3.79	1	2	2	2	475	53.6043	5.24951

## Sheet: MpkC GFP_CR 10 min
Accession	Accession	Description	Score	Coverage	# Proteins	# Unique Peptides	# Peptides	# PSMs	# AAs	MW [kDa]	calc. pI
Afu8g05440	Afu3g06550	Afu3g06550 AspGDID:ASPL0000105066 COORDS:Chr3_A_fumigatus_Af293:1623469-1625008W, translated using codon table 1 (469 amino acids) Uncharacterized ORF; Has domain(s) with predicted phosphatase activity, phosphoserine phosphatase activity and role in L-serine biosynthetic process, metabolic process	149.162	69.08	1	20	20	30	469	51.8419	5.89697
Afu3g12100	Afu5g09100	mpkC AspGDID:ASPL0000107981 COORDS:Chr5_A_fumigatus_Af293:2340794-2342470W, translated using codon table 1 (378 amino acids) Verified ORF; Putative mitogen activated protein kinase (MAPK); involved in the oxidative stress response; transcript abundance increases in response to carbon source and oxidative stress	98.6548	64.81	1	13	16	22	378	43.2801	5.75732
Afu6g06350	Afu1g12940	sakA AspGDID:ASPL0000102362 COORDS:Chr1_A_fumigatus_Af293:3428181-3429807W, translated using codon table 1 (366 amino acids) Verified ORF; Putative mitogen-activated protein kinase (MAPK) with predicted roles in the osmotic and oxidative stress responses; involved in sensing nitrogen in the medium	36.0186	28.69	1	7	8	10	366	41.9334	5.60498
Afu5g06420	Afu3g10660	erg13 AspGDID:ASPL0000105464 COORDS:Chr3_A_fumigatus_Af293:2760689-2762268W, translated using codon table 1 (460 amino acids) Uncharacterized ORF; Putative hydroxymethyl glutaryl-coenzyme A synthase with a predicted role in ergosterol biosynthesis; SrbA-regulated during hypoxia	34.2163	26.96	1	7	7	7	460	50.7644	6.55127
	Afu7g01860	sti1 AspGDID:ASPL0000109981 COORDS:Chr7_A_fumigatus_Af293:501500-503455W, translated using codon table 1 (581 amino acids) Verified ORF; Putative heat shock protein; protein levels increase in response to amphotericin B; transcript induced by exposure to human airway epithelial cells; induced by gliotoxin exposure	30.247	18.24	1	7	7	8	581	64.2614	5.57959
	Afu3g10310	Afu3g10310 AspGDID:ASPL0000105429 COORDS:Chr3_A_fumigatus_Af293:2671052-2673496W, translated using codon table 1 (743 amino acids) Uncharacterized ORF; Ortholog(s) have acetolactate synthase activity, flavin adenine dinucleotide binding activity, role in isoleucine biosynthetic process, valine biosynthetic process and acetolactate synthase complex, mitochondrion localization	26.9495	16.82	1	9	9	10	743	81.4649	8.54346
	Afu7g05370	aspB AspGDID:ASPL0000110230 COORDS:Chr7_A_fumigatus_Af293:1290537-1292385W, translated using codon table 1 (463 amino acids) Verified ORF; Putative septin; Yap1-dependent induction in response to hydrogen peroxide; localizes to septa and to rings at the base of developing phialides; hypoxia repressed protein	24.2082	19.44	1	6	7	7	463	52.5207	6.97607
	Afu1g13710	Afu1g13710 AspGDID:ASPL0000102439 COORDS:Chr1_A_fumigatus_Af293:3650512-3647224C, translated using codon table 1 (1064 amino acids) Uncharacterized ORF; Isoleucyl-tRNA synthetase, cytoplasmic	23.4209	9.68	1	8	8	8	1064	122.315	6.43018
	Afu4g03760	Afu4g03760 AspGDID:ASPL0000106195 COORDS:Chr4_A_fumigatus_Af293:1054642-1057888W, translated using codon table 1 (1060 amino acids) Uncharacterized ORF; Putative glycine dehydrogenase	22.385	7.92	1	8	8	8	1060	115.13	7.15186
	Afu1g15450	Afu1g15450 AspGDID:ASPL0000102610 COORDS:Chr1_A_fumigatus_Af293:4172637-4171167C, translated using codon table 1 (424 amino acids) Uncharacterized ORF; Ortholog(s) have adenylosuccinate synthase activity, sulfinylpropanyl adenylate synthase activity	21.9835	19.58	1	6	6	7	424	46.6189	6.90283
	Afu7g00250	tub2 AspGDID:ASPL0000109824 COORDS:Chr7_A_fumigatus_Af293:70221-71948W, translated using codon table 1 (448 amino acids) Uncharacterized ORF; Tubulin beta-2 subunit; predicted gene pair with AFUA_1G10910 (tubA)	20.3925	16.96	1	3	4	4	448	49.8598	4.98291
	Afu5g07120	Afu5g07120 AspGDID:ASPL0000107787 COORDS:Chr5_A_fumigatus_Af293:1769812-1771261W, translated using codon table 1 (352 amino acids) Uncharacterized ORF; RNP domain protein; reacts with rabbit immunosera exposed to A. fumigatus conidia	20.2468	19.89	1	3	3	3	352	37.116	9.15869
	Afu5g02750	Afu5g02750 AspGDID:ASPL0000107455 COORDS:Chr5_A_fumigatus_Af293:720857-719993C, translated using codon table 1 (158 amino acids) Uncharacterized ORF; Cytochrome c oxidase subunit Va with a predicted role in oxidative phosphorylation; induced by exposure to artemisinin	19.929	28.48	1	3	3	5	158	17.9802	5.68115
	Afu7g04070	Afu7g04070 AspGDID:ASPL0000110102 COORDS:Chr7_A_fumigatus_Af293:916318-915016C, translated using codon table 1 (369 amino acids) Uncharacterized ORF; Ortholog(s) have 3-deoxy-7-phosphoheptulonate synthase activity, role in aromatic amino acid family biosynthetic process and cytoplasm, nucleus localization	19.0322	20.6	1	4	4	4	369	40.0468	6.7417
	Afu1g02980	Afu1g02980 AspGDID:ASPL0000101468 COORDS:Chr1_A_fumigatus_Af293:854826-855623W, translated using codon table 1 (265 amino acids) Uncharacterized ORF; Putative 6-phosphogluconolactonase; calcium downregulated	18.7749	25.28	1	5	5	5	265	28.8198	6.27783
	Afu2g13720	Afu2g13720 AspGDID:ASPL0000104087 COORDS:Chr2_A_fumigatus_Af293:3562458-3563730W, translated using codon table 1 (374 amino acids) Uncharacterized ORF; Ortholog(s) have RNA polymerase I activity, RNA polymerase III activity	18.7506	28.61	1	5	5	5	374	42.3207	6.55127
	Afu2g07420	sac6 AspGDID:ASPL0000103465 COORDS:Chr2_A_fumigatus_Af293:1889973-1887748C, translated using codon table 1 (646 amino acids) Verified ORF; Putative actin-bundling protein, fimbrin; conidia-enriched protein	17.9285	7.74	1	3	3	4	646	72.4336	6.12549
	Afu8g05440	atp4 AspGDID:ASPL0000110874 COORDS:Chr8_A_fumigatus_Af293:1265282-1266290W, translated using codon table 1 (274 amino acids) Uncharacterized ORF; Mitochondrial ATPase subunit; hypoxia repressed protein	17.8752	25.55	1	5	5	5	274	29.7087	9.34912
	Afu6g02910	argEF AspGDID:ASPL0000108747 COORDS:Chr6_A_fumigatus_Af293:603327-600472C, translated using codon table 1 (906 amino acids) Verified ORF; Mitochondrial bifunctional enzyme with N-acetyl-gamma-glutamyl-phosphate reductase and acetylglutamate kinase activity, catalyzes the second and third step in arginine biosynthesis	17.5117	7.73	1	6	6	6	906	99.3845	8.14795
	Afu6g08750	Afu6g08750 AspGDID:ASPL0000109231 COORDS:Chr6_A_fumigatus_Af293:2073566-2071674C, translated using codon table 1 (578 amino acids) Uncharacterized ORF; Ortholog(s) have role in hyphal growth and cytosol, mitochondrion localization	17.4142	14.36	1	5	5	5	578	62.9819	8.17725
	Afu6g07940	Afu6g07940 AspGDID:ASPL0000109154 COORDS:Chr6_A_fumigatus_Af293:1837939-1839097W, translated using codon table 1 (318 amino acids) Uncharacterized ORF; Putative lactoylglutathione lyase	16.4801	29.87	1	5	5	5	318	36.5071	6.39209
	Afu6g04970	Afu6g04970 AspGDID:ASPL0000108951 COORDS:Chr6_A_fumigatus_Af293:1181194-1182540W, translated using codon table 1 (428 amino acids) Uncharacterized ORF; Ortholog(s) have O-phospho-L-serine:2-oxoglutarate aminotransferase activity, role in L-serine biosynthetic process, purine nucleobase biosynthetic process and cytosol localization	16.4685	16.12	1	4	4	4	428	46.8644	6.81494
	Afu1g00460	Afu1g00460 AspGDID:ASPL0000101218 COORDS:Chr1_A_fumigatus_Af293:146969-145247C, translated using codon table 1 (507 amino acids) Uncharacterized ORF; Ortholog(s) have intracellular localization	16.466	11.05	1	4	4	5	507	55.8111	6.15088
	Afu5g02370	Afu5g02370 AspGDID:ASPL0000107417 COORDS:Chr5_A_fumigatus_Af293:611752-609421C, translated using codon table 1 (686 amino acids) Uncharacterized ORF; Vacuolar ATP synthase catalytic subunit A; hypoxia induced protein; putative essential gene; induced by exposure to human airway epithelial cells	16.4628	10.79	1	3	3	3	686	74.865	6.18896
	Afu7g03980	Afu7g03980 AspGDID:ASPL0000110093 COORDS:Chr7_A_fumigatus_Af293:893752-895260W, translated using codon table 1 (468 amino acids) Uncharacterized ORF; Ortholog(s) have role in translational initiation and cytosol, eukaryotic 43S preinitiation complex, eukaryotic translation initiation factor 3 complex, eIF3m, nucleus localization	15.5631	17.31	1	6	6	6	468	51.0816	5.05908
	Afu1g09010	Afu1g09010 AspGDID:ASPL0000101967 COORDS:Chr1_A_fumigatus_Af293:2333751-2335765W, translated using codon table 1 (651 amino acids) Uncharacterized ORF; Ortholog(s) have cytosol localization	15.4235	10.14	1	4	4	4	651	72.8652	7.06396
	Afu2g12400	Afu2g12400 AspGDID:ASPL0000103954 COORDS:Chr2_A_fumigatus_Af293:3185304-3186292W, translated using codon table 1 (227 amino acids) Uncharacterized ORF; Putative ATP synthase oligomycin sensitivity conferral protein	15.2448	18.06	1	4	4	4	227	24.3742	9.64209
	Afu6g10470	zpr1 AspGDID:ASPL0000109402 COORDS:Chr6_A_fumigatus_Af293:2596608-2598107W, translated using codon table 1 (475 amino acids) Uncharacterized ORF; Putative zinc finger protein; transcript highly induced during conidial germination	14.6496	13.47	1	5	5	5	475	53.5291	4.66553
	Afu2g15940	Afu2g15940 AspGDID:ASPL0000104311 COORDS:Chr2_A_fumigatus_Af293:4216706-4215369C, translated using codon table 1 (445 amino acids) Uncharacterized ORF; Cofactor for methionyl-and glutamyl-tRNA synthetases	14.4025	16.4	1	4	4	4	445	47.4928	6.96143
	Afu2g11475	Afu2g11475 AspGDID:ASPL0000363557 COORDS:Chr2_A_fumigatus_Af293:2956635-2957821W, translated using codon table 1 (305 amino acids) Uncharacterized ORF; Ortholog(s) have role in endocytosis, establishment or maintenance of actin cytoskeleton polarity, vacuole organization and integral component of Golgi membrane localization	14.1869	17.38	1	3	3	3	305	33.5423	5.2749
	Afu3g06530	sC AspGDID:ASPL0000105064 COORDS:Chr3_A_fumigatus_Af293:1618981-1616721C, translated using codon table 1 (574 amino acids) Uncharacterized ORF; Putative ATP sulfurylase; sulfate adenylyltransferase; reacts with rabbit immunosera exposed to A. fumigatus conidia; hypoxia repressed protein	13.9416	9.41	1	4	4	4	574	64.2932	7.06396
	Afu4g12870	Afu4g12870 AspGDID:ASPL0000106993 COORDS:Chr4_A_fumigatus_Af293:3368445-3370387W, translated using codon table 1 (602 amino acids) Uncharacterized ORF; Putative methylmalonate-semialdehyde dehydrogenase; transcript up-regulated in conidia exposed to neutrophils	13.6909	3.49	1	2	2	3	602	63.8246	8.03076
	Afu4g13720	mpkA AspGDID:ASPL0000107078 COORDS:Chr4_A_fumigatus_Af293:3591547-3593138W, translated using codon table 1 (424 amino acids) Verified ORF; Mitogen-activated protein kinase; activated by phosphorylation; role in cell wall signaling and the oxidative stress response; mpkA(p)-lacZ expression increased by cell wall disturbing compounds; required for adaptation to iron starvation	13.4743	9.43	1	1	3	4	424	48.4352	5.88428
	Afu5g12570	Afu5g12570 AspGDID:ASPL0000108311 COORDS:Chr5_A_fumigatus_Af293:3257995-3258330W, translated using codon table 1 (83 amino acids) Uncharacterized ORF; Ortholog(s) have RNA binding activity, role in mRNA splicing, via spliceosome and U4/U6 x U5 tri-snRNP complex, U6 snRNP, cytoplasm, nucleolus, small nucleolar ribonucleoprotein complex localization	13.4394	51.81	1	2	2	2	83	9.3466	4.37354
	Afu1g11480	Afu1g11480 AspGDID:ASPL0000102211 COORDS:Chr1_A_fumigatus_Af293:3031787-3030921C, translated using codon table 1 (168 amino acids) Uncharacterized ORF; Protein of unknown function; transcript up-regulated in conidia exposed to neutrophils	13.4072	39.88	1	5	5	5	168	18.216	5.52881
	Afu5g10560	Afu5g10560 AspGDID:ASPL0000108120 COORDS:Chr5_A_fumigatus_Af293:2704203-2703448C, translated using codon table 1 (196 amino acids) Uncharacterized ORF; Cytochrome c oxidase subunit V	13.3566	25	1	4	4	4	196	22.1855	9.94971
	Afu3g08980	Afu3g08980 AspGDID:ASPL0000105299 COORDS:Chr3_A_fumigatus_Af293:2294770-2296443W, translated using codon table 1 (536 amino acids) Uncharacterized ORF; Ortholog(s) have threonine synthase activity, role in threonine biosynthetic process and cytosol, nucleus localization	12.8826	12.5	1	4	4	4	536	59.2332	6.20166
	Afu5g03690	Afu5g03690 AspGDID:ASPL0000107547 COORDS:Chr5_A_fumigatus_Af293:987794-986454C, translated using codon table 1 (424 amino acids) Uncharacterized ORF; Ortholog(s) have phosphatidylinositol transporter activity	12.8689	13.92	1	4	4	5	424	46.141	4.84326
	Afu6g03460	Afu6g03460 AspGDID:ASPL0000108801 COORDS:Chr6_A_fumigatus_Af293:741171-742895W, translated using codon table 1 (574 amino acids) Uncharacterized ORF; Has domain(s) with predicted ATP binding activity	12.6055	9.93	1	4	4	4	574	63.4223	6.13818
	Afu5g07890	Afu5g07890 AspGDID:ASPL0000107861 COORDS:Chr5_A_fumigatus_Af293:1979250-1978604C, translated using codon table 1 (149 amino acids) Uncharacterized ORF; Putative single-stranded DNA binding protein family member	12.2341	27.52	1	3	3	4	149	16.2432	9.68604
	Afu2g09850	Afu2g09850 AspGDID:ASPL0000103701 COORDS:Chr2_A_fumigatus_Af293:2516744-2518045W, translated using codon table 1 (355 amino acids) Uncharacterized ORF; Putative oxidoreductase, 2-nitropropane dioxygenase family; transcript up-regulated in conidia exposed to neutrophils	12.2195	14.08	1	4	4	4	355	37.6787	7.02002
	Afu5g07300	Afu5g07300 AspGDID:ASPL0000107804 COORDS:Chr5_A_fumigatus_Af293:1814759-1815768W, translated using codon table 1 (260 amino acids) Uncharacterized ORF; Electron transfer flavoprotein, beta subunit	12.2049	16.54	1	3	3	3	260	28.2232	8.96826
	Afu3g13870	nsdD AspGDID:ASPL0000105780 COORDS:Chr3_A_fumigatus_Af293:3674484-3676292W, translated using codon table 1 (493 amino acids) Verified ORF; Putative GATA-type transcriptional activator; required during an early stage of mating; plays a role in resistance toward cell wall stress	12.0589	12.78	1	4	4	4	493	52.9912	9.26123
	Afu5g07050	Afu5g07050 AspGDID:ASPL0000107780 COORDS:Chr5_A_fumigatus_Af293:1745205-1746800W, translated using codon table 1 (463 amino acids) Uncharacterized ORF; Proteasome regulatory particle subunit; transcript induced by exposure to human airway epithelial cells	12.0401	10.8	1	3	3	3	463	51.4175	5.75732
	Afu6g13330	Afu6g13330 AspGDID:ASPL0000109674 COORDS:Chr6_A_fumigatus_Af293:3382648-3383137W, translated using codon table 1 (112 amino acids) Verified ORF; Putative RNA binding protein of unknown function; conidia-enriched protein; transcript up-regulated in conidia exposed to neutrophils	11.8069	37.5	1	2	2	2	112	12.4831	6.15088
	Afu2g01040	Afu2g01040 AspGDID:ASPL0000102935 COORDS:Chr2_A_fumigatus_Af293:239825-238336C, translated using codon table 1 (379 amino acids) Uncharacterized ORF; Putative formaldehyde dehydrogenase; transcript up-regulated in conidia exposed to neutrophils	11.5506	15.3	1	3	3	3	379	40.0182	7.26904
	Afu3g12100	Afu3g12100 AspGDID:ASPL0000105606 COORDS:Chr3_A_fumigatus_Af293:3178707-3181079W, translated using codon table 1 (694 amino acids) Uncharacterized ORF; Putative trehalase phosphorylase with a predicted role in the glucose-1-phosphate pathway	11.5002	6.92	1	3	3	3	694	78.2557	6.1001
	Afu5g10640	Afu5g10640 AspGDID:ASPL0000108128 COORDS:Chr5_A_fumigatus_Af293:2721762-2723271W, translated using codon table 1 (391 amino acids) Uncharacterized ORF; Ortholog(s) have tyrosine-tRNA ligase activity, role in tyrosyl-tRNA aminoacylation and cytosol, nucleus localization	11.2763	12.79	1	5	5	5	391	43.5878	6.58057
	Afu3g07680	Afu3g07680 AspGDID:ASPL0000105174 COORDS:Chr3_A_fumigatus_Af293:1941416-1940148C, translated using codon table 1 (422 amino acids) Uncharacterized ORF; Putative ran GTPase activating protein	11.2151	12.09	1	3	3	3	422	46.1998	4.67822
	Afu5g02850	Afu5g02850 AspGDID:ASPL0000107464 COORDS:Chr5_A_fumigatus_Af293:754834-756051W, translated using codon table 1 (324 amino acids) Uncharacterized ORF; Has domain(s) with predicted arylformamidase activity and role in tryptophan catabolic process to kynurenine	11.1625	11.42	1	3	3	4	324	36.303	5.21143
	Afu3g13820	Afu3g13820 AspGDID:ASPL0000105775 COORDS:Chr3_A_fumigatus_Af293:3651038-3650223C, translated using codon table 1 (201 amino acids) Uncharacterized ORF; Putative HET-C2 protein; transcript induced by exposure to human airway epithelial cells	10.9031	16.92	1	3	3	3	201	22.1986	6.94678
	Afu4g03630	erg6 AspGDID:ASPL0000106182 COORDS:Chr4_A_fumigatus_Af293:1025739-1024484C, translated using codon table 1 (377 amino acids) Uncharacterized ORF; Putative sterol 24-C-methyltransferase with a predicted role in ergosterol biosynthesis; transcript downregulated in response to amphotericin B; induced by exposure to artemisinin; SrbA-regulated during hypoxia	10.773	11.94	1	4	4	4	377	42.5439	6.43018
	Afu3g11390	Afu3g11390 AspGDID:ASPL0000105537 COORDS:Chr3_A_fumigatus_Af293:2988245-2989876W, translated using codon table 1 (465 amino acids) Uncharacterized ORF; Ortholog(s) have role in positive regulation of RNA polymerase II transcriptional preinitiation complex assembly, proteasome regulatory particle assembly, ubiquitin-dependent protein catabolic process	10.2905	8.6	1	3	3	3	465	51.5677	5.30029
	Afu1g15000	Afu1g15000 AspGDID:ASPL0000102567 COORDS:Chr1_A_fumigatus_Af293:4029547-4031693W, translated using codon table 1 (643 amino acids) Uncharacterized ORF; Putative isopropylmalate synthase; transcript highly induced during conidial germination; SrbA-regulated during hypoxia	10.2601	7	1	4	4	4	643	71.1504	5.68115
	Afu6g07540	Afu6g07540 AspGDID:ASPL0000109114 COORDS:Chr6_A_fumigatus_Af293:1715811-1713540C, translated using codon table 1 (548 amino acids) Uncharacterized ORF; Ortholog(s) have chaperonin-containing T-complex localization	10.0214	6.2	1	3	3	3	548	59.8493	5.51611
	Afu1g15960	Afu1g15960 AspGDID:ASPL0000102659 COORDS:Chr1_A_fumigatus_Af293:4331468-4333260W, translated using codon table 1 (554 amino acids) Uncharacterized ORF; Ortholog(s) have flavin adenine dinucleotide binding, glutathione transferase activity, glutathione-disulfide reductase activity	9.91569	8.66	1	3	3	3	554	60.0714	8.70459
	Afu6g03540	acuE AspGDID:ASPL0000108809 COORDS:Chr6_A_fumigatus_Af293:768975-770805W, translated using codon table 1 (539 amino acids) Verified ORF; Putative malate synthase; protein abundant in conidia	9.90509	8.72	1	4	4	4	539	61.0212	8.11865
	Afu7g02020	Afu7g02020 AspGDID:ASPL0000109997 COORDS:Chr7_A_fumigatus_Af293:544081-544744W, translated using codon table 1 (105 amino acids) Uncharacterized ORF; Has domain(s) with predicted hydrolase activity, acting on acid anhydrides, catalyzing transmembrane movement of substances activity, role in proton transport and vacuolar proton-transporting V-type ATPase complex localization	9.88797	28.57	1	3	3	4	105	11.7859	5.21143
	Afu5g12260	tigA AspGDID:ASPL0000108282 COORDS:Chr5_A_fumigatus_Af293:3183118-3184297W, translated using codon table 1 (368 amino acids) Uncharacterized ORF; Putative disulfide isomerase	9.79248	12.5	1	3	3	3	368	40.2289	6.44287
	Afu2g01920	Afu2g01920 AspGDID:ASPL0000103022 COORDS:Chr2_A_fumigatus_Af293:479695-481689W, translated using codon table 1 (664 amino acids) Uncharacterized ORF; Ortholog(s) have cytosol localization	9.5848	6.78	1	3	3	3	664	74.2475	7.1958
	Afu1g09330	Afu1g09330 AspGDID:ASPL0000101999 COORDS:Chr1_A_fumigatus_Af293:2420356-2421522W, translated using codon table 1 (345 amino acids) Uncharacterized ORF; Ortholog(s) have sequence-specific DNA binding activity and role in translational initiation	9.56528	9.86	1	3	3	3	345	37.1759	4.88135
	Afu3g14540	hsp30 AspGDID:ASPL0000105843 COORDS:Chr3_A_fumigatus_Af293:3853746-3853204C, translated using codon table 1 (180 amino acids) Verified ORF; Putative 30-kilodalton heat shock protein; conidia-enriched protein; protein levels increase in response to amphotericin B and hydrogen peroxide	9.5537	24.44	1	4	4	4	180	20.4503	6.55127
	Afu1g11690	Afu1g11690 AspGDID:ASPL0000102233 COORDS:Chr1_A_fumigatus_Af293:3078136-3076712C, translated using codon table 1 (455 amino acids) Uncharacterized ORF; Ortholog(s) have role in actin cortical patch assembly, actin nucleation, positive regulation of actin nucleation and actin cortical patch, cytosol, medial cortex, nucleus, old growing cell tip localization	9.45383	10.77	1	2	2	2	455	44.9764	11.4438
	Afu5g04370	Afu5g04370 AspGDID:ASPL0000107616 COORDS:Chr5_A_fumigatus_Af293:1179535-1181640W, translated using codon table 1 (666 amino acids) Uncharacterized ORF; Putative NADH-quinone oxidoreductase, subunit G	9.32725	9.46	1	4	4	4	666	73.3247	6.16357
	Afu3g01580	Afu3g01580 AspGDID:ASPL0000104678 COORDS:Chr3_A_fumigatus_Af293:397771-395356C, translated using codon table 1 (646 amino acids) Uncharacterized ORF; Putative glucose-methanol-choline (GMC) oxidoreductase; protein induced by hydrogen peroxide; hypoxia induced protein; repressed by gliotoxin exposure	8.82186	6.81	1	4	4	4	646	72.1047	7.41553
	Afu6g03810	Afu6g03810 AspGDID:ASPL0000108836 COORDS:Chr6_A_fumigatus_Af293:840093-839212C, translated using codon table 1 (255 amino acids) Uncharacterized ORF; Putative mitochondrial ATP synthase D chain; hypoxia induced protein	8.80444	13.73	1	3	3	3	255	28.6782	9.0415
	Afu5g11380	Afu5g11380 AspGDID:ASPL0000108197 COORDS:Chr5_A_fumigatus_Af293:2924786-2923943C, translated using codon table 1 (197 amino acids) Uncharacterized ORF; Putative Rho-GDP dissociation inhibitor; transcript and protein levels increased in response to amphotericin B	8.56089	30.46	1	4	4	4	197	22.3004	5.90967
	Afu3g06260	Afu3g06260 AspGDID:ASPL0000105037 COORDS:Chr3_A_fumigatus_Af293:1548887-1549628W, translated using codon table 1 (114 amino acids) Uncharacterized ORF; Ortholog(s) have translation initiation factor binding activity and cytosol, multi-eIF complex, nucleus localization	8.40843	37.72	1	4	4	4	114	13.0458	8.60205
	Afu1g09840	tim44 AspGDID:ASPL0000102050 COORDS:Chr1_A_fumigatus_Af293:2554479-2552871C, translated using codon table 1 (515 amino acids) Uncharacterized ORF; Mitochondrial inner membrane translocase subunit	8.10206	7.96	1	3	3	3	515	57.7095	9.11475
	Afu5g05500	Afu5g05500 AspGDID:ASPL0000107629 COORDS:Chr5_A_fumigatus_Af293:1277444-1278887W, translated using codon table 1 (424 amino acids) Uncharacterized ORF; Ortholog(s) have phosphoglycerate dehydrogenase activity, role in serine family amino acid biosynthetic process and cytosol localization	7.94326	7.78	1	2	2	2	424	45.8868	7.00537
	Afu6g04010	Afu6g04010 AspGDID:ASPL0000108856 COORDS:Chr6_A_fumigatus_Af293:901498-904822W, translated using codon table 1 (962 amino acids) Uncharacterized ORF; Ortholog(s) have importin-alpha export receptor activity, role in cell division, protein export from nucleus and nuclear membrane localization	7.4685	2.91	1	2	2	2	962	108.421	5.37646
	Afu3g11640	Afu3g11640 AspGDID:ASPL0000105562 COORDS:Chr3_A_fumigatus_Af293:3058607-3059789W, translated using codon table 1 (368 amino acids) Uncharacterized ORF; Homoserine dehydrogenase; no human homolog	7.31895	8.42	1	2	2	2	368	38.4803	5.87158
	Afu3g12270	Afu3g12270 AspGDID:ASPL0000105623 COORDS:Chr3_A_fumigatus_Af293:3237221-3238007W, translated using codon table 1 (235 amino acids) Uncharacterized ORF; Putative glutathione peroxidase; peroxiredoxin; transcript upregulated in hyphae exposed to neutrophils	7.13322	11.49	1	2	2	2	235	25.7393	9.21729
	Afu2g04010	tpsB AspGDID:ASPL0000103227 COORDS:Chr2_A_fumigatus_Af293:1094679-1092973C, translated using codon table 1 (479 amino acids) Verified ORF; Putative trehalose-6-phosphate synthase; role in trehalose biosynthesis; expression up during heat shock; hypervirulent in combination with tpsA mutation, in a mouse model of pulmonary infection; predicted gene pair with AFUA_6G12950	7.12013	5.22	2	2	2	2	479	53.7666	7.43018
	Afu5g09400	Afu5g09400 AspGDID:ASPL0000108009 COORDS:Chr5_A_fumigatus_Af293:2418391-2419402W, translated using codon table 1 (294 amino acids) Uncharacterized ORF; Putative carbonyl reductase; transcript up-regulated in conidia exposed to neutrophils	6.8983	13.95	1	4	4	5	294	31.4496	6.30322
	Afu1g15860	Afu1g15860 AspGDID:ASPL0000102649 COORDS:Chr1_A_fumigatus_Af293:4290367-4288413C, translated using codon table 1 (591 amino acids) Uncharacterized ORF; Has domain(s) with predicted role in intracellular protein transport, retrograde vesicle-mediated transport, Golgi to ER, transport, vesicle-mediated transport and COPI vesicle coat, clathrin adaptor complex localization	6.85939	5.25	1	2	2	2	591	65.3323	5.87158
	Afu6g10060	Afu6g10060 AspGDID:ASPL0000109362 COORDS:Chr6_A_fumigatus_Af293:2481374-2482598W, translated using codon table 1 (276 amino acids) Uncharacterized ORF; Ortholog(s) have actin filament binding activity and role in actin cytoskeleton organization, barbed-end actin filament capping, cellular protein localization, mitotic cytokinesis, regulation of cell shape	6.84895	9.78	1	2	2	2	276	30.4033	5.85889
	Afu5g10610	rip1 AspGDID:ASPL0000108125 COORDS:Chr5_A_fumigatus_Af293:2715644-2714448C, translated using codon table 1 (298 amino acids) Uncharacterized ORF; Ubiquinol-cytochrome c reductase iron-sulphur subunit precursor with a predicted role in oxidative phosphorylation; hypoxia induced protein; induced by exposure to artemisinin; SrbA-regulated during hypoxia	6.67425	12.08	1	2	2	2	298	32.5887	8.95361
	Afu1g02070	Afu1g02070 AspGDID:ASPL0000101377 COORDS:Chr1_A_fumigatus_Af293:611102-612423W, translated using codon table 1 (319 amino acids) Uncharacterized ORF; Cytochrome C1	6.56432	9.09	1	2	2	2	319	35.1036	8.22119
	Afu5g05820	Afu5g05820 AspGDID:ASPL0000107659 COORDS:Chr5_A_fumigatus_Af293:1354916-1353658C, translated using codon table 1 (355 amino acids) Uncharacterized ORF; Ortholog(s) have homoserine kinase activity, role in homoserine metabolic process, threonine biosynthetic process and cytoplasm localization	6.56402	8.45	1	2	2	2	355	38.4901	6.7417
	Afu1g09970	Afu1g09970 AspGDID:ASPL0000102063 COORDS:Chr1_A_fumigatus_Af293:2578608-2579924W, translated using codon table 1 (365 amino acids) Uncharacterized ORF; Ortholog(s) have role in ascospore formation, cellular response to cadmium ion, detoxification of cadmium ion	6.55837	9.86	1	2	2	2	365	40.9887	6.3667
	Afu1g09470	Afu1g09470 AspGDID:ASPL0000102013 COORDS:Chr1_A_fumigatus_Af293:2448655-2447399C, translated using codon table 1 (386 amino acids) Uncharacterized ORF; Putative class V aminotransferase; transcript up-regulated in conidia exposed to neutrophils	6.41158	6.99	1	2	2	2	386	41.8237	6.96143
	Afu4g06900	Afu4g06900 AspGDID:ASPL0000106404 COORDS:Chr4_A_fumigatus_Af293:1787004-1789272W, translated using codon table 1 (573 amino acids) Uncharacterized ORF; Ortholog(s) have asparagine synthase (glutamine-hydrolyzing) activity, role in asparagine biosynthetic process and cytosol, nucleus localization	5.98445	5.41	1	2	2	2	573	64.6714	6.29053
	Afu3g11170	Afu3g11170 AspGDID:ASPL0000105515 COORDS:Chr3_A_fumigatus_Af293:2928974-2931529W, translated using codon table 1 (759 amino acids) Uncharacterized ORF; Ortholog(s) have sequence-specific DNA binding activity and role in carotenoid biosynthetic process, circadian rhythm, conidiophore development	5.97893	6.59	1	4	4	4	759	84.1513	6.7124
	Afu5g11040	Afu5g11040 AspGDID:ASPL0000108164 COORDS:Chr5_A_fumigatus_Af293:2828675-2829826W, translated using codon table 1 (360 amino acids) Uncharacterized ORF; Ortholog(s) have pantoate-beta-alanine ligase activity, role in pantothenate biosynthetic process and cytosol, nucleus localization	5.94455	6.39	1	2	2	2	360	39.7746	8.20654
	Afu2g09870	tif35 AspGDID:ASPL0000103703 COORDS:Chr2_A_fumigatus_Af293:2523373-2524473W, translated using codon table 1 (290 amino acids) Uncharacterized ORF; Eukaryotic translation initiation factor 3 subunit G	5.94215	8.28	1	2	2	2	290	31.8511	8.79248
	Afu2g03580	Afu2g03580 AspGDID:ASPL0000103185 COORDS:Chr2_A_fumigatus_Af293:953968-955580W, translated using codon table 1 (518 amino acids) Uncharacterized ORF; Ortholog(s) have phenylalanine-tRNA ligase activity, role in phenylalanyl-tRNA aminoacylation and cytosol, phenylalanine-tRNA ligase complex localization	5.92832	5.21	1	2	2	2	518	58.509	7.44482
	Afu3g10360	Afu3g10360 AspGDID:ASPL0000105434 COORDS:Chr3_A_fumigatus_Af293:2688254-2685337C, translated using codon table 1 (878 amino acids) Uncharacterized ORF; Ortholog(s) have protein transporter activity and role in ascospore formation, intracellular protein transport, protein retention in Golgi apparatus, retrograde transport, endosome to Golgi	5.86981	3.3	1	2	2	2	878	99.6631	5.96045
	Afu5g10650	Afu5g10650 AspGDID:ASPL0000108129 COORDS:Chr5_A_fumigatus_Af293:2725117-2723747C, translated using codon table 1 (412 amino acids) Uncharacterized ORF; Has domain(s) with predicted FMN binding, oxidoreductase activity, oxidoreductase activity, acting on the CH-NH2 group of donors, pyridoxamine-phosphate oxidase activity	5.81767	6.55	1	2	2	2	412	45.9339	6.25244
	Afu4g14380	Afu4g14380 AspGDID:ASPL0000107143 COORDS:Chr4_A_fumigatus_Af293:3803235-3802361C, translated using codon table 1 (266 amino acids) Verified ORF; Protein of unknown function; transcript downregulated in response to voriconazole	5.74179	9.77	1	2	2	2	266	29.9935	7.86963
	Afu2g03140	Afu2g03140 AspGDID:ASPL0000103143 COORDS:Chr2_A_fumigatus_Af293:823665-822897C, translated using codon table 1 (211 amino acids) Uncharacterized ORF; Ortholog(s) have peptide-methionine (S)-S-oxide reductase activity, role in cellular response to hydrogen peroxide and cytosol, nucleus localization	5.63303	12.32	1	2	2	2	211	23.5745	7.1958
	AfuMt00120	AfuMt00120 AspGDID:ASPL0000366358 COORDS:mito_A_fumigatus_Af293:25862-26623W, translated using codon table 4 (253 amino acids) Uncharacterized ORF; Ortholog(s) have cytochrome-c oxidase activity, role in aerobic respiration, mitochondrial electron transport, cytochrome c to oxygen and mitochondrial respiratory chain complex IV localization	5.50914	10.67	1	2	2	2	253	28.9926	4.76709
	Afu5g12890	Afu5g12890 AspGDID:ASPL0000108343 COORDS:Chr5_A_fumigatus_Af293:3381478-3379940C, translated using codon table 1 (512 amino acids) Uncharacterized ORF; Ortholog of <i>A. nidulans FGSC A4</i> : AN6826, <i>A. niger CBS 513.88</i> : An14g06450, <i>A. oryzae RIB40</i> : AO090120000402, <i>Aspergillus wentii</i> : Aspwe1_0058891 and <i>Aspergillus sydowii</i> : Aspsy1_0143996	5.41225	4.1	1	2	2	2	512	59.9216	5.35107
	Afu5g13865	Afu5g13865 AspGDID:ASPL0000408407 COORDS:Chr5_A_fumigatus_Af293:3639676-3637668C, translated using codon table 1 (252 amino acids) Uncharacterized ORF; Ortholog(s) have ATP-dependent RNA helicase inhibitor activity, RNA binding activity	5.36625	10.71	1	2	2	2	252	26.1878	10.3452
	Afu6g08300	Afu6g08300 AspGDID:ASPL0000109187 COORDS:Chr6_A_fumigatus_Af293:1940980-1944815W, translated using codon table 1 (1235 amino acids) Uncharacterized ORF; Ortholog(s) have role in regulation of circadian rhythm	5.34332	2.43	1	2	2	2	1235	138.512	8.92432
	Afu5g05680	Afu5g05680 AspGDID:ASPL0000107645 COORDS:Chr5_A_fumigatus_Af293:1322763-1324274W, translated using codon table 1 (464 amino acids) Uncharacterized ORF; Ortholog(s) have translation release factor activity, codon specific activity and role in asexual sporulation resulting in formation of a cellular spore, cellular response to nitrogen starvation, cytokinesis, translational termination	5.29102	4.74	1	2	2	2	464	51.8989	6.48096
	Afu4g03650	Afu4g03650 AspGDID:ASPL0000106184 COORDS:Chr4_A_fumigatus_Af293:1028974-1030431W, translated using codon table 1 (446 amino acids) Uncharacterized ORF; Ribosome associated DnaJ chaperone Zuotin	5.14723	5.16	1	2	2	2	446	51.2243	8.19189
	Afu2g03590	Afu2g03590 AspGDID:ASPL0000103186 COORDS:Chr2_A_fumigatus_Af293:956883-956337C, translated using codon table 1 (88 amino acids) Uncharacterized ORF; Putative ribosomal protein S21e; transcript induced by exposure to human airway epithelial cells	4.71254	19.32	1	2	2	2	88	10.0029	8.30908
	Afu3g12460	Afu3g12460 AspGDID:ASPL0000105642 COORDS:Chr3_A_fumigatus_Af293:3290265-3291746W, translated using codon table 1 (493 amino acids) Uncharacterized ORF; Ortholog of <i>A. nidulans FGSC A4</i> : AN11707, <i>A. niger CBS 513.88</i> : An02g08400, <i>A. oryzae RIB40</i> : AO090005000723, <i>Neosartorya fischeri NRRL 181</i> : NFIA_064840 and <i>Aspergillus wentii</i> : Aspwe1_0371733	4.49512	5.27	1	2	2	2	493	53.284	9.93506
	Afu3g13480	Afu3g13480 AspGDID:ASPL0000105743 COORDS:Chr3_A_fumigatus_Af293:3565478-3566600W, translated using codon table 1 (308 amino acids) Uncharacterized ORF; Translation initiation factor 2 alpha subunit	4.4665	14.61	1	4	4	4	308	35.014	5.8208
	Afu8g04810	Afu8g04810 AspGDID:ASPL0000110815 COORDS:Chr8_A_fumigatus_Af293:1104248-1103015C, translated using codon table 1 (336 amino acids) Uncharacterized ORF; Ortholog(s) have role in circadian regulation of gene expression, conidium formation, establishment or maintenance of bipolar cell polarity regulating cell shape and protein phosphorylation, <a href="#GOsection">more</a>	4.34897	5.95	1	2	2	2	336	39.5131	7.31299
	Afu6g12770	Afu6g12770 AspGDID:ASPL0000109620 COORDS:Chr6_A_fumigatus_Af293:3226794-3225505C, translated using codon table 1 (381 amino acids) Uncharacterized ORF; Ortholog of <i>A. nidulans FGSC A4</i> : AN3716, <i>A. niger CBS 513.88</i> : An08g10710, <i>A. oryzae RIB40</i> : AO090003000397, <i>Aspergillus wentii</i> : Aspwe1_0102826 and <i>Aspergillus sydowii</i> : Aspsy1_0032599	4.31773	4.99	1	2	2	2	381	43.4463	5.40186
	Afu1g07090	Afu1g07090 AspGDID:ASPL0000101875 COORDS:Chr1_A_fumigatus_Af293:2015732-2011032C, translated using codon table 1 (1526 amino acids) Uncharacterized ORF; Ortholog of <i>A. nidulans FGSC A4</i> : AN5154, <i>A. niger CBS 513.88</i> : An07g09710, <i>A. oryzae RIB40</i> : AO090012000961, <i>Aspergillus wentii</i> : Aspwe1_0155743 and <i>Aspergillus sydowii</i> : Aspsy1_0134266	4.21256	2.03	1	2	2	2	1526	164.391	6.65381
	Afu1g02670	Afu1g02670 AspGDID:ASPL0000101437 COORDS:Chr1_A_fumigatus_Af293:776882-775673C, translated using codon table 1 (320 amino acids) Uncharacterized ORF; ARP2/3 complex 34 kDa subunit; hypoxia induced protein	4.02988	6.88	1	2	2	2	320	36.915	6.87354
	Afu4g06690	Afu4g06690 AspGDID:ASPL0000106383 COORDS:Chr4_A_fumigatus_Af293:1733950-1731132C, translated using codon table 1 (859 amino acids) Uncharacterized ORF; Ortholog(s) have nucleotide binding, ribonucleoside-diphosphate reductase activity, thioredoxin disulfide as acceptor activity	3.47242	5.01	1	3	3	3	859	96.0463	6.66846
	Afu5g12160	Afu5g12160 AspGDID:ASPL0000108272 COORDS:Chr5_A_fumigatus_Af293:3150617-3152384W, translated using codon table 1 (506 amino acids) Uncharacterized ORF; Putative alpha-1,2-mannosyltransferase with a predicted role in N-linked protein glycosylation; 1 predicted transmembrane domain	2.61234	5.73	1	2	2	3	506	58.8282	5.89697
	Afu3g14370	Afu3g14370 AspGDID:ASPL0000105827 COORDS:Chr3_A_fumigatus_Af293:3811987-3816428W, translated using codon table 1 (1453 amino acids) Uncharacterized ORF; Ortholog(s) have cytoplasm localization	1.85422	2.27	1	3	3	3	1453	162.524	8.5874
	Afu6g06580	Afu6g06580 AspGDID:ASPL0000109019 COORDS:Chr6_A_fumigatus_Af293:1433532-1432446C, translated using codon table 1 (269 amino acids) Uncharacterized ORF; Ortholog(s) have phosphomannomutase activity, role in ER to Golgi vesicle-mediated transport, establishment or maintenance of cell polarity, nuclear envelope organization, protein targeting to ER and cytosol, nucleus localization	1.735	7.43	1	2	2	2	269	30.5733	5.66846
	Afu1g13740	Afu1g13740 AspGDID:ASPL0000102442 COORDS:Chr1_A_fumigatus_Af293:3658931-3663766W, translated using codon table 1 (1578 amino acids) Uncharacterized ORF; Predicted pentafunctional polypeptide; predicted essential gene	1.71895	2.34	1	3	3	3	1578	171.364	6.68311
Afu3g06550	Afu3g10240	Afu3g10240 AspGDID:ASPL0000105422 COORDS:Chr3_A_fumigatus_Af293:2649693-2642482C, translated using codon table 1 (2327 amino acids) Uncharacterized ORF; Ortholog(s) have cytosol, nucleus localization	260.429	35.2	1	59	59	69	2327	258.955	5.94775
Afu5g09100	Afu7g01460	Afu7g01460 AspGDID:ASPL0000109941 COORDS:Chr7_A_fumigatus_Af293:380737-379723C, translated using codon table 1 (259 amino acids) Uncharacterized ORF; Ribosomal protein S5	216.139	56.37	1	13	13	52	259	28.2875	10.5356
Afu1g12940	Afu1g07440	hsp70 AspGDID:ASPL0000101909 COORDS:Chr1_A_fumigatus_Af293:2102587-2104621W, translated using codon table 1 (638 amino acids) Verified ORF; Molecular chaperone; conidia-enriched protein	195.457	65.05	1	32	33	45	638	69.6176	5.17334
Afu7g00250	Afu2g13530	Afu2g13530 AspGDID:ASPL0000104068 COORDS:Chr2_A_fumigatus_Af293:3518148-3521066W, translated using codon table 1 (839 amino acids) Verified ORF; Putative translation elongation factor EF-2 subunit; protein abundant in conidia; protein induced by heat shock	177.659	52.21	1	33	34	45	839	93.1394	6.96143
Afu3g10310	Afu1g06390	tef1 AspGDID:ASPL0000101807 COORDS:Chr1_A_fumigatus_Af293:1831593-1833461W, translated using codon table 1 (494 amino acids) Verified ORF; Putative translation elongation factor EF-1 alpha subunit; protein abundant in conidia; protein induced by heat shock	176.493	62.96	1	20	20	38	494	53.8089	9.1001
Afu3g13870	Afu2g08040	Afu2g08040 AspGDID:ASPL0000103524 COORDS:Chr2_A_fumigatus_Af293:2064984-2068747W, translated using codon table 1 (1148 amino acids) Uncharacterized ORF; C6 finger domain protein; transcript up-regulated in conidia exposed to neutrophils	175.591	32.49	1	33	33	46	1148	125.856	8.1626
Afu6g03810	Afu8g05570	Afu8g05570 AspGDID:ASPL0000110886 COORDS:Chr8_A_fumigatus_Af293:1302301-1307445W, translated using codon table 1 (1497 amino acids) Uncharacterized ORF; Ortholog(s) have DNA binding, sequence-specific DNA binding transcription factor activity, transcription coactivator activity, transcription corepressor activity	162.048	34.2	1	38	38	43	1497	169.361	6.99072
Afu4g03760	Afu4g03410	fhpA AspGDID:ASPL0000106160 COORDS:Chr4_A_fumigatus_Af293:972646-973887W, translated using codon table 1 (413 amino acids) Uncharacterized ORF; Putative flavohemoprotein; protein induced by heat shock and hypoxia	144.47	62.23	1	21	21	32	413	45.5801	6.13818
Afu7g03980	Afu2g15550	Afu2g15550 AspGDID:ASPL0000104272 COORDS:Chr2_A_fumigatus_Af293:4104096-4101795C, translated using codon table 1 (712 amino acids) Uncharacterized ORF; Ortholog(s) have nitrate reductase (NADPH) activity and role in Mo-molybdopterin cofactor biosynthetic process	139.864	51.4	1	21	21	30	712	74.4887	7.29834
Afu3g09030	Afu1g03010	Afu1g03010 AspGDID:ASPL0000101471 COORDS:Chr1_A_fumigatus_Af293:869019-866374C, translated using codon table 1 (881 amino acids) Uncharacterized ORF; Ortholog(s) have U2-type spliceosomal complex localization	128.08	24.63	1	20	20	31	881	100.781	9.94971
Afu3g10660	Afu2g09290	hsp60 AspGDID:ASPL0000103647 COORDS:Chr2_A_fumigatus_Af293:2378663-2376729C, translated using codon table 1 (587 amino acids) Verified ORF; Putative antigenic mitochondrial protein; reacts with rabbit immunosera exposed to A. fumigatus conidia; hypoxia induced protein	124.723	59.28	1	25	25	29	587	61.9117	5.64307
Afu3g08980	Afu3g04220	Afu3g04220 AspGDID:ASPL0000104938 COORDS:Chr3_A_fumigatus_Af293:1190959-1197288W, translated using codon table 1 (2092 amino acids) Uncharacterized ORF; Putative fatty acid synthase beta subunit; calcium downregulated; repressed by exposure to artemisinin; no human homolog	124.196	21.61	1	26	26	28	2092	231.898	6.27783
Afu7g01860	Afu6g04600	Afu6g04600 AspGDID:ASPL0000108914 COORDS:Chr6_A_fumigatus_Af293:1069099-1067587C, translated using codon table 1 (477 amino acids) Uncharacterized ORF; Ortholog of <i>A. nidulans FGSC A4</i> : AN6560, <i>A. niger CBS 513.88</i> : An15g00728, <i>A. oryzae RIB40</i> : AO090701000086, <i>Aspergillus wentii</i> : Aspwe1_0324754 and <i>Aspergillus sydowii</i> : Aspsy1_0037161	120.61	48.64	1	18	18	28	477	50.7436	10.228
Afu6g03460	Afu3g10450	Afu3g10450 AspGDID:ASPL0000105443 COORDS:Chr3_A_fumigatus_Af293:2706092-2708542W, translated using codon table 1 (816 amino acids) Uncharacterized ORF; Has domain(s) with predicted RNA binding activity and role in RNA processing	120.143	43.14	1	24	25	35	816	88.462	5.79541
Afu8g04170	Afu3g13400	nop5 AspGDID:ASPL0000105735 COORDS:Chr3_A_fumigatus_Af293:3545829-3547784W, translated using codon table 1 (591 amino acids) Uncharacterized ORF; Putative nucleolar protein	119.557	45.69	1	19	19	27	591	64.5228	7.60596
Afu1g07160	Afu3g07480	Afu3g07480 AspGDID:ASPL0000105155 COORDS:Chr3_A_fumigatus_Af293:1875540-1878141W, translated using codon table 1 (722 amino acids) Uncharacterized ORF; Ortholog(s) have nucleus localization	117.756	44.46	1	23	23	30	722	80.9236	9.81787
Afu1g00460	Afu5g04170	hsp90 AspGDID:ASPL0000107596 COORDS:Chr5_A_fumigatus_Af293:1108402-1110583W, translated using codon table 1 (706 amino acids) Verified ORF; Heat shock protein; allergen Asp f 12; likely essential; required for conidiation and cell wall integrity; transcript induced by growth on hydrogen peroxide; enters the nucleus in response to heat shock	115.565	32.44	1	23	23	29	706	80.5903	5.0083
Afu2g10600	Afu5g03120	Afu5g03120 AspGDID:ASPL0000107491 COORDS:Chr5_A_fumigatus_Af293:846908-842554C, translated using codon table 1 (1418 amino acids) Uncharacterized ORF; Ortholog(s) have 5'-3' exoribonuclease activity, magnesium ion binding activity and cytoplasmic mRNA processing body, cytoplasmic stress granule, cytosol localization	114.977	29.83	1	31	31	34	1418	159.853	7.06396
Afu2g13720	Afu4g07360	metH AspGDID:ASPL0000106450 COORDS:Chr4_A_fumigatus_Af293:1914045-1911526C, translated using codon table 1 (774 amino acids) Uncharacterized ORF; Putative cobalamin-independent methionine synthase; protein induced by heat shock; Yap1-dependent induction in response to hydrogen peroxide; reacts with rabbit immunosera exposed to A. fumigatus conidia; no human homolog	110.537	42.89	1	25	25	29	774	86.8405	6.78564
Afu1g12250	Afu6g09920	Afu6g09920 AspGDID:ASPL0000109348 COORDS:Chr6_A_fumigatus_Af293:2439681-2441534W, translated using codon table 1 (617 amino acids) Uncharacterized ORF; Ortholog of <i>A. nidulans FGSC A4</i> : AN10946, <i>A. niger CBS 513.88</i> : An11g07970, <i>A. oryzae RIB40</i> : AO090001000626, <i>Neosartorya fischeri NRRL 181</i> : NFIA_055650 and <i>Aspergillus wentii</i> : Aspwe1_0045804	108.601	50.08	1	21	21	27	617	65.3072	9.56885
Afu3g11390	Afu8g03930	hscA AspGDID:ASPL0000110728 COORDS:Chr8_A_fumigatus_Af293:839316-841607W, translated using codon table 1 (614 amino acids) Verified ORF; Putative Hsp70 chaperone; Yap1-dependent induction in response to hydrogen peroxide; hypoxia induced protein	108.007	49.84	1	22	22	25	614	66.9316	5.38916
Afu6g13370	Afu4g12750	Afu4g12750 AspGDID:ASPL0000106981 COORDS:Chr4_A_fumigatus_Af293:3344997-3342675C, translated using codon table 1 (750 amino acids) Uncharacterized ORF; Ortholog(s) have role in deadenylation-dependent decapping of nuclear-transcribed mRNA and cytosol, nucleus localization	107.416	46.27	1	23	23	27	750	84.8371	6.99072
Afu1g15960	Afu6g11890	Afu6g11890 AspGDID:ASPL0000109535 COORDS:Chr6_A_fumigatus_Af293:2972392-2969433C, translated using codon table 1 (930 amino acids) Uncharacterized ORF; Putative dynamin GTPase	105.864	35.7	1	21	21	27	930	104.337	6.82959
Afu4g12170	Afu3g04210	Afu3g04210 AspGDID:ASPL0000104937 COORDS:Chr3_A_fumigatus_Af293:1188450-1182737C, translated using codon table 1 (1857 amino acids) Uncharacterized ORF; Fatty acid synthase alpha subunit; transcript induced by exposure to human airway epithelial cells; no human homolog	105.844	17.61	1	23	23	28	1857	204.472	6.48096
Afu7g05370	Afu6g10650	Afu6g10650 AspGDID:ASPL0000109420 COORDS:Chr6_A_fumigatus_Af293:2633292-2631089C, translated using codon table 1 (657 amino acids) Uncharacterized ORF; Putative ATP citrate lyase, subunit 1; protein induced by heat shock	104.262	46.73	1	21	21	26	657	71.9031	8.48486
Afu6g02910	Afu3g11070	pdcA AspGDID:ASPL0000105505 COORDS:Chr3_A_fumigatus_Af293:2890318-2892286W, translated using codon table 1 (569 amino acids) Verified ORF; Putative pyruvate decarboxylase with a predicted role in pyruvate metabolism; reacts with rabbit immunosera exposed to A. fumigatus conidia; higher expression in 48 h biofilm vs planktonic cells; protein increases during hypoxia	101.061	50.97	1	17	17	20	569	62.9591	6.53662
Afu5g10560	Afu6g04740	act1 AspGDID:ASPL0000108928 COORDS:Chr6_A_fumigatus_Af293:1114434-1113100C, translated using codon table 1 (393 amino acids) Verified ORF; Actin	100.878	54.45	1	14	14	20	393	43.8651	6.27783
Afu5g02750	Afu6g06770	aspf22 AspGDID:ASPL0000109039 COORDS:Chr6_A_fumigatus_Af293:1480347-1478847C, translated using codon table 1 (438 amino acids) Verified ORF; Putative enolase; allergen Asp f 22; conidia-enriched protein; transcript induced by growth on hydrogen peroxide; hypoxia induced protein; transcript induced by exposure to human airway epithelial cells	99.3929	49.09	1	16	16	23	438	47.2763	5.57959
Afu1g15450	Afu5g10550	Afu5g10550 AspGDID:ASPL0000108119 COORDS:Chr5_A_fumigatus_Af293:2702208-2700129C, translated using codon table 1 (519 amino acids) Uncharacterized ORF; ATP synthase F1, beta subunit; reacts with rabbit immunosera exposed to A. fumigatus conidia; hypoxia induced protein	95.9724	57.03	1	18	19	23	519	55.586	5.43994
Afu4g13720	Afu5g05710	Afu5g05710 AspGDID:ASPL0000107648 COORDS:Chr5_A_fumigatus_Af293:1330422-1332169W, translated using codon table 1 (487 amino acids) Uncharacterized ORF; Ortholog(s) have pseudouridine synthase activity	95.288	41.27	1	17	17	22	487	54.6913	8.5874
Afu6g07940	Afu4g06620	Afu4g06620 AspGDID:ASPL0000106377 COORDS:Chr4_A_fumigatus_Af293:1712343-1713780W, translated using codon table 1 (458 amino acids) Uncharacterized ORF; Glutamate/Leucine/Phenylalanine/Valine dehydrogenase; reacts with rabbit immunosera exposed to A. fumigatus conidia; hypoxia induced protein	94.5155	70.09	1	21	21	25	458	49.3369	6.1001
Afu1g10050	Afu2g08670	Afu2g08670 AspGDID:ASPL0000103586 COORDS:Chr2_A_fumigatus_Af293:2234495-2227401C, translated using codon table 1 (2292 amino acids) Uncharacterized ORF; Ortholog(s) have acetyl-CoA carboxylase activity, biotin carboxylase activity and role in long-chain fatty acid biosynthetic process, protein import into nucleus, regulation of mitosis	93.8695	16.88	1	27	27	29	2292	254.784	6.3667
Afu4g13390	Afu1g10350	pgkA AspGDID:ASPL0000102099 COORDS:Chr1_A_fumigatus_Af293:2666254-2667669W, translated using codon table 1 (417 amino acids) Verified ORF; Putative phosphoglycerate kinase; reacts with rabbit immunosera exposed to conidia; hypoxia induced protein; transcript up-regulated in conidia exposed to neutrophils; induced by gliotoxin exposure	93.0575	55.88	1	20	20	24	417	44.7338	6.7417
Afu5g12260	Afu3g07640	pma1 AspGDID:ASPL0000105170 COORDS:Chr3_A_fumigatus_Af293:1930419-1933527W, translated using codon table 1 (988 amino acids) Verified ORF; Putative plasma membrane H+ ATPase; transcript upregulated during conidial germination and in response to amphotericin B; protein and transcript levels downregulated by caspofungin treatment	90.6415	29.96	1	18	18	23	988	108.923	5.36377
Afu5g07120	Afu3g09600	sik1 AspGDID:ASPL0000105358 COORDS:Chr3_A_fumigatus_Af293:2440680-2442368W, translated using codon table 1 (522 amino acids) Uncharacterized ORF; Ortholog(s) have role in rRNA processing and 90S preribosome, box C/D snoRNP complex, small-subunit processome localization	88.9914	45.59	1	15	15	20	522	58.1594	9.01221
Afu3g01580	Afu5g12250	Afu5g12250 AspGDID:ASPL0000108281 COORDS:Chr5_A_fumigatus_Af293:3179873-3182548W, translated using codon table 1 (731 amino acids) Uncharacterized ORF; Ortholog(s) have role in cellular response to DNA damage stimulus, interspecies interaction between organisms and cytosol, nucleus, polysome localization	88.9534	39.26	1	23	23	26	731	82.9925	6.22705
Afu5g12570	Afu2g11850	rpL3 AspGDID:ASPL0000103899 COORDS:Chr2_A_fumigatus_Af293:3060721-3062260W, translated using codon table 1 (392 amino acids) Uncharacterized ORF; Allergenic ribosomal L3 protein; allergen Asp f 23; transcript induced in response to dibutyryl cyclic AMP	88.7605	45.15	1	17	18	22	392	44.4167	10.1841
Afu3g13480	Afu4g13170	cpcB AspGDID:ASPL0000107023 COORDS:Chr4_A_fumigatus_Af293:3449811-3448364C, translated using codon table 1 (316 amino acids) Verified ORF; G-protein complex beta subunit; conidia-enriched protein; immunoreactive	88.6623	64.24	1	13	13	18	316	34.9574	6.52197
Afu5g12890	Afu1g10630	Afu1g10630 AspGDID:ASPL0000102127 COORDS:Chr1_A_fumigatus_Af293:2776408-2774958C, translated using codon table 1 (387 amino acids) Uncharacterized ORF; Putative S-adenosylmethionine synthetase; higher expression in 48 h biofilm vs planktonic cells; hypoxia induced protein	87.8978	58.91	1	16	16	21	387	42.1698	6.01123
Afu5g10610	Afu3g11830	pgmA AspGDID:ASPL0000105579 COORDS:Chr3_A_fumigatus_Af293:3113884-3115685W, translated using codon table 1 (555 amino acids) Uncharacterized ORF; Putative phosphoglucomutase; reacts with rabbit immunosera exposed to A. fumigatus conidia; hypoxia repressed protein; transcript up-regulated in conidia exposed to neutrophils	87.4769	56.04	1	22	22	24	555	60.4637	6.75635
Afu2g03830	Afu2g09960	ssc70 AspGDID:ASPL0000103712 COORDS:Chr2_A_fumigatus_Af293:2553995-2551772C, translated using codon table 1 (661 amino acids) Verified ORF; Putative mitochondrial Hsp70 chaperone; reacts with rabbit immunosera exposed to A. fumigatus conidia; hypoxia induced protein	87.096	38.88	1	19	19	23	661	71.9316	6.16357
Afu4g03630	Afu1g14220	nopA AspGDID:ASPL0000102490 COORDS:Chr1_A_fumigatus_Af293:3799657-3798472C, translated using codon table 1 (312 amino acids) Verified ORF; Nucleolar protein	85.7179	63.78	1	16	16	21	312	32.5521	10.2866
Afu3g12490	Afu4g07660	ded1 AspGDID:ASPL0000106481 COORDS:Chr4_A_fumigatus_Af293:1990592-1992696W, translated using codon table 1 (674 amino acids) Uncharacterized ORF; ATP-dependent RNA helicase	85.5193	43.62	1	21	22	25	674	72.0459	8.95361
Afu5g04410	Afu6g07770	Afu6g07770 AspGDID:ASPL0000109137 COORDS:Chr6_A_fumigatus_Af293:1773673-1775224W, translated using codon table 1 (501 amino acids) Uncharacterized ORF; Putative alanine aminotransferase	84.1794	44.71	1	15	15	21	501	55.1004	5.96045
Afu5g02850	Afu1g12890	Afu1g12890 AspGDID:ASPL0000102357 COORDS:Chr1_A_fumigatus_Af293:3406505-3407674W, translated using codon table 1 (300 amino acids) Uncharacterized ORF; Putative 60S Ribosomal protein L5	84.0226	59	1	13	13	19	300	34.7819	8.93896
Afu4g14040	Afu6g12930	acoA AspGDID:ASPL0000109636 COORDS:Chr6_A_fumigatus_Af293:3262693-3265559W, translated using codon table 1 (787 amino acids) Verified ORF; Mitochondrial aconitate hydratase; citric acid cycle enzyme; protein abundant in conidia; transcript induced in conidia exposed to neutrophils; reacts with rabbit immunosera exposed to A. fumigatus conidia; hypoxia induced	83.6253	39.64	1	24	24	25	787	85.4752	6.7124
Afu1g15460	Afu7g03680	Afu7g03680 AspGDID:ASPL0000110063 COORDS:Chr7_A_fumigatus_Af293:790326-786496C, translated using codon table 1 (1160 amino acids) Uncharacterized ORF; Ortholog(s) have inositol-polyphosphate 5-phosphatase activity and cell division site, cell tip, cytosol localization	83.1195	24.22	1	23	23	26	1160	129.673	6.72705
Afu5g11240	Afu7g05660	Afu7g05660 AspGDID:ASPL0000110259 COORDS:Chr7_A_fumigatus_Af293:1376127-1379437W, translated using codon table 1 (1065 amino acids) Uncharacterized ORF; Putative translation elongation factor eEF-3; protein induced by heat shock and hypoxia	82.4953	28.83	1	18	18	20	1065	117.694	6.17627
Afu6g13330	Afu6g02540	Afu6g02540 AspGDID:ASPL0000108708 COORDS:Chr6_A_fumigatus_Af293:481139-483203W, translated using codon table 1 (643 amino acids) Uncharacterized ORF; Has domain(s) with predicted actin binding activity	81.1364	43.23	1	16	16	19	643	65.9529	9.5249
Afu3g14370	Afu5g05450	rps1 AspGDID:ASPL0000107624 COORDS:Chr5_A_fumigatus_Af293:1266407-1265371C, translated using codon table 1 (256 amino acids) Uncharacterized ORF; 40S ribosomal protein S3Ae; 40S ribosomal protein S1; reacts with rabbit immunosera exposed to A. fumigatus conidia	78.7342	52.34	1	14	14	18	256	29.1829	10.0376
Afu2g08210	Afu6g04570	Afu6g04570 AspGDID:ASPL0000108911 COORDS:Chr6_A_fumigatus_Af293:1060589-1062452W, translated using codon table 1 (482 amino acids) Uncharacterized ORF; Putative translational elongation factor eEF-1 gamma subunit; protein induced by heat shock; transcript induced by exposure to human airway epithelial cells; snoRNA Afu-328 encoded within intron 2	78.2844	42.12	1	18	18	22	482	54.1488	7.63525
Afu6g07540	Afu1g02550	Afu1g02550 AspGDID:ASPL0000101425 COORDS:Chr1_A_fumigatus_Af293:746335-744583C, translated using codon table 1 (448 amino acids) Uncharacterized ORF; Tubulin alpha-1 subunit; gene pair with AFUA_2G14990 (tubulin alpha-2 subunit)	76.4838	49.33	1	13	14	18	448	49.9932	5.09717
Afu6g08750	Afu5g07240	Afu5g07240 AspGDID:ASPL0000107798 COORDS:Chr5_A_fumigatus_Af293:1801377-1803320W, translated using codon table 1 (647 amino acids) Uncharacterized ORF; Has domain(s) with predicted nucleic acid binding activity	76.1589	30.14	1	15	15	20	647	71.0997	5.35107
Afu1g09840	Afu1g11190	Afu1g11190 AspGDID:ASPL0000102182 COORDS:Chr1_A_fumigatus_Af293:2947142-2948249W, translated using codon table 1 (227 amino acids) Verified ORF; Putative eukaryotic translation elongation factor 1 subunit eEF1-beta; reacts with rabbit immunosera exposed to A. fumigatus conidia; induced by gliotoxin exposure	75.1171	63.44	1	10	10	17	227	25.2295	4.55127
Afu1g02070	Afu5g01970	gpdA AspGDID:ASPL0000107377 COORDS:Chr5_A_fumigatus_Af293:503797-505194W, translated using codon table 1 (338 amino acids) Verified ORF; Glyceraldehyde-3-phosphate dehydrogenase; predicted gene pair with AFUA_5G01030; protein induced by hydrogen peroxide; reacts with rabbit immunosera exposed to A. fumigatus conidia: induced by L-tyrosine	74.909	46.75	1	13	13	17	338	36.2916	7.43018
Afu5g13865	Afu6g04920	fdh AspGDID:ASPL0000108946 COORDS:Chr6_A_fumigatus_Af293:1161764-1163212W, translated using codon table 1 (418 amino acids) Verified ORF; Putative NAD-dependent formate dehydrogenase; protein more abundant in conidia than mycelia; transcript up-regulated in conidia exposed to neutrophils; protein induced by heat shock; SrbA-regulated during hypoxia	74.2864	46.17	1	14	14	17	418	45.7177	8.26514
Afu3g07680	Afu2g17110	cdc48 AspGDID:ASPL0000104427 COORDS:Chr2_A_fumigatus_Af293:4568058-4570820W, translated using codon table 1 (819 amino acids) Uncharacterized ORF; Putative cell division control protein; protein induced by heat shock	73.7745	28.45	1	17	17	19	819	90.162	5.22412
Afu6g04730	Afu4g12450	Afu4g12450 AspGDID:ASPL0000106952 COORDS:Chr4_A_fumigatus_Af293:3270803-3272689W, translated using codon table 1 (541 amino acids) Uncharacterized ORF; Putative PH domain protein; conserved lysine-rich protein; Yap1-dependent induction in response to hydrogen peroxide; hypoxia repressed protein	72.9347	50.65	1	14	14	16	541	56.9689	5.03369
Afu3g10360	Afu4g11650	kgd1 AspGDID:ASPL0000106873 COORDS:Chr4_A_fumigatus_Af293:3079845-3083210W, translated using codon table 1 (1057 amino acids) Uncharacterized ORF; Putative alpha-ketoglutarate dehydrogenase complex subunit; protein induced by heat shock	72.4386	25.35	1	17	17	19	1057	118.826	6.94678
Afu3g13440	Afu1g06710	Afu1g06710 AspGDID:ASPL0000101839 COORDS:Chr1_A_fumigatus_Af293:1922660-1920607C, translated using codon table 1 (564 amino acids) Uncharacterized ORF; Ortholog(s) have chaperonin-containing T-complex, nucleus localization	72.2331	40.43	1	16	16	18	564	60.9935	6.34131
Afu1g13740	Afu1g15810	Afu1g15810 AspGDID:ASPL0000102644 COORDS:Chr1_A_fumigatus_Af293:4274274-4272405C, translated using codon table 1 (566 amino acids) Uncharacterized ORF; Ortholog(s) have role in ascospore formation, sporocarp development involved in sexual reproduction and nucleus localization	71.6437	37.63	1	13	13	18	566	63.936	9.37842
Afu3g10610	Afu3g08380	ipp1 AspGDID:ASPL0000105241 COORDS:Chr3_A_fumigatus_Af293:2149763-2148296C, translated using codon table 1 (396 amino acids) Uncharacterized ORF; Putative inorganic diphosphatase; reacts with rabbit immunosera exposed to A. fumigatus conidia	70.9711	55.81	1	18	18	21	396	43.5964	7.76709
Afu1g06790	Afu4g11830	Afu4g11830 AspGDID:ASPL0000106891 COORDS:Chr4_A_fumigatus_Af293:3122796-3124999W, translated using codon table 1 (713 amino acids) Uncharacterized ORF; Ortholog(s) have U2-type spliceosomal complex localization	70.6111	28.61	1	14	14	17	713	83.3627	7.12256
Afu6g12770	Afu1g12610	hsp88 AspGDID:ASPL0000102329 COORDS:Chr1_A_fumigatus_Af293:3331407-3333764W, translated using codon table 1 (714 amino acids) Uncharacterized ORF; Hsp70 chaperone; conidia-enriched protein; induction in response to hydrogen peroxide Yap1-dependent	70.4692	31.93	1	18	18	19	714	79.9949	5.17334
Afu1g09330	Afu4g06840	Afu4g06840 AspGDID:ASPL0000106398 COORDS:Chr4_A_fumigatus_Af293:1768008-1766126C, translated using codon table 1 (537 amino acids) Uncharacterized ORF; Has domain(s) with predicted nucleic acid binding, nucleotide binding activity	69.9101	40.41	1	13	13	17	537	58.2254	5.87158
Afu1g11690	Afu6g06340	gfa1 AspGDID:ASPL0000108994 COORDS:Chr6_A_fumigatus_Af293:1344619-1347035W, translated using codon table 1 (694 amino acids) Uncharacterized ORF; Ortholog(s) have glutamine-fructose-6-phosphate transaminase (isomerizing) activity	69.8843	33.43	1	17	17	20	694	77.2379	6.69775
Afu8g04810	Afu4g03160	Afu4g03160 AspGDID:ASPL0000106134 COORDS:Chr4_A_fumigatus_Af293:886361-887395W, translated using codon table 1 (344 amino acids) Uncharacterized ORF; Ortholog(s) have U2-type spliceosomal complex, cytosol localization	69.0343	51.16	1	12	12	17	344	37.7829	5.8208
Afu5g02370	Afu1g13500	tktA AspGDID:ASPL0000102418 COORDS:Chr1_A_fumigatus_Af293:3591128-3588583C, translated using codon table 1 (684 amino acids) Verified ORF; Putative transketolase; protein abundant in conidia; protein induced by heat shock and by hydrogen peroxide; reacts with rabbit immunosera exposed to A. fumigatus conidia	68.8925	32.02	1	18	18	21	684	74.7807	6.59521
Afu2g12400	Afu6g05210	Afu6g05210 AspGDID:ASPL0000108976 COORDS:Chr6_A_fumigatus_Af293:1250905-1252499W, translated using codon table 1 (330 amino acids) Verified ORF; Putative NAD-dependent malate dehydrogenase with a predicted role in the citric acid cycle; transcript up-regulated in conidia exposed to neutrophils; phoB-regulated; reacts with rabbit immunosera exposed to A. fumigatus conidia	68.535	63.03	1	16	16	17	330	34.7885	7.23975
Afu1g10780	Afu2g08090	Afu2g08090 AspGDID:ASPL0000103529 COORDS:Chr2_A_fumigatus_Af293:2101134-2098578C, translated using codon table 1 (806 amino acids) Uncharacterized ORF; Protein of unknown function, phoB-regulated	67.9708	16.75	1	10	10	17	806	90.9972	9.87646
Afu4g05830	Afu3g06840	Afu3g06840 AspGDID:ASPL0000105095 COORDS:Chr3_A_fumigatus_Af293:1702997-1704159W, translated using codon table 1 (261 amino acids) Uncharacterized ORF; Putative cytosolic small ribosomal subunit S4	67.7952	42.15	1	12	12	18	261	29.4728	10.0669
Afu5g07300	Afu1g12390	Afu1g12390 AspGDID:ASPL0000102306 COORDS:Chr1_A_fumigatus_Af293:3269687-3271809W, translated using codon table 1 (568 amino acids) Uncharacterized ORF; Ortholog of S. cerevisiae SCD6; snoRNA Afu-200 encoded within intron 3	67.6124	37.5	1	12	12	15	568	59.2256	9.5542
Afu1g15000	Afu8g05320	Afu8g05320 AspGDID:ASPL0000110862 COORDS:Chr8_A_fumigatus_Af293:1239645-1241741W, translated using codon table 1 (556 amino acids) Verified ORF; Putative mitochondrial F1 ATPase subunit alpha; hypoxia induced protein	67.2855	35.97	1	18	18	19	556	59.8954	9.0708
Afu1g07090	Afu1g09630	Afu1g09630 AspGDID:ASPL0000102029 COORDS:Chr1_A_fumigatus_Af293:2492509-2488889C, translated using codon table 1 (1056 amino acids) Uncharacterized ORF; Ortholog of <i>A. nidulans FGSC A4</i> : AN1325, <i>A. niger CBS 513.88</i> : An08g01230, <i>A. oryzae RIB40</i> : AO090012000905, <i>Aspergillus wentii</i> : Aspwe1_0036403 and <i>Aspergillus sydowii</i> : Aspsy1_0053047	66.8565	24.72	1	16	16	20	1056	114.406	9.53955
Afu1g04640	Afu2g03290	artA AspGDID:ASPL0000103158 COORDS:Chr2_A_fumigatus_Af293:868250-867203C, translated using codon table 1 (261 amino acids) Verified ORF; 14-3-3 family protein; predicted gene pair with AFUA_6G06750; conidia-enriched protein; protein induced by hydrogen peroxide; reacts with rabbit immunosera exposed to A. fumigatus conidia; hypoxia repressed protein	66.8132	60.54	1	12	13	17	261	29.0836	4.84326
Afu6g04010	Afu6g06750	Afu6g06750 AspGDID:ASPL0000109037 COORDS:Chr6_A_fumigatus_Af293:1474803-1476209W, translated using codon table 1 (272 amino acids) Uncharacterized ORF; 14-3-3 family protein; predicted gene pair with AFUA_2G03290 (artA)	66.8038	54.78	1	10	11	15	272	30.6832	4.91943
Afu3g14020	Afu8g04410	Afu8g04410 AspGDID:ASPL0000110776 COORDS:Chr8_A_fumigatus_Af293:991594-993920W, translated using codon table 1 (710 amino acids) Uncharacterized ORF; Ortholog of <i>A. nidulans FGSC A4</i> : AN1453, <i>A. niger CBS 513.88</i> : An16g08630, <i>Aspergillus wentii</i> : Aspwe1_0117354, <i>Aspergillus sydowii</i> : Aspsy1_0143599 and <i>Aspergillus terreus NIH2624</i> : ATET_00054	66.6622	35.35	1	17	17	19	710	77.9938	5.60498
Afu7g02020	Afu2g10090	Afu2g10090 AspGDID:ASPL0000103724 COORDS:Chr2_A_fumigatus_Af293:2584422-2583412C, translated using codon table 1 (153 amino acids) Uncharacterized ORF; 40S ribosomal protein S15	66.0079	67.97	1	8	8	15	153	17.7036	10.0669
Afu2g11475	Afu2g09650	Afu2g09650 AspGDID:ASPL0000103682 COORDS:Chr2_A_fumigatus_Af293:2480020-2481781W, translated using codon table 1 (469 amino acids) Uncharacterized ORF; Aspartate transaminase; induced by L-tyrosine; transcript up-regulated in conidia exposed to neutrophils	65.5729	46.27	1	15	15	17	469	51.1509	8.48486
Afu3g03330	Afu5g14680	Afu5g14680 AspGDID:ASPL0000108517 COORDS:Chr5_A_fumigatus_Af293:3799759-3800442W, translated using codon table 1 (227 amino acids) Verified ORF; Protein with Yap1-dependent induction in response to hydrogen peroxide; calcium downregulated; induced by gliotoxin exposure	64.7404	66.08	1	11	11	15	227	25.4229	4.90674
Afu1g04950	Afu6g08050	gnd1 AspGDID:ASPL0000109165 COORDS:Chr6_A_fumigatus_Af293:1868427-1870349W, translated using codon table 1 (491 amino acids) Verified ORF; 6-phosphogluconate dehydrogenase; conidia-enriched protein; protein induced by heat shock; reacts with rabbit immunosera exposed to conidia; hypoxia-induced protein; transcript induced by exposure to human airway epithelial cells	64.0219	39.31	1	14	14	18	491	54.1233	5.93506
Afu3g05910	Afu5g06240	alcC AspGDID:ASPL0000107700 COORDS:Chr5_A_fumigatus_Af293:1495619-1494455C, translated using codon table 1 (350 amino acids) Verified ORF; Putative zinc-dependent alcohol dehydrogenase, involved in ethanol fermentation; predicted gene pair with adh1; protein induced by hydrogen peroxide; reacts with rabbit immunosera exposed to A. fumigatus conidia	63.3652	57.43	1	15	16	17	350	37.1563	7.63525
Afu2g03590	Afu7g01830	ugp1 AspGDID:ASPL0000109978 COORDS:Chr7_A_fumigatus_Af293:488718-487183C, translated using codon table 1 (511 amino acids) Verified ORF; UTP-glucose-1-phosphate uridylyltransferase; induced by hydrogen peroxide; hypoxia repressed protein	62.682	40.9	1	14	14	15	511	56.8895	6.87354
Afu1g05130	Afu6g10660	Afu6g10660 AspGDID:ASPL0000109421 COORDS:Chr6_A_fumigatus_Af293:2635628-2637150W, translated using codon table 1 (486 amino acids) Uncharacterized ORF; Putative ATP citrate lyase subunit; repressed by gliotoxin exposure22405895	62.5142	41.36	1	16	16	18	486	52.8847	6.26514
Afu4g12870	Afu3g10050	Afu3g10050 AspGDID:ASPL0000105402 COORDS:Chr3_A_fumigatus_Af293:2587774-2586046C, translated using codon table 1 (557 amino acids) Uncharacterized ORF; Ortholog of <i>A. nidulans FGSC A4</i> : AN4983, <i>A. niger CBS 513.88</i> : An16g03800, <i>A. oryzae RIB40</i> : AO090003000538, <i>Aspergillus wentii</i> : Aspwe1_0168992 and <i>Aspergillus sydowii</i> : Aspsy1_0042898	62.282	27.11	1	11	11	16	557	63.1825	6.52197
Afu3g11640	Afu1g10130	Afu1g10130 AspGDID:ASPL0000102077 COORDS:Chr1_A_fumigatus_Af293:2611841-2610281C, translated using codon table 1 (446 amino acids) Uncharacterized ORF; Putative adenosylhomocysteinase; protein induced by heat shock	61.417	31.61	1	11	11	16	446	48.4589	6.21436
Afu5g05500	Afu5g04210	Afu5g04210 AspGDID:ASPL0000107600 COORDS:Chr5_A_fumigatus_Af293:1122054-1123659W, translated using codon table 1 (460 amino acids) Uncharacterized ORF; Putative ubiquinol-cytochrome C reductase complex core protein 2; hypoxia induced protein	61.2231	32.17	1	11	11	15	460	48.06	8.90967
Afu1g09470	Afu1g15270	Afu1g15270 AspGDID:ASPL0000102593 COORDS:Chr1_A_fumigatus_Af293:4111044-4114037W, translated using codon table 1 (997 amino acids) Uncharacterized ORF; Ortholog(s) have cytosol, nuclear envelope localization	61.1232	22.27	1	14	14	14	997	111.028	5.70654
Afu6g12530	Afu1g05630	Afu1g05630 AspGDID:ASPL0000101731 COORDS:Chr1_A_fumigatus_Af293:1617319-1616207C, translated using codon table 1 (266 amino acids) Uncharacterized ORF; 40S ribosomal protein S3	60.8195	67.67	1	15	15	18	266	29.1832	9.1001
Afu3g11170	Afu1g04190	pab1 AspGDID:ASPL0000101587 COORDS:Chr1_A_fumigatus_Af293:1197903-1195508C, translated using codon table 1 (753 amino acids) Uncharacterized ORF; Putative polyadenylate-binding protein	60.278	28.42	1	17	17	18	753	81.3943	5.94775
Afu7g03990	Afu1g07280	Afu1g07280 AspGDID:ASPL0000101895 COORDS:Chr1_A_fumigatus_Af293:2064833-2066406W, translated using codon table 1 (447 amino acids) Uncharacterized ORF; Ortholog of <i>A. nidulans FGSC A4</i> : AN5141, <i>A. niger CBS 513.88</i> : An07g09830, <i>A. oryzae RIB40</i> : AO090012000982, <i>Aspergillus wentii</i> : Aspwe1_0172497 and <i>Aspergillus sydowii</i> : Aspsy1_0033440	60.0352	29.08	1	8	8	12	447	47.0054	5.42725
Afu2g01040	Afu6g06370	Afu6g06370 AspGDID:ASPL0000108998 COORDS:Chr6_A_fumigatus_Af293:1367479-1369026W, translated using codon table 1 (386 amino acids) Uncharacterized ORF; NAD(+)-isocitrate dehydrogenase subunit I	59.4053	40.93	1	12	12	15	386	41.9387	8.74854
Afu1g11480	Afu2g03390	rpdA AspGDID:ASPL0000103168 COORDS:Chr2_A_fumigatus_Af293:895852-893605C, translated using codon table 1 (688 amino acids) Verified ORF; Putative histone deacetylase; probable essential gene; required for cell growth and conidiation	58.969	28.49	1	14	14	14	688	75.9845	4.729
Afu5g13360	Afu6g11310	Afu6g11310 AspGDID:ASPL0000109481 COORDS:Chr6_A_fumigatus_Af293:2801160-2808052W, translated using codon table 1 (2256 amino acids) Uncharacterized ORF; Ortholog(s) have GMP synthase (glutamine-hydrolyzing) activity, aspartate carbamoyltransferase activity, carbamoyl-phosphate synthase (glutamine-hydrolyzing) activity, dihydroorotase activity	58.7436	10.59	1	17	18	19	2256	248.298	6.58057
Afu6g14170	Afu3g08520	Afu3g08520 AspGDID:ASPL0000105254 COORDS:Chr3_A_fumigatus_Af293:2185740-2187668W, translated using codon table 1 (600 amino acids) Uncharacterized ORF; Ortholog(s) have role in cell wall organization or biogenesis, cellular response to stress, regulation of transcription, DNA-templated	58.6042	30.33	1	14	14	19	600	64.3392	9.0708
Afu2g11380	Afu3g08160	tif1 AspGDID:ASPL0000105219 COORDS:Chr3_A_fumigatus_Af293:2095759-2094223C, translated using codon table 1 (406 amino acids) Verified ORF; Eukaryotic translation initiation factor eIF4A; ATP-dependent RNA helicase; protein induced by heat shock; predicted gene pair with AFUA_5G02410	57.0305	41.38	1	13	13	15	406	45.7494	5.18604
Afu2g15940	Afu4g07710	Afu4g07710 AspGDID:ASPL0000106486 COORDS:Chr4_A_fumigatus_Af293:2014380-2018024W, translated using codon table 1 (1193 amino acids) Uncharacterized ORF; Putative pyruvate carboxylase; protein induced by heat shock	56.4582	20.62	1	16	16	17	1193	131.191	6.69775
Afu3g14540	Afu2g09210	Afu2g09210 AspGDID:ASPL0000103639 COORDS:Chr2_A_fumigatus_Af293:2359448-2360452W, translated using codon table 1 (223 amino acids) Uncharacterized ORF; 60S ribosomal protein L10; reacts with rabbit immunosera exposed to A. fumigatus conidia	56.0887	57.4	1	15	15	16	223	25.5705	10.3159
Afu4g04800	Afu2g03030	prp8 AspGDID:ASPL0000103132 COORDS:Chr2_A_fumigatus_Af293:787177-777614C, translated using codon table 1 (3170 amino acids) Verified ORF; Putative pre-mRNA splicing factor; intein-containing protein, inteins are protein intervening sequences that can self-excise through protein splicing	55.408	7.67	1	20	20	20	3170	364.449	8.06006
Afu5g05820	Afu1g06780	Afu1g06780 AspGDID:ASPL0000101846 COORDS:Chr1_A_fumigatus_Af293:1934366-1936614W, translated using codon table 1 (661 amino acids) Uncharacterized ORF; Ortholog(s) have cytosol, nucleus localization	54.8881	30.86	1	10	10	11	661	71.7523	6.44287
Afu4g06890	Afu1g12170	Afu1g12170 AspGDID:ASPL0000102283 COORDS:Chr1_A_fumigatus_Af293:3214725-3216299W, translated using codon table 1 (440 amino acids) Uncharacterized ORF; Putative translation elongation factor EF-Tu; hypoxia induced protein	54.5394	33.86	1	11	11	15	440	48.2559	7.18115
Afu5g09400	Afu6g05150	Afu6g05150 AspGDID:ASPL0000108970 COORDS:Chr6_A_fumigatus_Af293:1231600-1234035W, translated using codon table 1 (588 amino acids) Uncharacterized ORF; Ortholog(s) have histone binding, transcription corepressor activity	54.3729	30.27	1	13	13	14	588	63.9718	6.90283
Afu2g09310	Afu3g10920	stm1 AspGDID:ASPL0000105490 COORDS:Chr3_A_fumigatus_Af293:2843930-2842516C, translated using codon table 1 (304 amino acids) Uncharacterized ORF; Telomere and ribosome associated protein	54.2769	41.45	1	12	12	16	304	33.747	9.59814
Afu1g15640	Afu3g14490	Afu3g14490 AspGDID:ASPL0000105838 COORDS:Chr3_A_fumigatus_Af293:3844977-3843396C, translated using codon table 1 (508 amino acids) Uncharacterized ORF; Putative ketol acid reductoisomerase; transcript induced by exposure to human airway epithelial cells; no human homolog	54.2251	33.27	1	14	14	15	508	56.3183	9.29053
Afu7g04700	Afu6g12990	Afu6g12990 AspGDID:ASPL0000109642 COORDS:Chr6_A_fumigatus_Af293:3280512-3279334C, translated using codon table 1 (263 amino acids) Uncharacterized ORF; Putative cytosolic large ribosomal subunit protein L7A	54.0537	42.97	1	11	11	14	263	29.4273	10.2573
Afu2g01920	Afu1g17000	Afu1g17000 AspGDID:ASPL0000102765 COORDS:Chr1_A_fumigatus_Af293:4639817-4640623W, translated using codon table 1 (268 amino acids) Uncharacterized ORF; Ortholog of <i>A. nidulans FGSC A4</i> : AN0631, <i>A. niger CBS 513.88</i> : An01g09850, <i>A. oryzae RIB40</i> : AO090005000975, <i>Aspergillus wentii</i> : Aspwe1_0068188 and <i>Aspergillus sydowii</i> : Aspsy1_0041402	54.0475	60.82	1	10	10	13	268	28.6926	9.67139
Afu5g11120	Afu2g02520	Afu2g02520 AspGDID:ASPL0000103082 COORDS:Chr2_A_fumigatus_Af293:645542-650227W, translated using codon table 1 (1496 amino acids) Uncharacterized ORF; Ortholog(s) have role in actomyosin contractile ring localization, apical protein localization, regulation of cell shape and regulation of establishment of bipolar cell polarity regulating cell shape, <a href="#GOsection">more</a>	53.739	12.9	1	15	15	16	1496	164.131	6.44287
Afu6g04800	Afu5g03020	Afu5g03020 AspGDID:ASPL0000107481 COORDS:Chr5_A_fumigatus_Af293:806662-808051W, translated using codon table 1 (373 amino acids) Uncharacterized ORF; 60S ribosomal protein L4	53.0917	24.66	1	8	8	14	373	40.479	10.9604
Afu2g12910	Afu5g04230	cit1 AspGDID:ASPL0000107602 COORDS:Chr5_A_fumigatus_Af293:1129170-1127276C, translated using codon table 1 (474 amino acids) Verified ORF; Putative citrate synthase; reacts with rabbit immunosera exposed to A. fumigatus conidia; transcript induced by exposure to human airway epithelial cells	52.9499	33.12	1	13	13	14	474	52.0791	8.57275
Afu4g08110	Afu3g09320	Afu3g09320 AspGDID:ASPL0000105330 COORDS:Chr3_A_fumigatus_Af293:2359631-2361249W, translated using codon table 1 (471 amino acids) Uncharacterized ORF; Serine hydroxymethyltransferase; protein level decreases upon heat shock; reacts with rabbit immunosera exposed to A. fumigatus conidia; hypoxia induced protein; SrbA-regulated during hypoxia	52.4099	36.94	1	14	14	15	471	51.8405	7.75244
Afu3g12270	Afu2g04620	bipA AspGDID:ASPL0000103288 COORDS:Chr2_A_fumigatus_Af293:1260682-1258486C, translated using codon table 1 (672 amino acids) Uncharacterized ORF; Hsp70 chaperone; protein enriched in dormant conidia	51.7315	29.76	1	13	14	15	672	73.3395	5.03369
Afu5g04370	Afu4g11720	Afu4g11720 AspGDID:ASPL0000106880 COORDS:Chr4_A_fumigatus_Af293:3100984-3098931C, translated using codon table 1 (613 amino acids) Uncharacterized ORF; Putative phosphatidyl synthase; protein levels increase in response to pkaC overexpression	51.2243	30.02	1	15	15	15	613	67.0703	6.55127
Afu3g08940	Afu5g06360	Afu5g06360 AspGDID:ASPL0000107712 COORDS:Chr5_A_fumigatus_Af293:1531695-1530676C, translated using codon table 1 (254 amino acids) Uncharacterized ORF; 60S ribosomal protein L8; transcript induced by exposure to human airway epithelial cells	50.6661	47.64	1	8	8	15	254	27.4688	10.9751
Afu1g09010	Afu5g02470	nmt1 AspGDID:ASPL0000107427 COORDS:Chr5_A_fumigatus_Af293:638154-636920C, translated using codon table 1 (342 amino acids) Uncharacterized ORF; Thiamine biosynthesis protein, phoB-regulated; protein induced by H2O2; reacts with rabbit immunosera exposed to conidia; hypoxia induced protein; transcript induced by exposure to human airway epithelial cells; induced by gliotoxin	50.5519	42.69	1	9	9	11	342	38.2984	6.44287
Afu5g07050	Afu7g05740	Afu7g05740 AspGDID:ASPL0000110266 COORDS:Chr7_A_fumigatus_Af293:1404497-1405787W, translated using codon table 1 (340 amino acids) Verified ORF; Putative NAD-dependent malate dehydrogenase; protein abundant in conidia; immunoreactive; reacts with rabbit immunosera exposed to A. fumigatus conidia; induced by L-tyrosine; transcript downregulated in response to hypoxia	49.8419	43.53	1	10	10	12	340	35.8761	9.08545
Afu3g06530	Afu1g13570	Afu1g13570 AspGDID:ASPL0000102425 COORDS:Chr1_A_fumigatus_Af293:3610148-3609177C, translated using codon table 1 (286 amino acids) Uncharacterized ORF; Ortholog(s) have box H/ACA snoRNA binding activity, role in rRNA pseudouridine synthesis, snRNA pseudouridine synthesis and box H/ACA snoRNP complex localization	49.8218	17.13	1	6	6	10	286	31.2846	8.98291
Afu5g02410	Afu4g10410	Afu4g10410 AspGDID:ASPL0000106755 COORDS:Chr4_A_fumigatus_Af293:2732043-2730416C, translated using codon table 1 (429 amino acids) Uncharacterized ORF; Putative aspartate aminotransferase; reacts with rabbit immunosera exposed to A. fumigatus conidia; hypoxia induced protein; transcript induced in conidia exposed to neutrophils or to human airway epithelial cells	48.81	34.27	1	14	14	14	429	46.9681	8.86572
Afu2g07420	Afu1g04070	Afu1g04070 AspGDID:ASPL0000101576 COORDS:Chr1_A_fumigatus_Af293:1161707-1160930C, translated using codon table 1 (157 amino acids) Uncharacterized ORF; Eukaryotic initiation factor 5A; Yap1-dependent induction in response to hydrogen peroxide	48.7208	42.68	1	7	7	10	157	17.1983	5.40186
Afu3g13820	Afu5g04330	Afu5g04330 AspGDID:ASPL0000107612 COORDS:Chr5_A_fumigatus_Af293:1164058-1160457C, translated using codon table 1 (967 amino acids) Verified ORF; Putative aminopeptidase; conidia-enriched protein; protein induced by heat shock; repressed by gliotoxin exposure	48.7189	18.92	1	13	13	14	967	108.639	6.7124
Afu3g13410	Afu3g10730	Afu3g10730 AspGDID:ASPL0000105471 COORDS:Chr3_A_fumigatus_Af293:2781133-2780135C, translated using codon table 1 (201 amino acids) Uncharacterized ORF; 40S ribosomal protein S7e	48.5488	45.27	1	7	7	10	201	22.8304	10.1548
Afu6g04970	Afu4g13120	Afu4g13120 AspGDID:ASPL0000107018 COORDS:Chr4_A_fumigatus_Af293:3436372-3434668C, translated using codon table 1 (358 amino acids) Uncharacterized ORF; Putative glutamine synthetase; protein induced by heat shock and by hydrogen peroxide; transcript induced by exposure to human airway epithelial cells	48.515	42.74	1	9	9	12	358	39.8744	5.70654
Afu4g14380	Afu1g05080	Afu1g05080 AspGDID:ASPL0000101677 COORDS:Chr1_A_fumigatus_Af293:1454060-1455134W, translated using codon table 1 (313 amino acids) Uncharacterized ORF; Putative 60S ribosomal protein P0; reacts with rabbit immunosera exposed to A. fumigatus conidia	48.0065	45.05	1	9	9	11	313	33.4742	5.21143
Afu2g01750	Afu5g10770	Afu5g10770 AspGDID:ASPL0000108139 COORDS:Chr5_A_fumigatus_Af293:2751921-2754552W, translated using codon table 1 (820 amino acids) Uncharacterized ORF; Ortholog(s) have cytoplasmic mRNA processing body, cytosol localization	47.7078	19.02	1	12	12	15	820	90.9857	6.27783
Afu6g04390	Afu2g12520	Afu2g12520 AspGDID:ASPL0000103966 COORDS:Chr2_A_fumigatus_Af293:3215341-3219468W, translated using codon table 1 (1045 amino acids) Uncharacterized ORF; Ortholog of <i>A. nidulans FGSC A4</i> : AN6280, <i>A. niger CBS 513.88</i> : An02g04750, <i>A. oryzae RIB40</i> : AO090026000847, <i>Aspergillus wentii</i> : Aspwe1_0044488 and <i>Aspergillus sydowii</i> : Aspsy1_0150855	47.6873	16.36	1	12	12	13	1045	113.109	9.77393
AfuMt00120	Afu6g07430	Afu6g07430 AspGDID:ASPL0000109105 COORDS:Chr6_A_fumigatus_Af293:1677465-1679554W, translated using codon table 1 (527 amino acids) Uncharacterized ORF; Putative pyruvate kinase; reacts with rabbit immunosera exposed to A. fumigatus conidia	46.9347	27.7	1	12	12	14	527	58.348	7.03467
Afu5g03690	Afu4g03880	Afu4g03880 AspGDID:ASPL0000106207 COORDS:Chr4_A_fumigatus_Af293:1090760-1092367W, translated using codon table 1 (251 amino acids) Uncharacterized ORF; 60S ribosomal protein L7	46.4083	39.84	1	9	9	12	251	29.0066	10.0376
Afu1g06020	Afu4g11730	gldB AspGDID:ASPL0000106881 COORDS:Chr4_A_fumigatus_Af293:3102011-3103045W, translated using codon table 1 (325 amino acids) Verified ORF; Putative glycerol dehydrogenase; calcium induced; transcript induced by exposure to human airway epithelial cells	46.3835	44.92	1	10	10	11	325	36.8047	6.3667
Afu2g03140	Afu2g16090	Afu2g16090 AspGDID:ASPL0000104326 COORDS:Chr2_A_fumigatus_Af293:4262510-4260510C, translated using codon table 1 (552 amino acids) Uncharacterized ORF; Karyopherin alpha subunit	46.2156	21.2	1	8	8	12	552	60.6459	5.07178
Afu1g04370	Afu6g03440	Afu6g03440 AspGDID:ASPL0000108799 COORDS:Chr6_A_fumigatus_Af293:738342-736781C, translated using codon table 1 (497 amino acids) Uncharacterized ORF; Putative fructosyl amine; transcript induced by voriconazole	46.0358	31.79	1	10	10	11	497	54.895	5.75732
Afu7g04070	Afu6g12300	Afu6g12300 AspGDID:ASPL0000109574 COORDS:Chr6_A_fumigatus_Af293:3095007-3092936C, translated using codon table 1 (478 amino acids) Verified ORF; RNP domain protein; conidia-enriched protein	45.5994	25.31	1	8	8	11	478	51.7352	9.5542
Afu2g04010	Afu2g10270	tor AspGDID:ASPL0000103742 COORDS:Chr2_A_fumigatus_Af293:2631516-2624171C, translated using codon table 1 (2384 amino acids) Uncharacterized ORF; Tor kinase, involved in regulation cell wall biosynthesis and nutrient sensing	45.5591	8.26	1	14	14	14	2384	269.413	6.90283
Afu2g09870	Afu6g09990	Afu6g09990 AspGDID:ASPL0000109355 COORDS:Chr6_A_fumigatus_Af293:2459187-2462825W, translated using codon table 1 (1095 amino acids) Uncharacterized ORF; Ortholog(s) have cytosol, nuclear envelope, nuclear membrane, nucleolus localization	45.1096	15.16	1	12	12	13	1095	121.526	4.729
Afu7g05310	Afu2g02070	Afu2g02070 AspGDID:ASPL0000103037 COORDS:Chr2_A_fumigatus_Af293:511840-513846W, translated using codon table 1 (620 amino acids) Uncharacterized ORF; Ortholog(s) have cytosol localization	44.3096	28.87	1	12	12	14	620	69.1576	6.32861
Afu2g05340	Afu8g04000	erg10B AspGDID:ASPL0000110735 COORDS:Chr8_A_fumigatus_Af293:855589-857056W, translated using codon table 1 (401 amino acids) Uncharacterized ORF; Putative acetyl-coenzyme A acetyltransferase; protein induced by hydrogen peroxide; higher expression in 48 h biofilm vs planktonic cells; SrbA-regulated during hypoxia	43.9818	44.14	1	11	11	11	401	41.2165	6.87354
Afu4g04820	Afu5g09230	Afu5g09230 AspGDID:ASPL0000107992 COORDS:Chr5_A_fumigatus_Af293:2377061-2378400W, translated using codon table 1 (324 amino acids) Verified ORF; Putative transaldolase; abundant protein in conidia and mycelia; protein induced by hydrogen peroxide and hypoxia	43.5582	48.77	1	13	13	13	324	35.4265	6.44287
Afu8g06554	Afu8g03990	Afu8g03990 AspGDID:ASPL0000110734 COORDS:Chr8_A_fumigatus_Af293:855176-851942C, translated using codon table 1 (985 amino acids) Uncharacterized ORF; Ortholog(s) have U5 snRNP, cytosol, spliceosomal complex localization	43.4921	16.85	1	11	12	12	985	110.12	5.08447
Afu4g04720	Afu2g10440	Afu2g10440 AspGDID:ASPL0000103759 COORDS:Chr2_A_fumigatus_Af293:2672089-2671408C, translated using codon table 1 (150 amino acids) Uncharacterized ORF; Ortholog(s) have mRNA binding, small ribosomal subunit rRNA binding activity and role in maturation of SSU-rRNA from tricistronic rRNA transcript (SSU-rRNA, 5.8S rRNA, LSU-rRNA), ribosomal small subunit assembly	42.6385	48.67	1	6	6	9	150	15.8224	10.7114
Afu2g11810	Afu5g03130	Afu5g03130 AspGDID:ASPL0000107492 COORDS:Chr5_A_fumigatus_Af293:847533-849130W, translated using codon table 1 (436 amino acids) Uncharacterized ORF; Ortholog(s) have sequence-specific DNA binding activity	42.618	32.8	1	8	8	9	436	48.9211	5.021
Afu5g03520	Afu2g10750	Afu2g10750 AspGDID:ASPL0000103790 COORDS:Chr2_A_fumigatus_Af293:2752834-2755410W, translated using codon table 1 (549 amino acids) Uncharacterized ORF; Putative RNA helicase; transcript induced by exposure to human airway epithelial cells	41.7818	28.42	1	11	12	12	549	60.3154	9.23193
Afu4g06690	Afu2g06150	pdiA AspGDID:ASPL0000103438 COORDS:Chr2_A_fumigatus_Af293:1746610-1744786C, translated using codon table 1 (517 amino acids) Verified ORF; Putative protein disulfide isomerase; conidial surface associated	41.6811	31.53	1	12	12	12	517	56.152	4.70361
Afu5g07890	Afu1g10910	tubA AspGDID:ASPL0000102154 COORDS:Chr1_A_fumigatus_Af293:2850137-2848155C, translated using codon table 1 (466 amino acids) Uncharacterized ORF; Beta-tubulin; predicted gene pair with AFUA_7G00250 (tubulin beta-2 subunit); protein induced by hydrogen peroxide	41.6625	27.68	1	7	8	9	466	51.7606	4.86865
Afu2g03580	Afu4g12390	Afu4g12390 AspGDID:ASPL0000106946 COORDS:Chr4_A_fumigatus_Af293:3243337-3244737W, translated using codon table 1 (394 amino acids) Uncharacterized ORF; Ortholog(s) have role in negative regulation of induction of conjugation with cellular fusion, negative regulation of transcription from RNA polymerase II promoter and cytoplasm, nucleus localization	41.4744	43.15	1	12	12	12	394	43.1402	7.21045
Afu3g06260	Afu3g04180	Afu3g04180 AspGDID:ASPL0000104934 COORDS:Chr3_A_fumigatus_Af293:1178361-1177325C, translated using codon table 1 (267 amino acids) Uncharacterized ORF; Has domain(s) with predicted nucleic acid binding, zinc ion binding activity	41.2345	31.84	1	6	6	9	267	29.0843	7.76709
Afu5g11040	Afu1g04620	Afu1g04620 AspGDID:ASPL0000101631 COORDS:Chr1_A_fumigatus_Af293:1309293-1307958C, translated using codon table 1 (348 amino acids) Uncharacterized ORF; Putative zinc-containing alcohol dehydrogenase; reacts with rabbit immunosera exposed to A. fumigatus conidia; hypoxia induced protein; transcript up-regulated in conidia exposed to neutrophils; repressed by gliotoxin exposure	41.0658	37.93	1	9	9	10	348	37.8294	6.63916
Afu5g11380	Afu6g14330	Afu6g14330 AspGDID:ASPL0000109772 COORDS:Chr6_A_fumigatus_Af293:3648908-3645016C, translated using codon table 1 (1281 amino acids) Uncharacterized ORF; Ortholog(s) have cytosol localization	40.9967	14.99	1	12	12	12	1281	138.541	6.12549
Afu5g02150	Afu5g12180	Afu5g12180 AspGDID:ASPL0000108274 COORDS:Chr5_A_fumigatus_Af293:3157322-3158399W, translated using codon table 1 (247 amino acids) Uncharacterized ORF; Ortholog(s) have Ran GTPase binding activity and role in G1/S transition of mitotic cell cycle, RNA export from nucleus, Ran protein signal transduction, protein import into nucleus, ubiquitin-dependent protein catabolic process	40.8212	53.85	1	8	8	9	247	27.6266	4.98291
Afu1g13710	Afu4g07690	Afu4g07690 AspGDID:ASPL0000106484 COORDS:Chr4_A_fumigatus_Af293:2001294-2003380W, translated using codon table 1 (595 amino acids) Uncharacterized ORF; Putative phosphoribosylaminoimidazole-carboxamide formyltransferase/IMP cyclohydrolase; hypoxia repressed protein	40.8146	22.69	1	9	9	11	595	64.9875	6.85889
Afu7g04130	Afu4g04350	Afu4g04350 AspGDID:ASPL0000106252 COORDS:Chr4_A_fumigatus_Af293:1231191-1235612W, translated using codon table 1 (1418 amino acids) Uncharacterized ORF; Has domain(s) with predicted nucleoside-triphosphatase activity, nucleotide binding, pre-mRNA intronic binding activity, role in mRNA splicing, via spliceosome and spliceosomal complex localization	40.6598	15.59	1	12	12	12	1418	161.396	6.31592
Afu6g10470	Afu3g09080	Afu3g09080 AspGDID:ASPL0000105307 COORDS:Chr3_A_fumigatus_Af293:2315880-2313896C, translated using codon table 1 (586 amino acids) Uncharacterized ORF; Ortholog(s) have nucleus localization	40.559	25.94	1	9	9	9	586	65.2513	9.31982
Afu5g01440	Afu2g02100	Afu2g02100 AspGDID:ASPL0000103040 COORDS:Chr2_A_fumigatus_Af293:523316-521496C, translated using codon table 1 (513 amino acids) Uncharacterized ORF; Putative dihydrolipoamide dehydrogenase; reacts with rabbit immunosera exposed to A. fumigatus conidia	39.9048	31.77	1	11	11	11	513	54.9366	8.17725
Afu6g10060	Afu5g05540	nap1 AspGDID:ASPL0000107632 COORDS:Chr5_A_fumigatus_Af293:1289638-1291216W, translated using codon table 1 (411 amino acids) Uncharacterized ORF; Putative nucleosome assembly protein	39.9004	42.09	1	10	10	10	411	46.7917	4.55127
Afu1g02980	Afu7g04210	Afu7g04210 AspGDID:ASPL0000110116 COORDS:Chr7_A_fumigatus_Af293:951859-952611W, translated using codon table 1 (161 amino acids) Uncharacterized ORF; Putative tropomyosin 1; protein induced by hydrogen peroxide; reacts with rabbit immunosera exposed to A. fumigatus conidia	39.4415	55.28	1	7	7	10	161	18.7575	5.03369
Afu4g10780	Afu6g03820	egd2 AspGDID:ASPL0000108837 COORDS:Chr6_A_fumigatus_Af293:841323-840546C, translated using codon table 1 (204 amino acids) Uncharacterized ORF; Nascent polypeptide-associated complex subunit alpha; predicted role in 'de novo' cotranslational protein folding; enriched in dormant conidia	39.3571	46.08	1	5	5	7	204	21.959	4.94482
Afu6g08300	Afu2g13250	trpB AspGDID:ASPL0000104039 COORDS:Chr2_A_fumigatus_Af293:3407647-3405303C, translated using codon table 1 (735 amino acids) Uncharacterized ORF; Putative bifunctional tryptophan synthase	39.2167	19.46	1	8	8	9	735	78.7133	5.96045
Afu4g06900	Afu1g11080	kin1 AspGDID:ASPL0000102171 COORDS:Chr1_A_fumigatus_Af293:2914190-2917536W, translated using codon table 1 (1072 amino acids) Uncharacterized ORF; Predicted protein serine/threonine kinase	39.1483	20.8	1	13	13	13	1072	118.856	9.70068
Afu4g03650	Afu5g13450	Afu5g13450 AspGDID:ASPL0000108398 COORDS:Chr5_A_fumigatus_Af293:3535793-3536876W, translated using codon table 1 (249 amino acids) Verified ORF; Putative triosephosphate isomerase; protein abundant in conidia; reacts with rabbit immunosera exposed to A. fumigatus conidia' transcript induced by exposure to human airway epithelial cells	39.0919	44.98	1	7	7	9	249	27.1124	5.79541
Afu6g04660	Afu1g09060	Afu1g09060 AspGDID:ASPL0000101972 COORDS:Chr1_A_fumigatus_Af293:2350956-2349169C, translated using codon table 1 (512 amino acids) Uncharacterized ORF; Ortholog(s) have Rpd3L-Expanded complex, Rpd3S complex localization	38.9235	23.44	1	9	9	11	512	56.7913	4.80518
Afu5g05680	Afu4g08580	prx1 AspGDID:ASPL0000106571 COORDS:Chr4_A_fumigatus_Af293:2220262-2219313C, translated using codon table 1 (222 amino acids) Uncharacterized ORF; Mitochondrial peroxiredoxin; predicted role in cell redox homeostasis regulation; protein levels increase with amphotericin B and H2O2 exposure; transcript up-regulated in conidia exposed to neutrophils; repressed by gliotoxin exposure	38.7658	49.55	1	9	9	10	222	24.5287	6.13818
Afu7g05270	Afu4g07740	Afu4g07740 AspGDID:ASPL0000106489 COORDS:Chr4_A_fumigatus_Af293:2023797-2025143W, translated using codon table 1 (357 amino acids) Uncharacterized ORF; Ortholog of <i>Aspergillus fumigatus A1163</i> : AFUB_064840 and <i>Aspergillus niger ATCC 1015</i> : 44190-mRNA	38.6279	19.89	1	7	7	10	357	37.0461	10.3599
Afu3g12460	Afu5g13510	Afu5g13510 AspGDID:ASPL0000108404 COORDS:Chr5_A_fumigatus_Af293:3546669-3545011C, translated using codon table 1 (476 amino acids) Uncharacterized ORF; Ortholog(s) have Prp19 complex, cytosol, nuclear envelope localization	38.513	23.11	1	5	5	6	476	50.1476	5.19873
Afu3g10300	Afu4g08240	Afu4g08240 AspGDID:ASPL0000106538 COORDS:Chr4_A_fumigatus_Af293:2135925-2137164W, translated using codon table 1 (347 amino acids) Verified ORF; Putative zinc-containing alcohol dehydrogenase; conidia-enriched protein; transcript up-regulated in conidia exposed to neutrophils	38.1638	32.85	1	7	7	9	347	37.4063	7.09326
Afu2g03650	Afu1g09390	Afu1g09390 AspGDID:ASPL0000102005 COORDS:Chr1_A_fumigatus_Af293:2433870-2432848C, translated using codon table 1 (303 amino acids) Uncharacterized ORF; Ortholog of <i>A. niger CBS 513.88</i> : An08g00930, <i>A. oryzae RIB40</i> : AO090005001586, <i>Neosartorya fischeri NRRL 181</i> : NFIA_016220, <i>Aspergillus wentii</i> : Aspwe1_0024550 and <i>Aspergillus versicolor</i> : Aspve1_0119823	37.2794	26.4	1	8	8	11	303	34.7225	11.3853
Afu2g06230	Afu1g15010	Afu1g15010 AspGDID:ASPL0000102568 COORDS:Chr1_A_fumigatus_Af293:4038436-4032478C, translated using codon table 1 (1861 amino acids) Uncharacterized ORF; Ortholog(s) have cell division site, spindle localization	37.2632	9.24	1	12	12	13	1861	205.445	6.20166
Afu4g03640	Afu5g10780	uge5 AspGDID:ASPL0000108140 COORDS:Chr5_A_fumigatus_Af293:2756278-2757615W, translated using codon table 1 (371 amino acids) Verified ORF; UDP-glucose 4-epimerase required for galactose metabolism; hypoxia induced protein	37.086	39.62	1	9	9	9	371	40.5836	6.25244
Afu6g03540	Afu4g09140	car2 AspGDID:ASPL0000106629 COORDS:Chr4_A_fumigatus_Af293:2388283-2389697W, translated using codon table 1 (450 amino acids) Uncharacterized ORF; L-ornithine aminotransferase; induced by growth on BSA as a sole nitrogen source; SrbA-regulated during hypoxia	36.9476	27.78	1	9	9	10	450	49.0863	6.53662
Afu5g12160	Afu1g15020	Afu1g15020 AspGDID:ASPL0000102569 COORDS:Chr1_A_fumigatus_Af293:4039457-4040397W, translated using codon table 1 (215 amino acids) Uncharacterized ORF; 40S ribosomal protein S5; reacts with rabbit immunosera exposed to A. fumigatus conidia	36.9051	43.72	1	7	7	9	215	23.8905	9.21729
Afu2g14130	Afu2g10100	aspf8 AspGDID:ASPL0000103725 COORDS:Chr2_A_fumigatus_Af293:2585506-2585100C, translated using codon table 1 (111 amino acids) Uncharacterized ORF; Allergen Asp f 8; putative ribosomal protein P2; transcript induced by growth on hydrogen peroxide and menadione	36.7349	79.28	1	5	6	7	111	11.1346	4.33545
Afu2g07600	Afu2g16820	Afu2g16820 AspGDID:ASPL0000104401 COORDS:Chr2_A_fumigatus_Af293:4493020-4491357C, translated using codon table 1 (405 amino acids) Uncharacterized ORF; Putative curved DNA-binding protein	36.558	38.27	1	11	11	11	405	44.0373	7.73779
Afu5g10370	Afu1g12120	Afu1g12120 AspGDID:ASPL0000102278 COORDS:Chr1_A_fumigatus_Af293:3205498-3207930W, translated using codon table 1 (789 amino acids) Uncharacterized ORF; Ortholog of <i>A. niger CBS 513.88</i> : An08g04420, <i>A. oryzae RIB40</i> : AO090001000333, <i>Aspergillus wentii</i> : Aspwe1_0027928, <i>Aspergillus sydowii</i> : Aspsy1_0038224 and <i>Aspergillus terreus NIH2624</i> : ATET_00411	35.8616	16.1	1	11	11	12	789	95.9883	10.5356
Afu2g14960	Afu3g11690	Afu3g11690 AspGDID:ASPL0000105565 COORDS:Chr3_A_fumigatus_Af293:3071255-3069978C, translated using codon table 1 (360 amino acids) Uncharacterized ORF; Putative class II fructose-bisphosphate aldolase; immunoreactive protein; reacts with rabbit immunosera exposed to A. fumigatus conidia; hypoxia induced protein	35.3585	30	1	9	9	9	360	39.7659	5.84619
Afu2g09850	Afu3g05370	Afu3g05370 AspGDID:ASPL0000104953 COORDS:Chr3_A_fumigatus_Af293:1293607-1295556W, translated using codon table 1 (461 amino acids) Uncharacterized ORF; Putative dihydrolipoamide succinyltransferase; reacts with rabbit immunosera exposed to A. fumigatus conidia; hypoxia induced protein; transcript induced by exposure to human airway epithelial cells	35.2934	21.26	1	7	7	11	461	50.3374	8.88037
Afu1g02670	Afu3g11740	Afu3g11740 AspGDID:ASPL0000105570 COORDS:Chr3_A_fumigatus_Af293:3081634-3084443W, translated using codon table 1 (905 amino acids) Uncharacterized ORF; Ortholog(s) have role in anisotropic cell growth and cytoplasm, nucleus localization	35.2842	14.92	1	7	7	8	905	94.0716	6.81494
Afu6g02940	Afu1g07480	hem13 AspGDID:ASPL0000101913 COORDS:Chr1_A_fumigatus_Af293:2109870-2111253W, translated using codon table 1 (440 amino acids) Uncharacterized ORF; Coproporphyrinogen III oxidase with a predicted role in heme biosynthesis; protein levels increase in amphotericin B; reacts with rabbit immunosera exposed to conidia; repressed by exposure to artemisinin; SrbA-regulated during hypoxia	35.0738	37.95	1	10	10	11	440	50.147	7.57666
Afu5g10640	Afu4g10800	Afu4g10800 AspGDID:ASPL0000106793 COORDS:Chr4_A_fumigatus_Af293:2823433-2822224C, translated using codon table 1 (237 amino acids) Uncharacterized ORF; 40S ribosomal protein S6	34.7085	43.88	1	9	9	12	237	27.263	10.8433
Afu7g02000	Afu1g11710	Afu1g11710 AspGDID:ASPL0000102235 COORDS:Chr1_A_fumigatus_Af293:3080890-3079981C, translated using codon table 1 (217 amino acids) Uncharacterized ORF; Ribosomal protein L1	34.6109	38.25	1	6	6	9	217	24.2372	9.86182
Afu3g06410	Afu3g07810	sdh1 AspGDID:ASPL0000105185 COORDS:Chr3_A_fumigatus_Af293:1970306-1968056C, translated using codon table 1 (647 amino acids) Uncharacterized ORF; Succinate dehydrogenase flavoprotein subunit; role in the citric acid cycle; up-regulated in conidia exposed to neutrophils and during conidial germination; hypoxia repressed protein and transcript; induced by exposure to artemisinin	34.5165	19.47	1	8	8	9	647	71.1033	6.97607
Afu6g06580	Afu1g09100	Afu1g09100 AspGDID:ASPL0000101976 COORDS:Chr1_A_fumigatus_Af293:2363153-2364329W, translated using codon table 1 (192 amino acids) Uncharacterized ORF; 60S ribosomal protein L9	34.3585	49.48	1	8	8	10	192	21.8297	9.67139
Afu3g08370	Afu2g17000	Afu2g17000 AspGDID:ASPL0000104419 COORDS:Chr2_A_fumigatus_Af293:4544466-4551049W, translated using codon table 1 (2173 amino acids) Uncharacterized ORF; Ortholog of <i>A. nidulans FGSC A4</i> : AN5649, AN1674, AN0384, AN1268, AN7262, <i>A. fumigatus Af293</i> : Afu1g01700, Afu4g08730, Afu4g13630, Afu1g10012 and <i>A. niger CBS 513.88</i> : An01g09380, An01g06520, An04g09080, An04g03600	34.2282	8.61	1	9	9	11	2173	224.251	3.99268
Afu7g04600	Afu1g12800	Afu1g12800 AspGDID:ASPL0000102348 COORDS:Chr1_A_fumigatus_Af293:3382593-3384187W, translated using codon table 1 (385 amino acids) Uncharacterized ORF; Putative NADPH isocitrate dehydrogenase; transcript induced during conidial germination	34.1679	26.23	1	7	7	9	385	41.7008	8.51416
Afu3g06190	Afu2g14990	Afu2g14990 AspGDID:ASPL0000104214 COORDS:Chr2_A_fumigatus_Af293:3948734-3946908C, translated using codon table 1 (451 amino acids) Uncharacterized ORF; Tubulin alpha-2 subunit; gene pair with AFUA_1G02550 (tubulin alpha-1 subunit)	34.1529	24.61	1	6	7	8	451	50.4098	5.16064
Afu4g09810	Afu3g13320	rps0 AspGDID:ASPL0000105727 COORDS:Chr3_A_fumigatus_Af293:3533778-3534743W, translated using codon table 1 (297 amino acids) Uncharacterized ORF; Putative 40S ribosomal protein S0	34.1402	28.62	1	7	7	9	297	32.1022	4.90674
Afu5g11230	Afu1g05390	Afu1g05390 AspGDID:ASPL0000101707 COORDS:Chr1_A_fumigatus_Af293:1549201-1548016C, translated using codon table 1 (308 amino acids) Uncharacterized ORF; Ortholog(s) have ATP:ADP antiporter activity	34.0944	29.55	1	8	8	9	308	33.3004	9.96436
Afu1g01010	Afu4g07700	Afu4g07700 AspGDID:ASPL0000106485 COORDS:Chr4_A_fumigatus_Af293:2006286-2011744W, translated using codon table 1 (1679 amino acids) Uncharacterized ORF; Clathrin, heavy chain; transcript downregulated in response to amphotericin B	33.9606	7.74	1	9	9	10	1679	191.183	5.33838
Afu1g15860	Afu2g09790	Afu2g09790 AspGDID:ASPL0000103695 COORDS:Chr2_A_fumigatus_Af293:2503042-2501287C, translated using codon table 1 (553 amino acids) Uncharacterized ORF; Putative glucose-6-phosphate isomerase	33.6622	21.16	1	9	9	12	553	61.2771	6.354
Afu1g05310	Afu6g13300	Afu6g13300 AspGDID:ASPL0000109671 COORDS:Chr6_A_fumigatus_Af293:3377042-3376007C, translated using codon table 1 (215 amino acids) Uncharacterized ORF; GTP-Binding nuclear protein Ran	33.5927	39.53	1	6	6	9	215	24.0624	7.38623
Afu1g09970	Afu5g08090	pyroA AspGDID:ASPL0000107881 COORDS:Chr5_A_fumigatus_Af293:2051048-2050001C, translated using codon table 1 (308 amino acids) Uncharacterized ORF; Putative pyridoxine biosynthesis protein	33.4655	28.57	1	6	6	7	308	32.7158	6.43018
Afu5g10650	Afu2g05520	Afu2g05520 AspGDID:ASPL0000103375 COORDS:Chr2_A_fumigatus_Af293:1539047-1543267W, translated using codon table 1 (1350 amino acids) Uncharacterized ORF; Ortholog of <i>A. nidulans FGSC A4</i> : AN7496, <i>A. niger CBS 513.88</i> : An02g13860, <i>A. oryzae RIB40</i> : AO090001000663, <i>Aspergillus wentii</i> : Aspwe1_0121457 and <i>Aspergillus sydowii</i> : Aspsy1_0058467	33.4129	9.63	1	10	10	10	1350	144.934	9.18799
Afu1g14940	Afu1g15730	Afu1g15730 AspGDID:ASPL0000102636 COORDS:Chr1_A_fumigatus_Af293:4254406-4255080W, translated using codon table 1 (130 amino acids) Uncharacterized ORF; 40S ribosomal protein S22	33.0686	66.15	1	6	6	8	130	14.6648	9.65674
Afu2g09130	Afu4g04520	Afu4g04520 AspGDID:ASPL0000106270 COORDS:Chr4_A_fumigatus_Af293:1276859-1275057C, translated using codon table 1 (444 amino acids) Uncharacterized ORF; Ortholog(s) have mitochondrion localization	32.7022	26.58	1	10	10	10	444	47.9867	5.70654
Afu3g08200	Afu1g13490	Afu1g13490 AspGDID:ASPL0000102417 COORDS:Chr1_A_fumigatus_Af293:3586808-3588296W, translated using codon table 1 (293 amino acids) Uncharacterized ORF; Putative spermidine synthase; protein induced by hydrogen peroxide	32.538	32.76	1	7	7	7	293	33.4237	5.5415
Afu2g09180	Afu6g02470	Afu6g02470 AspGDID:ASPL0000108702 COORDS:Chr6_A_fumigatus_Af293:466824-464770C, translated using codon table 1 (582 amino acids) Uncharacterized ORF; Putative fumarate hydratase; reacts with rabbit immunosera exposed to A. fumigatus conidia	32.3489	18.9	1	7	7	8	582	63.1195	8.96826
Afu2g07770	Afu6g02280	aspf3 AspGDID:ASPL0000108683 COORDS:Chr6_A_fumigatus_Af293:408478-407732C, translated using codon table 1 (168 amino acids) Verified ORF; Allergen Asp f 3; peroxiredoxin family reductase; putative peroxismal membrane protein; IgE binding; protein induced by heat shock and by exposure to hydrogen peroxide; hypoxia induced protein; induced by gliotoxin exposure	32.3216	37.5	1	6	6	8	168	18.4414	5.57959
	Afu1g11130	Afu1g11130 AspGDID:ASPL0000102176 COORDS:Chr1_A_fumigatus_Af293:2932858-2933809W, translated using codon table 1 (200 amino acids) Uncharacterized ORF; 60S ribosomal protein L6	32.0978	32.5	1	5	5	8	200	22.4393	10.1548
	Afu3g06970	Afu3g06970 AspGDID:ASPL0000105108 COORDS:Chr3_A_fumigatus_Af293:1743190-1744103W, translated using codon table 1 (193 amino acids) Uncharacterized ORF; 40S ribosomal protein S9; transcript induced by exposure to human airway epithelial cells	32.0552	46.11	1	10	10	11	193	22.1891	10.0522
	Afu6g13490	Afu6g13490 AspGDID:ASPL0000109690 COORDS:Chr6_A_fumigatus_Af293:3433612-3431912C, translated using codon table 1 (515 amino acids) Uncharacterized ORF; Putative glutamate decarboxylase; predicted gene pair with AFUA_8G06020; SrbA-regulated during hypoxia	32.0226	20.97	1	9	9	10	515	58.8806	6.23975
	Afu2g09800	Afu2g09800 AspGDID:ASPL0000103696 COORDS:Chr2_A_fumigatus_Af293:2504537-2507257W, translated using codon table 1 (792 amino acids) Uncharacterized ORF; Ortholog(s) have U1 snRNP, cytosol localization	32.0168	16.92	1	9	9	11	792	88.2063	5.14795
	Afu5g11320	aspf29 AspGDID:ASPL0000108191 COORDS:Chr5_A_fumigatus_Af293:2903022-2902611C, translated using codon table 1 (110 amino acids) Verified ORF; Allergen Asp f 29; putative thioredoxin	32.0052	66.36	1	5	5	7	110	11.968	5.22412
	Afu1g05500	Afu1g05500 AspGDID:ASPL0000101718 COORDS:Chr1_A_fumigatus_Af293:1573104-1573616W, translated using codon table 1 (144 amino acids) Uncharacterized ORF; 40S ribosomal protein S12	31.7347	50	1	8	8	9	144	15.6639	5.35107
	Afu3g13030	Afu3g13030 AspGDID:ASPL0000105699 COORDS:Chr3_A_fumigatus_Af293:3459705-3461612W, translated using codon table 1 (540 amino acids) Uncharacterized ORF; Ortholog(s) have unfolded protein binding activity, role in cellular response to drug, protein folding and chaperonin-containing T-complex, nucleus localization	31.6625	22.78	1	10	10	10	540	59.3149	6.21436
	Afu1g06830	rpp1 AspGDID:ASPL0000101851 COORDS:Chr1_A_fumigatus_Af293:1948201-1948863W, translated using codon table 1 (111 amino acids) Uncharacterized ORF; Putative 60s acidic ribosomal protein superfamily member; putative ribosomal stalk protein	31.6378	57.66	1	4	4	5	111	11.1215	4.17041
	Afu5g05630	Afu5g05630 AspGDID:ASPL0000107640 COORDS:Chr5_A_fumigatus_Af293:1313445-1312542C, translated using codon table 1 (154 amino acids) Uncharacterized ORF; 60S ribosomal protein L23	31.3753	42.86	1	8	8	9	154	17.0726	10.3306
	Afu2g10300	Afu2g10300 AspGDID:ASPL0000103745 COORDS:Chr2_A_fumigatus_Af293:2636570-2637526W, translated using codon table 1 (198 amino acids) Uncharacterized ORF; 40S ribosomal protein S17	31.3081	36.87	1	5	5	8	198	22.6521	9.99365
	Afu2g02320	Afu2g02320 AspGDID:ASPL0000103062 COORDS:Chr2_A_fumigatus_Af293:586013-584085C, translated using codon table 1 (571 amino acids) Uncharacterized ORF; Hsp70 chaperone	31.0957	18.91	1	8	8	9	571	61.7457	5.14795
	Afu2g11060	Afu2g11060 AspGDID:ASPL0000103821 COORDS:Chr2_A_fumigatus_Af293:2836626-2837531W, translated using codon table 1 (158 amino acids) Uncharacterized ORF; Putative acylCoA binding family protein	30.9121	50.63	1	6	6	8	158	17.2987	5.99854
	Afu2g05250	rfeD AspGDID:ASPL0000103349 COORDS:Chr2_A_fumigatus_Af293:1460163-1458288C, translated using codon table 1 (508 amino acids) Uncharacterized ORF; Putative transcription factor; transcript up-regulated in conidia exposed to neutrophils	30.8952	26.18	1	8	8	9	508	55.8867	9.23193
	Afu3g07430	aspf27 AspGDID:ASPL0000105151 COORDS:Chr3_A_fumigatus_Af293:1867882-1867179C, translated using codon table 1 (163 amino acids) Verified ORF; Putative peptidyl-prolyl cis-trans isomerase; cyclophilin; allergen Asp f 27; protein abundant in conidia; Yap1-dependent induction in response to hydrogen peroxide; induced by L-tyrosine	30.7909	39.26	1	7	7	9	163	17.7299	7.97217
	Afu3g10070	Afu3g10070 AspGDID:ASPL0000105404 COORDS:Chr3_A_fumigatus_Af293:2592726-2594405W, translated using codon table 1 (542 amino acids) Uncharacterized ORF; Ortholog(s) have nucleus localization	30.5103	17.53	1	7	7	8	542	60.2089	7.86963
	Afu1g09440	rps23 AspGDID:ASPL0000102010 COORDS:Chr1_A_fumigatus_Af293:2441556-2442180W, translated using codon table 1 (145 amino acids) Uncharacterized ORF; 40S ribosomal protein S23	30.3348	37.24	1	4	4	6	145	15.8908	10.4478
	Afu1g09800	Afu1g09800 AspGDID:ASPL0000102046 COORDS:Chr1_A_fumigatus_Af293:2543871-2545480W, translated using codon table 1 (394 amino acids) Uncharacterized ORF; Ortholog of S. cerevisiae OLA1; snoRNA Afu-304 encoded within intron 2	30.3276	26.4	1	9	9	9	394	43.452	7.81104
	Afu1g04940	Afu1g04940 AspGDID:ASPL0000101663 COORDS:Chr1_A_fumigatus_Af293:1408563-1409639W, translated using codon table 1 (189 amino acids) Uncharacterized ORF; Ortholog(s) have GTP binding, GTPase activity	30.2383	55.56	1	8	8	8	189	21.4181	6.41748
	Afu7g05980	Afu7g05980 AspGDID:ASPL0000110290 COORDS:Chr7_A_fumigatus_Af293:1468864-1469276W, translated using codon table 1 (95 amino acids) Uncharacterized ORF; Ortholog(s) have role in mRNA splicing, via spliceosome and U1 snRNP, U2 snRNP, U2-type prespliceosome, U4/U6 x U5 tri-snRNP complex, U5 snRNP, cytosol localization	30.1661	54.74	1	6	6	8	95	10.6818	9.5249
	Afu2g13160	Afu2g13160 AspGDID:ASPL0000104030 COORDS:Chr2_A_fumigatus_Af293:3385203-3387371W, translated using codon table 1 (687 amino acids) Uncharacterized ORF; Ortholog of <i>A. nidulans FGSC A4</i> : AN6241, <i>A. niger CBS 513.88</i> : An02g01890, <i>A. oryzae RIB40</i> : AO090026000276, <i>Aspergillus wentii</i> : Aspwe1_0663843 and <i>Aspergillus sydowii</i> : Aspsy1_0151393	30.1073	21.11	1	9	9	9	687	76.3974	6.69775
	Afu3g11540	Afu3g11540 AspGDID:ASPL0000105552 COORDS:Chr3_A_fumigatus_Af293:3034245-3035231W, translated using codon table 1 (328 amino acids) Uncharacterized ORF; Ortholog of <i>A. nidulans FGSC A4</i> : AN2893/fhdA, <i>A. niger CBS 513.88</i> : An14g03210, <i>A. oryzae RIB40</i> : AO090003000711, <i>Neosartorya fischeri NRRL 181</i> : NFIA_065770 and <i>Aspergillus clavatus NRRL 1</i> : ACLA_039420	30.1015	21.65	1	6	6	8	328	38.0904	10.5796
	Afu4g04460	Afu4g04460 AspGDID:ASPL0000106264 COORDS:Chr4_A_fumigatus_Af293:1261402-1262578W, translated using codon table 1 (226 amino acids) Uncharacterized ORF; 60S ribosomal protein L13	29.9748	35.4	1	11	11	11	226	25.6361	10.6528
	Afu1g05200	tif32 AspGDID:ASPL0000101689 COORDS:Chr1_A_fumigatus_Af293:1488654-1485294C, translated using codon table 1 (1051 amino acids) Uncharacterized ORF; Eukaryotic translation initiation factor 3 subunit A	29.8891	12.08	1	8	8	8	1051	120.156	9.39307
	Afu1g11730	Afu1g11730 AspGDID:ASPL0000102237 COORDS:Chr1_A_fumigatus_Af293:3087288-3088069W, translated using codon table 1 (183 amino acids) Uncharacterized ORF; Ortholog(s) have GTPase activity, role in ER to Golgi vesicle-mediated transport, Golgi to plasma membrane transport, cellular response to drug, macroautophagy and Golgi apparatus, glyoxysome localization	29.8623	52.46	1	6	6	7	183	20.9899	5.70654
	Afu1g06090	Afu1g06090 AspGDID:ASPL0000101777 COORDS:Chr1_A_fumigatus_Af293:1762917-1764722W, translated using codon table 1 (559 amino acids) Uncharacterized ORF; Ortholog(s) have role in apical protein localization, regulation of cell shape and cell septum, plasma membrane of cell tip, spitzenkorper localization	29.8415	16.46	1	5	5	6	559	61.3761	8.98291
	Afu2g04310	Afu2g04310 AspGDID:ASPL0000103257 COORDS:Chr2_A_fumigatus_Af293:1189815-1188083C, translated using codon table 1 (416 amino acids) Uncharacterized ORF; Argininosuccinate synthase; hypoxia induced protein	29.7105	22.12	1	7	7	9	416	46.1043	5.47803
	Afu1g04320	Afu1g04320 AspGDID:ASPL0000101600 COORDS:Chr1_A_fumigatus_Af293:1226288-1226942W, translated using codon table 1 (201 amino acids) Uncharacterized ORF; Ribosomal protein S8	29.3415	35.32	1	5	5	7	201	22.7982	11.1802
	Afu1g05490	Afu1g05490 AspGDID:ASPL0000101717 COORDS:Chr1_A_fumigatus_Af293:1568506-1572348W, translated using codon table 1 (1256 amino acids) Uncharacterized ORF; Ortholog of <i>A. nidulans FGSC A4</i> : AN4072, <i>A. niger CBS 513.88</i> : An18g04300, <i>A. oryzae RIB40</i> : AO090009000396, <i>Aspergillus wentii</i> : Aspwe1_0169302 and <i>Aspergillus sydowii</i> : Aspsy1_0057624	29.2472	9	1	8	8	10	1256	139.306	9.31982
	Afu6g08820	Afu6g08820 AspGDID:ASPL0000109238 COORDS:Chr6_A_fumigatus_Af293:2089238-2095101W, translated using codon table 1 (1545 amino acids) Uncharacterized ORF; Has domain(s) with predicted nucleic acid binding, nucleotide binding, zinc ion binding activity	29.191	6.47	1	7	7	8	1545	165.867	8.5874
	Afu3g13150	Afu3g13150 AspGDID:ASPL0000105710 COORDS:Chr3_A_fumigatus_Af293:3491125-3489529C, translated using codon table 1 (506 amino acids) Uncharacterized ORF; Ortholog of <i>A. nidulans FGSC A4</i> : AN3178/sds3, <i>A. niger CBS 513.88</i> : An02g09020, <i>A. oryzae RIB40</i> : AO090012000818, <i>Aspergillus wentii</i> : Aspwe1_0170080 and <i>Aspergillus sydowii</i> : Aspsy1_0056129	29.1565	20.75	1	8	8	8	506	56.013	7.44482
	Afu2g04670	Afu2g04670 AspGDID:ASPL0000103293 COORDS:Chr2_A_fumigatus_Af293:1271655-1269395C, translated using codon table 1 (603 amino acids) Uncharacterized ORF; Ortholog(s) have role in ascospore-type prospore assembly, protein targeting to vacuole involved in ubiquitin-dependent protein catabolic process via the multivesicular body sorting pathway	29.1531	15.26	1	7	7	9	603	66.7521	6.1001
	Afu1g08850	aspD AspGDID:ASPL0000101951 COORDS:Chr1_A_fumigatus_Af293:2293812-2292464C, translated using codon table 1 (346 amino acids) Verified ORF; Septin; localizes to long tubular structures within hyphae and to newly formed septa; repressed by exposure to artemisinin	28.7029	32.08	1	8	8	8	346	39.2071	7.84033
	Afu3g11430	Afu3g11430 AspGDID:ASPL0000105541 COORDS:Chr3_A_fumigatus_Af293:2998674-2997540C, translated using codon table 1 (324 amino acids) Uncharacterized ORF; Putative arginase; SrbA-regulated during hypoxia	28.68	32.1	1	6	6	7	324	35.42	5.87158
	Afu5g07370	Afu5g07370 AspGDID:ASPL0000107811 COORDS:Chr5_A_fumigatus_Af293:1844081-1842511C, translated using codon table 1 (500 amino acids) Uncharacterized ORF; Ortholog(s) have metal ion binding, poly(A)-specific ribonuclease activity	28.227	21.2	1	8	8	8	500	53.7507	7.07861
	Afu6g13550	Afu6g13550 AspGDID:ASPL0000109696 COORDS:Chr6_A_fumigatus_Af293:3450087-3449278C, translated using codon table 1 (155 amino acids) Uncharacterized ORF; Ribosomal protein S13p/S18e	28.2149	53.55	1	10	10	10	155	17.8567	10.4478
	Afu5g09330	cipC AspGDID:ASPL0000108002 COORDS:Chr5_A_fumigatus_Af293:2402867-2402275C, translated using codon table 1 (130 amino acids) Verified ORF; CipC-like, hyphal-specific protein; not concanamycin A or stress induced as it is in A. nidulans; reacts with rabbit immunosera exposed to A. fumigatus conidia	28.1814	44.62	1	6	6	8	130	15.0433	6.26514
	Afu1g05340	Afu1g05340 AspGDID:ASPL0000101702 COORDS:Chr1_A_fumigatus_Af293:1537487-1538453W, translated using codon table 1 (221 amino acids) Uncharacterized ORF; 40S ribosomal protein S19	28.1336	28.05	1	5	5	8	221	24.8199	9.53955
	Afu5g11930	Afu5g11930 AspGDID:ASPL0000108249 COORDS:Chr5_A_fumigatus_Af293:3085969-3085103C, translated using codon table 1 (255 amino acids) Uncharacterized ORF; Ortholog(s) have U1 snRNP, nucleolus localization	28.1302	38.04	1	7	7	7	255	28.2317	7.92822
	Afu3g12300	Afu3g12300 AspGDID:ASPL0000105626 COORDS:Chr3_A_fumigatus_Af293:3242604-3243283W, translated using codon table 1 (124 amino acids) Uncharacterized ORF; 60S ribosomal protein L22	27.723	41.13	1	5	5	8	124	14.1826	9.40771
	Afu5g03560	Afu5g03560 AspGDID:ASPL0000107534 COORDS:Chr5_A_fumigatus_Af293:963324-960949C, translated using codon table 1 (715 amino acids) Uncharacterized ORF; Putative glutamyl-tRNA synthetase; transcript induced by exposure to human airway epithelial cells	27.6579	15.1	1	8	8	8	715	81.3732	7.53271
	Afu3g08660	idp1 AspGDID:ASPL0000105268 COORDS:Chr3_A_fumigatus_Af293:2219058-2221293W, translated using codon table 1 (501 amino acids) Uncharacterized ORF; Putative isocitrate dehydrogenase; protein induced by heat shock	27.5538	19.96	1	9	9	9	501	55.7396	8.73389
	Afu7g01800	Afu7g01800 AspGDID:ASPL0000109975 COORDS:Chr7_A_fumigatus_Af293:477654-480419W, translated using codon table 1 (921 amino acids) Uncharacterized ORF; Has domain(s) with predicted DNA binding activity	27.2406	8.9	1	6	6	7	921	99.9897	10.3306
	Afu5g13480	Afu5g13480 AspGDID:ASPL0000108401 COORDS:Chr5_A_fumigatus_Af293:3542030-3540676C, translated using codon table 1 (382 amino acids) Uncharacterized ORF; Ortholog(s) have U1 snRNP, cytosol localization	26.988	24.35	1	8	8	9	382	43.0539	10.0669
	Afu5g06750	cpcC AspGDID:ASPL0000107751 COORDS:Chr5_A_fumigatus_Af293:1659910-1665004W, translated using codon table 1 (1592 amino acids) Verified ORF; Putative protein kinase for translation initiation factor eIF2; <I>S. cerevisiae</I> ortholog GCN2 has role in cellular amino acid biosynthetic process, regulation of translational initiation, DNA damage checkpoint, protein phosphorylation	26.8757	7.41	1	10	10	10	1592	179.626	6.80029
	Afu2g08940	Afu2g08940 AspGDID:ASPL0000103612 COORDS:Chr2_A_fumigatus_Af293:2296391-2298108W, translated using codon table 1 (549 amino acids) Uncharacterized ORF; Ortholog of <i>A. nidulans FGSC A4</i> : AN6065, <i>A. niger CBS 513.88</i> : An12g04650, <i>A. oryzae RIB40</i> : AO090011000801, <i>Aspergillus wentii</i> : Aspwe1_0176156 and <i>Aspergillus sydowii</i> : Aspsy1_0031398	26.8192	20.95	1	7	7	8	549	59.2786	7.41553
	Afu8g03880	Afu8g03880 AspGDID:ASPL0000110724 COORDS:Chr8_A_fumigatus_Af293:825050-828378W, translated using codon table 1 (1011 amino acids) Uncharacterized ORF; Putative alanyl-tRNA synthetase; protein induced by hydrogen peroxide	26.688	10.48	1	8	8	8	1011	113.644	6.48096
	Afu6g06900	rho1 AspGDID:ASPL0000109052 COORDS:Chr6_A_fumigatus_Af293:1523942-1524891W, translated using codon table 1 (193 amino acids) Verified ORF; Putative Rho-type GTPase; predominantly localize to the hyphal tip; involved in radial growth and conidiation; mutants display cytoplasmic leakage at the hyphal tips	26.4953	49.22	1	7	7	8	193	21.6873	6.771
	Afu5g08540	aspA AspGDID:ASPL0000107925 COORDS:Chr5_A_fumigatus_Af293:2167838-2169399W, translated using codon table 1 (382 amino acids) Verified ORF; Septin; hypoxia repressed protein; repressed by exposure to artemisinin	26.3436	25.13	1	8	8	8	382	43.2901	5.13525
	Afu3g05600	Afu3g05600 AspGDID:ASPL0000104976 COORDS:Chr3_A_fumigatus_Af293:1361310-1362104W, translated using codon table 1 (149 amino acids) Uncharacterized ORF; 60S ribosomal protein L27a	26.325	34.23	1	5	5	7	149	16.751	10.4331
	Afu3g09770	Afu3g09770 AspGDID:ASPL0000105375 COORDS:Chr3_A_fumigatus_Af293:2501138-2504109W, translated using codon table 1 (922 amino acids) Uncharacterized ORF; Has domain(s) with predicted nucleic acid binding, nucleotide binding activity	26.2198	9.87	1	8	8	10	922	100.771	8.49951
	Afu2g03380	Afu2g03380 AspGDID:ASPL0000103167 COORDS:Chr2_A_fumigatus_Af293:892615-891880C, translated using codon table 1 (127 amino acids) Uncharacterized ORF; Ortholog(s) have cytosol, mitochondrion, nucleus localization	25.8299	40.94	1	5	5	7	127	13.429	9.67139
	Afu7g05290	Afu7g05290 AspGDID:ASPL0000110222 COORDS:Chr7_A_fumigatus_Af293:1257190-1256242C, translated using codon table 1 (151 amino acids) Uncharacterized ORF; Cytosolic small ribosomal subunit S13/S15; transcript repressed by exposure to human airway epithelial cells	25.6547	32.45	1	5	5	7	151	16.8353	10.4331
	Afu3g11860	eb1 AspGDID:ASPL0000105582 COORDS:Chr3_A_fumigatus_Af293:3124507-3123064C, translated using codon table 1 (278 amino acids) Uncharacterized ORF; Putative microtubule associated protein	25.5198	25.9	1	5	5	5	278	30.6318	7.48877
	Afu5g07180	Afu5g07180 AspGDID:ASPL0000107793 COORDS:Chr5_A_fumigatus_Af293:1781990-1789479W, translated using codon table 1 (2473 amino acids) Uncharacterized ORF; Ortholog(s) have nucleus localization	25.4688	3.96	1	8	8	9	2473	274.127	8.17725
	Afu5g03290	Afu5g03290 AspGDID:ASPL0000107508 COORDS:Chr5_A_fumigatus_Af293:891751-889972C, translated using codon table 1 (566 amino acids) Uncharacterized ORF; Ortholog of <i>A. nidulans FGSC A4</i> : AN8197, <i>A. niger CBS 513.88</i> : An09g05540, <i>A. oryzae RIB40</i> : AO090102000532, <i>Aspergillus wentii</i> : Aspwe1_0115831 and <i>Aspergillus sydowii</i> : Aspsy1_0211779	25.4382	11.31	1	5	5	7	566	62.6301	9.89111
	Afu7g05470	Afu7g05470 AspGDID:ASPL0000110240 COORDS:Chr7_A_fumigatus_Af293:1320985-1322187W, translated using codon table 1 (352 amino acids) Uncharacterized ORF; Putative electron transfer flavoprotein alpha subunit; transcript induced by exposure to human airway epithelial cells; induced by exposure to artemisinin	25.4346	32.95	1	7	7	7	352	36.6673	6.27783
	Afu5g06130	Afu5g06130 AspGDID:ASPL0000107690 COORDS:Chr5_A_fumigatus_Af293:1465997-1464574C, translated using codon table 1 (331 amino acids) Uncharacterized ORF; Succinyl-CoA synthetase alpha subunit; hypoxia induced protein	25.3502	33.23	1	6	6	7	331	34.552	8.63135
	Afu5g03140	Afu5g03140 AspGDID:ASPL0000107493 COORDS:Chr5_A_fumigatus_Af293:850226-851414W, translated using codon table 1 (334 amino acids) Uncharacterized ORF; Putative GTP cyclohydrolase; transcript induced by exposure to human airway epithelial cells	25.3327	27.84	1	6	6	7	334	36.8667	7.81104
	Afu1g05040	Afu1g05040 AspGDID:ASPL0000101673 COORDS:Chr1_A_fumigatus_Af293:1448185-1446768C, translated using codon table 1 (413 amino acids) Uncharacterized ORF; Ortholog(s) have ATPase activator activity, unfolded protein binding activity	24.9852	21.31	1	5	5	6	413	45.4385	6.26514
	Afu4g11660	Afu4g11660 AspGDID:ASPL0000106874 COORDS:Chr4_A_fumigatus_Af293:3083851-3086019W, translated using codon table 1 (647 amino acids) Uncharacterized ORF; Ortholog(s) have methylated histone binding activity	24.946	17.77	1	7	7	7	647	69.0783	9.5249
	Afu2g16010	Afu2g16010 AspGDID:ASPL0000104318 COORDS:Chr2_A_fumigatus_Af293:4237529-4235525C, translated using codon table 1 (601 amino acids) Uncharacterized ORF; Prolyl-tRNA synthetase	24.7765	18.47	1	8	8	10	601	66.9952	7.1665
	Afu2g08360	pyrG AspGDID:ASPL0000103555 COORDS:Chr2_A_fumigatus_Af293:2153922-2153018C, translated using codon table 1 (278 amino acids) Verified ORF; Orotidine 5'-monophosphate decarboxylase	24.6695	30.22	1	8	8	8	278	30.2485	6.69775
	Afu1g16840	Afu1g16840 AspGDID:ASPL0000102749 COORDS:Chr1_A_fumigatus_Af293:4595884-4595128C, translated using codon table 1 (179 amino acids) Uncharacterized ORF; TCTP family protein	24.4151	43.58	1	5	5	6	179	20.234	4.97021
	Afu2g15500	Afu2g15500 AspGDID:ASPL0000104267 COORDS:Chr2_A_fumigatus_Af293:4090212-4089707C, translated using codon table 1 (88 amino acids) Uncharacterized ORF; Ortholog(s) have role in mRNA splicing, via spliceosome and U1 snRNP, U2 snRNP, U4/U6 x U5 tri-snRNP complex, U5 snRNP, cytosol localization	24.1671	56.82	1	6	6	7	88	9.99915	5.40186
	Afu3g11360	Afu3g11360 AspGDID:ASPL0000105534 COORDS:Chr3_A_fumigatus_Af293:2979671-2978196C, translated using codon table 1 (451 amino acids) Uncharacterized ORF; Ortholog(s) have role in ascospore formation, cellular protein localization, cellular response to caffeine and eukaryotic translation initiation factor 3 complex assembly, <a href="#GOsection">more</a>	24.1347	15.3	1	5	5	7	451	51.7173	5.35107
	Afu1g03390	Afu1g03390 AspGDID:ASPL0000101509 COORDS:Chr1_A_fumigatus_Af293:988367-987625C, translated using codon table 1 (165 amino acids) Uncharacterized ORF; Putative 60S ribosomal protein L12	24.0588	43.64	1	5	5	6	165	17.9488	9.5542
	Afu6g11260	Afu6g11260 AspGDID:ASPL0000109476 COORDS:Chr6_A_fumigatus_Af293:2786302-2787411W, translated using codon table 1 (266 amino acids) Uncharacterized ORF; Ribosomal protein L26; transcript induced by exposure to human airway epithelial cells	23.9242	18.8	1	6	6	8	266	29.5987	10.9751
	Afu6g03830	Afu6g03830 AspGDID:ASPL0000108838 COORDS:Chr6_A_fumigatus_Af293:842693-842009C, translated using codon table 1 (149 amino acids) Uncharacterized ORF; Ribosomal protein L14	23.9151	32.21	1	6	6	7	149	16.7334	10.2866
	Afu6g02750	egd1 AspGDID:ASPL0000108730 COORDS:Chr6_A_fumigatus_Af293:559767-558922C, translated using codon table 1 (186 amino acids) Uncharacterized ORF; Nascent polypeptide-associated complex (NAC) subunit beta; protein level decreases upon heat shock	23.8293	45.7	1	5	5	6	186	20.5334	5.43994
	Afu2g10070	Afu2g10070 AspGDID:ASPL0000103722 COORDS:Chr2_A_fumigatus_Af293:2576586-2580364W, translated using codon table 1 (1175 amino acids) Uncharacterized ORF; Putative carbamoyl-phosphate synthetase, large subunit	23.5572	9.19	1	7	8	8	1175	129.134	6.21436
	Afu3g04170	Afu3g04170 AspGDID:ASPL0000104933 COORDS:Chr3_A_fumigatus_Af293:1175521-1176878W, translated using codon table 1 (377 amino acids) Uncharacterized ORF; Ortholog(s) have pyruvate dehydrogenase (acetyl-transferring) activity and role in acetyl-CoA biosynthetic process from pyruvate, arginine biosynthetic process, glutamine biosynthetic process	23.5309	14.59	1	4	4	6	377	40.5359	7.23975
	Afu2g07380	Afu2g07380 AspGDID:ASPL0000103461 COORDS:Chr2_A_fumigatus_Af293:1879464-1878670C, translated using codon table 1 (184 amino acids) Uncharacterized ORF; Ribosomal protein L18	23.4511	32.07	1	5	5	7	184	20.8407	11.8101
	Afu2g07970	Afu2g07970 AspGDID:ASPL0000103517 COORDS:Chr2_A_fumigatus_Af293:2047985-2048981W, translated using codon table 1 (191 amino acids) Uncharacterized ORF; 60S ribosomal protein L19	23.4235	33.51	1	6	6	7	191	22.5655	11.561
	Afu2g01010	Afu2g01010 AspGDID:ASPL0000102932 COORDS:Chr2_A_fumigatus_Af293:234729-236432W, translated using codon table 1 (534 amino acids) Uncharacterized ORF; Putative myo-inositol-phosphate synthase; transcript up-regulated in conidia exposed to neutrophils	23.3806	15.54	1	5	5	7	534	58.6346	6.22705
	Afu2g16910	Afu2g16910 AspGDID:ASPL0000104410 COORDS:Chr2_A_fumigatus_Af293:4522596-4521467C, translated using codon table 1 (311 amino acids) Uncharacterized ORF; Ortholog of <i>A. nidulans FGSC A4</i> : AN7291, <i>A. oryzae RIB40</i> : AO090102000654, <i>Aspergillus wentii</i> : Aspwe1_0171092, <i>Aspergillus sydowii</i> : Aspsy1_0027159 and <i>Aspergillus terreus NIH2624</i> : ATET_10094	23.3665	20.9	1	5	5	6	311	35.5465	5.19873
	Afu5g02450	erg20 AspGDID:ASPL0000107425 COORDS:Chr5_A_fumigatus_Af293:631975-633093W, translated using codon table 1 (347 amino acids) Uncharacterized ORF; Putative polyprenyl synthetase; farnesyl-pyrophosphate synthetase; SrbA-regulated during hypoxia	23.3313	23.05	1	7	7	7	347	39.7375	5.50342
	Afu2g02590	Afu2g02590 AspGDID:ASPL0000103089 COORDS:Chr2_A_fumigatus_Af293:666730-668457W, translated using codon table 1 (555 amino acids) Uncharacterized ORF; Aspartyl-tRNA synthetase	23.281	14.95	1	6	6	7	555	61.5887	6.32861
	Afu2g03610	Afu2g03610 AspGDID:ASPL0000103188 COORDS:Chr2_A_fumigatus_Af293:961023-959122C, translated using codon table 1 (546 amino acids) Uncharacterized ORF; Putative inosine 5'-monophosphate (IMP) dehydrogenase; reacts with rabbit immunosera exposed to A. fumigatus conidia; transcript induced by exposure to human airway epithelial cells; snoRNA Afu-210 encoded within intron 2	23.2083	19.23	1	7	7	7	546	57.9218	6.72705
	Afu5g04250	cysD AspGDID:ASPL0000107604 COORDS:Chr5_A_fumigatus_Af293:1136288-1134676C, translated using codon table 1 (434 amino acids) Uncharacterized ORF; Homocysteine synthase; transcript up-regulated in conidia exposed to neutrophils	22.991	13.82	1	4	4	5	434	46.8658	6.354
[truncated: 415 more rows]

## Sheet: MpkC GFP_CR 30 min
Accession	Accession	Description	Score	Coverage	# Proteins	# Unique Peptides	# Peptides	# PSMs	# AAs	MW [kDa]	calc. pI
[truncated: 945 more rows]

## Sheet: MpkC GFP _CR 60 min
Accession	Accession	Description	Score	Coverage	# Proteins	# Unique Peptides	# Peptides	# PSMs	# AAs	MW [kDa]	calc. pI
[truncated: 754 more rows]
