# Supplementary material for: Aspergillus fumigatus High Osmolarity Glycerol Mitogen Activated Protein Kinases SakA and MpkC Physically Interact During Osmotic and Cell Wall Stresses
Source: Front Microbiol. 2019 May 7;10:918. doi: 10.3389/fmicb.2019.00918 (PMC6514138; doi:10.3389/fmicb.2019.00918)
Supplement: Supplementary file 3 [file Table_3.xls]

## Sheet: MpkC GFP OS_10min
Supplementary Table S3 - Proteins identified as interacting with MpkC::GFP (after subtracting from the wild-type strain) in presence of Sorbitol 1.0M (10, 30 and 60 min)
Accession	Description	Score	Coverage	# Proteins	# Unique Peptides	# Peptides	# PSMs	# AAs	MW [kDa]	calc. pI
Afu3g06550	Afu3g06550 AspGDID:ASPL0000105066 COORDS:Chr3_A_fumigatus_Af293:1623469-1625008W, translated using codon table 1 (469 amino acids) Uncharacterized ORF; Has domain(s) with predicted phosphatase activity, phosphoserine phosphatase activity and role in L-serine biosynthetic process, metabolic process	48.8255	34.54	1	11	11	17	469	51.8419	5.89697
Afu5g09100	mpkC AspGDID:ASPL0000107981 COORDS:Chr5_A_fumigatus_Af293:2340794-2342470W, translated using codon table 1 (378 amino acids) Verified ORF; Putative mitogen activated protein kinase (MAPK); involved in the oxidative stress response; transcript abundance increases in response to carbon source and oxidative stress	72.0481	42.06	1	9	12	19	378	43.2801	5.75732
Afu1g10012	Afu1g10012 AspGDID:ASPL0000362830 COORDS:Chr1_A_fumigatus_Af293:2588081-2582019C, translated using codon table 1 (1929 amino acids) Uncharacterized ORF; Ortholog of <i>A. nidulans FGSC A4</i> : AN5649, AN1674, AN0384, AN1268, AN7262, <i>A. fumigatus Af293</i> : Afu1g01700, Afu2g17000, Afu4g08730, Afu4g13630 and <i>A. niger CBS 513.88</i> : An01g09380, An01g06520, An04g09080, An04g03600	28.9564	5.29	1	9	9	9	1929	211.956	5.36377
Afu2g03030	prp8 AspGDID:ASPL0000103132 COORDS:Chr2_A_fumigatus_Af293:787177-777614C, translated using codon table 1 (3170 amino acids) Verified ORF; Putative pre-mRNA splicing factor; intein-containing protein, inteins are protein intervening sequences that can self-excise through protein splicing	8.37509	3.19	1	9	9	9	3170	364.449	8.06006
Afu3g13680	Afu3g13680 AspGDID:ASPL0000105761 COORDS:Chr3_A_fumigatus_Af293:3610064-3608518C, translated using codon table 1 (500 amino acids) Uncharacterized ORF; Has domain(s) with predicted alcohol O-acetyltransferase activity and role in alcohol metabolic process	16.7887	20	1	7	7	9	500	54.7503	8.1333
Afu1g12940	sakA AspGDID:ASPL0000102362 COORDS:Chr1_A_fumigatus_Af293:3428181-3429807W, translated using codon table 1 (366 amino acids) Verified ORF; Putative mitogen-activated protein kinase (MAPK) with predicted roles in the osmotic and oxidative stress responses; involved in sensing nitrogen in the medium	33.051	40.71	1	6	7	8	366	41.9334	5.60498
Afu3g13700	Afu3g13700 AspGDID:ASPL0000105763 COORDS:Chr3_A_fumigatus_Af293:3612573-3615716W, translated using codon table 1 (993 amino acids) Uncharacterized ORF; Has domain(s) with predicted catalytic activity, phosphopantetheine binding, transferase activity, transferring acyl groups other than amino-acyl groups activity and role in metabolic process	13.3886	7.05	1	6	6	6	993	109.832	6.01123
Afu2g12150	Afu2g12150 AspGDID:ASPL0000103929 COORDS:Chr2_A_fumigatus_Af293:3120052-3134829W, translated using codon table 1 (4925 amino acids) Uncharacterized ORF; Ortholog(s) have role in rRNA processing, ribosomal large subunit assembly and mitochondrion, mitotic spindle pole body, nucleoplasm localization	7.20465	1.71	1	6	6	6	4925	550.249	5.09717
Afu7g00250	tub2 AspGDID:ASPL0000109824 COORDS:Chr7_A_fumigatus_Af293:70221-71948W, translated using codon table 1 (448 amino acids) Uncharacterized ORF; Tubulin beta-2 subunit; predicted gene pair with AFUA_1G10910 (tubA)	61.5133	45.31	1	5	11	13	448	49.8598	4.98291
Afu8g03990	Afu8g03990 AspGDID:ASPL0000110734 COORDS:Chr8_A_fumigatus_Af293:855176-851942C, translated using codon table 1 (985 amino acids) Uncharacterized ORF; Ortholog(s) have U5 snRNP, cytosol, spliceosomal complex localization	10.5677	5.89	1	5	5	5	985	110.12	5.08447
Afu4g10730	Afu4g10730 AspGDID:ASPL0000106786 COORDS:Chr4_A_fumigatus_Af293:2795549-2793995C, translated using codon table 1 (458 amino acids) Uncharacterized ORF; Ortholog(s) have ATP-dependent 3'-5' DNA helicase activity, ATP-dependent 5'-3' DNA helicase activity, sequence-specific DNA binding activity	14.9228	15.28	1	4	4	4	458	49.6891	6.29053
Afu4g09110	ccp1 AspGDID:ASPL0000106626 COORDS:Chr4_A_fumigatus_Af293:2379568-2378394C, translated using codon table 1 (366 amino acids) Uncharacterized ORF; Putative cytochrome c peroxidase; protein induced by heat shock and by hydrogen peroxide; transcript up-regulated in conidia exposed to neutrophils	4.98199	14.75	1	4	4	4	366	40.3542	8.55811
Afu6g13930	Afu6g13930 AspGDID:ASPL0000109733 COORDS:Chr6_A_fumigatus_Af293:3558495-3551104C, translated using codon table 1 (2445 amino acids) Uncharacterized ORF; Putative polyketide synthase (PKS), encoded in a predicted secondary metabolite gene cluster	0	2.66	1	4	4	4	2445	265.653	6.23975
Afu6g02800	Afu6g02800 AspGDID:ASPL0000108735 COORDS:Chr6_A_fumigatus_Af293:570866-570078C, translated using codon table 1 (242 amino acids) Verified ORF; Putative glycosylphosphatidylinositol (GPI)-anchored protein; transcript up-regulated in hyphae upon exposure to neutrophils	12.4589	18.18	1	3	3	4	242	24.5928	4.76709
Afu4g10240	Afu4g10240 AspGDID:ASPL0000106738 COORDS:Chr4_A_fumigatus_Af293:2679454-2679977W, translated using codon table 1 (116 amino acids) Uncharacterized ORF; Ortholog(s) have mRNA binding activity and role in cellular response to nitrogen starvation, mRNA splicing, via spliceosome, negative regulation of G0 to G1 transition	12.0897	34.48	1	3	3	4	116	12.831	11.312
Afu3g09090	Afu3g09090 AspGDID:ASPL0000105308 COORDS:Chr3_A_fumigatus_Af293:2316086-2317228W, translated using codon table 1 (380 amino acids) Uncharacterized ORF; Ortholog(s) have mitochondrion, nucleus localization	9.13835	10.79	1	3	3	3	380	43.3361	9.01221
Afu2g10600	Afu2g10600 AspGDID:ASPL0000103775 COORDS:Chr2_A_fumigatus_Af293:2713549-2714392W, translated using codon table 1 (242 amino acids) Verified ORF; Putative NADH dehydrogenase; mutation causes increased azole resistance	8.57895	15.7	1	3	3	3	242	27.5249	5.03369
Afu2g13710	Afu2g13710 AspGDID:ASPL0000104086 COORDS:Chr2_A_fumigatus_Af293:3562035-3560485C, translated using codon table 1 (470 amino acids) Uncharacterized ORF; NADH-ubiquinone oxidoreductase 49 kDa subunit	7.9106	8.94	1	3	3	3	470	52.8217	6.65381
Afu2g03730	Afu2g03730 AspGDID:ASPL0000103199 COORDS:Chr2_A_fumigatus_Af293:997517-996602C, translated using codon table 1 (257 amino acids) Uncharacterized ORF; Putative high affinity copper transporter; transcript up-regulated in hyphae upon exposure to neutrophils	7.82637	15.18	1	3	3	4	257	28.3308	7.86963
Afu6g11890	Afu6g11890 AspGDID:ASPL0000109535 COORDS:Chr6_A_fumigatus_Af293:2972392-2969433C, translated using codon table 1 (930 amino acids) Uncharacterized ORF; Putative dynamin GTPase	7.07402	3.87	1	3	3	3	930	104.337	6.82959
Afu3g12510	Afu3g12510 AspGDID:ASPL0000105647 COORDS:Chr3_A_fumigatus_Af293:3303007-3305658W, translated using codon table 1 (825 amino acids) Uncharacterized ORF; Ortholog(s) have cytoplasm localization	4.27622	3.52	1	3	3	3	825	90.2938	7.03467
Afu3g06720	Afu3g06720 AspGDID:ASPL0000105083 COORDS:Chr3_A_fumigatus_Af293:1668702-1667616C, translated using codon table 1 (350 amino acids) Uncharacterized ORF; Ortholog of <i>Aspergillus fumigatus A1163</i> : AFUB_042330	4.17548	8.57	1	3	3	3	350	38.7643	8.38232
Afu1g10380	nrps1 AspGDID:ASPL0000102102 COORDS:Chr1_A_fumigatus_Af293:2694887-2675699C, translated using codon table 1 (6247 amino acids) Verified ORF; Non-ribosomal peptide synthetase (NRPS); essential for fumigaclavine C biosynthesis; mutant displays altered conidial surface morphology and hydrophilicity	4.08642	0.62	1	3	3	3	6247	694.623	5.94775
Afu2g02530	Afu2g02530 AspGDID:ASPL0000103083 COORDS:Chr2_A_fumigatus_Af293:653117-654358W, translated using codon table 1 (371 amino acids) Uncharacterized ORF; Ortholog(s) have role in activation of bipolar cell growth, homologous chromosome segregation, protein phosphorylation, regulation of DNA repair and regulation of circadian rhythm, <a href="#GOsection">more</a>	3.69051	9.7	1	3	3	3	371	42.4086	9.45166
Afu1g11120	Afu1g11120 AspGDID:ASPL0000102175 COORDS:Chr1_A_fumigatus_Af293:2932430-2931030C, translated using codon table 1 (387 amino acids) Uncharacterized ORF; Has domain(s) with predicted cytoplasm, nucleus localization	8.14527	8.79	1	2	2	2	387	41.6245	4.65283
Afu6g02450	Afu6g02450 AspGDID:ASPL0000108700 COORDS:Chr6_A_fumigatus_Af293:460900-461479W, translated using codon table 1 (62 amino acids) Uncharacterized ORF; Ortholog(s) have cytoplasmic stress granule, cytosol, nucleus localization	7.25995	17.74	1	2	2	2	62	6.91494	11.5024
Afu7g02230	Afu7g02230 AspGDID:ASPL0000110018 COORDS:Chr7_A_fumigatus_Af293:599410-600851W, translated using codon table 1 (418 amino acids) Uncharacterized ORF; Ortholog(s) have mRNA binding activity, role in arginine catabolic process, positive regulation of cellular response to oxidative stress, positive regulation of nuclear-transcribed mRNA poly(A) tail shortening and cytosol localization	4.87508	5.26	1	2	2	2	418	44.8172	5.75732
Afu3g11640	Afu3g11640 AspGDID:ASPL0000105562 COORDS:Chr3_A_fumigatus_Af293:3058607-3059789W, translated using codon table 1 (368 amino acids) Uncharacterized ORF; Homoserine dehydrogenase; no human homolog	4.84003	8.15	1	2	2	2	368	38.4803	5.87158
Afu5g11040	Afu5g11040 AspGDID:ASPL0000108164 COORDS:Chr5_A_fumigatus_Af293:2828675-2829826W, translated using codon table 1 (360 amino acids) Uncharacterized ORF; Ortholog(s) have pantoate-beta-alanine ligase activity, role in pantothenate biosynthetic process and cytosol, nucleus localization	4.8242	5.28	1	2	2	2	360	39.7746	8.20654
Afu6g08310	pre2 AspGDID:ASPL0000109188 COORDS:Chr6_A_fumigatus_Af293:1946461-1945186C, translated using codon table 1 (296 amino acids) Uncharacterized ORF; Putative proteosome component	4.81861	7.43	1	2	2	2	296	32.6342	6.78564
Afu2g11510	Afu2g11510 AspGDID:ASPL0000103865 COORDS:Chr2_A_fumigatus_Af293:2966147-2968230W, translated using codon table 1 (650 amino acids) Uncharacterized ORF; Ortholog(s) have role in cellular response to drug, rRNA processing, ribosomal large subunit biogenesis, ribosomal subunit export from nucleus and nucleolus, preribosome, large subunit precursor, spindle localization	4.63528	3.69	1	2	2	2	650	73.251	8.86572
Afu2g04820	Afu2g04820 AspGDID:ASPL0000103307 COORDS:Chr2_A_fumigatus_Af293:1326025-1323818C, translated using codon table 1 (716 amino acids) Uncharacterized ORF; Putative translation release factor eRF3; transcript induced by exposure to human airway epithelial cells	4.61561	5.59	1	2	2	2	716	77.2757	8.04541
Afu2g03400	Afu2g03400 AspGDID:ASPL0000103169 COORDS:Chr2_A_fumigatus_Af293:896513-897792W, translated using codon table 1 (335 amino acids) Uncharacterized ORF; Ortholog(s) have ubiquitin-specific protease activity and role in cellular response to drug, mitochondrial fission, peroxisome fission, proteasome-mediated ubiquitin-dependent protein catabolic process, protein deubiquitination	4.27677	7.76	1	2	2	2	335	37.4139	6.20166
Afu1g09550	Afu1g09550 AspGDID:ASPL0000102021 COORDS:Chr1_A_fumigatus_Af293:2468785-2469303W, translated using codon table 1 (143 amino acids) Uncharacterized ORF; Ortholog(s) have role in dynein-driven meiotic oscillatory nuclear movement, karyogamy involved in conjugation with cellular fusion, reciprocal meiotic recombination	3.45552	22.38	1	2	2	2	143	15.3157	5.45264
Afu6g12300	Afu6g12300 AspGDID:ASPL0000109574 COORDS:Chr6_A_fumigatus_Af293:3095007-3092936C, translated using codon table 1 (478 amino acids) Verified ORF; RNP domain protein; conidia-enriched protein	2.51703	5.23	1	2	2	2	478	51.7352	9.5542
Afu2g09910	faa4 AspGDID:ASPL0000103707 COORDS:Chr2_A_fumigatus_Af293:2540651-2538322C, translated using codon table 1 (697 amino acids) Uncharacterized ORF; Putative long chain fatty acid CoA ligase; fatty acid activator; hypoxia repressed protein	2.51134	2.73	1	2	2	2	697	76.6677	7.31299
Afu6g13410	Afu6g13410 AspGDID:ASPL0000109682 COORDS:Chr6_A_fumigatus_Af293:3414441-3410327C, translated using codon table 1 (1225 amino acids) Uncharacterized ORF; Ortholog(s) have U2 snRNP localization	2.45181	2.53	1	2	2	2	1225	135.115	5.21143
Afu1g13790	hhtA AspGDID:ASPL0000102447 COORDS:Chr1_A_fumigatus_Af293:3681876-3682468W, translated using codon table 1 (136 amino acids) Uncharacterized ORF; Histone H3	2.24195	11.76	1	2	2	2	136	15.3235	11.1509
Afu2g07410	Afu2g07410 AspGDID:ASPL0000103464 COORDS:Chr2_A_fumigatus_Af293:1884575-1885603W, translated using codon table 1 (216 amino acids) Uncharacterized ORF; Ortholog(s) have role in anisotropic cell growth, hyphal growth	2.14001	8.33	1	2	2	2	216	26.5249	9.64209
Afu8g05330	Afu8g05330 AspGDID:ASPL0000110863 COORDS:Chr8_A_fumigatus_Af293:1242642-1243783W, translated using codon table 1 (298 amino acids) Uncharacterized ORF; Putative methylenetetrahydrofolate dehydrogenase	0	6.38	1	2	2	2	298	33.0434	6.53662
Afu6g08240	Afu6g08240 AspGDID:ASPL0000109181 COORDS:Chr6_A_fumigatus_Af293:1928269-1920366C, translated using codon table 1 (2615 amino acids) Uncharacterized ORF; Ortholog(s) have nucleolus localization	0	0.88	1	2	2	2	2615	294.146	6.771

## Sheet: MpkC GFP OS_30min
Accession	Description	Score	Coverage	# Proteins	# Unique Peptides	# Peptides	# PSMs	# AAs	MW [kDa]	calc. pI
Afu8g04270	Afu8g04270 AspGDID:ASPL0000110762 COORDS:Chr8_A_fumigatus_Af293:951209-946188C, translated using codon table 1 (1654 amino acids) Uncharacterized ORF; Ortholog(s) have nucleus localization	65.8276	19.59	1	23	23	27	1654	183.954	5.60498
Afu1g05830	Afu1g05830 AspGDID:ASPL0000101752 COORDS:Chr1_A_fumigatus_Af293:1683750-1689635W, translated using codon table 1 (1897 amino acids) Uncharacterized ORF; Ortholog(s) have extracellular region localization	38.0868	13.76	1	16	16	16	1897	210.732	6.04932
Afu3g06550	Afu3g06550 AspGDID:ASPL0000105066 COORDS:Chr3_A_fumigatus_Af293:1623469-1625008W, translated using codon table 1 (469 amino acids) Uncharacterized ORF; Has domain(s) with predicted phosphatase activity, phosphoserine phosphatase activity and role in L-serine biosynthetic process, metabolic process	103.672	49.89	1	14	14	24	469	51.8419	5.89697
Afu5g09100	mpkC AspGDID:ASPL0000107981 COORDS:Chr5_A_fumigatus_Af293:2340794-2342470W, translated using codon table 1 (378 amino acids) Verified ORF; Putative mitogen activated protein kinase (MAPK); involved in the oxidative stress response; transcript abundance increases in response to carbon source and oxidative stress	82.6926	55.82	1	13	16	25	378	43.2801	5.75732
Afu7g01920	Afu7g01920 AspGDID:ASPL0000109987 COORDS:Chr7_A_fumigatus_Af293:514850-518697W, translated using codon table 1 (1255 amino acids) Uncharacterized ORF; Ortholog(s) have DNA binding, DNA-directed RNA polymerase activity, RNA binding activity and role in chromatin silencing by small RNA, transcription from RNA polymerase II promoter	16.7461	11.39	1	13	13	13	1255	141.834	6.60986
Afu5g03820	Afu5g03820 AspGDID:ASPL0000107560 COORDS:Chr5_A_fumigatus_Af293:1029110-1026612C, translated using codon table 1 (832 amino acids) Uncharacterized ORF; Ortholog(s) have role in cell septum assembly, phialide development and spindle pole body localization	17.9693	14.18	1	11	11	11	832	93.4337	4.97021
Afu3g09370	Afu3g09370 AspGDID:ASPL0000105335 COORDS:Chr3_A_fumigatus_Af293:2373335-2369233C, translated using codon table 1 (1271 amino acids) Uncharacterized ORF; Ortholog(s) have role in establishment of cell polarity, establishment of nucleus localization, microtubule nucleation by spindle pole body, mitotic sister chromatid segregation	26.3196	9.91	1	10	10	12	1271	146.999	6.81494
Afu1g14680	Afu1g14680 AspGDID:ASPL0000102535 COORDS:Chr1_A_fumigatus_Af293:3922838-3928333W, translated using codon table 1 (1747 amino acids) Uncharacterized ORF; Ortholog(s) have DNA binding activity and cytosol, nucleus localization	24.0264	8.3	1	10	10	10	1747	193.169	6.21436
Afu3g11170	Afu3g11170 AspGDID:ASPL0000105515 COORDS:Chr3_A_fumigatus_Af293:2928974-2931529W, translated using codon table 1 (759 amino acids) Uncharacterized ORF; Ortholog(s) have sequence-specific DNA binding activity and role in carotenoid biosynthetic process, circadian rhythm, conidiophore development	30.3354	14.76	1	9	9	12	759	84.1513	6.7124
Afu2g07960	Afu2g07960 AspGDID:ASPL0000103516 COORDS:Chr2_A_fumigatus_Af293:2038888-2047447W, translated using codon table 1 (2674 amino acids) Uncharacterized ORF; Ortholog(s) have role in regulation of translational elongation and cytosolic ribosome, extracellular region, mitochondrion localization	12.5433	4.6	1	8	8	9	2674	291.954	5.85889
Afu2g03030	prp8 AspGDID:ASPL0000103132 COORDS:Chr2_A_fumigatus_Af293:787177-777614C, translated using codon table 1 (3170 amino acids) Verified ORF; Putative pre-mRNA splicing factor; intein-containing protein, inteins are protein intervening sequences that can self-excise through protein splicing	4.74634	2.74	1	8	8	8	3170	364.449	8.06006
Afu4g08770	Afu4g08770 AspGDID:ASPL0000106593 COORDS:Chr4_A_fumigatus_Af293:2278256-2275174C, translated using codon table 1 (993 amino acids) Uncharacterized ORF; Has domain(s) with predicted microtubule binding activity	27.2518	8.56	1	7	7	8	993	110.14	6.85889
Afu4g11160	Afu4g11160 AspGDID:ASPL0000106825 COORDS:Chr4_A_fumigatus_Af293:2915695-2914767C, translated using codon table 1 (258 amino acids) Uncharacterized ORF; Ortholog(s) have role in cellular protein localization, regulation of exit from mitosis, regulation of mitotic sister chromatid segregation, spindle pole body duplication	19.9043	31.78	1	6	6	7	258	28.4062	5.36377
Afu4g04350	Afu4g04350 AspGDID:ASPL0000106252 COORDS:Chr4_A_fumigatus_Af293:1231191-1235612W, translated using codon table 1 (1418 amino acids) Uncharacterized ORF; Has domain(s) with predicted nucleoside-triphosphatase activity, nucleotide binding, pre-mRNA intronic binding activity, role in mRNA splicing, via spliceosome and spliceosomal complex localization	12.9297	5.08	1	6	6	6	1418	161.396	6.31592
Afu6g06880	Afu6g06880 AspGDID:ASPL0000109050 COORDS:Chr6_A_fumigatus_Af293:1518884-1517287C, translated using codon table 1 (459 amino acids) Uncharacterized ORF; Ortholog(s) have double-stranded DNA binding, histone binding activity	10.4146	17.86	1	5	5	5	459	50.1145	4.70361
Afu1g15620	helA AspGDID:ASPL0000102625 COORDS:Chr1_A_fumigatus_Af293:4219329-4221360W, translated using codon table 1 (655 amino acids) Uncharacterized ORF; Putative DEAD box RNA helicase; protein induced by heat shock	4.03271	8.4	1	5	5	5	655	73.8855	9.86182
Afu6g13410	Afu6g13410 AspGDID:ASPL0000109682 COORDS:Chr6_A_fumigatus_Af293:3414441-3410327C, translated using codon table 1 (1225 amino acids) Uncharacterized ORF; Ortholog(s) have U2 snRNP localization	2.69314	6.69	1	5	5	5	1225	135.115	5.21143
Afu6g04660	Afu6g04660 AspGDID:ASPL0000108920 COORDS:Chr6_A_fumigatus_Af293:1086724-1086108C, translated using codon table 1 (180 amino acids) Uncharacterized ORF; Ortholog(s) have role in chromatin silencing at centromere, mitotic sister chromatid segregation, pericentric heterochromatin assembly, protein localization to kinetochore	14.3821	28.89	1	4	4	5	180	19.7146	11.1655
Afu6g08960	pre9 AspGDID:ASPL0000109252 COORDS:Chr6_A_fumigatus_Af293:2134144-2133139C, translated using codon table 1 (255 amino acids) Uncharacterized ORF; Putative proteasome component	11.131	23.14	1	4	4	4	255	28.1882	6.15088
Afu5g11000	Afu5g11000 AspGDID:ASPL0000108160 COORDS:Chr5_A_fumigatus_Af293:2817960-2816944C, translated using codon table 1 (253 amino acids) Uncharacterized ORF; Ortholog(s) have U2 snRNP, cytosol localization	9.79544	22.13	1	4	4	5	253	28.7853	8.29443
Afu6g12400	fks1 AspGDID:ASPL0000109584 COORDS:Chr6_A_fumigatus_Af293:3132292-3126474C, translated using codon table 1 (1904 amino acids) Verified ORF; Putative 1,3-beta-glucan synthase catalytic subunit, major subunit of glucan synthase; predicted transmembrane protein; essential	8.17657	3.73	1	4	4	4	1904	217.994	8.14795
Afu6g08580	fkbp4 AspGDID:ASPL0000109214 COORDS:Chr6_A_fumigatus_Af293:2030676-2032327W, translated using codon table 1 (489 amino acids) Uncharacterized ORF; Putative FK506-binding protein (FKBP)-type peptidyl-prolyl cis-trans isomerase	13.4727	11.86	1	3	3	4	489	53.0452	4.55127
Afu4g10240	Afu4g10240 AspGDID:ASPL0000106738 COORDS:Chr4_A_fumigatus_Af293:2679454-2679977W, translated using codon table 1 (116 amino acids) Uncharacterized ORF; Ortholog(s) have mRNA binding activity and role in cellular response to nitrogen starvation, mRNA splicing, via spliceosome, negative regulation of G0 to G1 transition	10.5868	34.48	1	3	3	3	116	12.831	11.312
Afu5g13360	Afu5g13360 AspGDID:ASPL0000108389 COORDS:Chr5_A_fumigatus_Af293:3517368-3515148C, translated using codon table 1 (702 amino acids) Uncharacterized ORF; Ortholog(s) have role in cellular response to starvation, cytoplasmic mRNA processing body assembly and deadenylation-independent decapping of nuclear-transcribed mRNA, <a href="#GOsection">more</a>	8.92509	8.83	1	3	3	3	702	76.0323	7.21045
Afu2g03810	hosA AspGDID:ASPL0000103207 COORDS:Chr2_A_fumigatus_Af293:1012691-1011228C, translated using codon table 1 (487 amino acids) Uncharacterized ORF; Putative histone deacetylase	8.27498	11.7	1	3	3	3	487	54.3098	6.13818
Afu1g04950	glcA AspGDID:ASPL0000101664 COORDS:Chr1_A_fumigatus_Af293:1412013-1410732C, translated using codon table 1 (323 amino acids) Uncharacterized ORF; Ortholog(s) have protein serine/threonine phosphatase activity	6.30474	12.69	1	3	3	3	323	37.0616	5.78271
Afu3g08040	Afu3g08040 AspGDID:ASPL0000105207 COORDS:Chr3_A_fumigatus_Af293:2056232-2056824W, translated using codon table 1 (148 amino acids) Uncharacterized ORF; Ortholog(s) have DNA-directed RNA polymerase activity, role in regulation of cytokinetic cell separation by regulation of transcription from RNA polymerase II promoter, transcription from RNA polymerase II promoter and nucleus localization	5.38115	23.65	1	3	3	3	148	16.8217	5.61768
Afu6g03460	Afu6g03460 AspGDID:ASPL0000108801 COORDS:Chr6_A_fumigatus_Af293:741171-742895W, translated using codon table 1 (574 amino acids) Uncharacterized ORF; Has domain(s) with predicted ATP binding activity	5.32734	6.27	1	3	3	3	574	63.4223	6.13818
Afu8g05600	Afu8g05600 AspGDID:ASPL0000110889 COORDS:Chr8_A_fumigatus_Af293:1312489-1312126C, translated using codon table 1 (83 amino acids) Uncharacterized ORF; Ortholog of <i>A. nidulans FGSC A4</i> : AN1549, <i>A. niger CBS 513.88</i> : An16g07080, <i>A. oryzae RIB40</i> : AO090005000583, <i>Aspergillus wentii</i> : Aspwe1_0187131 and <i>Aspergillus sydowii</i> : Aspsy1_0086712	5.23375	40.96	1	3	3	3	83	9.2825	9.979
Afu3g04310	Afu3g04310 AspGDID:ASPL0000104947 COORDS:Chr3_A_fumigatus_Af293:1232902-1235652W, translated using codon table 1 (857 amino acids) Uncharacterized ORF; Ortholog(s) have cell division site, cytosol, mitotic spindle pole body, nucleus localization	2.79274	4.55	1	3	3	3	857	93.2563	7.41553
Afu4g04550	Afu4g04550 AspGDID:ASPL0000106273 COORDS:Chr4_A_fumigatus_Af293:1282186-1283190W, translated using codon table 1 (204 amino acids) Uncharacterized ORF; Putative phosphoribosyltransferase; protein induced by hydrogen peroxide	9.35167	16.67	1	2	2	2	204	23.1709	5.32568
Afu1g15460	Afu1g15460 AspGDID:ASPL0000102611 COORDS:Chr1_A_fumigatus_Af293:4176314-4173471C, translated using codon table 1 (866 amino acids) Uncharacterized ORF; Ortholog of <i>A. nidulans FGSC A4</i> : AN0892, <i>A. niger CBS 513.88</i> : An01g13900, <i>A. oryzae RIB40</i> : AO090005001665, <i>Aspergillus wentii</i> : Aspwe1_0027562 and <i>Aspergillus sydowii</i> : Aspsy1_0138433	7.8557	4.39	1	2	2	2	866	95.2598	9.61279
Afu3g09280	Afu3g09280 AspGDID:ASPL0000105325 COORDS:Chr3_A_fumigatus_Af293:2354001-2355185W, translated using codon table 1 (308 amino acids) Uncharacterized ORF; Has domain(s) with predicted ribosome binding, translation initiation factor activity, role in regulation of translational initiation and eukaryotic translation initiation factor 3 complex localization	5.23209	8.44	1	2	2	2	308	34.3175	5.26221
Afu7g05870	pre8 AspGDID:ASPL0000110279 COORDS:Chr7_A_fumigatus_Af293:1438165-1439254W, translated using codon table 1 (282 amino acids) Uncharacterized ORF; Putative proteasome subunit; immunoreactive protein; reacts with rabbit immunosera exposed to A. fumigatus conidia	4.28531	14.18	1	2	2	2	282	30.4438	5.5542
Afu5g09250	Afu5g09250 AspGDID:ASPL0000107994 COORDS:Chr5_A_fumigatus_Af293:2380881-2384038W, translated using codon table 1 (980 amino acids) Uncharacterized ORF; Ortholog(s) have cytosol localization	3.63366	1.94	1	2	2	2	980	108.614	6.29053
Afu2g13090	Afu2g13090 AspGDID:ASPL0000104023 COORDS:Chr2_A_fumigatus_Af293:3361544-3362710W, translated using codon table 1 (336 amino acids) Uncharacterized ORF; Ortholog(s) have DNA binding, RNA polymerase II activity, RNA-directed RNA polymerase activity, role in response to drug, termination of RNA polymerase II transcription and DNA-directed RNA polymerase II, core complex, cytosol localization	3.57846	7.74	1	2	2	2	336	36.7777	4.66553
Afu6g08810	Afu6g08810 AspGDID:ASPL0000109237 COORDS:Chr6_A_fumigatus_Af293:2088713-2087744C, translated using codon table 1 (285 amino acids) Uncharacterized ORF; Ortholog(s) have role in ascospore formation, mitochondrial respiratory chain complex I assembly, programmed cell death and mitochondrion, plasma membrane localization	3.17783	8.42	1	2	2	2	285	32.5615	8.29443
Afu5g05500	Afu5g05500 AspGDID:ASPL0000107629 COORDS:Chr5_A_fumigatus_Af293:1277444-1278887W, translated using codon table 1 (424 amino acids) Uncharacterized ORF; Ortholog(s) have phosphoglycerate dehydrogenase activity, role in serine family amino acid biosynthetic process and cytosol localization	2.86293	6.13	1	2	2	2	424	45.8868	7.00537
Afu7g03740	cyp51B AspGDID:ASPL0000110069 COORDS:Chr7_A_fumigatus_Af293:806031-804301C, translated using codon table 1 (524 amino acids) Verified ORF; Putative 14-alpha demethylase with a predicted role in ergosterol biosynthesis; transcript upregulated in response to amphotericin B; SrbA-regulated during hypoxia	2.68439	4.58	1	2	2	2	524	58.8932	7.75244
Afu3g07480	Afu3g07480 AspGDID:ASPL0000105155 COORDS:Chr3_A_fumigatus_Af293:1875540-1878141W, translated using codon table 1 (722 amino acids) Uncharacterized ORF; Ortholog(s) have nucleus localization	2.3272	2.77	1	2	2	2	722	80.9236	9.81787
Afu6g11890	Afu6g11890 AspGDID:ASPL0000109535 COORDS:Chr6_A_fumigatus_Af293:2972392-2969433C, translated using codon table 1 (930 amino acids) Uncharacterized ORF; Putative dynamin GTPase	1.6454	3.66	1	2	2	2	930	104.337	6.82959
Afu4g13720	mpkA AspGDID:ASPL0000107078 COORDS:Chr4_A_fumigatus_Af293:3591547-3593138W, translated using codon table 1 (424 amino acids) Verified ORF; Mitogen-activated protein kinase; activated by phosphorylation; role in cell wall signaling and the oxidative stress response; mpkA(p)-lacZ expression increased by cell wall disturbing compounds; required for adaptation to iron starvation	8.85866	9.67	1	1	3	3	424	48.4352	5.88428
Afu1g02340	Afu1g02340 AspGDID:ASPL0000101404 COORDS:Chr1_A_fumigatus_Af293:682116-683450W, translated using codon table 1 (444 amino acids) Uncharacterized ORF; Ortholog of <i>A. nidulans FGSC A4</i> : AN0334, <i>A. oryzae RIB40</i> : AO090005000866, <i>Aspergillus wentii</i> : Aspwe1_0169667 and <i>Aspergillus sydowii</i> : Aspsy1_0145773	1.68987	5.63	1	1	3	3	444	50.9571	7.18115

## Sheet: MpkC GFP OS_60min
Accession	Description	Score	Coverage	# Proteins	# Unique Peptides	# Peptides	# PSMs	# AAs	MW [kDa]	calc. pI
Afu3g06550	Afu3g06550 AspGDID:ASPL0000105066 COORDS:Chr3_A_fumigatus_Af293:1623469-1625008W, translated using codon table 1 (469 amino acids) Uncharacterized ORF; Has domain(s) with predicted phosphatase activity, phosphoserine phosphatase activity and role in L-serine biosynthetic process, metabolic process	95.1147	60.55	1	17	17	27	469	51.8419	5.89697
Afu5g09100	mpkC AspGDID:ASPL0000107981 COORDS:Chr5_A_fumigatus_Af293:2340794-2342470W, translated using codon table 1 (378 amino acids) Verified ORF; Putative mitogen activated protein kinase (MAPK); involved in the oxidative stress response; transcript abundance increases in response to carbon source and oxidative stress	53.4888	36.51	1	9	10	17	378	43.2801	5.75732
Afu4g13170	cpcB AspGDID:ASPL0000107023 COORDS:Chr4_A_fumigatus_Af293:3449811-3448364C, translated using codon table 1 (316 amino acids) Verified ORF; G-protein complex beta subunit; conidia-enriched protein; immunoreactive	31.4405	35.13	1	8	8	10	316	34.9574	6.52197
Afu3g11170	Afu3g11170 AspGDID:ASPL0000105515 COORDS:Chr3_A_fumigatus_Af293:2928974-2931529W, translated using codon table 1 (759 amino acids) Uncharacterized ORF; Ortholog(s) have sequence-specific DNA binding activity and role in carotenoid biosynthetic process, circadian rhythm, conidiophore development	18.2336	13.18	1	8	8	10	759	84.1513	6.7124
Afu4g07700	Afu4g07700 AspGDID:ASPL0000106485 COORDS:Chr4_A_fumigatus_Af293:2006286-2011744W, translated using codon table 1 (1679 amino acids) Uncharacterized ORF; Clathrin, heavy chain; transcript downregulated in response to amphotericin B	17.6802	6.85	1	8	8	9	1679	191.183	5.33838
Afu1g12940	sakA AspGDID:ASPL0000102362 COORDS:Chr1_A_fumigatus_Af293:3428181-3429807W, translated using codon table 1 (366 amino acids) Verified ORF; Putative mitogen-activated protein kinase (MAPK) with predicted roles in the osmotic and oxidative stress responses; involved in sensing nitrogen in the medium	36.6818	34.43	1	7	8	10	366	41.9334	5.60498
Afu1g04620	Afu1g04620 AspGDID:ASPL0000101631 COORDS:Chr1_A_fumigatus_Af293:1309293-1307958C, translated using codon table 1 (348 amino acids) Uncharacterized ORF; Putative zinc-containing alcohol dehydrogenase; reacts with rabbit immunosera exposed to A. fumigatus conidia; hypoxia induced protein; transcript up-regulated in conidia exposed to neutrophils; repressed by gliotoxin exposure	21.5213	32.76	1	7	7	8	348	37.8294	6.63916
Afu5g04210	Afu5g04210 AspGDID:ASPL0000107600 COORDS:Chr5_A_fumigatus_Af293:1122054-1123659W, translated using codon table 1 (460 amino acids) Uncharacterized ORF; Putative ubiquinol-cytochrome C reductase complex core protein 2; hypoxia induced protein	17.2679	26.3	1	6	6	6	460	48.06	8.90967
Afu2g07620	Afu2g07620 AspGDID:ASPL0000103483 COORDS:Chr2_A_fumigatus_Af293:1942912-1941117C, translated using codon table 1 (534 amino acids) Uncharacterized ORF; Cystathionine beta-synthase; transcript induced by exposure to human airway epithelial cells	15.401	16.67	1	6	6	6	534	57.7783	6.97607
Afu2g04310	Afu2g04310 AspGDID:ASPL0000103257 COORDS:Chr2_A_fumigatus_Af293:1189815-1188083C, translated using codon table 1 (416 amino acids) Uncharacterized ORF; Argininosuccinate synthase; hypoxia induced protein	14.8851	20.43	1	6	6	7	416	46.1043	5.47803
Afu2g10380	Afu2g10380 AspGDID:ASPL0000103753 COORDS:Chr2_A_fumigatus_Af293:2657604-2656030C, translated using codon table 1 (476 amino acids) Uncharacterized ORF; Has domain(s) with predicted translation initiation factor activity and eukaryotic translation initiation factor 3 complex localization	12.7503	18.7	1	6	6	6	476	54.6692	5.33838
Afu1g15000	Afu1g15000 AspGDID:ASPL0000102567 COORDS:Chr1_A_fumigatus_Af293:4029547-4031693W, translated using codon table 1 (643 amino acids) Uncharacterized ORF; Putative isopropylmalate synthase; transcript highly induced during conidial germination; SrbA-regulated during hypoxia	5.07191	12.29	1	6	6	6	643	71.1504	5.68115
Afu6g03440	Afu6g03440 AspGDID:ASPL0000108799 COORDS:Chr6_A_fumigatus_Af293:738342-736781C, translated using codon table 1 (497 amino acids) Uncharacterized ORF; Putative fructosyl amine; transcript induced by voriconazole	13.8685	15.49	1	5	5	5	497	54.895	5.75732
Afu3g11260	Afu3g11260 AspGDID:ASPL0000105524 COORDS:Chr3_A_fumigatus_Af293:2951140-2951715W, translated using codon table 1 (154 amino acids) Uncharacterized ORF; Ubiquitin	13.8371	37.01	2	5	5	6	154	17.6615	9.77393
Afu3g11710	Afu3g11710 AspGDID:ASPL0000105567 COORDS:Chr3_A_fumigatus_Af293:3077527-3075881C, translated using codon table 1 (374 amino acids) Uncharacterized ORF; Ortholog(s) have mRNA binding, saccharopine dehydrogenase (NAD+, L-lysine-forming) activity, role in lysine biosynthetic process via aminoadipic acid and cytoplasm localization	9.93186	20.32	1	5	5	5	374	41.1903	5.33838
Afu4g04520	Afu4g04520 AspGDID:ASPL0000106270 COORDS:Chr4_A_fumigatus_Af293:1276859-1275057C, translated using codon table 1 (444 amino acids) Uncharacterized ORF; Ortholog(s) have mitochondrion localization	8.97922	12.61	1	5	5	6	444	47.9867	5.70654
Afu2g10070	Afu2g10070 AspGDID:ASPL0000103722 COORDS:Chr2_A_fumigatus_Af293:2576586-2580364W, translated using codon table 1 (1175 amino acids) Uncharacterized ORF; Putative carbamoyl-phosphate synthetase, large subunit	8.63389	5.19	1	5	5	5	1175	129.134	6.21436
Afu3g12100	Afu3g12100 AspGDID:ASPL0000105606 COORDS:Chr3_A_fumigatus_Af293:3178707-3181079W, translated using codon table 1 (694 amino acids) Uncharacterized ORF; Putative trehalase phosphorylase with a predicted role in the glucose-1-phosphate pathway	8.40418	9.22	1	5	5	5	694	78.2557	6.1001
Afu2g06150	pdiA AspGDID:ASPL0000103438 COORDS:Chr2_A_fumigatus_Af293:1746610-1744786C, translated using codon table 1 (517 amino acids) Verified ORF; Putative protein disulfide isomerase; conidial surface associated	7.93513	13.73	1	5	5	5	517	56.152	4.70361
Afu4g03860	nip1 AspGDID:ASPL0000106205 COORDS:Chr4_A_fumigatus_Af293:1086172-1088854W, translated using codon table 1 (862 amino acids) Uncharacterized ORF; Eukaryotic translation initiation factor 3 subunit C	6.78263	6.61	1	5	5	5	862	97.4481	5.13525
Afu2g16520	pld2 AspGDID:ASPL0000104371 COORDS:Chr2_A_fumigatus_Af293:4414595-4411031C, translated using codon table 1 (1101 amino acids) Uncharacterized ORF; Putative phospholipase D; calcium induced; repressed by exposure to artemisinin	2.23709	5.72	1	5	5	5	1101	123.353	6.65381
Afu6g03820	egd2 AspGDID:ASPL0000108837 COORDS:Chr6_A_fumigatus_Af293:841323-840546C, translated using codon table 1 (204 amino acids) Uncharacterized ORF; Nascent polypeptide-associated complex subunit alpha; predicted role in 'de novo' cotranslational protein folding; enriched in dormant conidia	16.6664	27.94	1	4	4	5	204	21.959	4.94482
Afu2g10100	aspf8 AspGDID:ASPL0000103725 COORDS:Chr2_A_fumigatus_Af293:2585506-2585100C, translated using codon table 1 (111 amino acids) Uncharacterized ORF; Allergen Asp f 8; putative ribosomal protein P2; transcript induced by growth on hydrogen peroxide and menadione	16.0442	59.46	1	4	4	4	111	11.1346	4.33545
Afu2g02590	Afu2g02590 AspGDID:ASPL0000103089 COORDS:Chr2_A_fumigatus_Af293:666730-668457W, translated using codon table 1 (555 amino acids) Uncharacterized ORF; Aspartyl-tRNA synthetase	13.9865	13.51	1	4	4	4	555	61.5887	6.32861
Afu6g12170	fkbp1 AspGDID:ASPL0000109562 COORDS:Chr6_A_fumigatus_Af293:3060448-3061084W, translated using codon table 1 (112 amino acids) Uncharacterized ORF; Putative FK506-binding protein (FKBP)-type peptidyl-prolyl cis-trans isomerase; transcript induced by exposure to human airway epithelial cells	11.6731	41.96	1	4	4	4	112	12.1222	7.25439
Afu3g14260	Afu3g14260 AspGDID:ASPL0000105816 COORDS:Chr3_A_fumigatus_Af293:3789396-3789992W, translated using codon table 1 (178 amino acids) Uncharacterized ORF; Ortholog of <i>A. niger CBS 513.88</i> : An09g04240, <i>A. oryzae RIB40</i> : AO090012000670, <i>Neosartorya fischeri NRRL 181</i> : NFIA_063040 and <i>Aspergillus wentii</i> : Aspwe1_0038047	11.504	28.09	1	4	4	4	178	18.9311	5.66846
Afu4g07580	Afu4g07580 AspGDID:ASPL0000106473 COORDS:Chr4_A_fumigatus_Af293:1969969-1971642W, translated using codon table 1 (516 amino acids) Uncharacterized ORF; Translation initiation factor EF-2 gamma subunit	11.0455	13.95	1	4	4	4	516	56.1044	7.09326
Afu2g13240	Afu2g13240 AspGDID:ASPL0000104038 COORDS:Chr2_A_fumigatus_Af293:3402661-3404769W, translated using codon table 1 (506 amino acids) Uncharacterized ORF; Putative V-type ATPase, B subunit; transcript induced by exposure to human airway epithelial cells	10.2661	9.88	1	4	4	4	506	56.383	5.99854
Afu8g05580	coaT AspGDID:ASPL0000110887 COORDS:Chr8_A_fumigatus_Af293:1308874-1310609W, translated using codon table 1 (525 amino acids) Uncharacterized ORF; Putative coenzyme A transferase; transcript induced by exposure to human airway epithelial cells	10.1644	21.33	1	4	4	4	525	58.1086	6.771
Afu5g13100	Afu5g13100 AspGDID:ASPL0000108363 COORDS:Chr5_A_fumigatus_Af293:3439899-3439399C, translated using codon table 1 (128 amino acids) Uncharacterized ORF; Ortholog of <i>A. nidulans FGSC A4</i> : AN6856, <i>A. niger CBS 513.88</i> : An14g06050, <i>A. oryzae RIB40</i> : AO090120000435, <i>Aspergillus wentii</i> : Aspwe1_0107169 and <i>Aspergillus sydowii</i> : Aspsy1_0040420	10.1288	50.78	1	4	4	4	128	14.0979	6.55127
Afu6g05200	Afu6g05200 AspGDID:ASPL0000108975 COORDS:Chr6_A_fumigatus_Af293:1248660-1249485W, translated using codon table 1 (157 amino acids) Uncharacterized ORF; 60S ribosomal protein L28	9.88578	33.12	1	4	4	5	157	17.0442	10.8286
Afu1g08840	Afu1g08840 AspGDID:ASPL0000101950 COORDS:Chr1_A_fumigatus_Af293:2290909-2291935W, translated using codon table 1 (228 amino acids) Uncharacterized ORF; Ortholog(s) have guanylate kinase activity, role in GMP metabolic process and cytoplasm, nucleus localization	9.8781	18.42	1	4	4	4	228	25.5231	7.43018
Afu1g13490	Afu1g13490 AspGDID:ASPL0000102417 COORDS:Chr1_A_fumigatus_Af293:3586808-3588296W, translated using codon table 1 (293 amino acids) Uncharacterized ORF; Putative spermidine synthase; protein induced by hydrogen peroxide	9.74419	13.65	1	4	4	4	293	33.4237	5.5415
Afu1g09330	Afu1g09330 AspGDID:ASPL0000101999 COORDS:Chr1_A_fumigatus_Af293:2420356-2421522W, translated using codon table 1 (345 amino acids) Uncharacterized ORF; Ortholog(s) have sequence-specific DNA binding activity and role in translational initiation	8.17126	13.62	1	4	4	4	345	37.1759	4.88135
Afu4g07710	Afu4g07710 AspGDID:ASPL0000106486 COORDS:Chr4_A_fumigatus_Af293:2014380-2018024W, translated using codon table 1 (1193 amino acids) Uncharacterized ORF; Putative pyruvate carboxylase; protein induced by heat shock	7.86615	3.6	1	4	4	4	1193	131.191	6.69775
Afu2g14030	Afu2g14030 AspGDID:ASPL0000104118 COORDS:Chr2_A_fumigatus_Af293:3674689-3672338C, translated using codon table 1 (719 amino acids) Uncharacterized ORF; Ortholog(s) have arginine-tRNA ligase activity, role in arginyl-tRNA aminoacylation and cytosol, mitochondrion localization	7.60191	9.18	1	4	4	4	719	80.6727	8.00146
Afu5g06390	Afu5g06390 AspGDID:ASPL0000107715 COORDS:Chr5_A_fumigatus_Af293:1536841-1538186W, translated using codon table 1 (338 amino acids) Uncharacterized ORF; Putative adenosine kinase	7.57437	19.53	1	4	4	4	338	36.8353	5.17334
Afu3g01110	gua1 AspGDID:ASPL0000104631 COORDS:Chr3_A_fumigatus_Af293:261096-258836C, translated using codon table 1 (539 amino acids) Uncharacterized ORF; Putative GMP synthase ([glutamine-hydrolyzing); Yap1-dependent induction in response to hydrogen peroxide	7.49396	9.46	1	4	4	4	539	59.4337	6.26514
Afu3g01580	Afu3g01580 AspGDID:ASPL0000104678 COORDS:Chr3_A_fumigatus_Af293:397771-395356C, translated using codon table 1 (646 amino acids) Uncharacterized ORF; Putative glucose-methanol-choline (GMC) oxidoreductase; protein induced by hydrogen peroxide; hypoxia induced protein; repressed by gliotoxin exposure	6.9416	7.12	1	4	4	4	646	72.1047	7.41553
Afu5g05920	Afu5g05920 AspGDID:ASPL0000107669 COORDS:Chr5_A_fumigatus_Af293:1392015-1389862C, translated using codon table 1 (699 amino acids) Uncharacterized ORF; Putative glycyl-tRNA synthetase; protein induced by heat shock	6.41564	7.87	1	4	4	4	699	79.0498	6.46826
Afu7g02180	Afu7g02180 AspGDID:ASPL0000110013 COORDS:Chr7_A_fumigatus_Af293:584569-586235W, translated using codon table 1 (509 amino acids) Uncharacterized ORF; Ortholog(s) have UDP-N-acetylglucosamine diphosphorylase activity, role in UDP-N-acetylglucosamine biosynthetic process and cytosol, nucleus localization	4.82931	8.64	1	4	4	4	509	56.6802	6.1001
Afu8g07130	Afu8g07130 AspGDID:ASPL0000111039 COORDS:Chr8_A_fumigatus_Af293:1747018-1747937W, translated using codon table 1 (267 amino acids) Verified ORF; AhpC/TSA family thioredoxin peroxidase; conidia-enriched protein; transcript up-regulated in conidia exposed to neutrophils and to human airway epithelial cells	4.7153	22.85	1	4	4	4	267	29.5877	9.24658
Afu2g11940	ade13 AspGDID:ASPL0000103908 COORDS:Chr2_A_fumigatus_Af293:3080820-3078848C, translated using codon table 1 (483 amino acids) Uncharacterized ORF; Adenylosuccinate lyase; reacts with rabbit immunosera exposed to A. fumigatus conidia	2.33092	9.94	1	4	4	4	483	54.6911	6.55127
Afu1g09970	Afu1g09970 AspGDID:ASPL0000102063 COORDS:Chr1_A_fumigatus_Af293:2578608-2579924W, translated using codon table 1 (365 amino acids) Uncharacterized ORF; Ortholog(s) have role in ascospore formation, cellular response to cadmium ion, detoxification of cadmium ion	1.8469	9.86	1	4	4	4	365	40.9887	6.3667
Afu7g05660	Afu7g05660 AspGDID:ASPL0000110259 COORDS:Chr7_A_fumigatus_Af293:1376127-1379437W, translated using codon table 1 (1065 amino acids) Uncharacterized ORF; Putative translation elongation factor eEF-3; protein induced by heat shock and hypoxia	10.1669	4.98	1	3	3	3	1065	117.694	6.17627
Afu6g03730	Afu6g03730 AspGDID:ASPL0000108828 COORDS:Chr6_A_fumigatus_Af293:823850-821958C, translated using codon table 1 (558 amino acids) Uncharacterized ORF; 2-methylcitrate dehydratase; hypoxia repressed protein; transcript up-regulated in conidia exposed to neutrophils and to human airway epithelial cells; no human homolog	9.70319	9.5	1	3	3	3	558	62.0658	8.36768
Afu1g03610	Afu1g03610 AspGDID:ASPL0000101531 COORDS:Chr1_A_fumigatus_Af293:1043356-1044333W, translated using codon table 1 (282 amino acids) Uncharacterized ORF; Protein of unknown function; calcium downregulated	9.41851	18.09	1	3	3	3	282	32.0804	7.43018
Afu4g04318	Afu4g04318 AspGDID:ASPL0000366886 COORDS:Chr4_A_fumigatus_Af293:1217563-1217111C, translated using codon table 1 (111 amino acids) Uncharacterized ORF; Ortholog of <i>A. nidulans FGSC A4</i> : AN7011, <i>A. niger CBS 513.88</i> : An14g00530, <i>Aspergillus wentii</i> : Aspwe1_0053203, <i>Aspergillus sydowii</i> : Aspsy1_0184132 and <i>Aspergillus terreus NIH2624</i> : ATET_02726	9.09542	41.44	1	3	3	3	111	11.343	7.38623
Afu5g03560	Afu5g03560 AspGDID:ASPL0000107534 COORDS:Chr5_A_fumigatus_Af293:963324-960949C, translated using codon table 1 (715 amino acids) Uncharacterized ORF; Putative glutamyl-tRNA synthetase; transcript induced by exposure to human airway epithelial cells	7.59387	7.27	1	3	3	3	715	81.3732	7.53271
Afu1g04900	Afu1g04900 AspGDID:ASPL0000101659 COORDS:Chr1_A_fumigatus_Af293:1389643-1388632C, translated using codon table 1 (258 amino acids) Uncharacterized ORF; Proliferating cell nuclear antigen (PCNA); conidia-enriched protein	7.41547	19.77	1	3	3	3	258	28.3053	4.71631
Afu2g03810	hosA AspGDID:ASPL0000103207 COORDS:Chr2_A_fumigatus_Af293:1012691-1011228C, translated using codon table 1 (487 amino acids) Uncharacterized ORF; Putative histone deacetylase	7.36347	11.7	1	3	3	3	487	54.3098	6.13818
Afu4g11340	lys9 AspGDID:ASPL0000106843 COORDS:Chr4_A_fumigatus_Af293:2978580-2976809C, translated using codon table 1 (450 amino acids) Uncharacterized ORF; Saccharopine dehydrogenase; hypoxia induced protein; transcript induced by exposure to human airway epithelial cells	7.30246	9.33	1	3	3	3	450	49.4183	6.27783
Afu2g10660	mpdA AspGDID:ASPL0000103781 COORDS:Chr2_A_fumigatus_Af293:2727506-2726340C, translated using codon table 1 (388 amino acids) Verified ORF; Putative mannitol-1-phosphate dehydrogenase; conidia-enriched protein; protein induced by heat shock; reacts with rabbit immunosera exposed to conidia; no human homolog	7.03827	10.31	1	3	3	3	388	42.9772	5.89697
Afu6g09990	Afu6g09990 AspGDID:ASPL0000109355 COORDS:Chr6_A_fumigatus_Af293:2459187-2462825W, translated using codon table 1 (1095 amino acids) Uncharacterized ORF; Ortholog(s) have cytosol, nuclear envelope, nuclear membrane, nucleolus localization	6.79101	5.57	1	3	3	3	1095	121.526	4.729
Afu3g09590	Afu3g09590 AspGDID:ASPL0000105357 COORDS:Chr3_A_fumigatus_Af293:2440296-2438341C, translated using codon table 1 (540 amino acids) Uncharacterized ORF; Ortholog(s) have role in cellular response to drug and chaperonin-containing T-complex, nucleus localization	6.45323	8.7	1	3	3	3	540	58.7327	6.75635
Afu1g02030	Afu1g02030 AspGDID:ASPL0000101373 COORDS:Chr1_A_fumigatus_Af293:600839-603263W, translated using codon table 1 (740 amino acids) Uncharacterized ORF; Putative eukaryotic translation initiation factor 3 subunit; protein induced by heat shock	6.04524	6.35	1	3	3	3	740	84.4348	5.35107
Afu7g01860	sti1 AspGDID:ASPL0000109981 COORDS:Chr7_A_fumigatus_Af293:501500-503455W, translated using codon table 1 (581 amino acids) Verified ORF; Putative heat shock protein; protein levels increase in response to amphotericin B; transcript induced by exposure to human airway epithelial cells; induced by gliotoxin exposure	5.87482	9.12	1	3	3	3	581	64.2614	5.57959
Afu1g01740	Afu1g01740 AspGDID:ASPL0000101344 COORDS:Chr1_A_fumigatus_Af293:538203-536416C, translated using codon table 1 (531 amino acids) Uncharacterized ORF; Ortholog(s) have unfolded protein binding activity, role in protein folding and chaperonin-containing T-complex, nucleus localization	5.29889	10.17	1	3	3	3	531	57.1551	6.21436
Afu3g11360	Afu3g11360 AspGDID:ASPL0000105534 COORDS:Chr3_A_fumigatus_Af293:2979671-2978196C, translated using codon table 1 (451 amino acids) Uncharacterized ORF; Ortholog(s) have role in ascospore formation, cellular protein localization, cellular response to caffeine and eukaryotic translation initiation factor 3 complex assembly, <a href="#GOsection">more</a>	5.29251	6.43	1	3	3	3	451	51.7173	5.35107
Afu1g09010	Afu1g09010 AspGDID:ASPL0000101967 COORDS:Chr1_A_fumigatus_Af293:2333751-2335765W, translated using codon table 1 (651 amino acids) Uncharacterized ORF; Ortholog(s) have cytosol localization	5.20025	9.06	1	3	3	3	651	72.8652	7.06396
Afu5g02910	Afu5g02910 AspGDID:ASPL0000107470 COORDS:Chr5_A_fumigatus_Af293:772100-770907C, translated using codon table 1 (354 amino acids) Uncharacterized ORF; NAP family protein	5.06654	7.91	1	3	3	3	354	41.0408	4.50049
Afu3g06460	Afu3g06460 AspGDID:ASPL0000105057 COORDS:Chr3_A_fumigatus_Af293:1595883-1595178C, translated using codon table 1 (144 amino acids) Uncharacterized ORF; Protein of unknown function; hypoxia induced protein	4.98484	29.86	1	3	3	3	144	16.3873	9.33447
Afu3g08640	Afu3g08640 AspGDID:ASPL0000105266 COORDS:Chr3_A_fumigatus_Af293:2213730-2212518C, translated using codon table 1 (340 amino acids) Uncharacterized ORF; Ortholog(s) have sequence-specific DNA binding activity and role in cellular response to drug, cellular response to osmotic stress, translational initiation	3.9652	8.53	1	3	3	3	340	37.6889	6.69775
Afu1g15450	Afu1g15450 AspGDID:ASPL0000102610 COORDS:Chr1_A_fumigatus_Af293:4172637-4171167C, translated using codon table 1 (424 amino acids) Uncharacterized ORF; Ortholog(s) have adenylosuccinate synthase activity, sulfinylpropanyl adenylate synthase activity	3.78792	7.55	1	3	3	3	424	46.6189	6.90283
Afu1g14120	bfr1 AspGDID:ASPL0000102480 COORDS:Chr1_A_fumigatus_Af293:3774407-3776224W, translated using codon table 1 (510 amino acids) Uncharacterized ORF; Putative nuclear segregation protein	3.62653	7.06	1	3	3	3	510	57.388	9.12939
Afu2g10420	Afu2g10420 AspGDID:ASPL0000103757 COORDS:Chr2_A_fumigatus_Af293:2667447-2668759W, translated using codon table 1 (397 amino acids) Uncharacterized ORF; Has domain(s) with predicted branched-chain-amino-acid transaminase activity, catalytic activity and role in branched-chain amino acid metabolic process, metabolic process	3.02733	11.84	1	3	3	3	397	43.9797	6.55127
Afu7g05070	frdA AspGDID:ASPL0000110199 COORDS:Chr7_A_fumigatus_Af293:1197069-1195618C, translated using codon table 1 (483 amino acids) Uncharacterized ORF; Putative FAD-dependent oxidoreductase; immunoreactive protein	2.95584	8.07	1	3	3	3	483	51.2359	6.0874
Afu8g03880	Afu8g03880 AspGDID:ASPL0000110724 COORDS:Chr8_A_fumigatus_Af293:825050-828378W, translated using codon table 1 (1011 amino acids) Uncharacterized ORF; Putative alanyl-tRNA synthetase; protein induced by hydrogen peroxide	2.94664	3.86	1	3	3	3	1011	113.644	6.48096
Afu6g07430	Afu6g07430 AspGDID:ASPL0000109105 COORDS:Chr6_A_fumigatus_Af293:1677465-1679554W, translated using codon table 1 (527 amino acids) Uncharacterized ORF; Putative pyruvate kinase; reacts with rabbit immunosera exposed to A. fumigatus conidia	2.65862	8.92	1	3	3	3	527	58.348	7.03467
Afu6g04010	Afu6g04010 AspGDID:ASPL0000108856 COORDS:Chr6_A_fumigatus_Af293:901498-904822W, translated using codon table 1 (962 amino acids) Uncharacterized ORF; Ortholog(s) have importin-alpha export receptor activity, role in cell division, protein export from nucleus and nuclear membrane localization	2.62916	5.61	1	3	3	3	962	108.421	5.37646
Afu7g02220	Afu7g02220 AspGDID:ASPL0000110017 COORDS:Chr7_A_fumigatus_Af293:593338-594222W, translated using codon table 1 (276 amino acids) Uncharacterized ORF; Ortholog of <i>A. nidulans FGSC A4</i> : AN9091, <i>A. niger CBS 513.88</i> : An12g00440, <i>Aspergillus wentii</i> : Aspwe1_0042339, <i>Aspergillus sydowii</i> : Aspsy1_0120658 and <i>Aspergillus terreus NIH2624</i> : ATET_01854	2.30187	10.51	1	3	3	3	276	30.2838	4.7417
Afu3g08650	Afu3g08650 AspGDID:ASPL0000105267 COORDS:Chr3_A_fumigatus_Af293:2214642-2217724W, translated using codon table 1 (939 amino acids) Uncharacterized ORF; Putative C1-tetrahydrofolate synthase; transcript up-regulated in conidia exposed to neutrophils	1.73815	3.19	1	3	3	3	939	100.46	7.44482
Afu5g04250	cysD AspGDID:ASPL0000107604 COORDS:Chr5_A_fumigatus_Af293:1136288-1134676C, translated using codon table 1 (434 amino acids) Uncharacterized ORF; Homocysteine synthase; transcript up-regulated in conidia exposed to neutrophils	12.3674	8.53	1	2	2	3	434	46.8658	6.354
Afu4g10460	hcsA AspGDID:ASPL0000106760 COORDS:Chr4_A_fumigatus_Af293:2741783-2743422W, translated using codon table 1 (463 amino acids) Verified ORF; Homocitrate synthase, essential enzyme of the alpha-aminoadipate pathway of lysine biosynthesis; transcript highly induced during conidial germination; protein induced by heat shock; SrbA-regulated during hypoxia; no human homolog	10.3942	6.26	1	2	2	3	463	50.5404	6.01123
Afu3g08460	Afu3g08460 AspGDID:ASPL0000105249 COORDS:Chr3_A_fumigatus_Af293:2169117-2168265C, translated using codon table 1 (109 amino acids) Uncharacterized ORF; 60S ribosomal protein L35Ae	10.0694	25.69	1	2	2	3	109	12.3376	11.2241
Afu3g11430	Afu3g11430 AspGDID:ASPL0000105541 COORDS:Chr3_A_fumigatus_Af293:2998674-2997540C, translated using codon table 1 (324 amino acids) Uncharacterized ORF; Putative arginase; SrbA-regulated during hypoxia	9.00811	9.57	1	2	2	3	324	35.42	5.87158
Afu2g02320	Afu2g02320 AspGDID:ASPL0000103062 COORDS:Chr2_A_fumigatus_Af293:586013-584085C, translated using codon table 1 (571 amino acids) Uncharacterized ORF; Hsp70 chaperone	8.92353	5.25	1	2	2	2	571	61.7457	5.14795
Afu7g02570	Afu7g02570 AspGDID:ASPL0000110052 COORDS:Chr7_A_fumigatus_Af293:707039-704159C, translated using codon table 1 (892 amino acids) Uncharacterized ORF; Ortholog of <i>A. nidulans FGSC A4</i> : AN9067/tinC, AN2167/hetC, <i>A. fumigatus Af293</i> : Afu2g15840, <i>A. niger CBS 513.88</i> : An15g06140 and <i>A. oryzae RIB40</i> : AO090038000633, AO090012000230	8.82448	6.05	1	2	2	2	892	101.106	5.05908
Afu6g08580	fkbp4 AspGDID:ASPL0000109214 COORDS:Chr6_A_fumigatus_Af293:2030676-2032327W, translated using codon table 1 (489 amino acids) Uncharacterized ORF; Putative FK506-binding protein (FKBP)-type peptidyl-prolyl cis-trans isomerase	8.6428	8.79	1	2	2	3	489	53.0452	4.55127
Afu7g03980	Afu7g03980 AspGDID:ASPL0000110093 COORDS:Chr7_A_fumigatus_Af293:893752-895260W, translated using codon table 1 (468 amino acids) Uncharacterized ORF; Ortholog(s) have role in translational initiation and cytosol, eukaryotic 43S preinitiation complex, eukaryotic translation initiation factor 3 complex, eIF3m, nucleus localization	8.17405	6.2	1	2	2	3	468	51.0816	5.05908
Afu2g04710	Afu2g04710 AspGDID:ASPL0000103297 COORDS:Chr2_A_fumigatus_Af293:1288894-1287776C, translated using codon table 1 (217 amino acids) Uncharacterized ORF; Has domain(s) with predicted heme binding activity	8.14303	23.96	1	2	2	2	217	23.8966	5.59229
Afu3g05450	Afu3g05450 AspGDID:ASPL0000104961 COORDS:Chr3_A_fumigatus_Af293:1314948-1313258C, translated using codon table 1 (478 amino acids) Uncharacterized ORF; Putative glutamate carboxypeptidase	8.07392	7.32	1	2	2	2	478	52.9817	5.71924
Afu1g11730	Afu1g11730 AspGDID:ASPL0000102237 COORDS:Chr1_A_fumigatus_Af293:3087288-3088069W, translated using codon table 1 (183 amino acids) Uncharacterized ORF; Ortholog(s) have GTPase activity, role in ER to Golgi vesicle-mediated transport, Golgi to plasma membrane transport, cellular response to drug, macroautophagy and Golgi apparatus, glyoxysome localization	8.03392	22.4	1	2	2	2	183	20.9899	5.70654
Afu1g06710	Afu1g06710 AspGDID:ASPL0000101839 COORDS:Chr1_A_fumigatus_Af293:1922660-1920607C, translated using codon table 1 (564 amino acids) Uncharacterized ORF; Ortholog(s) have chaperonin-containing T-complex, nucleus localization	7.51458	5.67	1	2	2	2	564	60.9935	6.34131
Afu6g06780	rpt4 AspGDID:ASPL0000109040 COORDS:Chr6_A_fumigatus_Af293:1481801-1483206W, translated using codon table 1 (393 amino acids) Uncharacterized ORF; Proteasome regulatory particle subunit; transcript induced by exposure to human airway epithelial cells	7.33388	7.38	1	2	2	2	393	44.0853	5.80811
Afu5g05500	Afu5g05500 AspGDID:ASPL0000107629 COORDS:Chr5_A_fumigatus_Af293:1277444-1278887W, translated using codon table 1 (424 amino acids) Uncharacterized ORF; Ortholog(s) have phosphoglycerate dehydrogenase activity, role in serine family amino acid biosynthetic process and cytosol localization	7.15698	7.31	1	2	2	2	424	45.8868	7.00537
Afu5g01440	Afu5g01440 AspGDID:ASPL0000107324 COORDS:Chr5_A_fumigatus_Af293:377687-376891C, translated using codon table 1 (202 amino acids) Uncharacterized ORF; Ortholog(s) have thioredoxin peroxidase activity, role in cell redox homeostasis, cellular response to oxidative stress, response to metal ion and peroxisome, plasma membrane localization	6.83632	14.36	1	2	2	2	202	21.9364	8.35303
Afu6g13330	Afu6g13330 AspGDID:ASPL0000109674 COORDS:Chr6_A_fumigatus_Af293:3382648-3383137W, translated using codon table 1 (112 amino acids) Verified ORF; Putative RNA binding protein of unknown function; conidia-enriched protein; transcript up-regulated in conidia exposed to neutrophils	6.72777	25.89	1	2	2	2	112	12.4831	6.15088
Afu1g11480	Afu1g11480 AspGDID:ASPL0000102211 COORDS:Chr1_A_fumigatus_Af293:3031787-3030921C, translated using codon table 1 (168 amino acids) Uncharacterized ORF; Protein of unknown function; transcript up-regulated in conidia exposed to neutrophils	6.3221	21.43	1	2	2	2	168	18.216	5.52881
Afu5g03690	Afu5g03690 AspGDID:ASPL0000107547 COORDS:Chr5_A_fumigatus_Af293:987794-986454C, translated using codon table 1 (424 amino acids) Uncharacterized ORF; Ortholog(s) have phosphatidylinositol transporter activity	5.61364	5.66	1	2	2	2	424	46.141	4.84326
Afu2g05650	Afu2g05650 AspGDID:ASPL0000103388 COORDS:Chr2_A_fumigatus_Af293:1582005-1580139C, translated using codon table 1 (604 amino acids) Uncharacterized ORF; Ortholog(s) have asparagine-tRNA ligase activity, role in asparaginyl-tRNA aminoacylation and cytosol localization	5.57265	7.45	1	2	2	2	604	68.2394	6.13818
Afu2g02050	cyp7 AspGDID:ASPL0000103035 COORDS:Chr2_A_fumigatus_Af293:509986-508618C, translated using codon table 1 (373 amino acids) Uncharacterized ORF; Putative peptidyl-prolyl cis-trans isomerase	5.40303	6.43	1	2	2	2	373	41.3168	5.98584
Afu5g11720	Afu5g11720 AspGDID:ASPL0000108229 COORDS:Chr5_A_fumigatus_Af293:3015667-3018681W, translated using codon table 1 (905 amino acids) Uncharacterized ORF; Ortholog(s) have role in proteasome-mediated ubiquitin-dependent protein catabolic process and cytosol, nucleus localization	5.23209	3.31	1	2	2	2	905	100.736	5.0083
Afu7g02230	Afu7g02230 AspGDID:ASPL0000110018 COORDS:Chr7_A_fumigatus_Af293:599410-600851W, translated using codon table 1 (418 amino acids) Uncharacterized ORF; Ortholog(s) have mRNA binding activity, role in arginine catabolic process, positive regulation of cellular response to oxidative stress, positive regulation of nuclear-transcribed mRNA poly(A) tail shortening and cytosol localization	5.04479	5.26	1	2	2	2	418	44.8172	5.75732
Afu1g14570	Afu1g14570 AspGDID:ASPL0000102524 COORDS:Chr1_A_fumigatus_Af293:3892553-3895217W, translated using codon table 1 (872 amino acids) Uncharacterized ORF; Putative phosphoribosyl-AMP cyclohydrolase; no human homolog	4.85696	4.24	1	2	2	2	872	92.8238	5.65576
Afu4g03760	Afu4g03760 AspGDID:ASPL0000106195 COORDS:Chr4_A_fumigatus_Af293:1054642-1057888W, translated using codon table 1 (1060 amino acids) Uncharacterized ORF; Putative glycine dehydrogenase	4.85683	2.26	1	2	2	2	1060	115.13	7.15186
Afu4g11510	srb1 AspGDID:ASPL0000106859 COORDS:Chr4_A_fumigatus_Af293:3032998-3031629C, translated using codon table 1 (364 amino acids) Verified ORF; GDP-mannose pyrophosphorylase, which catalyses the synthesis of GDP-mannose from GTP and mannose-1-phosphate in cell wall biosynthesis	4.80427	7.97	1	2	2	2	364	40.0991	7.48877
Afu6g08660	Afu6g08660 AspGDID:ASPL0000109222 COORDS:Chr6_A_fumigatus_Af293:2052348-2048629C, translated using codon table 1 (1239 amino acids) Uncharacterized ORF; Ortholog of <i>A. nidulans</i> AN3906; hypoxia repressed protein	4.76533	2.99	1	2	2	2	1239	131.817	5.09717
Afu2g01010	Afu2g01010 AspGDID:ASPL0000102932 COORDS:Chr2_A_fumigatus_Af293:234729-236432W, translated using codon table 1 (534 amino acids) Uncharacterized ORF; Putative myo-inositol-phosphate synthase; transcript up-regulated in conidia exposed to neutrophils	4.60943	3.93	1	2	2	2	534	58.6346	6.22705
Afu7g02310	Afu7g02310 AspGDID:ASPL0000110026 COORDS:Chr7_A_fumigatus_Af293:629238-628529C, translated using codon table 1 (217 amino acids) Uncharacterized ORF; Putative adenine phosphoribosyltransferase 1; transcript induced by exposure to human airway epithelial cells; induced by gliotoxin exposure	4.5762	9.22	1	2	2	2	217	23.6063	6.39209
Afu6g02230	glkA AspGDID:ASPL0000108678 COORDS:Chr6_A_fumigatus_Af293:395467-393918C, translated using codon table 1 (493 amino acids) Verified ORF; Putative glucokinase; conidia-enriched protein; transcripts extremely abundant in resting conidia, levels decline during germination; transcript induced by exposure to human airway epithelial cells	4.35641	4.46	1	2	2	2	493	54.4198	5.50342
Afu4g07030	Afu4g07030 AspGDID:ASPL0000106417 COORDS:Chr4_A_fumigatus_Af293:1822621-1823518W, translated using codon table 1 (252 amino acids) Uncharacterized ORF; Transcript up-regulated in conidia exposed to neutrophils	4.34354	9.13	1	2	2	2	252	27.8691	8.71924
Afu5g02180	Afu5g02180 AspGDID:ASPL0000107398 COORDS:Chr5_A_fumigatus_Af293:559098-560286W, translated using codon table 1 (371 amino acids) Uncharacterized ORF; Cysteine synthase (o-acetylserine (thiol)-lyase); transcript induced by exposure to human airway epithelial cells	4.30341	8.89	1	2	2	2	371	40.1046	8.06006
Afu3g06530	sC AspGDID:ASPL0000105064 COORDS:Chr3_A_fumigatus_Af293:1618981-1616721C, translated using codon table 1 (574 amino acids) Uncharacterized ORF; Putative ATP sulfurylase; sulfate adenylyltransferase; reacts with rabbit immunosera exposed to A. fumigatus conidia; hypoxia repressed protein	4.29036	3.48	1	2	2	2	574	64.2932	7.06396
Afu6g07540	Afu6g07540 AspGDID:ASPL0000109114 COORDS:Chr6_A_fumigatus_Af293:1715811-1713540C, translated using codon table 1 (548 amino acids) Uncharacterized ORF; Ortholog(s) have chaperonin-containing T-complex localization	4.10674	4.56	1	2	2	2	548	59.8493	5.51611
Afu4g13700	Afu4g13700 AspGDID:ASPL0000107076 COORDS:Chr4_A_fumigatus_Af293:3586027-3588483W, translated using codon table 1 (737 amino acids) Uncharacterized ORF; Ortholog(s) have cytosol localization	3.92194	4.48	1	2	2	2	737	84.4129	7.09326
Afu5g05490	Afu5g05490 AspGDID:ASPL0000107628 COORDS:Chr5_A_fumigatus_Af293:1274938-1276745W, translated using codon table 1 (474 amino acids) Uncharacterized ORF; Ortholog(s) have cytosol localization	3.80038	5.06	1	2	2	2	474	54.1563	6.43018
Afu2g03040	Afu2g03040 AspGDID:ASPL0000103133 COORDS:Chr2_A_fumigatus_Af293:787407-788437W, translated using codon table 1 (192 amino acids) Uncharacterized ORF; Ribosomal protein L34	3.75255	8.85	1	2	2	2	192	21.4242	9.49561
Afu2g05910	hxkA AspGDID:ASPL0000103414 COORDS:Chr2_A_fumigatus_Af293:1662852-1664600W, translated using codon table 1 (490 amino acids) Verified ORF; Putative hexokinase; protein induced by heat shock	3.72918	7.76	1	2	2	2	490	54.1746	5.17334
Afu5g11240	Afu5g11240 AspGDID:ASPL0000108183 COORDS:Chr5_A_fumigatus_Af293:2877011-2875843C, translated using codon table 1 (311 amino acids) Uncharacterized ORF; Ortholog(s) have carbonyl reductase (NADPH) activity, oxidoreductase activity, acting on the aldehyde or oxo group of donors, NAD or NADP as acceptor activity and cytosol, nucleus, ribosome localization	3.7261	13.18	1	2	2	2	311	33.6528	8.98291
Afu2g03650	Afu2g03650 AspGDID:ASPL0000103192 COORDS:Chr2_A_fumigatus_Af293:971652-973672W, translated using codon table 1 (550 amino acids) Uncharacterized ORF; Ortholog of <i>A. nidulans FGSC A4</i> : AN3821, <i>A. niger CBS 513.88</i> : An07g08220, <i>A. oryzae RIB40</i> : AO090120000220, <i>Aspergillus wentii</i> : Aspwe1_0172303 and <i>Aspergillus sydowii</i> : Aspsy1_0030705	3.39201	2.91	1	2	2	2	550	57.9181	6.34131
Afu5g10610	rip1 AspGDID:ASPL0000108125 COORDS:Chr5_A_fumigatus_Af293:2715644-2714448C, translated using codon table 1 (298 amino acids) Uncharacterized ORF; Ubiquinol-cytochrome c reductase iron-sulphur subunit precursor with a predicted role in oxidative phosphorylation; hypoxia induced protein; induced by exposure to artemisinin; SrbA-regulated during hypoxia	3.15406	8.72	1	2	2	2	298	32.5887	8.95361
Afu2g14210	ilv3 AspGDID:ASPL0000104136 COORDS:Chr2_A_fumigatus_Af293:3721264-3723226W, translated using codon table 1 (606 amino acids) Verified ORF; Putative mitochondrial dihydroxy acid dehydratase; hypoxia induced protein; induced by exposure to human airway epithelial cells; required for virulence	3.13408	4.46	1	2	2	2	606	64.7161	7.6499
Afu6g02830	Afu6g02830 AspGDID:ASPL0000108738 COORDS:Chr6_A_fumigatus_Af293:575599-576182W, translated using codon table 1 (130 amino acids) Uncharacterized ORF; Has domain(s) with predicted oxidoreductase activity, role in oxidation-reduction process and mitochondrion localization	3.0972	33.08	1	2	2	2	130	14.3505	8.19189
Afu4g09030	Afu4g09030 AspGDID:ASPL0000106618 COORDS:Chr4_A_fumigatus_Af293:2345336-2342358C, translated using codon table 1 (953 amino acids) Verified ORF; Putative aminopeptidase; conidia-enriched protein; protein induced by heat shock; transcript induced by exposure to human airway epithelial cells; induced by gliotoxin exposure	3.08592	3.46	1	2	2	2	953	106.16	6.7417
Afu6g07760	Afu6g07760 AspGDID:ASPL0000109136 COORDS:Chr6_A_fumigatus_Af293:1770437-1772048W, translated using codon table 1 (492 amino acids) Uncharacterized ORF; Ortholog(s) have structural molecule activity	3.04124	5.49	1	2	2	2	492	54.4651	6.49365
Afu3g07820	Afu3g07820 AspGDID:ASPL0000105186 COORDS:Chr3_A_fumigatus_Af293:1972540-1971051C, translated using codon table 1 (439 amino acids) Uncharacterized ORF; Ortholog(s) have role in positive regulation of RNA polymerase II transcriptional preinitiation complex assembly, positive regulation of protein catabolic process and proteasome regulatory particle assembly, <a href="#GOsection">more</a>	3.00831	6.38	1	2	2	2	439	48.8533	7.66455
Afu3g11400	pep2 AspGDID:ASPL0000105538 COORDS:Chr3_A_fumigatus_Af293:2990626-2992029W, translated using codon table 1 (398 amino acids) Verified ORF; Aspartic acid endopeptidase; conidia-enriched protein; conidial surface associated; predicted signal secretion sequence; hypoxia induced protein; transcript up-regulated in conidia exposed to neutrophils and by growth on BSA	2.89145	7.54	1	2	2	2	398	43.3277	4.99561
Afu7g05930	mepB AspGDID:ASPL0000110285 COORDS:Chr7_A_fumigatus_Af293:1452895-1455148W, translated using codon table 1 (716 amino acids) Verified ORF; Putative metallopeptidase with similarity to mammalian thimet oligopeptidases; conidia-enriched protein; transcript induced by exposure to human airway epithelial cells and by growth on BSA as a sole nitrogen source	2.73751	2.93	1	2	2	2	716	81.8584	5.78271
Afu2g07420	sac6 AspGDID:ASPL0000103465 COORDS:Chr2_A_fumigatus_Af293:1889973-1887748C, translated using codon table 1 (646 amino acids) Verified ORF; Putative actin-bundling protein, fimbrin; conidia-enriched protein	2.69174	3.56	1	2	2	2	646	72.4336	6.12549
Afu3g07680	Afu3g07680 AspGDID:ASPL0000105174 COORDS:Chr3_A_fumigatus_Af293:1941416-1940148C, translated using codon table 1 (422 amino acids) Uncharacterized ORF; Putative ran GTPase activating protein	2.65813	6.4	1	2	2	2	422	46.1998	4.67822
Afu6g14330	Afu6g14330 AspGDID:ASPL0000109772 COORDS:Chr6_A_fumigatus_Af293:3648908-3645016C, translated using codon table 1 (1281 amino acids) Uncharacterized ORF; Ortholog(s) have cytosol localization	2.5443	1.8	1	2	2	2	1281	138.541	6.12549
Afu7g03740	cyp51B AspGDID:ASPL0000110069 COORDS:Chr7_A_fumigatus_Af293:806031-804301C, translated using codon table 1 (524 amino acids) Verified ORF; Putative 14-alpha demethylase with a predicted role in ergosterol biosynthesis; transcript upregulated in response to amphotericin B; SrbA-regulated during hypoxia	2.53598	4.77	1	2	2	2	524	58.8932	7.75244
Afu6g01940	Afu6g01940 AspGDID:ASPL0000108649 COORDS:Chr6_A_fumigatus_Af293:282872-284077W, translated using codon table 1 (317 amino acids) Uncharacterized ORF; Dienelactone hydrolase family protein; transcript up-regulated in conidia exposed to neutrophils	2.49787	5.68	1	2	2	2	317	34.9877	8.5874
Afu2g11260	luA AspGDID:ASPL0000103841 COORDS:Chr2_A_fumigatus_Af293:2894027-2896466W, translated using codon table 1 (777 amino acids) Uncharacterized ORF; Putative 3-isopropylmalate dehydratase with a predicted role in nitrogen metabolism; protein induced by heat shock; SrbA-regulated during hypoxia	2.41126	3.35	1	2	2	2	777	84.0235	5.93506
Afu6g10610	Afu6g10610 AspGDID:ASPL0000109416 COORDS:Chr6_A_fumigatus_Af293:2625814-2626707W, translated using codon table 1 (272 amino acids) Uncharacterized ORF; Putative ribose 5-phosphate isomerase A	2.25606	11.4	1	2	2	2	272	28.359	6.25244
Afu2g01040	Afu2g01040 AspGDID:ASPL0000102935 COORDS:Chr2_A_fumigatus_Af293:239825-238336C, translated using codon table 1 (379 amino acids) Uncharacterized ORF; Putative formaldehyde dehydrogenase; transcript up-regulated in conidia exposed to neutrophils	2.17646	7.92	1	2	2	2	379	40.0182	7.26904
Afu6g03460	Afu6g03460 AspGDID:ASPL0000108801 COORDS:Chr6_A_fumigatus_Af293:741171-742895W, translated using codon table 1 (574 amino acids) Uncharacterized ORF; Has domain(s) with predicted ATP binding activity	1.96881	4.01	1	2	2	2	574	63.4223	6.13818
Afu4g04660	Afu4g04660 AspGDID:ASPL0000106283 COORDS:Chr4_A_fumigatus_Af293:1312437-1311087C, translated using codon table 1 (389 amino acids) Uncharacterized ORF; Ortholog(s) have protein domain specific binding activity	1.95777	6.68	1	2	2	2	389	43.423	8.17725
Afu3g12690	glfA AspGDID:ASPL0000105665 COORDS:Chr3_A_fumigatus_Af293:3368002-3366055C, translated using codon table 1 (532 amino acids) Verified ORF; Putative UDP-galactopyranose mutase, enzyme in the first step of galactofuranose biosynthesis; mutant unmasks mannan residues on the cell surface, which is thought to contribute to increased cell adhesion	1.95636	3.2	1	2	2	2	532	59.4418	6.93213
Afu5g10640	Afu5g10640 AspGDID:ASPL0000108128 COORDS:Chr5_A_fumigatus_Af293:2721762-2723271W, translated using codon table 1 (391 amino acids) Uncharacterized ORF; Ortholog(s) have tyrosine-tRNA ligase activity, role in tyrosyl-tRNA aminoacylation and cytosol, nucleus localization	1.88839	7.67	1	2	2	2	391	43.5878	6.58057
Afu3g13480	Afu3g13480 AspGDID:ASPL0000105743 COORDS:Chr3_A_fumigatus_Af293:3565478-3566600W, translated using codon table 1 (308 amino acids) Uncharacterized ORF; Translation initiation factor 2 alpha subunit	1.78813	6.82	1	2	2	2	308	35.014	5.8208
Afu6g14200	erg10 AspGDID:ASPL0000109759 COORDS:Chr6_A_fumigatus_Af293:3615449-3614026C, translated using codon table 1 (433 amino acids) Uncharacterized ORF; Putative acetyl-CoA acetyltransferase; transcript up-regulated in conidia exposed to neutrophils; SrbA-regulated during hypoxia	1.63186	6.24	1	2	2	2	433	45.6818	8.95361
Afu1g13710	Afu1g13710 AspGDID:ASPL0000102439 COORDS:Chr1_A_fumigatus_Af293:3650512-3647224C, translated using codon table 1 (1064 amino acids) Uncharacterized ORF; Isoleucyl-tRNA synthetase, cytoplasmic	0	1.69	1	2	2	2	1064	122.315	6.43018
Afu2g14010	Afu2g14010 AspGDID:ASPL0000104116 COORDS:Chr2_A_fumigatus_Af293:3665918-3667873W, translated using codon table 1 (651 amino acids) Uncharacterized ORF; Ortholog of <i>A. nidulans FGSC A4</i> : AN6370, <i>A. oryzae RIB40</i> : AO090026000159, <i>Aspergillus wentii</i> : Aspwe1_0696714, <i>Aspergillus sydowii</i> : Aspsy1_0031745 and <i>Aspergillus terreus NIH2624</i> : ATET_01392	0	4.76	1	2	2	2	651	72.3026	9.43701
Afu2g09490	Afu2g09490 AspGDID:ASPL0000103667 COORDS:Chr2_A_fumigatus_Af293:2422679-2427552W, translated using codon table 1 (1525 amino acids) Uncharacterized ORF; Eukaryotic translation initiation factor subunit eIF-4F	0	2.43	1	2	2	2	1525	163.883	9.36377
Afu2g03580	Afu2g03580 AspGDID:ASPL0000103185 COORDS:Chr2_A_fumigatus_Af293:953968-955580W, translated using codon table 1 (518 amino acids) Uncharacterized ORF; Ortholog(s) have phenylalanine-tRNA ligase activity, role in phenylalanyl-tRNA aminoacylation and cytosol, phenylalanine-tRNA ligase complex localization	0	3.28	1	2	2	2	518	58.509	7.44482
Afu3g06610	Afu3g06610 AspGDID:ASPL0000105072 COORDS:Chr3_A_fumigatus_Af293:1639448-1641145W, translated using codon table 1 (508 amino acids) Uncharacterized ORF; Proteasome regulatory particle subunit; transcript induced by exposure to human airway epithelial cells	0	3.54	1	2	2	2	508	58.4077	7.18115
Afu5g06040	Afu5g06040 AspGDID:ASPL0000107681 COORDS:Chr5_A_fumigatus_Af293:1435345-1436944W, translated using codon table 1 (376 amino acids) Uncharacterized ORF; Ortholog(s) have ubiquitin binding activity, role in negative regulation of protein catabolic process, nucleotide-excision repair, protein ubiquitination and cytosol, nuclear envelope localization	0	6.12	1	2	2	2	376	39.8048	4.64014
Afu5g09910	Afu5g09910 AspGDID:ASPL0000108059 COORDS:Chr5_A_fumigatus_Af293:2564144-2563392C, translated using codon table 1 (217 amino acids) Uncharacterized ORF; Putative p-nitroreductase family protein; protein induced by heat shock; Yap1-dependent induction in response to hydrogen peroxide; induced by gliotoxin exposure	0	6.91	1	2	2	2	217	24.2985	5.90967
Afu7g06010	Afu7g06010 AspGDID:ASPL0000110293 COORDS:Chr7_A_fumigatus_Af293:1472458-1471853C, translated using codon table 1 (182 amino acids) Uncharacterized ORF; Ortholog(s) have mitochondrion localization	0	14.84	1	2	2	2	182	19.5816	9.70068
Afu6g14280	Afu6g14280 AspGDID:ASPL0000109767 COORDS:Chr6_A_fumigatus_Af293:3632901-3631292C, translated using codon table 1 (517 amino acids) Uncharacterized ORF; Protein of unknown function; calcium downregulated	0	2.9	1	2	2	2	517	58.3702	9.23193
Afu7g05470	Afu7g05470 AspGDID:ASPL0000110240 COORDS:Chr7_A_fumigatus_Af293:1320985-1322187W, translated using codon table 1 (352 amino acids) Uncharacterized ORF; Putative electron transfer flavoprotein alpha subunit; transcript induced by exposure to human airway epithelial cells; induced by exposure to artemisinin	0	9.38	1	2	2	2	352	36.6673	6.27783
Afu2g13860	Afu2g13860 AspGDID:ASPL0000104101 COORDS:Chr2_A_fumigatus_Af293:3619597-3620049W, translated using codon table 1 (142 amino acids) Uncharacterized ORF; Histone H4	9.20915	29.58	1	1	4	4	142	15.7624	10.2134
