# Supplementary material for: Aspergillus fumigatus High Osmolarity Glycerol Mitogen Activated Protein Kinases SakA and MpkC Physically Interact During Osmotic and Cell Wall Stresses
Source: Front Microbiol. 2019 May 7;10:918. doi: 10.3389/fmicb.2019.00918 (PMC6514138; doi:10.3389/fmicb.2019.00918)
Supplement: Supplementary file 4 [file Table_4.xls]

## Sheet: MpkC GFP OS_10min
Supplementary Table S4 - Total proteins identified in the MpkC::GFP strain in presence of Sorbitol 1.0M (10, 30 and 60 min)
Accession	Accession	Description	Score	Coverage	# Proteins	# Unique Peptides	# Peptides	# PSMs	# AAs	MW [kDa]	calc. pI
Afu4g11160	Afu5g09100	mpkC AspGDID:ASPL0000107981 COORDS:Chr5_A_fumigatus_Af293:2340794-2342470W, translated using codon table 1 (378 amino acids) Verified ORF; Putative mitogen activated protein kinase (MAPK); involved in the oxidative stress response; transcript abundance increases in response to carbon source and oxidative stress	72.0481	42.06	1	9	12	19	378	43.2801	5.75732
Afu6g02450	Afu7g00250	tub2 AspGDID:ASPL0000109824 COORDS:Chr7_A_fumigatus_Af293:70221-71948W, translated using codon table 1 (448 amino acids) Uncharacterized ORF; Tubulin beta-2 subunit; predicted gene pair with AFUA_1G10910 (tubA)	61.5133	45.31	1	5	11	13	448	49.8598	4.98291
Afu8g03990	Afu3g06550	Afu3g06550 AspGDID:ASPL0000105066 COORDS:Chr3_A_fumigatus_Af293:1623469-1625008W, translated using codon table 1 (469 amino acids) Uncharacterized ORF; Has domain(s) with predicted phosphatase activity, phosphoserine phosphatase activity and role in L-serine biosynthetic process, metabolic process	48.8255	34.54	1	11	11	17	469	51.8419	5.89697
Afu6g13410	Afu1g12940	sakA AspGDID:ASPL0000102362 COORDS:Chr1_A_fumigatus_Af293:3428181-3429807W, translated using codon table 1 (366 amino acids) Verified ORF; Putative mitogen-activated protein kinase (MAPK) with predicted roles in the osmotic and oxidative stress responses; involved in sensing nitrogen in the medium	33.051	40.71	1	6	7	8	366	41.9334	5.60498
Afu8g05630	Afu1g10012	Afu1g10012 AspGDID:ASPL0000362830 COORDS:Chr1_A_fumigatus_Af293:2588081-2582019C, translated using codon table 1 (1929 amino acids) Uncharacterized ORF; Ortholog of <i>A. nidulans FGSC A4</i> : AN5649, AN1674, AN0384, AN1268, AN7262, <i>A. fumigatus Af293</i> : Afu1g01700, Afu2g17000, Afu4g08730, Afu4g13630 and <i>A. niger CBS 513.88</i> : An01g09380, An01g06520, An04g09080, An04g03600	28.9564	5.29	1	9	9	9	1929	211.956	5.36377
	Afu3g13680	Afu3g13680 AspGDID:ASPL0000105761 COORDS:Chr3_A_fumigatus_Af293:3610064-3608518C, translated using codon table 1 (500 amino acids) Uncharacterized ORF; Has domain(s) with predicted alcohol O-acetyltransferase activity and role in alcohol metabolic process	16.7887	20	1	7	7	9	500	54.7503	8.1333
	Afu4g10730	Afu4g10730 AspGDID:ASPL0000106786 COORDS:Chr4_A_fumigatus_Af293:2795549-2793995C, translated using codon table 1 (458 amino acids) Uncharacterized ORF; Ortholog(s) have ATP-dependent 3'-5' DNA helicase activity, ATP-dependent 5'-3' DNA helicase activity, sequence-specific DNA binding activity	14.9228	15.28	1	4	4	4	458	49.6891	6.29053
	Afu3g13700	Afu3g13700 AspGDID:ASPL0000105763 COORDS:Chr3_A_fumigatus_Af293:3612573-3615716W, translated using codon table 1 (993 amino acids) Uncharacterized ORF; Has domain(s) with predicted catalytic activity, phosphopantetheine binding, transferase activity, transferring acyl groups other than amino-acyl groups activity and role in metabolic process	13.3886	7.05	1	6	6	6	993	109.832	6.01123
	Afu6g02800	Afu6g02800 AspGDID:ASPL0000108735 COORDS:Chr6_A_fumigatus_Af293:570866-570078C, translated using codon table 1 (242 amino acids) Verified ORF; Putative glycosylphosphatidylinositol (GPI)-anchored protein; transcript up-regulated in hyphae upon exposure to neutrophils	12.4589	18.18	1	3	3	4	242	24.5928	4.76709
	Afu4g10240	Afu4g10240 AspGDID:ASPL0000106738 COORDS:Chr4_A_fumigatus_Af293:2679454-2679977W, translated using codon table 1 (116 amino acids) Uncharacterized ORF; Ortholog(s) have mRNA binding activity and role in cellular response to nitrogen starvation, mRNA splicing, via spliceosome, negative regulation of G0 to G1 transition	12.0897	34.48	1	3	3	4	116	12.831	11.312
	Afu8g03990	Afu8g03990 AspGDID:ASPL0000110734 COORDS:Chr8_A_fumigatus_Af293:855176-851942C, translated using codon table 1 (985 amino acids) Uncharacterized ORF; Ortholog(s) have U5 snRNP, cytosol, spliceosomal complex localization	10.5677	5.89	1	5	5	5	985	110.12	5.08447
	Afu3g09090	Afu3g09090 AspGDID:ASPL0000105308 COORDS:Chr3_A_fumigatus_Af293:2316086-2317228W, translated using codon table 1 (380 amino acids) Uncharacterized ORF; Ortholog(s) have mitochondrion, nucleus localization	9.13835	10.79	1	3	3	3	380	43.3361	9.01221
	Afu2g10600	Afu2g10600 AspGDID:ASPL0000103775 COORDS:Chr2_A_fumigatus_Af293:2713549-2714392W, translated using codon table 1 (242 amino acids) Verified ORF; Putative NADH dehydrogenase; mutation causes increased azole resistance	8.57895	15.7	1	3	3	3	242	27.5249	5.03369
	Afu2g03030	prp8 AspGDID:ASPL0000103132 COORDS:Chr2_A_fumigatus_Af293:787177-777614C, translated using codon table 1 (3170 amino acids) Verified ORF; Putative pre-mRNA splicing factor; intein-containing protein, inteins are protein intervening sequences that can self-excise through protein splicing	8.37509	3.19	1	9	9	9	3170	364.449	8.06006
	Afu1g11120	Afu1g11120 AspGDID:ASPL0000102175 COORDS:Chr1_A_fumigatus_Af293:2932430-2931030C, translated using codon table 1 (387 amino acids) Uncharacterized ORF; Has domain(s) with predicted cytoplasm, nucleus localization	8.14527	8.79	1	2	2	2	387	41.6245	4.65283
	Afu2g13710	Afu2g13710 AspGDID:ASPL0000104086 COORDS:Chr2_A_fumigatus_Af293:3562035-3560485C, translated using codon table 1 (470 amino acids) Uncharacterized ORF; NADH-ubiquinone oxidoreductase 49 kDa subunit	7.9106	8.94	1	3	3	3	470	52.8217	6.65381
	Afu2g03730	Afu2g03730 AspGDID:ASPL0000103199 COORDS:Chr2_A_fumigatus_Af293:997517-996602C, translated using codon table 1 (257 amino acids) Uncharacterized ORF; Putative high affinity copper transporter; transcript up-regulated in hyphae upon exposure to neutrophils	7.82637	15.18	1	3	3	4	257	28.3308	7.86963
	Afu6g02450	Afu6g02450 AspGDID:ASPL0000108700 COORDS:Chr6_A_fumigatus_Af293:460900-461479W, translated using codon table 1 (62 amino acids) Uncharacterized ORF; Ortholog(s) have cytoplasmic stress granule, cytosol, nucleus localization	7.25995	17.74	1	2	2	2	62	6.91494	11.5024
	Afu2g12150	Afu2g12150 AspGDID:ASPL0000103929 COORDS:Chr2_A_fumigatus_Af293:3120052-3134829W, translated using codon table 1 (4925 amino acids) Uncharacterized ORF; Ortholog(s) have role in rRNA processing, ribosomal large subunit assembly and mitochondrion, mitotic spindle pole body, nucleoplasm localization	7.20465	1.71	1	6	6	6	4925	550.249	5.09717
	Afu6g11890	Afu6g11890 AspGDID:ASPL0000109535 COORDS:Chr6_A_fumigatus_Af293:2972392-2969433C, translated using codon table 1 (930 amino acids) Uncharacterized ORF; Putative dynamin GTPase	7.07402	3.87	1	3	3	3	930	104.337	6.82959
	Afu4g09110	ccp1 AspGDID:ASPL0000106626 COORDS:Chr4_A_fumigatus_Af293:2379568-2378394C, translated using codon table 1 (366 amino acids) Uncharacterized ORF; Putative cytochrome c peroxidase; protein induced by heat shock and by hydrogen peroxide; transcript up-regulated in conidia exposed to neutrophils	4.98199	14.75	1	4	4	4	366	40.3542	8.55811
	Afu7g02230	Afu7g02230 AspGDID:ASPL0000110018 COORDS:Chr7_A_fumigatus_Af293:599410-600851W, translated using codon table 1 (418 amino acids) Uncharacterized ORF; Ortholog(s) have mRNA binding activity, role in arginine catabolic process, positive regulation of cellular response to oxidative stress, positive regulation of nuclear-transcribed mRNA poly(A) tail shortening and cytosol localization	4.87508	5.26	1	2	2	2	418	44.8172	5.75732
	Afu3g11640	Afu3g11640 AspGDID:ASPL0000105562 COORDS:Chr3_A_fumigatus_Af293:3058607-3059789W, translated using codon table 1 (368 amino acids) Uncharacterized ORF; Homoserine dehydrogenase; no human homolog	4.84003	8.15	1	2	2	2	368	38.4803	5.87158
	Afu5g11040	Afu5g11040 AspGDID:ASPL0000108164 COORDS:Chr5_A_fumigatus_Af293:2828675-2829826W, translated using codon table 1 (360 amino acids) Uncharacterized ORF; Ortholog(s) have pantoate-beta-alanine ligase activity, role in pantothenate biosynthetic process and cytosol, nucleus localization	4.8242	5.28	1	2	2	2	360	39.7746	8.20654
	Afu6g08310	pre2 AspGDID:ASPL0000109188 COORDS:Chr6_A_fumigatus_Af293:1946461-1945186C, translated using codon table 1 (296 amino acids) Uncharacterized ORF; Putative proteosome component	4.81861	7.43	1	2	2	2	296	32.6342	6.78564
	Afu2g11510	Afu2g11510 AspGDID:ASPL0000103865 COORDS:Chr2_A_fumigatus_Af293:2966147-2968230W, translated using codon table 1 (650 amino acids) Uncharacterized ORF; Ortholog(s) have role in cellular response to drug, rRNA processing, ribosomal large subunit biogenesis, ribosomal subunit export from nucleus and nucleolus, preribosome, large subunit precursor, spindle localization	4.63528	3.69	1	2	2	2	650	73.251	8.86572
	Afu2g04820	Afu2g04820 AspGDID:ASPL0000103307 COORDS:Chr2_A_fumigatus_Af293:1326025-1323818C, translated using codon table 1 (716 amino acids) Uncharacterized ORF; Putative translation release factor eRF3; transcript induced by exposure to human airway epithelial cells	4.61561	5.59	1	2	2	2	716	77.2757	8.04541
	Afu2g03400	Afu2g03400 AspGDID:ASPL0000103169 COORDS:Chr2_A_fumigatus_Af293:896513-897792W, translated using codon table 1 (335 amino acids) Uncharacterized ORF; Ortholog(s) have ubiquitin-specific protease activity and role in cellular response to drug, mitochondrial fission, peroxisome fission, proteasome-mediated ubiquitin-dependent protein catabolic process, protein deubiquitination	4.27677	7.76	1	2	2	2	335	37.4139	6.20166
	Afu3g12510	Afu3g12510 AspGDID:ASPL0000105647 COORDS:Chr3_A_fumigatus_Af293:3303007-3305658W, translated using codon table 1 (825 amino acids) Uncharacterized ORF; Ortholog(s) have cytoplasm localization	4.27622	3.52	1	3	3	3	825	90.2938	7.03467
	Afu3g06720	Afu3g06720 AspGDID:ASPL0000105083 COORDS:Chr3_A_fumigatus_Af293:1668702-1667616C, translated using codon table 1 (350 amino acids) Uncharacterized ORF; Ortholog of <i>Aspergillus fumigatus A1163</i> : AFUB_042330	4.17548	8.57	1	3	3	3	350	38.7643	8.38232
	Afu1g10380	nrps1 AspGDID:ASPL0000102102 COORDS:Chr1_A_fumigatus_Af293:2694887-2675699C, translated using codon table 1 (6247 amino acids) Verified ORF; Non-ribosomal peptide synthetase (NRPS); essential for fumigaclavine C biosynthesis; mutant displays altered conidial surface morphology and hydrophilicity	4.08642	0.62	1	3	3	3	6247	694.623	5.94775
	Afu2g02530	Afu2g02530 AspGDID:ASPL0000103083 COORDS:Chr2_A_fumigatus_Af293:653117-654358W, translated using codon table 1 (371 amino acids) Uncharacterized ORF; Ortholog(s) have role in activation of bipolar cell growth, homologous chromosome segregation, protein phosphorylation, regulation of DNA repair and regulation of circadian rhythm, <a href="#GOsection">more</a>	3.69051	9.7	1	3	3	3	371	42.4086	9.45166
	Afu1g09550	Afu1g09550 AspGDID:ASPL0000102021 COORDS:Chr1_A_fumigatus_Af293:2468785-2469303W, translated using codon table 1 (143 amino acids) Uncharacterized ORF; Ortholog(s) have role in dynein-driven meiotic oscillatory nuclear movement, karyogamy involved in conjugation with cellular fusion, reciprocal meiotic recombination	3.45552	22.38	1	2	2	2	143	15.3157	5.45264
	Afu6g12300	Afu6g12300 AspGDID:ASPL0000109574 COORDS:Chr6_A_fumigatus_Af293:3095007-3092936C, translated using codon table 1 (478 amino acids) Verified ORF; RNP domain protein; conidia-enriched protein	2.51703	5.23	1	2	2	2	478	51.7352	9.5542
	Afu2g09910	faa4 AspGDID:ASPL0000103707 COORDS:Chr2_A_fumigatus_Af293:2540651-2538322C, translated using codon table 1 (697 amino acids) Uncharacterized ORF; Putative long chain fatty acid CoA ligase; fatty acid activator; hypoxia repressed protein	2.51134	2.73	1	2	2	2	697	76.6677	7.31299
	Afu6g13410	Afu6g13410 AspGDID:ASPL0000109682 COORDS:Chr6_A_fumigatus_Af293:3414441-3410327C, translated using codon table 1 (1225 amino acids) Uncharacterized ORF; Ortholog(s) have U2 snRNP localization	2.45181	2.53	1	2	2	2	1225	135.115	5.21143
	Afu1g13790	hhtA AspGDID:ASPL0000102447 COORDS:Chr1_A_fumigatus_Af293:3681876-3682468W, translated using codon table 1 (136 amino acids) Uncharacterized ORF; Histone H3	2.24195	11.76	1	2	2	2	136	15.3235	11.1509
	Afu2g07410	Afu2g07410 AspGDID:ASPL0000103464 COORDS:Chr2_A_fumigatus_Af293:1884575-1885603W, translated using codon table 1 (216 amino acids) Uncharacterized ORF; Ortholog(s) have role in anisotropic cell growth, hyphal growth	2.14001	8.33	1	2	2	2	216	26.5249	9.64209
	Afu6g13930	Afu6g13930 AspGDID:ASPL0000109733 COORDS:Chr6_A_fumigatus_Af293:3558495-3551104C, translated using codon table 1 (2445 amino acids) Uncharacterized ORF; Putative polyketide synthase (PKS), encoded in a predicted secondary metabolite gene cluster	0	2.66	1	4	4	4	2445	265.653	6.23975
	Afu8g05330	Afu8g05330 AspGDID:ASPL0000110863 COORDS:Chr8_A_fumigatus_Af293:1242642-1243783W, translated using codon table 1 (298 amino acids) Uncharacterized ORF; Putative methylenetetrahydrofolate dehydrogenase	0	6.38	1	2	2	2	298	33.0434	6.53662
	Afu6g08240	Afu6g08240 AspGDID:ASPL0000109181 COORDS:Chr6_A_fumigatus_Af293:1928269-1920366C, translated using codon table 1 (2615 amino acids) Uncharacterized ORF; Ortholog(s) have nucleolus localization	0	0.88	1	2	2	2	2615	294.146	6.771
Afu5g09100	Afu3g09620	Afu3g09620 AspGDID:ASPL0000105360 COORDS:Chr3_A_fumigatus_Af293:2444571-2447761W, translated using codon table 1 (1003 amino acids) Uncharacterized ORF; Has domain(s) with predicted nucleic acid binding, nucleotide binding activity	257.731	53.44	1	39	39	63	1003	110.346	6.44287
Afu1g12940	Afu7g01460	Afu7g01460 AspGDID:ASPL0000109941 COORDS:Chr7_A_fumigatus_Af293:380737-379723C, translated using codon table 1 (259 amino acids) Uncharacterized ORF; Ribosomal protein S5	163.442	57.53	1	15	15	63	259	28.2875	10.5356
Afu3g06550	Afu5g03160	Afu5g03160 AspGDID:ASPL0000107495 COORDS:Chr5_A_fumigatus_Af293:857006-860414W, translated using codon table 1 (1092 amino acids) Uncharacterized ORF; Has domain(s) with predicted ATP binding, protein kinase activity, protein tyrosine kinase activity, transferase activity, transferring phosphorus-containing groups activity and role in protein phosphorylation	148.5	34.52	1	29	29	41	1092	124.493	10.3452
Afu7g00250	Afu1g14220	nopA AspGDID:ASPL0000102490 COORDS:Chr1_A_fumigatus_Af293:3799657-3798472C, translated using codon table 1 (312 amino acids) Verified ORF; Nucleolar protein	137.464	65.38	1	19	19	47	312	32.5521	10.2866
Afu1g10012	Afu2g13530	Afu2g13530 AspGDID:ASPL0000104068 COORDS:Chr2_A_fumigatus_Af293:3518148-3521066W, translated using codon table 1 (839 amino acids) Verified ORF; Putative translation elongation factor EF-2 subunit; protein abundant in conidia; protein induced by heat shock	125.407	43.62	1	28	28	38	839	93.1394	6.96143
Afu5g00720	Afu3g05820	Afu3g05820 AspGDID:ASPL0000104995 COORDS:Chr3_A_fumigatus_Af293:1422936-1420087C, translated using codon table 1 (838 amino acids) Uncharacterized ORF; ZZ type zinc finger domain protein, putative fungal specific transcription factor; transcript up-regulated in conidia exposed to neutrophils	118.697	42	1	22	22	32	838	91.8908	5.24951
Afu4g10350	Afu1g03010	Afu1g03010 AspGDID:ASPL0000101471 COORDS:Chr1_A_fumigatus_Af293:869019-866374C, translated using codon table 1 (881 amino acids) Uncharacterized ORF; Ortholog(s) have U2-type spliceosomal complex localization	115.684	29.97	1	23	23	35	881	100.781	9.94971
Afu6g11890	Afu1g02550	Afu1g02550 AspGDID:ASPL0000101425 COORDS:Chr1_A_fumigatus_Af293:746335-744583C, translated using codon table 1 (448 amino acids) Uncharacterized ORF; Tubulin alpha-1 subunit; gene pair with AFUA_2G14990 (tubulin alpha-2 subunit)	104.437	49.55	1	16	18	31	448	49.9932	5.09717
Afu4g06890	Afu6g04740	act1 AspGDID:ASPL0000108928 COORDS:Chr6_A_fumigatus_Af293:1114434-1113100C, translated using codon table 1 (393 amino acids) Verified ORF; Actin	104.343	57.51	1	15	15	25	393	43.8651	6.27783
Afu4g10240	Afu5g07240	Afu5g07240 AspGDID:ASPL0000107798 COORDS:Chr5_A_fumigatus_Af293:1801377-1803320W, translated using codon table 1 (647 amino acids) Uncharacterized ORF; Has domain(s) with predicted nucleic acid binding activity	99.5721	40.96	1	22	22	30	647	71.0997	5.35107
Afu6g02800	Afu1g07440	hsp70 AspGDID:ASPL0000101909 COORDS:Chr1_A_fumigatus_Af293:2102587-2104621W, translated using codon table 1 (638 amino acids) Verified ORF; Molecular chaperone; conidia-enriched protein	97.9518	46.08	1	22	23	29	638	69.6176	5.17334
Afu2g09830	Afu3g08200	ams1 AspGDID:ASPL0000105223 COORDS:Chr3_A_fumigatus_Af293:2103989-2100561C, translated using codon table 1 (1088 amino acids) Verified ORF; Putative Class IIC alpha-mannosidase with a predicted role in oligosaccharide catabolism and N-glycan processing	95.4809	29.87	1	24	24	31	1088	123.713	6.26514
Afu2g03400	Afu1g06390	tef1 AspGDID:ASPL0000101807 COORDS:Chr1_A_fumigatus_Af293:1831593-1833461W, translated using codon table 1 (494 amino acids) Verified ORF; Putative translation elongation factor EF-1 alpha subunit; protein abundant in conidia; protein induced by heat shock	95.0734	53.85	1	17	17	24	494	53.8089	9.1001
Afu1g11480	Afu5g10550	Afu5g10550 AspGDID:ASPL0000108119 COORDS:Chr5_A_fumigatus_Af293:2702208-2700129C, translated using codon table 1 (519 amino acids) Uncharacterized ORF; ATP synthase F1, beta subunit; reacts with rabbit immunosera exposed to A. fumigatus conidia; hypoxia induced protein	92.1966	62.24	1	23	24	27	519	55.586	5.43994
Afu7g04070	Afu1g10910	tubA AspGDID:ASPL0000102154 COORDS:Chr1_A_fumigatus_Af293:2850137-2848155C, translated using codon table 1 (466 amino acids) Uncharacterized ORF; Beta-tubulin; predicted gene pair with AFUA_7G00250 (tubulin beta-2 subunit); protein induced by hydrogen peroxide	84.0791	50	1	9	15	23	466	51.7606	4.86865
Afu4g12600	Afu5g05710	Afu5g05710 AspGDID:ASPL0000107648 COORDS:Chr5_A_fumigatus_Af293:1330422-1332169W, translated using codon table 1 (487 amino acids) Uncharacterized ORF; Ortholog(s) have pseudouridine synthase activity	82.2994	32.85	1	15	15	22	487	54.6913	8.5874
Afu6g12300	Afu6g06370	Afu6g06370 AspGDID:ASPL0000108998 COORDS:Chr6_A_fumigatus_Af293:1367479-1369026W, translated using codon table 1 (386 amino acids) Uncharacterized ORF; NAD(+)-isocitrate dehydrogenase subunit I	78.0069	44.04	1	14	14	21	386	41.9387	8.74854
Afu2g02530	Afu5g07180	Afu5g07180 AspGDID:ASPL0000107793 COORDS:Chr5_A_fumigatus_Af293:1781990-1789479W, translated using codon table 1 (2473 amino acids) Uncharacterized ORF; Ortholog(s) have nucleus localization	76.9371	17.47	1	32	32	33	2473	274.127	8.17725
Afu2g04820	Afu5g08750	Afu5g08750 AspGDID:ASPL0000107946 COORDS:Chr5_A_fumigatus_Af293:2232332-2234414W, translated using codon table 1 (674 amino acids) Uncharacterized ORF; Ortholog of <i>A. nidulans FGSC A4</i> : AN4698/SPA3, <i>A. niger CBS 513.88</i> : An07g04700, <i>Aspergillus wentii</i> : Aspwe1_0278209, <i>Aspergillus sydowii</i> : Aspsy1_0155406 and <i>Aspergillus terreus NIH2624</i> : ATET_06591	75.4081	32.79	1	17	17	23	674	76.9971	9.77393
Afu5g09250	Afu2g14990	Afu2g14990 AspGDID:ASPL0000104214 COORDS:Chr2_A_fumigatus_Af293:3948734-3946908C, translated using codon table 1 (451 amino acids) Uncharacterized ORF; Tubulin alpha-2 subunit; gene pair with AFUA_1G02550 (tubulin alpha-1 subunit)	72.7954	45.23	1	12	14	19	451	50.4098	5.16064
Afu3g11640	Afu2g09290	hsp60 AspGDID:ASPL0000103647 COORDS:Chr2_A_fumigatus_Af293:2378663-2376729C, translated using codon table 1 (587 amino acids) Verified ORF; Putative antigenic mitochondrial protein; reacts with rabbit immunosera exposed to A. fumigatus conidia; hypoxia induced protein	71.8364	40.03	1	18	18	25	587	61.9117	5.64307
Afu4g09110	Afu3g11070	pdcA AspGDID:ASPL0000105505 COORDS:Chr3_A_fumigatus_Af293:2890318-2892286W, translated using codon table 1 (569 amino acids) Verified ORF; Putative pyruvate decarboxylase with a predicted role in pyruvate metabolism; reacts with rabbit immunosera exposed to A. fumigatus conidia; higher expression in 48 h biofilm vs planktonic cells; protein increases during hypoxia	69.8989	46.75	1	15	15	19	569	62.9591	6.53662
Afu3g14540	Afu1g10350	pgkA AspGDID:ASPL0000102099 COORDS:Chr1_A_fumigatus_Af293:2666254-2667669W, translated using codon table 1 (417 amino acids) Verified ORF; Putative phosphoglycerate kinase; reacts with rabbit immunosera exposed to conidia; hypoxia induced protein; transcript up-regulated in conidia exposed to neutrophils; induced by gliotoxin exposure	69.2388	47.24	1	18	18	23	417	44.7338	6.7417
Afu3g12510	Afu7g01700	Afu7g01700 AspGDID:ASPL0000109965 COORDS:Chr7_A_fumigatus_Af293:455021-456680W, translated using codon table 1 (535 amino acids) Uncharacterized ORF; Ortholog of <i>A. nidulans FGSC A4</i> : AN11178, <i>A. niger CBS 513.88</i> : An12g01010, <i>A. oryzae RIB40</i> : AO090038000539, <i>Aspergillus wentii</i> : Aspwe1_0042439 and <i>Aspergillus terreus NIH2624</i> : ATET_01783	69.1649	37.76	1	16	16	19	535	60.964	9.34912
Afu3g09910	Afu3g04220	Afu3g04220 AspGDID:ASPL0000104938 COORDS:Chr3_A_fumigatus_Af293:1190959-1197288W, translated using codon table 1 (2092 amino acids) Uncharacterized ORF; Putative fatty acid synthase beta subunit; calcium downregulated; repressed by exposure to artemisinin; no human homolog	68.5171	14.77	1	17	17	20	2092	231.898	6.27783
Afu4g08710	Afu8g03930	hscA AspGDID:ASPL0000110728 COORDS:Chr8_A_fumigatus_Af293:839316-841607W, translated using codon table 1 (614 amino acids) Verified ORF; Putative Hsp70 chaperone; Yap1-dependent induction in response to hydrogen peroxide; hypoxia induced protein	68.157	40.55	1	17	17	20	614	66.9316	5.38916
Afu5g10610	Afu3g09600	sik1 AspGDID:ASPL0000105358 COORDS:Chr3_A_fumigatus_Af293:2440680-2442368W, translated using codon table 1 (522 amino acids) Uncharacterized ORF; Ortholog(s) have role in rRNA processing and 90S preribosome, box C/D snoRNP complex, small-subunit processome localization	67.6455	39.85	1	14	14	19	522	58.1594	9.01221
Afu1g11120	Afu6g06770	aspf22 AspGDID:ASPL0000109039 COORDS:Chr6_A_fumigatus_Af293:1480347-1478847C, translated using codon table 1 (438 amino acids) Verified ORF; Putative enolase; allergen Asp f 22; conidia-enriched protein; transcript induced by growth on hydrogen peroxide; hypoxia induced protein; transcript induced by exposure to human airway epithelial cells	67.4422	43.38	1	14	14	18	438	47.2763	5.57959
Afu7g05870	Afu5g05450	rps1 AspGDID:ASPL0000107624 COORDS:Chr5_A_fumigatus_Af293:1266407-1265371C, translated using codon table 1 (256 amino acids) Uncharacterized ORF; 40S ribosomal protein S3Ae; 40S ribosomal protein S1; reacts with rabbit immunosera exposed to A. fumigatus conidia	64.3826	55.86	1	15	15	19	256	29.1829	10.0376
Afu5g02720	Afu6g06340	gfa1 AspGDID:ASPL0000108994 COORDS:Chr6_A_fumigatus_Af293:1344619-1347035W, translated using codon table 1 (694 amino acids) Uncharacterized ORF; Ortholog(s) have glutamine-fructose-6-phosphate transaminase (isomerizing) activity	64.3103	40.92	1	20	20	21	694	77.2379	6.69775
Afu4g14240	Afu3g04210	Afu3g04210 AspGDID:ASPL0000104937 COORDS:Chr3_A_fumigatus_Af293:1188450-1182737C, translated using codon table 1 (1857 amino acids) Uncharacterized ORF; Fatty acid synthase alpha subunit; transcript induced by exposure to human airway epithelial cells; no human homolog	62.1706	17.39	1	22	22	24	1857	204.472	6.48096
Afu6g04970	Afu1g10630	Afu1g10630 AspGDID:ASPL0000102127 COORDS:Chr1_A_fumigatus_Af293:2776408-2774958C, translated using codon table 1 (387 amino acids) Uncharacterized ORF; Putative S-adenosylmethionine synthetase; higher expression in 48 h biofilm vs planktonic cells; hypoxia induced protein	61.7119	56.59	1	14	14	17	387	42.1698	6.01123
Afu1g05560	Afu5g04170	hsp90 AspGDID:ASPL0000107596 COORDS:Chr5_A_fumigatus_Af293:1108402-1110583W, translated using codon table 1 (706 amino acids) Verified ORF; Heat shock protein; allergen Asp f 12; likely essential; required for conidiation and cell wall integrity; transcript induced by growth on hydrogen peroxide; enters the nucleus in response to heat shock	60.785	28.47	1	21	21	26	706	80.5903	5.0083
Afu2g09910	Afu8g05320	Afu8g05320 AspGDID:ASPL0000110862 COORDS:Chr8_A_fumigatus_Af293:1239645-1241741W, translated using codon table 1 (556 amino acids) Verified ORF; Putative mitochondrial F1 ATPase subunit alpha; hypoxia induced protein	60.567	36.69	1	19	19	21	556	59.8954	9.0708
Afu1g09930	Afu2g08670	Afu2g08670 AspGDID:ASPL0000103586 COORDS:Chr2_A_fumigatus_Af293:2234495-2227401C, translated using codon table 1 (2292 amino acids) Uncharacterized ORF; Ortholog(s) have acetyl-CoA carboxylase activity, biotin carboxylase activity and role in long-chain fatty acid biosynthetic process, protein import into nucleus, regulation of mitosis	58.2063	16.58	1	25	25	29	2292	254.784	6.3667
Afu3g14230	Afu4g13170	cpcB AspGDID:ASPL0000107023 COORDS:Chr4_A_fumigatus_Af293:3449811-3448364C, translated using codon table 1 (316 amino acids) Verified ORF; G-protein complex beta subunit; conidia-enriched protein; immunoreactive	57.7164	56.96	1	12	12	15	316	34.9574	6.52197
Afu4g07650	Afu1g05630	Afu1g05630 AspGDID:ASPL0000101731 COORDS:Chr1_A_fumigatus_Af293:1617319-1616207C, translated using codon table 1 (266 amino acids) Uncharacterized ORF; 40S ribosomal protein S3	53.8521	61.65	1	14	14	18	266	29.1832	9.1001
Afu5g13865	Afu4g07360	metH AspGDID:ASPL0000106450 COORDS:Chr4_A_fumigatus_Af293:1914045-1911526C, translated using codon table 1 (774 amino acids) Uncharacterized ORF; Putative cobalamin-independent methionine synthase; protein induced by heat shock; Yap1-dependent induction in response to hydrogen peroxide; reacts with rabbit immunosera exposed to A. fumigatus conidia; no human homolog	52.9565	25.19	1	13	13	18	774	86.8405	6.78564
Afu1g09470	Afu2g17110	cdc48 AspGDID:ASPL0000104427 COORDS:Chr2_A_fumigatus_Af293:4568058-4570820W, translated using codon table 1 (819 amino acids) Uncharacterized ORF; Putative cell division control protein; protein induced by heat shock	52.5635	25.52	1	15	15	17	819	90.162	5.22412
Afu5g12130	Afu3g13400	nop5 AspGDID:ASPL0000105735 COORDS:Chr3_A_fumigatus_Af293:3545829-3547784W, translated using codon table 1 (591 amino acids) Uncharacterized ORF; Putative nucleolar protein	51.9881	36.72	1	14	14	18	591	64.5228	7.60596
Afu2g11510	Afu5g01970	gpdA AspGDID:ASPL0000107377 COORDS:Chr5_A_fumigatus_Af293:503797-505194W, translated using codon table 1 (338 amino acids) Verified ORF; Glyceraldehyde-3-phosphate dehydrogenase; predicted gene pair with AFUA_5G01030; protein induced by hydrogen peroxide; reacts with rabbit immunosera exposed to A. fumigatus conidia: induced by L-tyrosine	50.7388	49.7	1	14	14	16	338	36.2916	7.43018
Afu5g08170	Afu2g09960	ssc70 AspGDID:ASPL0000103712 COORDS:Chr2_A_fumigatus_Af293:2553995-2551772C, translated using codon table 1 (661 amino acids) Verified ORF; Putative mitochondrial Hsp70 chaperone; reacts with rabbit immunosera exposed to A. fumigatus conidia; hypoxia induced protein	50.4487	33.28	1	16	16	18	661	71.9316	6.16357
Afu7g02230	Afu6g04570	Afu6g04570 AspGDID:ASPL0000108911 COORDS:Chr6_A_fumigatus_Af293:1060589-1062452W, translated using codon table 1 (482 amino acids) Uncharacterized ORF; Putative translational elongation factor eEF-1 gamma subunit; protein induced by heat shock; transcript induced by exposure to human airway epithelial cells; snoRNA Afu-328 encoded within intron 2	50.1485	39.63	1	18	18	20	482	54.1488	7.63525
Afu2g13710	Afu4g03410	fhpA AspGDID:ASPL0000106160 COORDS:Chr4_A_fumigatus_Af293:972646-973887W, translated using codon table 1 (413 amino acids) Uncharacterized ORF; Putative flavohemoprotein; protein induced by heat shock and hypoxia	49.672	36.56	1	11	11	14	413	45.5801	6.13818
Afu4g06790	Afu4g09740	Afu4g09740 AspGDID:ASPL0000106688 COORDS:Chr4_A_fumigatus_Af293:2536684-2538622W, translated using codon table 1 (567 amino acids) Uncharacterized ORF; Ortholog(s) have unfolded protein binding activity	48.8219	31.04	1	16	16	18	567	61.363	5.2876
Afu8g05330	Afu6g10650	Afu6g10650 AspGDID:ASPL0000109420 COORDS:Chr6_A_fumigatus_Af293:2633292-2631089C, translated using codon table 1 (657 amino acids) Uncharacterized ORF; Putative ATP citrate lyase, subunit 1; protein induced by heat shock	48.695	30.9	1	14	14	19	657	71.9031	8.48486
Afu6g03520	Afu5g06240	alcC AspGDID:ASPL0000107700 COORDS:Chr5_A_fumigatus_Af293:1495619-1494455C, translated using codon table 1 (350 amino acids) Verified ORF; Putative zinc-dependent alcohol dehydrogenase, involved in ethanol fermentation; predicted gene pair with adh1; protein induced by hydrogen peroxide; reacts with rabbit immunosera exposed to A. fumigatus conidia	48.6913	46.86	1	12	12	14	350	37.1563	7.63525
Afu3g09090	Afu1g07020	Afu1g07020 AspGDID:ASPL0000101869 COORDS:Chr1_A_fumigatus_Af293:1998734-1997177C, translated using codon table 1 (438 amino acids) Uncharacterized ORF; Ortholog(s) have role in cytokinesis checkpoint, positive regulation of septation initiation signaling, regulation of phosphorylation of RNA polymerase II C-terminal domain	47.8775	33.11	1	12	12	15	438	50.3497	8.27979
Afu6g10450	Afu1g13570	Afu1g13570 AspGDID:ASPL0000102425 COORDS:Chr1_A_fumigatus_Af293:3610148-3609177C, translated using codon table 1 (286 amino acids) Uncharacterized ORF; Ortholog(s) have box H/ACA snoRNA binding activity, role in rRNA pseudouridine synthesis, snRNA pseudouridine synthesis and box H/ACA snoRNP complex localization	47.8248	17.13	1	6	6	10	286	31.2846	8.98291
Afu5g11040	Afu2g16020	Afu2g16020 AspGDID:ASPL0000104319 COORDS:Chr2_A_fumigatus_Af293:4237810-4239808W, translated using codon table 1 (566 amino acids) Uncharacterized ORF; Putative heat shock protein; transcript induced during conidial germination	47.7393	25.8	1	13	13	15	566	61.6862	6.87354
Afu1g14550	Afu6g06750	Afu6g06750 AspGDID:ASPL0000109037 COORDS:Chr6_A_fumigatus_Af293:1474803-1476209W, translated using codon table 1 (272 amino acids) Uncharacterized ORF; 14-3-3 family protein; predicted gene pair with AFUA_2G03290 (artA)	47.5941	50.37	1	9	10	13	272	30.6832	4.91943
Afu4g10730	Afu5g03020	Afu5g03020 AspGDID:ASPL0000107481 COORDS:Chr5_A_fumigatus_Af293:806662-808051W, translated using codon table 1 (373 amino acids) Uncharacterized ORF; 60S ribosomal protein L4	46.3833	44.24	1	11	11	13	373	40.479	10.9604
Afu4g11530	Afu6g10660	Afu6g10660 AspGDID:ASPL0000109421 COORDS:Chr6_A_fumigatus_Af293:2635628-2637150W, translated using codon table 1 (486 amino acids) Uncharacterized ORF; Putative ATP citrate lyase subunit; repressed by gliotoxin exposure22405895	46.096	37.45	1	13	13	17	486	52.8847	6.26514
Afu2g12150	Afu7g05740	Afu7g05740 AspGDID:ASPL0000110266 COORDS:Chr7_A_fumigatus_Af293:1404497-1405787W, translated using codon table 1 (340 amino acids) Verified ORF; Putative NAD-dependent malate dehydrogenase; protein abundant in conidia; immunoreactive; reacts with rabbit immunosera exposed to A. fumigatus conidia; induced by L-tyrosine; transcript downregulated in response to hypoxia	45.8657	45	1	11	11	14	340	35.8761	9.08545
Afu4g08070	Afu4g07660	ded1 AspGDID:ASPL0000106481 COORDS:Chr4_A_fumigatus_Af293:1990592-1992696W, translated using codon table 1 (674 amino acids) Uncharacterized ORF; ATP-dependent RNA helicase	45.7303	24.33	1	12	12	14	674	72.0459	8.95361
Afu3g13700	Afu6g07770	Afu6g07770 AspGDID:ASPL0000109137 COORDS:Chr6_A_fumigatus_Af293:1773673-1775224W, translated using codon table 1 (501 amino acids) Uncharacterized ORF; Putative alanine aminotransferase	45.6534	39.72	1	13	13	15	501	55.1004	5.96045
Afu6g06440	Afu3g10730	Afu3g10730 AspGDID:ASPL0000105471 COORDS:Chr3_A_fumigatus_Af293:2781133-2780135C, translated using codon table 1 (201 amino acids) Uncharacterized ORF; 40S ribosomal protein S7e	45.2805	44.78	1	6	6	9	201	22.8304	10.1548
Afu1g10750	Afu2g08090	Afu2g08090 AspGDID:ASPL0000103529 COORDS:Chr2_A_fumigatus_Af293:2101134-2098578C, translated using codon table 1 (806 amino acids) Uncharacterized ORF; Protein of unknown function, phoB-regulated	44.2372	18.73	1	11	11	16	806	90.9972	9.87646
Afu6g01950	Afu1g07280	Afu1g07280 AspGDID:ASPL0000101895 COORDS:Chr1_A_fumigatus_Af293:2064833-2066406W, translated using codon table 1 (447 amino acids) Uncharacterized ORF; Ortholog of <i>A. nidulans FGSC A4</i> : AN5141, <i>A. niger CBS 513.88</i> : An07g09830, <i>A. oryzae RIB40</i> : AO090012000982, <i>Aspergillus wentii</i> : Aspwe1_0172497 and <i>Aspergillus sydowii</i> : Aspsy1_0033440	44.069	28.64	1	9	9	12	447	47.0054	5.42725
Afu2g12450	Afu6g11310	Afu6g11310 AspGDID:ASPL0000109481 COORDS:Chr6_A_fumigatus_Af293:2801160-2808052W, translated using codon table 1 (2256 amino acids) Uncharacterized ORF; Ortholog(s) have GMP synthase (glutamine-hydrolyzing) activity, aspartate carbamoyltransferase activity, carbamoyl-phosphate synthase (glutamine-hydrolyzing) activity, dihydroorotase activity	43.3126	12.41	1	22	22	24	2256	248.298	6.58057
Afu3g13680	Afu5g09230	Afu5g09230 AspGDID:ASPL0000107992 COORDS:Chr5_A_fumigatus_Af293:2377061-2378400W, translated using codon table 1 (324 amino acids) Verified ORF; Putative transaldolase; abundant protein in conidia and mycelia; protein induced by hydrogen peroxide and hypoxia	42.7598	54.63	1	14	14	15	324	35.4265	6.44287
Afu1g08980	Afu4g11650	kgd1 AspGDID:ASPL0000106873 COORDS:Chr4_A_fumigatus_Af293:3079845-3083210W, translated using codon table 1 (1057 amino acids) Uncharacterized ORF; Putative alpha-ketoglutarate dehydrogenase complex subunit; protein induced by heat shock	42.5262	23.37	1	16	16	18	1057	118.826	6.94678
Afu2g10600	Afu3g11390	Afu3g11390 AspGDID:ASPL0000105537 COORDS:Chr3_A_fumigatus_Af293:2988245-2989876W, translated using codon table 1 (465 amino acids) Uncharacterized ORF; Ortholog(s) have role in positive regulation of RNA polymerase II transcriptional preinitiation complex assembly, proteasome regulatory particle assembly, ubiquitin-dependent protein catabolic process	42.1797	34.84	1	10	11	12	465	51.5677	5.30029
Afu1g06940	Afu2g12130	Afu2g12130 AspGDID:ASPL0000103927 COORDS:Chr2_A_fumigatus_Af293:3116220-3115437C, translated using codon table 1 (240 amino acids) Uncharacterized ORF; Ortholog(s) have cytosol, nucleus localization	41.4899	43.75	1	9	9	13	240	27.3773	5.18604
Afu6g08310	Afu1g12800	Afu1g12800 AspGDID:ASPL0000102348 COORDS:Chr1_A_fumigatus_Af293:3382593-3384187W, translated using codon table 1 (385 amino acids) Uncharacterized ORF; Putative NADPH isocitrate dehydrogenase; transcript induced during conidial germination	41.3564	29.61	1	8	8	12	385	41.7008	8.51416
Afu2g02780	Afu2g11470	Afu2g11470 AspGDID:ASPL0000103861 COORDS:Chr2_A_fumigatus_Af293:2954546-2955975W, translated using codon table 1 (419 amino acids) Uncharacterized ORF; Ortholog of <i>A. nidulans FGSC A4</i> : AN10752, <i>A. niger CBS 513.88</i> : An02g03450, <i>Neosartorya fischeri NRRL 181</i> : NFIA_086710, <i>Aspergillus wentii</i> : Aspwe1_0044288 and <i>Aspergillus versicolor</i> : Aspve1_0040617	41.3225	30.31	1	11	11	14	419	50.3231	10.0522
Afu5g12895	Afu4g11730	gldB AspGDID:ASPL0000106881 COORDS:Chr4_A_fumigatus_Af293:3102011-3103045W, translated using codon table 1 (325 amino acids) Verified ORF; Putative glycerol dehydrogenase; calcium induced; transcript induced by exposure to human airway epithelial cells	41.0815	59.08	1	12	12	12	325	36.8047	6.3667
Afu5g07020	Afu2g06000	Afu2g06000 AspGDID:ASPL0000103423 COORDS:Chr2_A_fumigatus_Af293:1696635-1700101W, translated using codon table 1 (1093 amino acids) Uncharacterized ORF; Putative NAD+ dependent glutamate dehydrogenase; transcript induced during conidial germination	40.8643	20.77	1	16	16	16	1093	123.281	6.55127
Afu3g06720	Afu8g04730	Afu8g04730 AspGDID:ASPL0000110807 COORDS:Chr8_A_fumigatus_Af293:1078214-1075934C, translated using codon table 1 (728 amino acids) Uncharacterized ORF; Oligopeptidase family protein	39.7932	25.14	1	13	13	14	728	79.9422	6.15088
Afu2g03730	Afu6g04920	fdh AspGDID:ASPL0000108946 COORDS:Chr6_A_fumigatus_Af293:1161764-1163212W, translated using codon table 1 (418 amino acids) Verified ORF; Putative NAD-dependent formate dehydrogenase; protein more abundant in conidia than mycelia; transcript up-regulated in conidia exposed to neutrophils; protein induced by heat shock; SrbA-regulated during hypoxia	39.7032	35.65	1	11	11	11	418	45.7177	8.26514
Afu3g11350	Afu1g10130	Afu1g10130 AspGDID:ASPL0000102077 COORDS:Chr1_A_fumigatus_Af293:2611841-2610281C, translated using codon table 1 (446 amino acids) Uncharacterized ORF; Putative adenosylhomocysteinase; protein induced by heat shock	39.368	36.55	1	12	12	14	446	48.4589	6.21436
Afu2g05340	Afu5g11720	Afu5g11720 AspGDID:ASPL0000108229 COORDS:Chr5_A_fumigatus_Af293:3015667-3018681W, translated using codon table 1 (905 amino acids) Uncharacterized ORF; Ortholog(s) have role in proteasome-mediated ubiquitin-dependent protein catabolic process and cytosol, nucleus localization	39.0278	18.12	1	12	12	14	905	100.736	5.0083
Afu2g05020	Afu2g14260	Afu2g14260 AspGDID:ASPL0000104141 COORDS:Chr2_A_fumigatus_Af293:3734617-3737950W, translated using codon table 1 (1011 amino acids) Uncharacterized ORF; Ortholog of <i>A. nidulans FGSC A4</i> : AN6342, <i>A. niger CBS 513.88</i> : An02g01220, <i>A. oryzae RIB40</i> : AO090023000107, <i>Aspergillus wentii</i> : Aspwe1_0045565 and <i>Aspergillus sydowii</i> : Aspsy1_0031691	38.8049	14.54	1	9	9	15	1011	112.754	8.07471
Afu1g14850	Afu1g11190	Afu1g11190 AspGDID:ASPL0000102182 COORDS:Chr1_A_fumigatus_Af293:2947142-2948249W, translated using codon table 1 (227 amino acids) Verified ORF; Putative eukaryotic translation elongation factor 1 subunit eEF1-beta; reacts with rabbit immunosera exposed to A. fumigatus conidia; induced by gliotoxin exposure	38.542	60.35	1	9	9	11	227	25.2295	4.55127
Afu1g14110	Afu1g06170	Afu1g06170 AspGDID:ASPL0000101785 COORDS:Chr1_A_fumigatus_Af293:1784284-1782664C, translated using codon table 1 (464 amino acids) Uncharacterized ORF; Ortholog(s) have role in positive regulation of RNA polymerase II transcriptional preinitiation complex assembly, proteasome regulatory particle assembly, ubiquitin-dependent protein catabolic process	37.9524	28.45	1	9	9	11	464	51.6705	4.97021
Afu8g05720	Afu3g06840	Afu3g06840 AspGDID:ASPL0000105095 COORDS:Chr3_A_fumigatus_Af293:1702997-1704159W, translated using codon table 1 (261 amino acids) Uncharacterized ORF; Putative cytosolic small ribosomal subunit S4	37.8881	46.36	1	12	12	14	261	29.4728	10.0669
Afu2g03040	Afu3g13030	Afu3g13030 AspGDID:ASPL0000105699 COORDS:Chr3_A_fumigatus_Af293:3459705-3461612W, translated using codon table 1 (540 amino acids) Uncharacterized ORF; Ortholog(s) have unfolded protein binding activity, role in cellular response to drug, protein folding and chaperonin-containing T-complex, nucleus localization	37.8471	31.67	1	15	15	16	540	59.3149	6.21436
Afu2g03110	Afu3g09080	Afu3g09080 AspGDID:ASPL0000105307 COORDS:Chr3_A_fumigatus_Af293:2315880-2313896C, translated using codon table 1 (586 amino acids) Uncharacterized ORF; Ortholog(s) have nucleus localization	37.3336	23.72	1	10	10	11	586	65.2513	9.31982
Afu1g13470	Afu2g10440	Afu2g10440 AspGDID:ASPL0000103759 COORDS:Chr2_A_fumigatus_Af293:2672089-2671408C, translated using codon table 1 (150 amino acids) Uncharacterized ORF; Ortholog(s) have mRNA binding, small ribosomal subunit rRNA binding activity and role in maturation of SSU-rRNA from tricistronic rRNA transcript (SSU-rRNA, 5.8S rRNA, LSU-rRNA), ribosomal small subunit assembly	36.5515	60	1	8	8	11	150	15.8224	10.7114
Afu4g02990	Afu5g09010	Afu5g09010 AspGDID:ASPL0000107972 COORDS:Chr5_A_fumigatus_Af293:2314843-2316871W, translated using codon table 1 (609 amino acids) Uncharacterized ORF; Ortholog of <i>A. nidulans FGSC A4</i> : AN4676, <i>A. niger CBS 513.88</i> : An07g04120, <i>A. oryzae RIB40</i> : AO090020000473, <i>Aspergillus sydowii</i> : Aspsy1_0059438 and <i>Aspergillus terreus NIH2624</i> : ATET_06565	36.2267	27.59	1	15	15	16	609	72.4277	8.99756
Afu6g11160	Afu6g02280	aspf3 AspGDID:ASPL0000108683 COORDS:Chr6_A_fumigatus_Af293:408478-407732C, translated using codon table 1 (168 amino acids) Verified ORF; Allergen Asp f 3; peroxiredoxin family reductase; putative peroxismal membrane protein; IgE binding; protein induced by heat shock and by exposure to hydrogen peroxide; hypoxia induced protein; induced by gliotoxin exposure	35.6921	69.64	1	9	9	13	168	18.4414	5.57959
Afu7g01920	Afu1g10220	Afu1g10220 AspGDID:ASPL0000102086 COORDS:Chr1_A_fumigatus_Af293:2633035-2630737C, translated using codon table 1 (736 amino acids) Uncharacterized ORF; Ortholog of <i>A. nidulans FGSC A4</i> : AN1250, <i>A. niger CBS 513.88</i> : An08g02090, <i>Neosartorya fischeri NRRL 181</i> : NFIA_015430 and <i>Aspergillus versicolor</i> : Aspve1_0119420	35.6009	15.63	1	8	8	10	736	83.2908	10.3452
Afu6g04660	Afu3g14490	Afu3g14490 AspGDID:ASPL0000105838 COORDS:Chr3_A_fumigatus_Af293:3844977-3843396C, translated using codon table 1 (508 amino acids) Uncharacterized ORF; Putative ketol acid reductoisomerase; transcript induced by exposure to human airway epithelial cells; no human homolog	35.4911	23.62	1	11	11	12	508	56.3183	9.29053
Afu1g09550	Afu3g08160	tif1 AspGDID:ASPL0000105219 COORDS:Chr3_A_fumigatus_Af293:2095759-2094223C, translated using codon table 1 (406 amino acids) Verified ORF; Eukaryotic translation initiation factor eIF4A; ATP-dependent RNA helicase; protein induced by heat shock; predicted gene pair with AFUA_5G02410	35.3027	37.44	1	10	11	11	406	45.7494	5.18604
Afu2g14720	Afu4g14040	Afu4g14040 AspGDID:ASPL0000107109 COORDS:Chr4_A_fumigatus_Af293:3664993-3662573C, translated using codon table 1 (611 amino acids) Uncharacterized ORF; Ortholog of <i>A. nidulans FGSC A4</i> : AN3519, AN2646, AN0587, AN0866, AN7370 and <i>A. fumigatus Af293</i> : Afu1g15200, Afu3g03790, Afu5g06900, Afu7g08575	34.6835	21.11	1	10	10	11	611	68.0235	5.96045
Afu2g09560	Afu6g12930	acoA AspGDID:ASPL0000109636 COORDS:Chr6_A_fumigatus_Af293:3262693-3265559W, translated using codon table 1 (787 amino acids) Verified ORF; Mitochondrial aconitate hydratase; citric acid cycle enzyme; protein abundant in conidia; transcript induced in conidia exposed to neutrophils; reacts with rabbit immunosera exposed to A. fumigatus conidia; hypoxia induced	34.6146	25.41	1	16	16	16	787	85.4752	6.7124
Afu6g03590	Afu3g10920	stm1 AspGDID:ASPL0000105490 COORDS:Chr3_A_fumigatus_Af293:2843930-2842516C, translated using codon table 1 (304 amino acids) Uncharacterized ORF; Telomere and ribosome associated protein	34.5278	47.7	1	13	13	16	304	33.747	9.59814
Afu4g11190	Afu6g05210	Afu6g05210 AspGDID:ASPL0000108976 COORDS:Chr6_A_fumigatus_Af293:1250905-1252499W, translated using codon table 1 (330 amino acids) Verified ORF; Putative NAD-dependent malate dehydrogenase with a predicted role in the citric acid cycle; transcript up-regulated in conidia exposed to neutrophils; phoB-regulated; reacts with rabbit immunosera exposed to A. fumigatus conidia	34.3794	50	1	10	10	11	330	34.7885	7.23975
Afu4g06930	Afu5g04210	Afu5g04210 AspGDID:ASPL0000107600 COORDS:Chr5_A_fumigatus_Af293:1122054-1123659W, translated using codon table 1 (460 amino acids) Uncharacterized ORF; Putative ubiquinol-cytochrome C reductase complex core protein 2; hypoxia induced protein	33.7089	30.43	1	8	8	9	460	48.06	8.90967
Afu6g07120	Afu3g11830	pgmA AspGDID:ASPL0000105579 COORDS:Chr3_A_fumigatus_Af293:3113884-3115685W, translated using codon table 1 (555 amino acids) Uncharacterized ORF; Putative phosphoglucomutase; reacts with rabbit immunosera exposed to A. fumigatus conidia; hypoxia repressed protein; transcript up-regulated in conidia exposed to neutrophils	33.4954	33.15	1	14	14	14	555	60.4637	6.75635
Afu1g10440	Afu2g03290	artA AspGDID:ASPL0000103158 COORDS:Chr2_A_fumigatus_Af293:868250-867203C, translated using codon table 1 (261 amino acids) Verified ORF; 14-3-3 family protein; predicted gene pair with AFUA_6G06750; conidia-enriched protein; protein induced by hydrogen peroxide; reacts with rabbit immunosera exposed to A. fumigatus conidia; hypoxia repressed protein	33.3614	36.4	1	6	7	9	261	29.0836	4.84326
Afu3g08780	Afu4g00960	pfkA AspGDID:ASPL0000106014 COORDS:Chr4_A_fumigatus_Af293:259114-261643W, translated using codon table 1 (808 amino acids) Uncharacterized ORF; Putative phosphofructokinase; reacts with rabbit immunosera exposed to A. fumigatus conidia	32.9063	19.06	1	11	11	13	808	88.6566	7.09326
Afu2g07410	Afu1g17000	Afu1g17000 AspGDID:ASPL0000102765 COORDS:Chr1_A_fumigatus_Af293:4639817-4640623W, translated using codon table 1 (268 amino acids) Uncharacterized ORF; Ortholog of <i>A. nidulans FGSC A4</i> : AN0631, <i>A. niger CBS 513.88</i> : An01g09850, <i>A. oryzae RIB40</i> : AO090005000975, <i>Aspergillus wentii</i> : Aspwe1_0068188 and <i>Aspergillus sydowii</i> : Aspsy1_0041402	32.6062	44.4	1	8	8	11	268	28.6926	9.67139
Afu1g10850	Afu2g11850	rpL3 AspGDID:ASPL0000103899 COORDS:Chr2_A_fumigatus_Af293:3060721-3062260W, translated using codon table 1 (392 amino acids) Uncharacterized ORF; Allergenic ribosomal L3 protein; allergen Asp f 23; transcript induced in response to dibutyryl cyclic AMP	32.3357	31.38	1	12	12	12	392	44.4167	10.1841
Afu2g01890	Afu1g15270	Afu1g15270 AspGDID:ASPL0000102593 COORDS:Chr1_A_fumigatus_Af293:4111044-4114037W, translated using codon table 1 (997 amino acids) Uncharacterized ORF; Ortholog(s) have cytosol, nuclear envelope localization	32.2878	13.74	1	10	10	11	997	111.028	5.70654
Afu4g08760	Afu1g06710	Afu1g06710 AspGDID:ASPL0000101839 COORDS:Chr1_A_fumigatus_Af293:1922660-1920607C, translated using codon table 1 (564 amino acids) Uncharacterized ORF; Ortholog(s) have chaperonin-containing T-complex, nucleus localization	31.9126	23.4	1	9	9	10	564	60.9935	6.34131
Afu4g13410	Afu1g15020	Afu1g15020 AspGDID:ASPL0000102569 COORDS:Chr1_A_fumigatus_Af293:4039457-4040397W, translated using codon table 1 (215 amino acids) Uncharacterized ORF; 40S ribosomal protein S5; reacts with rabbit immunosera exposed to A. fumigatus conidia	31.6264	46.05	1	7	7	9	215	23.8905	9.21729
Afu6g02520	Afu3g07820	Afu3g07820 AspGDID:ASPL0000105186 COORDS:Chr3_A_fumigatus_Af293:1972540-1971051C, translated using codon table 1 (439 amino acids) Uncharacterized ORF; Ortholog(s) have role in positive regulation of RNA polymerase II transcriptional preinitiation complex assembly, positive regulation of protein catabolic process and proteasome regulatory particle assembly, <a href="#GOsection">more</a>	31.338	31.66	1	12	12	13	439	48.8533	7.66455
Afu1g13540	Afu3g07830	Afu3g07830 AspGDID:ASPL0000105187 COORDS:Chr3_A_fumigatus_Af293:1972897-1974834W, translated using codon table 1 (535 amino acids) Uncharacterized ORF; Ortholog(s) have unfolded protein binding activity, role in protein folding and chaperonin-containing T-complex, nucleus localization	30.9013	21.68	1	9	9	10	535	57.5166	8.36768
Afu6g07300	Afu3g10200	Afu3g10200 AspGDID:ASPL0000105418 COORDS:Chr3_A_fumigatus_Af293:2633724-2635031W, translated using codon table 1 (371 amino acids) Uncharacterized ORF; Ortholog of <i>A. nidulans FGSC A4</i> : AN10620, <i>A. oryzae RIB40</i> : AO090003000556, <i>Aspergillus wentii</i> : Aspwe1_0025004, <i>Aspergillus zonatus</i> : Aspzo1_0012301 and <i>Aspergillus sydowii</i> : Aspsy1_0146861	30.6994	20.22	1	7	7	11	371	43.3827	9.39307
Afu1g13790	Afu4g04330	Afu4g04330 AspGDID:ASPL0000106250 COORDS:Chr4_A_fumigatus_Af293:1230960-1228554C, translated using codon table 1 (673 amino acids) Uncharacterized ORF; Ortholog(s) have nucleus localization	30.4431	27.19	1	10	10	10	673	75.6083	5.38916
Afu2g15860	Afu4g06620	Afu4g06620 AspGDID:ASPL0000106377 COORDS:Chr4_A_fumigatus_Af293:1712343-1713780W, translated using codon table 1 (458 amino acids) Uncharacterized ORF; Glutamate/Leucine/Phenylalanine/Valine dehydrogenase; reacts with rabbit immunosera exposed to A. fumigatus conidia; hypoxia induced protein	30.3277	30.13	1	9	9	10	458	49.3369	6.1001
Afu1g10380	Afu2g10270	tor AspGDID:ASPL0000103742 COORDS:Chr2_A_fumigatus_Af293:2631516-2624171C, translated using codon table 1 (2384 amino acids) Uncharacterized ORF; Tor kinase, involved in regulation cell wall biosynthesis and nutrient sensing	30.0581	8.64	1	14	14	15	2384	269.413	6.90283
Afu6g05130	Afu1g12390	Afu1g12390 AspGDID:ASPL0000102306 COORDS:Chr1_A_fumigatus_Af293:3269687-3271809W, translated using codon table 1 (568 amino acids) Uncharacterized ORF; Ortholog of S. cerevisiae SCD6; snoRNA Afu-200 encoded within intron 3	29.9823	27.46	1	9	9	10	568	59.2256	9.5542
Afu1g12760	Afu6g07390	lysB AspGDID:ASPL0000109101 COORDS:Chr6_A_fumigatus_Af293:1667162-1668427W, translated using codon table 1 (358 amino acids) Verified ORF; Putative homoisocitrate dehydrogenase with a role in lysine metabolism; hypoxia induced protein	29.8383	32.4	1	10	10	11	358	38.0701	6.21436
Afu5g07340	Afu3g10310	Afu3g10310 AspGDID:ASPL0000105429 COORDS:Chr3_A_fumigatus_Af293:2671052-2673496W, translated using codon table 1 (743 amino acids) Uncharacterized ORF; Ortholog(s) have acetolactate synthase activity, flavin adenine dinucleotide binding activity, role in isoleucine biosynthetic process, valine biosynthetic process and acetolactate synthase complex, mitochondrion localization	29.7998	17.09	1	9	9	10	743	81.4649	8.54346
Afu3g06190	Afu5g04230	cit1 AspGDID:ASPL0000107602 COORDS:Chr5_A_fumigatus_Af293:1129170-1127276C, translated using codon table 1 (474 amino acids) Verified ORF; Putative citrate synthase; reacts with rabbit immunosera exposed to A. fumigatus conidia; transcript induced by exposure to human airway epithelial cells	29.4244	23.21	1	9	9	10	474	52.0791	8.57275
Afu2g12900	Afu3g07640	pma1 AspGDID:ASPL0000105170 COORDS:Chr3_A_fumigatus_Af293:1930419-1933527W, translated using codon table 1 (988 amino acids) Verified ORF; Putative plasma membrane H+ ATPase; transcript upregulated during conidial germination and in response to amphotericin B; protein and transcript levels downregulated by caspofungin treatment	29.3698	16.6	1	11	11	12	988	108.923	5.36377
Afu1g14290	Afu2g08360	pyrG AspGDID:ASPL0000103555 COORDS:Chr2_A_fumigatus_Af293:2153922-2153018C, translated using codon table 1 (278 amino acids) Verified ORF; Orotidine 5'-monophosphate decarboxylase	29.1622	39.57	1	10	10	10	278	30.2485	6.69775
Afu5g09850	Afu1g09840	tim44 AspGDID:ASPL0000102050 COORDS:Chr1_A_fumigatus_Af293:2554479-2552871C, translated using codon table 1 (515 amino acids) Uncharacterized ORF; Mitochondrial inner membrane translocase subunit	29.0827	25.44	1	11	11	12	515	57.7095	9.11475
Afu2g03030	Afu1g12890	Afu1g12890 AspGDID:ASPL0000102357 COORDS:Chr1_A_fumigatus_Af293:3406505-3407674W, translated using codon table 1 (300 amino acids) Uncharacterized ORF; Putative 60S Ribosomal protein L5	28.7713	32.67	1	7	7	8	300	34.7819	8.93896
Afu1g09770	Afu7g01830	ugp1 AspGDID:ASPL0000109978 COORDS:Chr7_A_fumigatus_Af293:488718-487183C, translated using codon table 1 (511 amino acids) Verified ORF; UTP-glucose-1-phosphate uridylyltransferase; induced by hydrogen peroxide; hypoxia repressed protein	28.3189	24.27	1	9	9	10	511	56.8895	6.87354
Afu1g03030	Afu4g04660	Afu4g04660 AspGDID:ASPL0000106283 COORDS:Chr4_A_fumigatus_Af293:1312437-1311087C, translated using codon table 1 (389 amino acids) Uncharacterized ORF; Ortholog(s) have protein domain specific binding activity	28.3019	30.08	1	8	9	11	389	43.423	8.17725
Afu2g10620	Afu5g14680	Afu5g14680 AspGDID:ASPL0000108517 COORDS:Chr5_A_fumigatus_Af293:3799759-3800442W, translated using codon table 1 (227 amino acids) Verified ORF; Protein with Yap1-dependent induction in response to hydrogen peroxide; calcium downregulated; induced by gliotoxin exposure	28.106	50.66	1	9	9	10	227	25.4229	4.90674
Afu2g09060	Afu7g05290	Afu7g05290 AspGDID:ASPL0000110222 COORDS:Chr7_A_fumigatus_Af293:1257190-1256242C, translated using codon table 1 (151 amino acids) Uncharacterized ORF; Cytosolic small ribosomal subunit S13/S15; transcript repressed by exposure to human airway epithelial cells	27.842	39.74	1	6	6	9	151	16.8353	10.4331
Afu2g09570	Afu1g12170	Afu1g12170 AspGDID:ASPL0000102283 COORDS:Chr1_A_fumigatus_Af293:3214725-3216299W, translated using codon table 1 (440 amino acids) Uncharacterized ORF; Putative translation elongation factor EF-Tu; hypoxia induced protein	27.5559	20.23	1	7	7	9	440	48.2559	7.18115
Afu2g13290	Afu1g02410	Afu1g02410 AspGDID:ASPL0000101411 COORDS:Chr1_A_fumigatus_Af293:702057-703574W, translated using codon table 1 (469 amino acids) Uncharacterized ORF; Ortholog(s) have ATP-dependent 3'-5' DNA helicase activity, ATP-dependent 5'-3' DNA helicase activity and role in box C/D snoRNP assembly, histone exchange, rRNA processing, regulation of transcription from RNA polymerase II promoter	27.2092	24.52	1	9	9	9	469	51.3145	5.8335
Afu3g06070	Afu4g04800	Afu4g04800 AspGDID:ASPL0000106297 COORDS:Chr4_A_fumigatus_Af293:1355368-1353041C, translated using codon table 1 (759 amino acids) Uncharacterized ORF; Putative AAA family ATPase	27.1784	15.94	1	10	10	11	759	84.4255	6.16357
Afu5g08370	Afu3g11540	Afu3g11540 AspGDID:ASPL0000105552 COORDS:Chr3_A_fumigatus_Af293:3034245-3035231W, translated using codon table 1 (328 amino acids) Uncharacterized ORF; Ortholog of <i>A. nidulans FGSC A4</i> : AN2893/fhdA, <i>A. niger CBS 513.88</i> : An14g03210, <i>A. oryzae RIB40</i> : AO090003000711, <i>Neosartorya fischeri NRRL 181</i> : NFIA_065770 and <i>Aspergillus clavatus NRRL 1</i> : ACLA_039420	26.9688	27.13	1	8	8	11	328	38.0904	10.5796
Afu6g13930	Afu4g08480	Afu4g08480 AspGDID:ASPL0000106562 COORDS:Chr4_A_fumigatus_Af293:2190795-2194480W, translated using codon table 1 (1140 amino acids) Uncharacterized ORF; Ortholog(s) have cytosol, nucleus localization	26.8177	14.74	1	14	14	14	1140	124.656	5.14795
Afu4g06090	Afu1g13490	Afu1g13490 AspGDID:ASPL0000102417 COORDS:Chr1_A_fumigatus_Af293:3586808-3588296W, translated using codon table 1 (293 amino acids) Uncharacterized ORF; Putative spermidine synthase; protein induced by hydrogen peroxide	26.1081	29.01	1	6	6	8	293	33.4237	5.5415
Afu6g08240	Afu8g04000	erg10B AspGDID:ASPL0000110735 COORDS:Chr8_A_fumigatus_Af293:855589-857056W, translated using codon table 1 (401 amino acids) Uncharacterized ORF; Putative acetyl-coenzyme A acetyltransferase; protein induced by hydrogen peroxide; higher expression in 48 h biofilm vs planktonic cells; SrbA-regulated during hypoxia	26.0089	31.42	1	8	8	9	401	41.2165	6.87354
Afu2g10280	Afu2g09650	Afu2g09650 AspGDID:ASPL0000103682 COORDS:Chr2_A_fumigatus_Af293:2480020-2481781W, translated using codon table 1 (469 amino acids) Uncharacterized ORF; Aspartate transaminase; induced by L-tyrosine; transcript up-regulated in conidia exposed to neutrophils	25.9727	31.77	1	12	12	12	469	51.1509	8.48486
Afu6g13670	Afu1g14200	Afu1g14200 AspGDID:ASPL0000102488 COORDS:Chr1_A_fumigatus_Af293:3795841-3794154C, translated using codon table 1 (479 amino acids) Verified ORF; Putative mitochondrial processing peptidase beta subunit; induced by gliotoxin exposure	25.7178	22.76	1	8	8	9	479	53.2372	6.30322
	Afu1g13500	tktA AspGDID:ASPL0000102418 COORDS:Chr1_A_fumigatus_Af293:3591128-3588583C, translated using codon table 1 (684 amino acids) Verified ORF; Putative transketolase; protein abundant in conidia; protein induced by heat shock and by hydrogen peroxide; reacts with rabbit immunosera exposed to A. fumigatus conidia	25.7032	17.54	1	11	11	12	684	74.7807	6.59521
	Afu3g05600	Afu3g05600 AspGDID:ASPL0000104976 COORDS:Chr3_A_fumigatus_Af293:1361310-1362104W, translated using codon table 1 (149 amino acids) Uncharacterized ORF; 60S ribosomal protein L27a	25.6479	42.28	1	6	6	9	149	16.751	10.4331
	Afu5g13510	Afu5g13510 AspGDID:ASPL0000108404 COORDS:Chr5_A_fumigatus_Af293:3546669-3545011C, translated using codon table 1 (476 amino acids) Uncharacterized ORF; Ortholog(s) have Prp19 complex, cytosol, nuclear envelope localization	25.5719	19.33	1	4	4	5	476	50.1476	5.19873
	Afu2g16820	Afu2g16820 AspGDID:ASPL0000104401 COORDS:Chr2_A_fumigatus_Af293:4493020-4491357C, translated using codon table 1 (405 amino acids) Uncharacterized ORF; Putative curved DNA-binding protein	25.5579	28.15	1	9	9	9	405	44.0373	7.73779
	Afu6g08050	gnd1 AspGDID:ASPL0000109165 COORDS:Chr6_A_fumigatus_Af293:1868427-1870349W, translated using codon table 1 (491 amino acids) Verified ORF; 6-phosphogluconate dehydrogenase; conidia-enriched protein; protein induced by heat shock; reacts with rabbit immunosera exposed to conidia; hypoxia-induced protein; transcript induced by exposure to human airway epithelial cells	25.5219	25.05	1	9	9	11	491	54.1233	5.93506
	Afu4g08240	Afu4g08240 AspGDID:ASPL0000106538 COORDS:Chr4_A_fumigatus_Af293:2135925-2137164W, translated using codon table 1 (347 amino acids) Verified ORF; Putative zinc-containing alcohol dehydrogenase; conidia-enriched protein; transcript up-regulated in conidia exposed to neutrophils	25.4677	38.04	1	8	8	8	347	37.4063	7.09326
	Afu4g11720	Afu4g11720 AspGDID:ASPL0000106880 COORDS:Chr4_A_fumigatus_Af293:3100984-3098931C, translated using codon table 1 (613 amino acids) Uncharacterized ORF; Putative phosphatidyl synthase; protein levels increase in response to pkaC overexpression	25.311	19.74	1	9	9	9	613	67.0703	6.55127
	Afu5g13450	Afu5g13450 AspGDID:ASPL0000108398 COORDS:Chr5_A_fumigatus_Af293:3535793-3536876W, translated using codon table 1 (249 amino acids) Verified ORF; Putative triosephosphate isomerase; protein abundant in conidia; reacts with rabbit immunosera exposed to A. fumigatus conidia' transcript induced by exposure to human airway epithelial cells	25.2348	43.78	1	7	7	9	249	27.1124	5.79541
	Afu1g12610	hsp88 AspGDID:ASPL0000102329 COORDS:Chr1_A_fumigatus_Af293:3331407-3333764W, translated using codon table 1 (714 amino acids) Uncharacterized ORF; Hsp70 chaperone; conidia-enriched protein; induction in response to hydrogen peroxide Yap1-dependent	25.0566	21.57	1	13	13	13	714	79.9949	5.17334
	Afu5g07780	erg1 AspGDID:ASPL0000107850 COORDS:Chr5_A_fumigatus_Af293:1942829-1944341W, translated using codon table 1 (481 amino acids) Verified ORF; Putative squalene monooxygenase; higher expression in 48 h biofilm vs planktonic cells; SrbA-regulated during hypoxia	25.0565	23.28	1	7	7	8	481	52.6486	8.67529
	Afu1g15730	Afu1g15730 AspGDID:ASPL0000102636 COORDS:Chr1_A_fumigatus_Af293:4254406-4255080W, translated using codon table 1 (130 amino acids) Uncharacterized ORF; 40S ribosomal protein S22	24.9954	43.85	1	4	4	7	130	14.6648	9.65674
	Afu6g12990	Afu6g12990 AspGDID:ASPL0000109642 COORDS:Chr6_A_fumigatus_Af293:3280512-3279334C, translated using codon table 1 (263 amino acids) Uncharacterized ORF; Putative cytosolic large ribosomal subunit protein L7A	24.9762	32.7	1	7	7	9	263	29.4273	10.2573
	Afu6g04200	Afu6g04200 AspGDID:ASPL0000108874 COORDS:Chr6_A_fumigatus_Af293:942450-943197W, translated using codon table 1 (228 amino acids) Uncharacterized ORF; Ortholog(s) have nucleus localization	24.8257	24.56	1	4	4	7	228	27.3127	11.2827
	Afu1g06780	Afu1g06780 AspGDID:ASPL0000101846 COORDS:Chr1_A_fumigatus_Af293:1934366-1936614W, translated using codon table 1 (661 amino acids) Uncharacterized ORF; Ortholog(s) have cytosol, nucleus localization	24.7205	11.95	1	5	5	7	661	71.7523	6.44287
	Afu3g08380	ipp1 AspGDID:ASPL0000105241 COORDS:Chr3_A_fumigatus_Af293:2149763-2148296C, translated using codon table 1 (396 amino acids) Uncharacterized ORF; Putative inorganic diphosphatase; reacts with rabbit immunosera exposed to A. fumigatus conidia	24.3237	29.55	1	9	9	9	396	43.5964	7.76709
	Afu2g07960	Afu2g07960 AspGDID:ASPL0000103516 COORDS:Chr2_A_fumigatus_Af293:2038888-2047447W, translated using codon table 1 (2674 amino acids) Uncharacterized ORF; Ortholog(s) have role in regulation of translational elongation and cytosolic ribosome, extracellular region, mitochondrion localization	23.8776	4.6	1	8	8	11	2674	291.954	5.85889
	Afu6g07540	Afu6g07540 AspGDID:ASPL0000109114 COORDS:Chr6_A_fumigatus_Af293:1715811-1713540C, translated using codon table 1 (548 amino acids) Uncharacterized ORF; Ortholog(s) have chaperonin-containing T-complex localization	23.7625	30.11	1	11	11	11	548	59.8493	5.51611
	Afu2g16090	Afu2g16090 AspGDID:ASPL0000104326 COORDS:Chr2_A_fumigatus_Af293:4262510-4260510C, translated using codon table 1 (552 amino acids) Uncharacterized ORF; Karyopherin alpha subunit	23.7562	24.64	1	10	10	11	552	60.6459	5.07178
	Afu4g10410	Afu4g10410 AspGDID:ASPL0000106755 COORDS:Chr4_A_fumigatus_Af293:2732043-2730416C, translated using codon table 1 (429 amino acids) Uncharacterized ORF; Putative aspartate aminotransferase; reacts with rabbit immunosera exposed to A. fumigatus conidia; hypoxia induced protein; transcript induced in conidia exposed to neutrophils or to human airway epithelial cells	23.6094	22.38	1	8	8	8	429	46.9681	8.86572
	Afu8g03880	Afu8g03880 AspGDID:ASPL0000110724 COORDS:Chr8_A_fumigatus_Af293:825050-828378W, translated using codon table 1 (1011 amino acids) Uncharacterized ORF; Putative alanyl-tRNA synthetase; protein induced by hydrogen peroxide	23.3037	12.17	1	8	8	9	1011	113.644	6.48096
	Afu2g09210	Afu2g09210 AspGDID:ASPL0000103639 COORDS:Chr2_A_fumigatus_Af293:2359448-2360452W, translated using codon table 1 (223 amino acids) Uncharacterized ORF; 60S ribosomal protein L10; reacts with rabbit immunosera exposed to A. fumigatus conidia	23.1047	35.43	1	9	9	9	223	25.5705	10.3159
	Afu1g04620	Afu1g04620 AspGDID:ASPL0000101631 COORDS:Chr1_A_fumigatus_Af293:1309293-1307958C, translated using codon table 1 (348 amino acids) Uncharacterized ORF; Putative zinc-containing alcohol dehydrogenase; reacts with rabbit immunosera exposed to A. fumigatus conidia; hypoxia induced protein; transcript up-regulated in conidia exposed to neutrophils; repressed by gliotoxin exposure	23.0817	30.17	1	6	6	6	348	37.8294	6.63916
	Afu1g15200	Afu1g15200 AspGDID:ASPL0000102586 COORDS:Chr1_A_fumigatus_Af293:4091379-4088983C, translated using codon table 1 (724 amino acids) Uncharacterized ORF; Ortholog of <i>A. nidulans FGSC A4</i> : AN3519, AN2646, AN0587, AN0866, AN7370 and <i>A. fumigatus Af293</i> : Afu3g03790, Afu4g14040, Afu5g06900, Afu7g08575	22.843	14.78	1	9	9	9	724	79.9826	7.79639
	Afu4g04520	Afu4g04520 AspGDID:ASPL0000106270 COORDS:Chr4_A_fumigatus_Af293:1276859-1275057C, translated using codon table 1 (444 amino acids) Uncharacterized ORF; Ortholog(s) have mitochondrion localization	22.7103	25.68	1	9	9	9	444	47.9867	5.70654
	Afu6g13300	Afu6g13300 AspGDID:ASPL0000109671 COORDS:Chr6_A_fumigatus_Af293:3377042-3376007C, translated using codon table 1 (215 amino acids) Uncharacterized ORF; GTP-Binding nuclear protein Ran	22.688	39.53	1	6	6	7	215	24.0624	7.38623
	Afu1g09440	rps23 AspGDID:ASPL0000102010 COORDS:Chr1_A_fumigatus_Af293:2441556-2442180W, translated using codon table 1 (145 amino acids) Uncharacterized ORF; 40S ribosomal protein S23	22.599	45.52	1	5	5	6	145	15.8908	10.4478
	Afu5g10780	uge5 AspGDID:ASPL0000108140 COORDS:Chr5_A_fumigatus_Af293:2756278-2757615W, translated using codon table 1 (371 amino acids) Verified ORF; UDP-glucose 4-epimerase required for galactose metabolism; hypoxia induced protein	22.5519	28.03	1	7	7	8	371	40.5836	6.25244
	Afu3g06970	Afu3g06970 AspGDID:ASPL0000105108 COORDS:Chr3_A_fumigatus_Af293:1743190-1744103W, translated using codon table 1 (193 amino acids) Uncharacterized ORF; 40S ribosomal protein S9; transcript induced by exposure to human airway epithelial cells	22.3548	41.97	1	7	7	8	193	22.1891	10.0522
	Afu2g10330	Afu2g10330 AspGDID:ASPL0000103748 COORDS:Chr2_A_fumigatus_Af293:2644267-2645677W, translated using codon table 1 (447 amino acids) Uncharacterized ORF; Ortholog of <i>A. nidulans FGSC A4</i> : AN5949, <i>A. niger CBS 513.88</i> : An16g04660, <i>A. oryzae RIB40</i> : AO090011000605, <i>Aspergillus wentii</i> : Aspwe1_0175384 and <i>Aspergillus sydowii</i> : Aspsy1_0089318	22.2931	17.23	1	8	8	9	447	54.2211	9.86182
	Afu6g13550	Afu6g13550 AspGDID:ASPL0000109696 COORDS:Chr6_A_fumigatus_Af293:3450087-3449278C, translated using codon table 1 (155 amino acids) Uncharacterized ORF; Ribosomal protein S13p/S18e	22.2072	30.32	1	6	6	7	155	17.8567	10.4478
	Afu1g05390	Afu1g05390 AspGDID:ASPL0000101707 COORDS:Chr1_A_fumigatus_Af293:1549201-1548016C, translated using codon table 1 (308 amino acids) Uncharacterized ORF; Ortholog(s) have ATP:ADP antiporter activity	22.0872	21.75	1	5	5	6	308	33.3004	9.96436
	Afu1g04320	Afu1g04320 AspGDID:ASPL0000101600 COORDS:Chr1_A_fumigatus_Af293:1226288-1226942W, translated using codon table 1 (201 amino acids) Uncharacterized ORF; Ribosomal protein S8	22.0572	29.35	1	4	4	6	201	22.7982	11.1802
	Afu4g03880	Afu4g03880 AspGDID:ASPL0000106207 COORDS:Chr4_A_fumigatus_Af293:1090760-1092367W, translated using codon table 1 (251 amino acids) Uncharacterized ORF; 60S ribosomal protein L7	21.941	33.86	1	8	8	9	251	29.0066	10.0376
	Afu3g12300	Afu3g12300 AspGDID:ASPL0000105626 COORDS:Chr3_A_fumigatus_Af293:3242604-3243283W, translated using codon table 1 (124 amino acids) Uncharacterized ORF; 60S ribosomal protein L22	21.8945	41.13	1	5	5	7	124	14.1826	9.40771
	Afu2g10750	Afu2g10750 AspGDID:ASPL0000103790 COORDS:Chr2_A_fumigatus_Af293:2752834-2755410W, translated using codon table 1 (549 amino acids) Uncharacterized ORF; Putative RNA helicase; transcript induced by exposure to human airway epithelial cells	21.8691	18.58	1	9	9	9	549	60.3154	9.23193
	Afu1g14920	Afu1g14920 AspGDID:ASPL0000102559 COORDS:Chr1_A_fumigatus_Af293:3999910-4001513W, translated using codon table 1 (492 amino acids) Uncharacterized ORF; Putative peptidase D; induced by growth on BSA as a sole nitrogen source	21.723	20.53	1	6	6	6	492	55.1882	5.8208
	Afu3g09590	Afu3g09590 AspGDID:ASPL0000105357 COORDS:Chr3_A_fumigatus_Af293:2440296-2438341C, translated using codon table 1 (540 amino acids) Uncharacterized ORF; Ortholog(s) have role in cellular response to drug and chaperonin-containing T-complex, nucleus localization	21.5247	23.33	1	7	7	8	540	58.7327	6.75635
	Afu1g04070	Afu1g04070 AspGDID:ASPL0000101576 COORDS:Chr1_A_fumigatus_Af293:1161707-1160930C, translated using codon table 1 (157 amino acids) Uncharacterized ORF; Eukaryotic initiation factor 5A; Yap1-dependent induction in response to hydrogen peroxide	21.3865	30.57	1	4	4	7	157	17.1983	5.40186
	Afu4g13120	Afu4g13120 AspGDID:ASPL0000107018 COORDS:Chr4_A_fumigatus_Af293:3436372-3434668C, translated using codon table 1 (358 amino acids) Uncharacterized ORF; Putative glutamine synthetase; protein induced by heat shock and by hydrogen peroxide; transcript induced by exposure to human airway epithelial cells	21.2341	19.83	1	5	5	7	358	39.8744	5.70654
	Afu5g04330	Afu5g04330 AspGDID:ASPL0000107612 COORDS:Chr5_A_fumigatus_Af293:1164058-1160457C, translated using codon table 1 (967 amino acids) Verified ORF; Putative aminopeptidase; conidia-enriched protein; protein induced by heat shock; repressed by gliotoxin exposure	20.4635	8.27	1	6	6	7	967	108.639	6.7124
	Afu1g03390	Afu1g03390 AspGDID:ASPL0000101509 COORDS:Chr1_A_fumigatus_Af293:988367-987625C, translated using codon table 1 (165 amino acids) Uncharacterized ORF; Putative 60S ribosomal protein L12	20.2994	40	1	5	5	6	165	17.9488	9.5542
	Afu1g04190	pab1 AspGDID:ASPL0000101587 COORDS:Chr1_A_fumigatus_Af293:1197903-1195508C, translated using codon table 1 (753 amino acids) Uncharacterized ORF; Putative polyadenylate-binding protein	20.2834	14.61	1	9	9	9	753	81.3943	5.94775
	Afu2g02590	Afu2g02590 AspGDID:ASPL0000103089 COORDS:Chr2_A_fumigatus_Af293:666730-668457W, translated using codon table 1 (555 amino acids) Uncharacterized ORF; Aspartyl-tRNA synthetase	20.1665	19.1	1	8	8	9	555	61.5887	6.32861
	Afu2g00720	Afu2g00720 AspGDID:ASPL0000102904 COORDS:Chr2_A_fumigatus_Af293:161113-162800W, translated using codon table 1 (492 amino acids) Uncharacterized ORF; Putative aldehyde dehydrogenase (NAD+)	20.1394	19.72	1	8	8	9	492	51.9098	5.80811
	Afu1g01740	Afu1g01740 AspGDID:ASPL0000101344 COORDS:Chr1_A_fumigatus_Af293:538203-536416C, translated using codon table 1 (531 amino acids) Uncharacterized ORF; Ortholog(s) have unfolded protein binding activity, role in protein folding and chaperonin-containing T-complex, nucleus localization	20.0173	19.77	1	7	7	7	531	57.1551	6.21436
	Afu2g16910	Afu2g16910 AspGDID:ASPL0000104410 COORDS:Chr2_A_fumigatus_Af293:4522596-4521467C, translated using codon table 1 (311 amino acids) Uncharacterized ORF; Ortholog of <i>A. nidulans FGSC A4</i> : AN7291, <i>A. oryzae RIB40</i> : AO090102000654, <i>Aspergillus wentii</i> : Aspwe1_0171092, <i>Aspergillus sydowii</i> : Aspsy1_0027159 and <i>Aspergillus terreus NIH2624</i> : ATET_10094	19.9262	24.76	1	6	6	6	311	35.5465	5.19873
	Afu4g04350	Afu4g04350 AspGDID:ASPL0000106252 COORDS:Chr4_A_fumigatus_Af293:1231191-1235612W, translated using codon table 1 (1418 amino acids) Uncharacterized ORF; Has domain(s) with predicted nucleoside-triphosphatase activity, nucleotide binding, pre-mRNA intronic binding activity, role in mRNA splicing, via spliceosome and spliceosomal complex localization	19.7519	6.49	1	7	7	7	1418	161.396	6.31592
	Afu1g04940	Afu1g04940 AspGDID:ASPL0000101663 COORDS:Chr1_A_fumigatus_Af293:1408563-1409639W, translated using codon table 1 (189 amino acids) Uncharacterized ORF; Ortholog(s) have GTP binding, GTPase activity	19.392	37.57	1	6	6	8	189	21.4181	6.41748
	Afu3g08840	Afu3g08840 AspGDID:ASPL0000105285 COORDS:Chr3_A_fumigatus_Af293:2262208-2266262W, translated using codon table 1 (1212 amino acids) Uncharacterized ORF; Ortholog(s) have role in hyphal growth, nuclear division and Golgi apparatus, hyphal tip localization	19.3355	10.23	1	7	7	7	1212	135.784	6.27783
	Afu4g13390	Afu4g13390 AspGDID:ASPL0000107045 COORDS:Chr4_A_fumigatus_Af293:3509311-3508055C, translated using codon table 1 (381 amino acids) Uncharacterized ORF; Ortholog(s) have role in conidiophore development, conidium formation, hyphal growth, nuclear migration along microtubule, regulation of growth rate and cytoplasmic dynein complex, hyphal tip localization	19.2072	24.41	1	6	6	6	381	43.0934	6.72705
	Afu1g09100	Afu1g09100 AspGDID:ASPL0000101976 COORDS:Chr1_A_fumigatus_Af293:2363153-2364329W, translated using codon table 1 (192 amino acids) Uncharacterized ORF; 60S ribosomal protein L9	19.1592	46.88	1	8	8	8	192	21.8297	9.67139
	Afu4g12450	Afu4g12450 AspGDID:ASPL0000106952 COORDS:Chr4_A_fumigatus_Af293:3270803-3272689W, translated using codon table 1 (541 amino acids) Uncharacterized ORF; Putative PH domain protein; conserved lysine-rich protein; Yap1-dependent induction in response to hydrogen peroxide; hypoxia repressed protein	19.1529	26.62	1	10	10	10	541	56.9689	5.03369
	Afu1g05040	Afu1g05040 AspGDID:ASPL0000101673 COORDS:Chr1_A_fumigatus_Af293:1448185-1446768C, translated using codon table 1 (413 amino acids) Uncharacterized ORF; Ortholog(s) have ATPase activator activity, unfolded protein binding activity	19.0723	21.55	1	5	5	6	413	45.4385	6.26514
	Afu6g13490	Afu6g13490 AspGDID:ASPL0000109690 COORDS:Chr6_A_fumigatus_Af293:3433612-3431912C, translated using codon table 1 (515 amino acids) Uncharacterized ORF; Putative glutamate decarboxylase; predicted gene pair with AFUA_8G06020; SrbA-regulated during hypoxia	18.932	16.7	1	7	7	7	515	58.8806	6.23975
	Afu5g05540	nap1 AspGDID:ASPL0000107632 COORDS:Chr5_A_fumigatus_Af293:1289638-1291216W, translated using codon table 1 (411 amino acids) Uncharacterized ORF; Putative nucleosome assembly protein	18.9124	26.03	1	6	6	7	411	46.7917	4.55127
	Afu2g05110	Afu2g05110 AspGDID:ASPL0000103336 COORDS:Chr2_A_fumigatus_Af293:1403645-1403098C, translated using codon table 1 (120 amino acids) Uncharacterized ORF; Ortholog(s) have U1 snRNP, U2 snRNP, cytosol localization	18.8048	29.17	1	3	3	5	120	13.2392	11.2827
	Afu2g10100	aspf8 AspGDID:ASPL0000103725 COORDS:Chr2_A_fumigatus_Af293:2585506-2585100C, translated using codon table 1 (111 amino acids) Uncharacterized ORF; Allergen Asp f 8; putative ribosomal protein P2; transcript induced by growth on hydrogen peroxide and menadione	18.6094	50.45	1	4	5	5	111	11.1346	4.33545
	Afu4g03860	nip1 AspGDID:ASPL0000106205 COORDS:Chr4_A_fumigatus_Af293:1086172-1088854W, translated using codon table 1 (862 amino acids) Uncharacterized ORF; Eukaryotic translation initiation factor 3 subunit C	18.4803	10.32	1	7	7	8	862	97.4481	5.13525
	Afu3g08660	idp1 AspGDID:ASPL0000105268 COORDS:Chr3_A_fumigatus_Af293:2219058-2221293W, translated using codon table 1 (501 amino acids) Uncharacterized ORF; Putative isocitrate dehydrogenase; protein induced by heat shock	18.4768	17.17	1	9	9	9	501	55.7396	8.73389
	Afu5g06780	Afu5g06780 AspGDID:ASPL0000107754 COORDS:Chr5_A_fumigatus_Af293:1670126-1668765C, translated using codon table 1 (453 amino acids) Uncharacterized ORF; Putative carbamoyl-phosphate synthase; protein induced by hydrogen peroxide	18.2619	23.62	1	7	7	7	453	49.306	7.13721
	Afu2g04130	Afu2g04130 AspGDID:ASPL0000103239 COORDS:Chr2_A_fumigatus_Af293:1132624-1131702C, translated using codon table 1 (160 amino acids) Uncharacterized ORF; 40S ribosomal protein S11	18.2427	30	1	5	5	7	160	18.5551	10.8286
	Afu1g07480	hem13 AspGDID:ASPL0000101913 COORDS:Chr1_A_fumigatus_Af293:2109870-2111253W, translated using codon table 1 (440 amino acids) Uncharacterized ORF; Coproporphyrinogen III oxidase with a predicted role in heme biosynthesis; protein levels increase in amphotericin B; reacts with rabbit immunosera exposed to conidia; repressed by exposure to artemisinin; SrbA-regulated during hypoxia	18.2164	17.73	1	5	5	6	440	50.147	7.57666
	Afu4g11830	Afu4g11830 AspGDID:ASPL0000106891 COORDS:Chr4_A_fumigatus_Af293:3122796-3124999W, translated using codon table 1 (713 amino acids) Uncharacterized ORF; Ortholog(s) have U2-type spliceosomal complex localization	17.903	16.13	1	7	7	8	713	83.3627	7.12256
	Afu6g07980	Afu6g07980 AspGDID:ASPL0000109158 COORDS:Chr6_A_fumigatus_Af293:1850730-1849524C, translated using codon table 1 (323 amino acids) Uncharacterized ORF; Ortholog(s) have RNA polymerase II core binding, cyclin-dependent protein serine/threonine kinase activity, histone binding activity	17.873	17.65	1	5	5	7	323	36.6309	7.59131
	Afu4g08580	prx1 AspGDID:ASPL0000106571 COORDS:Chr4_A_fumigatus_Af293:2220262-2219313C, translated using codon table 1 (222 amino acids) Uncharacterized ORF; Mitochondrial peroxiredoxin; predicted role in cell redox homeostasis regulation; protein levels increase with amphotericin B and H2O2 exposure; transcript up-regulated in conidia exposed to neutrophils; repressed by gliotoxin exposure	17.7647	40.54	1	6	6	6	222	24.5287	6.13818
	Afu4g07580	Afu4g07580 AspGDID:ASPL0000106473 COORDS:Chr4_A_fumigatus_Af293:1969969-1971642W, translated using codon table 1 (516 amino acids) Uncharacterized ORF; Translation initiation factor EF-2 gamma subunit	17.5823	16.28	1	5	5	5	516	56.1044	7.09326
	Afu7g05660	Afu7g05660 AspGDID:ASPL0000110259 COORDS:Chr7_A_fumigatus_Af293:1376127-1379437W, translated using codon table 1 (1065 amino acids) Uncharacterized ORF; Putative translation elongation factor eEF-3; protein induced by heat shock and hypoxia	17.3059	11.74	1	7	7	7	1065	117.694	6.17627
	Afu1g12070	Afu1g12070 AspGDID:ASPL0000102273 COORDS:Chr1_A_fumigatus_Af293:3197608-3198304W, translated using codon table 1 (175 amino acids) Uncharacterized ORF; Ortholog(s) have glycine dehydrogenase (decarboxylating) activity, role in glycine catabolic process, one-carbon metabolic process, protein lipoylation and mitochondrion localization	17.1063	31.43	1	4	4	5	175	18.6155	4.85596
	Afu2g02100	Afu2g02100 AspGDID:ASPL0000103040 COORDS:Chr2_A_fumigatus_Af293:523316-521496C, translated using codon table 1 (513 amino acids) Uncharacterized ORF; Putative dihydrolipoamide dehydrogenase; reacts with rabbit immunosera exposed to A. fumigatus conidia	17.086	15.01	1	6	6	7	513	54.9366	8.17725
	Afu1g15140	Afu1g15140 AspGDID:ASPL0000102580 COORDS:Chr1_A_fumigatus_Af293:4071449-4070230C, translated using codon table 1 (323 amino acids) Uncharacterized ORF; Putative mitochondrial phosphate carrier protein; predicted gene pair with AFUA_1G02730	17.0693	24.46	1	6	6	6	323	33.8276	9.33447
	Afu2g07380	Afu2g07380 AspGDID:ASPL0000103461 COORDS:Chr2_A_fumigatus_Af293:1879464-1878670C, translated using codon table 1 (184 amino acids) Uncharacterized ORF; Ribosomal protein L18	17.0526	35.33	1	6	6	6	184	20.8407	11.8101
	Afu2g10300	Afu2g10300 AspGDID:ASPL0000103745 COORDS:Chr2_A_fumigatus_Af293:2636570-2637526W, translated using codon table 1 (198 amino acids) Uncharacterized ORF; 40S ribosomal protein S17	17.0215	13.13	1	3	3	5	198	22.6521	9.99365
	Afu1g11730	Afu1g11730 AspGDID:ASPL0000102237 COORDS:Chr1_A_fumigatus_Af293:3087288-3088069W, translated using codon table 1 (183 amino acids) Uncharacterized ORF; Ortholog(s) have GTPase activity, role in ER to Golgi vesicle-mediated transport, Golgi to plasma membrane transport, cellular response to drug, macroautophagy and Golgi apparatus, glyoxysome localization	16.8824	30.6	1	4	4	5	183	20.9899	5.70654
	Afu2g10500	Afu2g10500 AspGDID:ASPL0000103765 COORDS:Chr2_A_fumigatus_Af293:2687569-2686778C, translated using codon table 1 (143 amino acids) Uncharacterized ORF; 40S ribosomal protein Rps16	16.8334	34.27	1	4	4	5	143	15.9616	10.1841
	Afu3g13320	rps0 AspGDID:ASPL0000105727 COORDS:Chr3_A_fumigatus_Af293:3533778-3534743W, translated using codon table 1 (297 amino acids) Uncharacterized ORF; Putative 40S ribosomal protein S0	16.7085	20.54	1	5	5	5	297	32.1022	4.90674
	Afu2g07810	Afu2g07810 AspGDID:ASPL0000103501 COORDS:Chr2_A_fumigatus_Af293:1998025-1999850W, translated using codon table 1 (537 amino acids) Uncharacterized ORF; Putative cytosolic hydroxymethyltransferase	16.5671	15.46	1	5	6	6	537	58.7963	8.85107
	Afu6g03440	Afu6g03440 AspGDID:ASPL0000108799 COORDS:Chr6_A_fumigatus_Af293:738342-736781C, translated using codon table 1 (497 amino acids) Uncharacterized ORF; Putative fructosyl amine; transcript induced by voriconazole	16.5579	19.72	1	7	7	7	497	54.895	5.75732
	Afu5g07050	Afu5g07050 AspGDID:ASPL0000107780 COORDS:Chr5_A_fumigatus_Af293:1745205-1746800W, translated using codon table 1 (463 amino acids) Uncharacterized ORF; Proteasome regulatory particle subunit; transcript induced by exposure to human airway epithelial cells	16.5519	15.12	1	5	5	6	463	51.4175	5.75732
	Afu2g12520	Afu2g12520 AspGDID:ASPL0000103966 COORDS:Chr2_A_fumigatus_Af293:3215341-3219468W, translated using codon table 1 (1045 amino acids) Uncharacterized ORF; Ortholog of <i>A. nidulans FGSC A4</i> : AN6280, <i>A. niger CBS 513.88</i> : An02g04750, <i>A. oryzae RIB40</i> : AO090026000847, <i>Aspergillus wentii</i> : Aspwe1_0044488 and <i>Aspergillus sydowii</i> : Aspsy1_0150855	16.5121	7.08	1	6	6	6	1045	113.109	9.77393
	Afu4g04460	Afu4g04460 AspGDID:ASPL0000106264 COORDS:Chr4_A_fumigatus_Af293:1261402-1262578W, translated using codon table 1 (226 amino acids) Uncharacterized ORF; 60S ribosomal protein L13	16.3592	32.3	1	8	8	8	226	25.6361	10.6528
	Afu6g14330	Afu6g14330 AspGDID:ASPL0000109772 COORDS:Chr6_A_fumigatus_Af293:3648908-3645016C, translated using codon table 1 (1281 amino acids) Uncharacterized ORF; Ortholog(s) have cytosol localization	16.3351	9.84	1	8	8	8	1281	138.541	6.12549
	Afu1g05080	Afu1g05080 AspGDID:ASPL0000101677 COORDS:Chr1_A_fumigatus_Af293:1454060-1455134W, translated using codon table 1 (313 amino acids) Uncharacterized ORF; Putative 60S ribosomal protein P0; reacts with rabbit immunosera exposed to A. fumigatus conidia	16.3137	27.8	1	5	5	5	313	33.4742	5.21143
	Afu5g03490	ndk1 AspGDID:ASPL0000107527 COORDS:Chr5_A_fumigatus_Af293:944280-943353C, translated using codon table 1 (153 amino acids) Uncharacterized ORF; Putative nucleoside diphosphate kinase; induced by L-tyrosine	16.1808	44.44	1	5	5	5	153	16.9217	7.97217
	Afu5g06360	Afu5g06360 AspGDID:ASPL0000107712 COORDS:Chr5_A_fumigatus_Af293:1531695-1530676C, translated using codon table 1 (254 amino acids) Uncharacterized ORF; 60S ribosomal protein L8; transcript induced by exposure to human airway epithelial cells	16.1292	23.23	1	4	4	5	254	27.4688	10.9751
	Afu3g06990	Afu3g06990 AspGDID:ASPL0000105110 COORDS:Chr3_A_fumigatus_Af293:1745813-1747149W, translated using codon table 1 (422 amino acids) Uncharacterized ORF; Ortholog of <i>A. nidulans FGSC A4</i> : AN4805, <i>A. niger CBS 513.88</i> : An02g13820, <i>A. oryzae RIB40</i> : AO090020000295, <i>Aspergillus wentii</i> : Aspwe1_0157674 and <i>Aspergillus sydowii</i> : Aspsy1_0087809	16.0689	10.19	1	3	3	4	422	48.4051	10.2573
	Afu6g06900	rho1 AspGDID:ASPL0000109052 COORDS:Chr6_A_fumigatus_Af293:1523942-1524891W, translated using codon table 1 (193 amino acids) Verified ORF; Putative Rho-type GTPase; predominantly localize to the hyphal tip; involved in radial growth and conidiation; mutants display cytoplasmic leakage at the hyphal tips	16.0654	36.79	1	5	5	6	193	21.6873	6.771
	Afu5g11320	aspf29 AspGDID:ASPL0000108191 COORDS:Chr5_A_fumigatus_Af293:2903022-2902611C, translated using codon table 1 (110 amino acids) Verified ORF; Allergen Asp f 29; putative thioredoxin	16.058	60.91	1	5	5	5	110	11.968	5.22412
	Afu2g16010	Afu2g16010 AspGDID:ASPL0000104318 COORDS:Chr2_A_fumigatus_Af293:4237529-4235525C, translated using codon table 1 (601 amino acids) Uncharacterized ORF; Prolyl-tRNA synthetase	15.9632	17.8	1	8	8	8	601	66.9952	7.1665
	Afu1g11130	Afu1g11130 AspGDID:ASPL0000102176 COORDS:Chr1_A_fumigatus_Af293:2932858-2933809W, translated using codon table 1 (200 amino acids) Uncharacterized ORF; 60S ribosomal protein L6	15.9126	31	1	5	5	5	200	22.4393	10.1548
	Afu3g07810	sdh1 AspGDID:ASPL0000105185 COORDS:Chr3_A_fumigatus_Af293:1970306-1968056C, translated using codon table 1 (647 amino acids) Uncharacterized ORF; Succinate dehydrogenase flavoprotein subunit; role in the citric acid cycle; up-regulated in conidia exposed to neutrophils and during conidial germination; hypoxia repressed protein and transcript; induced by exposure to artemisinin	15.8854	13.6	1	7	7	7	647	71.1033	6.97607
	Afu2g11060	Afu2g11060 AspGDID:ASPL0000103821 COORDS:Chr2_A_fumigatus_Af293:2836626-2837531W, translated using codon table 1 (158 amino acids) Uncharacterized ORF; Putative acylCoA binding family protein	15.7801	37.97	1	4	4	5	158	17.2987	5.99854
	Afu2g10090	Afu2g10090 AspGDID:ASPL0000103724 COORDS:Chr2_A_fumigatus_Af293:2584422-2583412C, translated using codon table 1 (153 amino acids) Uncharacterized ORF; 40S ribosomal protein S15	15.685	24.18	1	4	4	5	153	17.7036	10.0669
	Afu4g03160	Afu4g03160 AspGDID:ASPL0000106134 COORDS:Chr4_A_fumigatus_Af293:886361-887395W, translated using codon table 1 (344 amino acids) Uncharacterized ORF; Ortholog(s) have U2-type spliceosomal complex, cytosol localization	15.6137	25.58	1	5	5	5	344	37.7829	5.8208
	Afu3g12500	Afu3g12500 AspGDID:ASPL0000105646 COORDS:Chr3_A_fumigatus_Af293:3302456-3301306C, translated using codon table 1 (363 amino acids) Uncharacterized ORF; Ortholog of <i>A. niger CBS 513.88</i> : An02g08440, <i>Aspergillus wentii</i> : Aspwe1_0371493, <i>Aspergillus versicolor</i> : Aspve1_0039356, <i>Aspergillus zonatus</i> : Aspzo1_0168566 and <i>Aspergillus sydowii</i> : Aspsy1_0029179	15.602	21.76	1	6	6	6	363	42.8315	10.0815
	Afu2g04620	bipA AspGDID:ASPL0000103288 COORDS:Chr2_A_fumigatus_Af293:1260682-1258486C, translated using codon table 1 (672 amino acids) Uncharacterized ORF; Hsp70 chaperone; protein enriched in dormant conidia	15.4442	9.82	1	4	5	6	672	73.3395	5.03369
	Afu1g10310	Afu1g10310 AspGDID:ASPL0000102095 COORDS:Chr1_A_fumigatus_Af293:2655644-2657900W, translated using codon table 1 (604 amino acids) Uncharacterized ORF; Putative RNase L inhibitor of the ABC superfamily	15.2613	9.77	1	4	4	5	604	68.1972	8.23584
	Afu4g12920	Afu4g12920 AspGDID:ASPL0000106998 COORDS:Chr4_A_fumigatus_Af293:3384591-3386472W, translated using codon table 1 (604 amino acids) Uncharacterized ORF; Putative mitochondrial histidyl-tRNA synthetase; protein induced by heat shock	15.226	14.57	1	6	6	6	604	66.6164	7.13721
	Afu5g06390	Afu5g06390 AspGDID:ASPL0000107715 COORDS:Chr5_A_fumigatus_Af293:1536841-1538186W, translated using codon table 1 (338 amino acids) Uncharacterized ORF; Putative adenosine kinase	15.1477	23.08	1	5	5	5	338	36.8353	5.17334
	Afu6g03820	egd2 AspGDID:ASPL0000108837 COORDS:Chr6_A_fumigatus_Af293:841323-840546C, translated using codon table 1 (204 amino acids) Uncharacterized ORF; Nascent polypeptide-associated complex subunit alpha; predicted role in 'de novo' cotranslational protein folding; enriched in dormant conidia	15.0793	27.94	1	4	4	4	204	21.959	4.94482
	Afu2g07350	Afu2g07350 AspGDID:ASPL0000103458 COORDS:Chr2_A_fumigatus_Af293:1876933-1878405W, translated using codon table 1 (456 amino acids) Uncharacterized ORF; Ortholog(s) have glutamate-5-semialdehyde dehydrogenase activity, role in proline biosynthetic process and cytosol, nucleus localization	15.0701	18.42	1	7	7	7	456	48.7838	5.94775
	Afu3g11260	Afu3g11260 AspGDID:ASPL0000105524 COORDS:Chr3_A_fumigatus_Af293:2951140-2951715W, translated using codon table 1 (154 amino acids) Uncharacterized ORF; Ubiquitin	15.0594	29.22	1	4	4	5	154	17.6615	9.77393
	Afu1g05990	Afu1g05990 AspGDID:ASPL0000101768 COORDS:Chr1_A_fumigatus_Af293:1728875-1727904C, translated using codon table 1 (202 amino acids) Uncharacterized ORF; Ribosomal protein L16a	14.9978	26.24	1	7	7	7	202	23.0546	10.5063
	Afu1g03510	Afu1g03510 AspGDID:ASPL0000101521 COORDS:Chr1_A_fumigatus_Af293:1014395-1015676W, translated using codon table 1 (297 amino acids) Uncharacterized ORF; ATP Synthase gamma chain, mitochondrial precursor	14.9606	24.92	1	5	5	5	297	32.3556	8.20654
	Afu1g14410	rpl17 AspGDID:ASPL0000102509 COORDS:Chr1_A_fumigatus_Af293:3851949-3852806W, translated using codon table 1 (208 amino acids) Uncharacterized ORF; 60S ribosomal protein L17	14.8952	22.6	1	6	6	6	208	23.4136	10.9751
	Afu5g12180	Afu5g12180 AspGDID:ASPL0000108274 COORDS:Chr5_A_fumigatus_Af293:3157322-3158399W, translated using codon table 1 (247 amino acids) Uncharacterized ORF; Ortholog(s) have Ran GTPase binding activity and role in G1/S transition of mitotic cell cycle, RNA export from nucleus, Ran protein signal transduction, protein import into nucleus, ubiquitin-dependent protein catabolic process	14.7803	30.77	1	4	4	4	247	27.6266	4.98291
	Afu5g09330	cipC AspGDID:ASPL0000108002 COORDS:Chr5_A_fumigatus_Af293:2402867-2402275C, translated using codon table 1 (130 amino acids) Verified ORF; CipC-like, hyphal-specific protein; not concanamycin A or stress induced as it is in A. nidulans; reacts with rabbit immunosera exposed to A. fumigatus conidia	14.6793	43.08	1	5	5	6	130	15.0433	6.26514
	Afu4g07690	Afu4g07690 AspGDID:ASPL0000106484 COORDS:Chr4_A_fumigatus_Af293:2001294-2003380W, translated using codon table 1 (595 amino acids) Uncharacterized ORF; Putative phosphoribosylaminoimidazole-carboxamide formyltransferase/IMP cyclohydrolase; hypoxia repressed protein	14.5233	17.98	1	8	8	8	595	64.9875	6.85889
	Afu3g09320	Afu3g09320 AspGDID:ASPL0000105330 COORDS:Chr3_A_fumigatus_Af293:2359631-2361249W, translated using codon table 1 (471 amino acids) Uncharacterized ORF; Serine hydroxymethyltransferase; protein level decreases upon heat shock; reacts with rabbit immunosera exposed to A. fumigatus conidia; hypoxia induced protein; SrbA-regulated during hypoxia	14.3334	16.77	1	6	7	7	471	51.8405	7.75244
	Afu4g06910	Afu4g06910 AspGDID:ASPL0000106405 COORDS:Chr4_A_fumigatus_Af293:1790067-1791391W, translated using codon table 1 (284 amino acids) Uncharacterized ORF; Putative outer mitochondrial membrane protein porin; hypoxia induced protein	14.313	29.93	1	5	5	5	284	30.0075	8.99756
	Afu1g07540	Afu1g07540 AspGDID:ASPL0000101919 COORDS:Chr1_A_fumigatus_Af293:2122943-2124145W, translated using codon table 1 (350 amino acids) Uncharacterized ORF; Ortholog(s) have role in cellular response to drug and nuclear envelope, proteasome regulatory particle, lid subcomplex, proteasome storage granule localization	14.2897	19.43	1	4	4	5	350	38.9712	6.01123
	Afu7g04210	Afu7g04210 AspGDID:ASPL0000110116 COORDS:Chr7_A_fumigatus_Af293:951859-952611W, translated using codon table 1 (161 amino acids) Uncharacterized ORF; Putative tropomyosin 1; protein induced by hydrogen peroxide; reacts with rabbit immunosera exposed to A. fumigatus conidia	14.2745	46.58	1	5	5	6	161	18.7575	5.03369
	Afu4g09140	car2 AspGDID:ASPL0000106629 COORDS:Chr4_A_fumigatus_Af293:2388283-2389697W, translated using codon table 1 (450 amino acids) Uncharacterized ORF; L-ornithine aminotransferase; induced by growth on BSA as a sole nitrogen source; SrbA-regulated during hypoxia	14.2628	16.44	1	5	5	5	450	49.0863	6.53662
	Afu1g09330	Afu1g09330 AspGDID:ASPL0000101999 COORDS:Chr1_A_fumigatus_Af293:2420356-2421522W, translated using codon table 1 (345 amino acids) Uncharacterized ORF; Ortholog(s) have sequence-specific DNA binding activity and role in translational initiation	14.2333	18.84	1	6	6	6	345	37.1759	4.88135
	Afu1g06830	rpp1 AspGDID:ASPL0000101851 COORDS:Chr1_A_fumigatus_Af293:1948201-1948863W, translated using codon table 1 (111 amino acids) Uncharacterized ORF; Putative 60s acidic ribosomal protein superfamily member; putative ribosomal stalk protein	14.1844	53.15	1	3	3	3	111	11.1215	4.17041
	Afu6g02630	Afu6g02630 AspGDID:ASPL0000108718 COORDS:Chr6_A_fumigatus_Af293:512097-510055C, translated using codon table 1 (441 amino acids) Uncharacterized ORF; Ortholog(s) have ATP-dependent RNA helicase activity	14.0905	16.33	1	6	6	6	441	49.5704	5.8208
	Afu3g11430	Afu3g11430 AspGDID:ASPL0000105541 COORDS:Chr3_A_fumigatus_Af293:2998674-2997540C, translated using codon table 1 (324 amino acids) Uncharacterized ORF; Putative arginase; SrbA-regulated during hypoxia	13.831	20.37	1	4	4	6	324	35.42	5.87158
	Afu3g06960	Afu3g06960 AspGDID:ASPL0000105107 COORDS:Chr3_A_fumigatus_Af293:1742922-1742198C, translated using codon table 1 (158 amino acids) Uncharacterized ORF; 60S ribosomal protein L21	13.8142	30.38	1	4	4	4	158	17.9697	10.228
	Afu1g05200	tif32 AspGDID:ASPL0000101689 COORDS:Chr1_A_fumigatus_Af293:1488654-1485294C, translated using codon table 1 (1051 amino acids) Uncharacterized ORF; Eukaryotic translation initiation factor 3 subunit A	13.7659	10.47	1	7	7	7	1051	120.156	9.39307
	Afu2g04310	Afu2g04310 AspGDID:ASPL0000103257 COORDS:Chr2_A_fumigatus_Af293:1189815-1188083C, translated using codon table 1 (416 amino acids) Uncharacterized ORF; Argininosuccinate synthase; hypoxia induced protein	13.7131	22.12	1	7	7	7	416	46.1043	5.47803
	Afu6g06780	rpt4 AspGDID:ASPL0000109040 COORDS:Chr6_A_fumigatus_Af293:1481801-1483206W, translated using codon table 1 (393 amino acids) Uncharacterized ORF; Proteasome regulatory particle subunit; transcript induced by exposure to human airway epithelial cells	13.586	16.03	1	5	6	7	393	44.0853	5.80811
	Afu2g09790	Afu2g09790 AspGDID:ASPL0000103695 COORDS:Chr2_A_fumigatus_Af293:2503042-2501287C, translated using codon table 1 (553 amino acids) Uncharacterized ORF; Putative glucose-6-phosphate isomerase	13.425	15.73	1	7	7	7	553	61.2771	6.354
	Afu4g11510	srb1 AspGDID:ASPL0000106859 COORDS:Chr4_A_fumigatus_Af293:3032998-3031629C, translated using codon table 1 (364 amino acids) Verified ORF; GDP-mannose pyrophosphorylase, which catalyses the synthesis of GDP-mannose from GTP and mannose-1-phosphate in cell wall biosynthesis	13.3272	15.66	1	4	4	4	364	40.0991	7.48877
	Afu6g08960	pre9 AspGDID:ASPL0000109252 COORDS:Chr6_A_fumigatus_Af293:2134144-2133139C, translated using codon table 1 (255 amino acids) Uncharacterized ORF; Putative proteasome component	13.2283	29.41	1	5	5	5	255	28.1882	6.15088
	Afu2g07620	Afu2g07620 AspGDID:ASPL0000103483 COORDS:Chr2_A_fumigatus_Af293:1942912-1941117C, translated using codon table 1 (534 amino acids) Uncharacterized ORF; Cystathionine beta-synthase; transcript induced by exposure to human airway epithelial cells	13.2174	18.16	1	5	5	5	534	57.7783	6.97607
	Afu5g03750	Afu5g03750 AspGDID:ASPL0000107553 COORDS:Chr5_A_fumigatus_Af293:1008681-1007788C, translated using codon table 1 (253 amino acids) Uncharacterized ORF; Putative WW domain protein	13.091	24.51	1	4	4	4	253	28.3739	4.48779
	Afu4g07700	Afu4g07700 AspGDID:ASPL0000106485 COORDS:Chr4_A_fumigatus_Af293:2006286-2011744W, translated using codon table 1 (1679 amino acids) Uncharacterized ORF; Clathrin, heavy chain; transcript downregulated in response to amphotericin B	13.0431	6.73	1	7	7	7	1679	191.183	5.33838
	Afu8g05580	coaT AspGDID:ASPL0000110887 COORDS:Chr8_A_fumigatus_Af293:1308874-1310609W, translated using codon table 1 (525 amino acids) Uncharacterized ORF; Putative coenzyme A transferase; transcript induced by exposure to human airway epithelial cells	12.9845	9.14	1	3	3	4	525	58.1086	6.771
	Afu3g04170	Afu3g04170 AspGDID:ASPL0000104933 COORDS:Chr3_A_fumigatus_Af293:1175521-1176878W, translated using codon table 1 (377 amino acids) Uncharacterized ORF; Ortholog(s) have pyruvate dehydrogenase (acetyl-transferring) activity and role in acetyl-CoA biosynthetic process from pyruvate, arginine biosynthetic process, glutamine biosynthetic process	12.974	16.98	1	5	5	5	377	40.5359	7.23975
	Afu3g08120	Afu3g08120 AspGDID:ASPL0000105215 COORDS:Chr3_A_fumigatus_Af293:2090173-2088525C, translated using codon table 1 (485 amino acids) Uncharacterized ORF; Has domain(s) with predicted role in mRNA processing	12.9656	4.95	1	2	2	3	485	56.7447	11.6196
	Afu2g03610	Afu2g03610 AspGDID:ASPL0000103188 COORDS:Chr2_A_fumigatus_Af293:961023-959122C, translated using codon table 1 (546 amino acids) Uncharacterized ORF; Putative inosine 5'-monophosphate (IMP) dehydrogenase; reacts with rabbit immunosera exposed to A. fumigatus conidia; transcript induced by exposure to human airway epithelial cells; snoRNA Afu-210 encoded within intron 2	12.9097	8.24	1	4	4	4	546	57.9218	6.72705
	Afu3g09030	Afu3g09030 AspGDID:ASPL0000105302 COORDS:Chr3_A_fumigatus_Af293:2303487-2302210C, translated using codon table 1 (310 amino acids) Uncharacterized ORF; Ortholog(s) have role in aerobic respiration, penicillin biosynthetic process and mitochondrial matrix localization	12.8892	27.74	1	5	5	5	310	34.8563	4.65283
	Afu7g05920	Afu7g05920 AspGDID:ASPL0000110284 COORDS:Chr7_A_fumigatus_Af293:1449832-1451264W, translated using codon table 1 (456 amino acids) Uncharacterized ORF; Ortholog(s) have stearoyl-CoA 9-desaturase activity	12.8173	10.75	1	4	4	5	456	51.8677	9.1001
	Afu4g13720	mpkA AspGDID:ASPL0000107078 COORDS:Chr4_A_fumigatus_Af293:3591547-3593138W, translated using codon table 1 (424 amino acids) Verified ORF; Mitogen-activated protein kinase; activated by phosphorylation; role in cell wall signaling and the oxidative stress response; mpkA(p)-lacZ expression increased by cell wall disturbing compounds; required for adaptation to iron starvation	12.8072	9.67	1	1	3	4	424	48.4352	5.88428
	Afu3g11740	Afu3g11740 AspGDID:ASPL0000105570 COORDS:Chr3_A_fumigatus_Af293:3081634-3084443W, translated using codon table 1 (905 amino acids) Uncharacterized ORF; Ortholog(s) have role in anisotropic cell growth and cytoplasm, nucleus localization	12.7863	7.73	1	4	5	5	905	94.0716	6.81494
	Afu4g07710	Afu4g07710 AspGDID:ASPL0000106486 COORDS:Chr4_A_fumigatus_Af293:2014380-2018024W, translated using codon table 1 (1193 amino acids) Uncharacterized ORF; Putative pyruvate carboxylase; protein induced by heat shock	12.7283	7.96	1	7	7	7	1193	131.191	6.69775
	Afu6g09990	Afu6g09990 AspGDID:ASPL0000109355 COORDS:Chr6_A_fumigatus_Af293:2459187-2462825W, translated using codon table 1 (1095 amino acids) Uncharacterized ORF; Ortholog(s) have cytosol, nuclear envelope, nuclear membrane, nucleolus localization	12.526	6.58	1	5	5	5	1095	121.526	4.729
	Afu5g05630	Afu5g05630 AspGDID:ASPL0000107640 COORDS:Chr5_A_fumigatus_Af293:1313445-1312542C, translated using codon table 1 (154 amino acids) Uncharacterized ORF; 60S ribosomal protein L23	12.5201	31.82	1	4	4	4	154	17.0726	10.3306
	Afu4g13690	Afu4g13690 AspGDID:ASPL0000107075 COORDS:Chr4_A_fumigatus_Af293:3585762-3584862C, translated using codon table 1 (202 amino acids) Uncharacterized ORF; Has domain(s) with predicted pseudouridine synthase activity, snoRNA binding activity, role in pseudouridine synthesis, ribosome biogenesis, snRNA pseudouridine synthesis and box H/ACA snoRNP complex localization	12.477	21.78	1	2	2	2	202	20.3925	11.2388
	Afu2g16520	pld2 AspGDID:ASPL0000104371 COORDS:Chr2_A_fumigatus_Af293:4414595-4411031C, translated using codon table 1 (1101 amino acids) Uncharacterized ORF; Putative phospholipase D; calcium induced; repressed by exposure to artemisinin	12.4483	9.17	1	7	7	7	1101	123.353	6.65381
	Afu2g13110	cycA AspGDID:ASPL0000104025 COORDS:Chr2_A_fumigatus_Af293:3368165-3367112C, translated using codon table 1 (235 amino acids) Verified ORF; Cytochrome c; transcript derepressed during iron starvation in hapX mutant; SrbA-regulated during hypoxia; loss of cycA results in increased levels of AoxA activity, delayed germination and reduced growth in normoxia and hypoxia	12.2341	6.38	1	2	2	3	235	26.2545	10.0376
	Afu3g11400	pep2 AspGDID:ASPL0000105538 COORDS:Chr3_A_fumigatus_Af293:2990626-2992029W, translated using codon table 1 (398 amino acids) Verified ORF; Aspartic acid endopeptidase; conidia-enriched protein; conidial surface associated; predicted signal secretion sequence; hypoxia induced protein; transcript up-regulated in conidia exposed to neutrophils and by growth on BSA	12.1393	16.33	1	4	4	4	398	43.3277	4.99561
	Afu2g13240	Afu2g13240 AspGDID:ASPL0000104038 COORDS:Chr2_A_fumigatus_Af293:3402661-3404769W, translated using codon table 1 (506 amino acids) Uncharacterized ORF; Putative V-type ATPase, B subunit; transcript induced by exposure to human airway epithelial cells	11.9758	10.28	1	4	4	4	506	56.383	5.99854
	Afu1g06960	Afu1g06960 AspGDID:ASPL0000101864 COORDS:Chr1_A_fumigatus_Af293:1985804-1987045W, translated using codon table 1 (370 amino acids) Uncharacterized ORF; Putative pyruvate dehydrogenase complex subunit alpha; protein induced by hydrogen peroxide; hypoxia induced protein	11.9577	13.78	1	5	5	5	370	41.4525	6.80029
	Afu5g04250	cysD AspGDID:ASPL0000107604 COORDS:Chr5_A_fumigatus_Af293:1136288-1134676C, translated using codon table 1 (434 amino acids) Uncharacterized ORF; Homocysteine synthase; transcript up-regulated in conidia exposed to neutrophils	11.901	9.68	1	3	3	4	434	46.8658	6.354
	Afu3g08460	Afu3g08460 AspGDID:ASPL0000105249 COORDS:Chr3_A_fumigatus_Af293:2169117-2168265C, translated using codon table 1 (109 amino acids) Uncharacterized ORF; 60S ribosomal protein L35Ae	11.8366	35.78	1	3	3	4	109	12.3376	11.2241
	Afu1g05340	Afu1g05340 AspGDID:ASPL0000101702 COORDS:Chr1_A_fumigatus_Af293:1537487-1538453W, translated using codon table 1 (221 amino acids) Uncharacterized ORF; 40S ribosomal protein S19	11.7909	19.91	1	4	4	6	221	24.8199	9.53955
	Afu3g10800	Afu3g10800 AspGDID:ASPL0000105478 COORDS:Chr3_A_fumigatus_Af293:2807176-2811179W, translated using codon table 1 (1310 amino acids) Uncharacterized ORF; Ortholog of <i>A. nidulans FGSC A4</i> : AN4908, <i>A. niger CBS 513.88</i> : An02g06530, <i>A. oryzae RIB40</i> : AO090003000629, <i>Aspergillus wentii</i> : Aspwe1_0036953 and <i>Aspergillus sydowii</i> : Aspsy1_0043015	11.7728	9.47	1	7	7	7	1310	145.89	7.09326
	Afu2g05650	Afu2g05650 AspGDID:ASPL0000103388 COORDS:Chr2_A_fumigatus_Af293:1582005-1580139C, translated using codon table 1 (604 amino acids) Uncharacterized ORF; Ortholog(s) have asparagine-tRNA ligase activity, role in asparaginyl-tRNA aminoacylation and cytosol localization	11.7633	11.92	1	4	4	5	604	68.2394	6.13818
	Afu5g05920	Afu5g05920 AspGDID:ASPL0000107669 COORDS:Chr5_A_fumigatus_Af293:1392015-1389862C, translated using codon table 1 (699 amino acids) Uncharacterized ORF; Putative glycyl-tRNA synthetase; protein induced by heat shock	11.6872	9.73	1	5	5	5	699	79.0498	6.46826
	Afu3g11690	Afu3g11690 AspGDID:ASPL0000105565 COORDS:Chr3_A_fumigatus_Af293:3071255-3069978C, translated using codon table 1 (360 amino acids) Uncharacterized ORF; Putative class II fructose-bisphosphate aldolase; immunoreactive protein; reacts with rabbit immunosera exposed to A. fumigatus conidia; hypoxia induced protein	11.6681	21.94	1	5	5	5	360	39.7659	5.84619
	Afu2g16400	Afu2g16400 AspGDID:ASPL0000104358 COORDS:Chr2_A_fumigatus_Af293:4350318-4348385C, translated using codon table 1 (504 amino acids) Uncharacterized ORF; Translation initiation factor 4B	11.5838	10.71	1	4	4	4	504	54.242	9.0708
	Afu4g10800	Afu4g10800 AspGDID:ASPL0000106793 COORDS:Chr4_A_fumigatus_Af293:2823433-2822224C, translated using codon table 1 (237 amino acids) Uncharacterized ORF; 40S ribosomal protein S6	11.526	30.38	1	6	6	6	237	27.263	10.8433
	Afu7g05720	Afu7g05720 AspGDID:ASPL0000110264 COORDS:Chr7_A_fumigatus_Af293:1398605-1400277W, translated using codon table 1 (485 amino acids) Uncharacterized ORF; Pyruvate dehydrogenase complex, dihydrolipoamide acetyltransferase component; hypoxia induced protein	11.4168	11.55	1	4	4	4	485	51.9993	6.68311
	Afu2g11840	cyc8 AspGDID:ASPL0000103898 COORDS:Chr2_A_fumigatus_Af293:3056794-3059852W, translated using codon table 1 (867 amino acids) Verified ORF; Transcriptional corepressor; ortholog of <i>A. nidulans</i> ssnF; calcium induced; mutation causes increased azole sensitivity	11.4068	7.73	1	6	6	6	867	94.5764	6.72705
	Afu6g05200	Afu6g05200 AspGDID:ASPL0000108975 COORDS:Chr6_A_fumigatus_Af293:1248660-1249485W, translated using codon table 1 (157 amino acids) Uncharacterized ORF; 60S ribosomal protein L28	11.3747	27.39	1	4	4	4	157	17.0442	10.8286
	Afu6g13330	Afu6g13330 AspGDID:ASPL0000109674 COORDS:Chr6_A_fumigatus_Af293:3382648-3383137W, translated using codon table 1 (112 amino acids) Verified ORF; Putative RNA binding protein of unknown function; conidia-enriched protein; transcript up-regulated in conidia exposed to neutrophils	11.3447	41.96	1	2	2	2	112	12.4831	6.15088
	Afu3g08940	Afu3g08940 AspGDID:ASPL0000105295 COORDS:Chr3_A_fumigatus_Af293:2286027-2286949W, translated using codon table 1 (280 amino acids) Uncharacterized ORF; Ortholog(s) have role in ubiquitin-dependent protein catabolic process and nucleus, proteasome regulatory particle, lid subcomplex, proteasome storage granule localization	11.2922	21.07	1	4	4	4	280	31.1431	4.99561
	Afu7g05700	Afu7g05700 AspGDID:ASPL0000110262 COORDS:Chr7_A_fumigatus_Af293:1398161-1391870C, translated using codon table 1 (2004 amino acids) Uncharacterized ORF; Ortholog(s) have ARF guanyl-nucleotide exchange factor activity and role in ER to Golgi vesicle-mediated transport, autophagic vacuole assembly, cellular response to drug, hyphal growth, intra-Golgi vesicle-mediated transport	11.2613	3.89	1	6	6	6	2004	225.41	5.78271
	Afu6g07760	Afu6g07760 AspGDID:ASPL0000109136 COORDS:Chr6_A_fumigatus_Af293:1770437-1772048W, translated using codon table 1 (492 amino acids) Uncharacterized ORF; Ortholog(s) have structural molecule activity	11.2399	12.2	1	4	4	4	492	54.4651	6.49365
	Afu3g11360	Afu3g11360 AspGDID:ASPL0000105534 COORDS:Chr3_A_fumigatus_Af293:2979671-2978196C, translated using codon table 1 (451 amino acids) Uncharacterized ORF; Ortholog(s) have role in ascospore formation, cellular protein localization, cellular response to caffeine and eukaryotic translation initiation factor 3 complex assembly, <a href="#GOsection">more</a>	11.2256	10.42	1	4	4	4	451	51.7173	5.35107
	Afu6g09810	Afu6g09810 AspGDID:ASPL0000109337 COORDS:Chr6_A_fumigatus_Af293:2412063-2410823C, translated using codon table 1 (344 amino acids) Uncharacterized ORF; Ortholog of <i>A. nidulans FGSC A4</i> : AN7525, <i>A. niger CBS 513.88</i> : An11g07690, <i>A. oryzae RIB40</i> : AO090001000614, <i>Aspergillus wentii</i> : Aspwe1_0045811 and <i>Aspergillus sydowii</i> : Aspsy1_0045889	11.1711	24.13	1	5	5	5	344	37.3856	8.89502
	Afu6g07720	acuF AspGDID:ASPL0000109132 COORDS:Chr6_A_fumigatus_Af293:1757338-1754889C, translated using codon table 1 (601 amino acids) Uncharacterized ORF; Putative phosphoenolpyruvate carboxykinase; transcript up-regulated in conidia exposed to neutrophils; transcript downregulated in response to hypoxia	11.1334	13.64	1	6	6	6	601	66.6781	6.17627
	Afu6g03810	Afu6g03810 AspGDID:ASPL0000108836 COORDS:Chr6_A_fumigatus_Af293:840093-839212C, translated using codon table 1 (255 amino acids) Uncharacterized ORF; Putative mitochondrial ATP synthase D chain; hypoxia induced protein	11.1161	29.41	1	5	5	5	255	28.6782	9.0415
	Afu2g11150	Afu2g11150 AspGDID:ASPL0000103830 COORDS:Chr2_A_fumigatus_Af293:2856083-2857872W, translated using codon table 1 (468 amino acids) Uncharacterized ORF; Putative secretory-pathway GDP dissociation inhibitor; transcript and protein levels increase upon exposure to amphotericin B	11.0207	13.46	1	4	4	4	468	52.2473	5.50342
	Afu3g14420	chsG AspGDID:ASPL0000105832 COORDS:Chr3_A_fumigatus_Af293:3831868-3834921W, translated using codon table 1 (911 amino acids) Verified ORF; Putative class III chitin synthase; predicted gene pair with AFUA_5G00760	11.0019	8.45	1	4	4	4	911	101.605	8.14795
	Afu5g03080	aspC AspGDID:ASPL0000107487 COORDS:Chr5_A_fumigatus_Af293:834771-833226C, translated using codon table 1 (384 amino acids) Uncharacterized ORF; Putative septin; hypoxia repressed protein; repressed by exposure to artemisinin	10.8329	17.97	1	5	6	6	384	44.387	8.73389
	Afu2g15940	Afu2g15940 AspGDID:ASPL0000104311 COORDS:Chr2_A_fumigatus_Af293:4216706-4215369C, translated using codon table 1 (445 amino acids) Uncharacterized ORF; Cofactor for methionyl-and glutamyl-tRNA synthetases	10.7916	19.33	1	5	5	5	445	47.4928	6.96143
	Afu3g10240	Afu3g10240 AspGDID:ASPL0000105422 COORDS:Chr3_A_fumigatus_Af293:2649693-2642482C, translated using codon table 1 (2327 amino acids) Uncharacterized ORF; Ortholog(s) have cytosol, nucleus localization	10.6846	3.44	1	7	7	7	2327	258.955	5.94775
	Afu6g12400	fks1 AspGDID:ASPL0000109584 COORDS:Chr6_A_fumigatus_Af293:3132292-3126474C, translated using codon table 1 (1904 amino acids) Verified ORF; Putative 1,3-beta-glucan synthase catalytic subunit, major subunit of glucan synthase; predicted transmembrane protein; essential	10.6679	3.73	1	4	4	4	1904	217.994	8.14795
	Afu5g04410	Afu5g04410 AspGDID:ASPL0000107620 COORDS:Chr5_A_fumigatus_Af293:1197423-1195796C, translated using codon table 1 (521 amino acids) Uncharacterized ORF; Ortholog of <i>A. nidulans FGSC A4</i> : AN11225, <i>Neosartorya fischeri NRRL 181</i> : NFIA_037650, <i>Aspergillus wentii</i> : Aspwe1_0043173 and <i>Aspergillus versicolor</i> : Aspve1_0389199	10.6286	9.21	1	3	3	3	521	58.9417	11.0923
	Afu2g09200	Afu2g09200 AspGDID:ASPL0000103638 COORDS:Chr2_A_fumigatus_Af293:2358357-2358900W, translated using codon table 1 (106 amino acids) Uncharacterized ORF; 60S ribosomal protein L30	10.5667	29.25	1	2	2	3	106	11.294	9.83252
	Afu3g11710	Afu3g11710 AspGDID:ASPL0000105567 COORDS:Chr3_A_fumigatus_Af293:3077527-3075881C, translated using codon table 1 (374 amino acids) Uncharacterized ORF; Ortholog(s) have mRNA binding, saccharopine dehydrogenase (NAD+, L-lysine-forming) activity, role in lysine biosynthetic process via aminoadipic acid and cytoplasm localization	10.5567	18.18	1	3	3	3	374	41.1903	5.33838
	Afu2g15870	Afu2g15870 AspGDID:ASPL0000104304 COORDS:Chr2_A_fumigatus_Af293:4194874-4191631C, translated using codon table 1 (1039 amino acids) Uncharacterized ORF; Ortholog(s) have cytosol, nuclear envelope localization	10.529	6.26	1	4	4	4	1039	114.292	4.65283
	Afu1g04900	Afu1g04900 AspGDID:ASPL0000101659 COORDS:Chr1_A_fumigatus_Af293:1389643-1388632C, translated using codon table 1 (258 amino acids) Uncharacterized ORF; Proliferating cell nuclear antigen (PCNA); conidia-enriched protein	10.4735	19.77	1	3	3	3	258	28.3053	4.71631
	Afu2g10420	Afu2g10420 AspGDID:ASPL0000103757 COORDS:Chr2_A_fumigatus_Af293:2667447-2668759W, translated using codon table 1 (397 amino acids) Uncharacterized ORF; Has domain(s) with predicted branched-chain-amino-acid transaminase activity, catalytic activity and role in branched-chain amino acid metabolic process, metabolic process	10.4727	11.84	1	3	3	4	397	43.9797	6.55127
	Afu1g00460	Afu1g00460 AspGDID:ASPL0000101218 COORDS:Chr1_A_fumigatus_Af293:146969-145247C, translated using codon table 1 (507 amino acids) Uncharacterized ORF; Ortholog(s) have intracellular localization	10.3221	13.81	1	5	5	5	507	55.8111	6.15088
	Afu5g01730	Afu5g01730 AspGDID:ASPL0000107353 COORDS:Chr5_A_fumigatus_Af293:439787-433626C, translated using codon table 1 (2031 amino acids) Uncharacterized ORF; Has domain(s) with predicted DNA binding, chromatin binding activity	10.318	3.84	1	7	7	7	2031	222.552	9.40771
	Afu1g10970	Afu1g10970 AspGDID:ASPL0000102160 COORDS:Chr1_A_fumigatus_Af293:2865856-2868959W, translated using codon table 1 (955 amino acids) Uncharacterized ORF; Ortholog(s) have cytosol, plasma membrane localization	10.3067	5.34	1	4	4	4	955	106.49	5.70654
	Afu1g13780	Afu1g13780 AspGDID:ASPL0000102446 COORDS:Chr1_A_fumigatus_Af293:3681048-3680611C, translated using codon table 1 (103 amino acids) Uncharacterized ORF; Has domain(s) with predicted DNA binding, protein heterodimerization activity, role in DNA-templated transcription, initiation, nucleosome assembly and nucleosome, nucleus localization	10.2805	40.78	1	4	4	4	103	11.3634	11.356
	Afu6g05120	Afu6g05120 AspGDID:ASPL0000108967 COORDS:Chr6_A_fumigatus_Af293:1221763-1223363W, translated using codon table 1 (394 amino acids) Uncharacterized ORF; Ortholog(s) have protein serine/threonine kinase activity, role in activation of bipolar cell growth, protein phosphorylation, regulation of cytokinesis, regulation of mitotic sister chromatid segregation and cytosol, nucleus localization	10.1967	9.64	1	3	3	3	394	45.0592	8.36768
	Afu6g11260	Afu6g11260 AspGDID:ASPL0000109476 COORDS:Chr6_A_fumigatus_Af293:2786302-2787411W, translated using codon table 1 (266 amino acids) Uncharacterized ORF; Ribosomal protein L26; transcript induced by exposure to human airway epithelial cells	10.1009	12.78	1	4	4	5	266	29.5987	10.9751
	Afu6g02470	Afu6g02470 AspGDID:ASPL0000108702 COORDS:Chr6_A_fumigatus_Af293:466824-464770C, translated using codon table 1 (582 amino acids) Uncharacterized ORF; Putative fumarate hydratase; reacts with rabbit immunosera exposed to A. fumigatus conidia	10.0575	8.08	1	4	4	4	582	63.1195	8.96826
	Afu6g02440	Afu6g02440 AspGDID:ASPL0000108699 COORDS:Chr6_A_fumigatus_Af293:459025-459857W, translated using codon table 1 (160 amino acids) Uncharacterized ORF; 60s ribosomal protein L24; ortholog of <i>S. cerevisiae</i> RPL24A and RPL24B; transcript induced by exposure to human airway epithelial cells	10.031	23.13	1	4	4	4	160	18.041	11.312
	Afu8g05440	atp4 AspGDID:ASPL0000110874 COORDS:Chr8_A_fumigatus_Af293:1265282-1266290W, translated using codon table 1 (274 amino acids) Uncharacterized ORF; Mitochondrial ATPase subunit; hypoxia repressed protein	9.95792	20.07	1	4	4	4	274	29.7087	9.34912
	Afu2g03720	cyp4 AspGDID:ASPL0000103198 COORDS:Chr2_A_fumigatus_Af293:995026-995900W, translated using codon table 1 (205 amino acids) Uncharacterized ORF; Putative cyclophilin; peptidyl-prolyl cis-trans isomerase; allergen Asp f 11; transcript induced by growth on hydrogen peroxide	9.92803	17.56	1	4	4	5	205	22.2763	8.57275
	Afu4g11340	lys9 AspGDID:ASPL0000106843 COORDS:Chr4_A_fumigatus_Af293:2978580-2976809C, translated using codon table 1 (450 amino acids) Uncharacterized ORF; Saccharopine dehydrogenase; hypoxia induced protein; transcript induced by exposure to human airway epithelial cells	9.90954	17.56	1	6	6	6	450	49.4183	6.27783
	Afu8g05600	Afu8g05600 AspGDID:ASPL0000110889 COORDS:Chr8_A_fumigatus_Af293:1312489-1312126C, translated using codon table 1 (83 amino acids) Uncharacterized ORF; Ortholog of <i>A. nidulans FGSC A4</i> : AN1549, <i>A. niger CBS 513.88</i> : An16g07080, <i>A. oryzae RIB40</i> : AO090005000583, <i>Aspergillus wentii</i> : Aspwe1_0187131 and <i>Aspergillus sydowii</i> : Aspsy1_0086712	9.87658	38.55	1	3	3	3	83	9.2825	9.979
	Afu1g03610	Afu1g03610 AspGDID:ASPL0000101531 COORDS:Chr1_A_fumigatus_Af293:1043356-1044333W, translated using codon table 1 (282 amino acids) Uncharacterized ORF; Protein of unknown function; calcium downregulated	9.87362	20.21	1	4	4	4	282	32.0804	7.43018
	Afu3g07430	aspf27 AspGDID:ASPL0000105151 COORDS:Chr3_A_fumigatus_Af293:1867882-1867179C, translated using codon table 1 (163 amino acids) Verified ORF; Putative peptidyl-prolyl cis-trans isomerase; cyclophilin; allergen Asp f 27; protein abundant in conidia; Yap1-dependent induction in response to hydrogen peroxide; induced by L-tyrosine	9.78803	30.67	1	5	5	5	163	17.7299	7.97217
	Afu3g12100	Afu3g12100 AspGDID:ASPL0000105606 COORDS:Chr3_A_fumigatus_Af293:3178707-3181079W, translated using codon table 1 (694 amino acids) Uncharacterized ORF; Putative trehalase phosphorylase with a predicted role in the glucose-1-phosphate pathway	9.74977	10.66	1	5	5	5	694	78.2557	6.1001
	Afu7g04870	Afu7g04870 AspGDID:ASPL0000110179 COORDS:Chr7_A_fumigatus_Af293:1142890-1143903W, translated using codon table 1 (337 amino acids) Uncharacterized ORF; Ortholog of <i>A. nidulans</i> AN8062; calcium induced	9.64836	10.39	1	2	2	3	337	36.5386	8.71924
	Afu3g11860	eb1 AspGDID:ASPL0000105582 COORDS:Chr3_A_fumigatus_Af293:3124507-3123064C, translated using codon table 1 (278 amino acids) Uncharacterized ORF; Putative microtubule associated protein	9.6092	18.35	1	4	4	4	278	30.6318	7.48877
	Afu2g08210	Afu2g08210 AspGDID:ASPL0000103540 COORDS:Chr2_A_fumigatus_Af293:2120982-2119914C, translated using codon table 1 (337 amino acids) Uncharacterized ORF; Ortholog(s) have cytosol, nucleus localization	9.60063	11.28	1	3	3	3	337	38.0219	4.729
	Afu2g07600	Afu2g07600 AspGDID:ASPL0000103481 COORDS:Chr2_A_fumigatus_Af293:1937806-1939061W, translated using codon table 1 (352 amino acids) Uncharacterized ORF; Ortholog(s) have GTP binding, signal recognition particle binding activity, role in protein targeting to ER and integral component of endoplasmic reticulum membrane localization	9.54255	13.07	1	4	4	4	352	38.5801	6.13818
	Afu1g10510	Afu1g10510 AspGDID:ASPL0000102115 COORDS:Chr1_A_fumigatus_Af293:2736183-2737182W, translated using codon table 1 (186 amino acids) Uncharacterized ORF; 60S ribosomal protein L35	9.52516	16.13	1	4	4	4	186	21.1727	10.7407
	Afu3g09290	Afu3g09290 AspGDID:ASPL0000105327 COORDS:Chr3_A_fumigatus_Af293:2357229-2355494C, translated using codon table 1 (520 amino acids) Verified ORF; Putative 2,3-bisphosphoglycerate-independent phosphoglycerate mutase; protein abundant in conidia; reacts with rabbit immunosera exposed to A. fumigatus conidia; transcript induced by exposure to human airway epithelial cells	9.41728	9.04	1	3	3	4	520	57.418	5.66846
	Afu6g14200	erg10 AspGDID:ASPL0000109759 COORDS:Chr6_A_fumigatus_Af293:3615449-3614026C, translated using codon table 1 (433 amino acids) Uncharacterized ORF; Putative acetyl-CoA acetyltransferase; transcript up-regulated in conidia exposed to neutrophils; SrbA-regulated during hypoxia	9.38975	14.78	1	4	4	5	433	45.6818	8.95361
	Afu5g11560	Afu5g11560 AspGDID:ASPL0000108213 COORDS:Chr5_A_fumigatus_Af293:2965961-2964433C, translated using codon table 1 (439 amino acids) Uncharacterized ORF; Ortholog(s) have ATP binding activity	9.37459	12.07	1	2	2	2	439	47.6211	6.55127
	Afu2g03010	cox5b AspGDID:ASPL0000103130 COORDS:Chr2_A_fumigatus_Af293:772718-771517C, translated using codon table 1 (191 amino acids) Uncharacterized ORF; Putative cytochrome C subunit Vb; hypoxia induced protein	9.36669	26.7	1	3	3	3	191	21.5048	6.60986
	Afu6g07430	Afu6g07430 AspGDID:ASPL0000109105 COORDS:Chr6_A_fumigatus_Af293:1677465-1679554W, translated using codon table 1 (527 amino acids) Uncharacterized ORF; Putative pyruvate kinase; reacts with rabbit immunosera exposed to A. fumigatus conidia	9.3352	7.97	1	3	3	3	527	58.348	7.03467
	Afu6g03730	Afu6g03730 AspGDID:ASPL0000108828 COORDS:Chr6_A_fumigatus_Af293:823850-821958C, translated using codon table 1 (558 amino acids) Uncharacterized ORF; 2-methylcitrate dehydratase; hypoxia repressed protein; transcript up-regulated in conidia exposed to neutrophils and to human airway epithelial cells; no human homolog	9.30047	9.5	1	3	3	3	558	62.0658	8.36768
	Afu6g08660	Afu6g08660 AspGDID:ASPL0000109222 COORDS:Chr6_A_fumigatus_Af293:2052348-2048629C, translated using codon table 1 (1239 amino acids) Uncharacterized ORF; Ortholog of <i>A. nidulans</i> AN3906; hypoxia repressed protein	9.25661	4.52	1	3	3	3	1239	131.817	5.09717
	Afu1g10820	Afu1g10820 AspGDID:ASPL0000102145 COORDS:Chr1_A_fumigatus_Af293:2823301-2822605C, translated using codon table 1 (211 amino acids) Uncharacterized ORF; Ortholog(s) have adenylylsulfate kinase activity	9.23146	15.64	1	2	2	3	211	23.5834	6.96143
	Afu1g05610	Afu1g05610 AspGDID:ASPL0000101729 COORDS:Chr1_A_fumigatus_Af293:1612356-1610038C, translated using codon table 1 (616 amino acids) Verified ORF; Putative protein phosphotase 2a 65kd regulatory subunit; conidia-enriched protein; protein induced by heat shock	9.20929	9.9	1	5	5	5	616	69.1473	4.85596
	Afu2g12980	Afu2g12980 AspGDID:ASPL0000104011 COORDS:Chr2_A_fumigatus_Af293:3335985-3331790C, translated using codon table 1 (1263 amino acids) Uncharacterized ORF; Putative protein transport protein; transcript downregulated in response to amphotericin B	9.10892	3.96	1	4	4	4	1263	136.688	6.72705
	Afu4g10200	rfeF AspGDID:ASPL0000106734 COORDS:Chr4_A_fumigatus_Af293:2660389-2663660W, translated using codon table 1 (706 amino acids) Uncharacterized ORF; Putative transcription factor; calcium induced	8.89225	7.79	1	4	4	4	706	75.0871	5.03369
	Afu6g12220	Afu6g12220 AspGDID:ASPL0000109567 COORDS:Chr6_A_fumigatus_Af293:3072444-3071777C, translated using codon table 1 (194 amino acids) Uncharacterized ORF; Has domain(s) with predicted catalytic activity and role in metabolic process	8.88305	17.01	1	2	2	2	194	20.8915	6.41748
	Afu6g12660	Afu6g12660 AspGDID:ASPL0000109609 COORDS:Chr6_A_fumigatus_Af293:3198955-3199723W, translated using codon table 1 (155 amino acids) Uncharacterized ORF; 40S ribosomal protein S10b; protein level decreases upon heat shock	8.88081	23.23	1	3	3	4	155	17.8492	9.72998
	Afu5g08540	aspA AspGDID:ASPL0000107925 COORDS:Chr5_A_fumigatus_Af293:2167838-2169399W, translated using codon table 1 (382 amino acids) Verified ORF; Septin; hypoxia repressed protein; repressed by exposure to artemisinin	8.80713	18.85	1	6	6	6	382	43.2901	5.13525
	Afu6g12170	fkbp1 AspGDID:ASPL0000109562 COORDS:Chr6_A_fumigatus_Af293:3060448-3061084W, translated using codon table 1 (112 amino acids) Uncharacterized ORF; Putative FK506-binding protein (FKBP)-type peptidyl-prolyl cis-trans isomerase; transcript induced by exposure to human airway epithelial cells	8.80069	33.93	1	3	3	3	112	12.1222	7.25439
	Afu1g15620	helA AspGDID:ASPL0000102625 COORDS:Chr1_A_fumigatus_Af293:4219329-4221360W, translated using codon table 1 (655 amino acids) Uncharacterized ORF; Putative DEAD box RNA helicase; protein induced by heat shock	8.78636	10.69	1	6	6	6	655	73.8855	9.86182
	Afu4g12190	Afu4g12190 AspGDID:ASPL0000106926 COORDS:Chr4_A_fumigatus_Af293:3200956-3199556C, translated using codon table 1 (400 amino acids) Uncharacterized ORF; Ortholog of <i>A. nidulans FGSC A4</i> : AN3651, <i>A. niger CBS 513.88</i> : An01g07460, <i>Aspergillus wentii</i> : Aspwe1_0055907, <i>Aspergillus sydowii</i> : Aspsy1_0154768 and <i>Aspergillus terreus NIH2624</i> : ATET_03105	8.78545	12.5	1	4	4	4	400	42.3369	7.1665
	Afu7g01860	sti1 AspGDID:ASPL0000109981 COORDS:Chr7_A_fumigatus_Af293:501500-503455W, translated using codon table 1 (581 amino acids) Verified ORF; Putative heat shock protein; protein levels increase in response to amphotericin B; transcript induced by exposure to human airway epithelial cells; induced by gliotoxin exposure	8.78001	15.66	1	6	6	6	581	64.2614	5.57959
	Afu2g16370	Afu2g16370 AspGDID:ASPL0000104355 COORDS:Chr2_A_fumigatus_Af293:4343499-4342697C, translated using codon table 1 (131 amino acids) Uncharacterized ORF; 60S ribosomal protein L32	8.75162	33.59	1	5	5	5	131	14.9573	11.2681
	Afu3g01580	Afu3g01580 AspGDID:ASPL0000104678 COORDS:Chr3_A_fumigatus_Af293:397771-395356C, translated using codon table 1 (646 amino acids) Uncharacterized ORF; Putative glucose-methanol-choline (GMC) oxidoreductase; protein induced by hydrogen peroxide; hypoxia induced protein; repressed by gliotoxin exposure	8.72231	6.5	1	3	3	3	646	72.1047	7.41553
	Afu2g06150	pdiA AspGDID:ASPL0000103438 COORDS:Chr2_A_fumigatus_Af293:1746610-1744786C, translated using codon table 1 (517 amino acids) Verified ORF; Putative protein disulfide isomerase; conidial surface associated	8.71988	11.99	1	5	5	5	517	56.152	4.70361
	Afu4g07730	Afu4g07730 AspGDID:ASPL0000106488 COORDS:Chr4_A_fumigatus_Af293:2023719-2022959C, translated using codon table 1 (176 amino acids) Uncharacterized ORF; 60S ribosomal protein L11; transcript induced by exposure to human airway epithelial cells	8.71711	28.98	1	4	4	4	176	20.1006	10.0229
	Afu1g08850	aspD AspGDID:ASPL0000101951 COORDS:Chr1_A_fumigatus_Af293:2293812-2292464C, translated using codon table 1 (346 amino acids) Verified ORF; Septin; localizes to long tubular structures within hyphae and to newly formed septa; repressed by exposure to artemisinin	8.68492	13.01	1	3	3	3	346	39.2071	7.84033
	Afu5g01950	Afu5g01950 AspGDID:ASPL0000107375 COORDS:Chr5_A_fumigatus_Af293:500329-499510C, translated using codon table 1 (138 amino acids) Uncharacterized ORF; Ortholog(s) have chromatin binding activity	8.62481	26.81	1	4	4	4	138	14.7813	10.3745
	Afu5g03120	Afu5g03120 AspGDID:ASPL0000107491 COORDS:Chr5_A_fumigatus_Af293:846908-842554C, translated using codon table 1 (1418 amino acids) Uncharacterized ORF; Ortholog(s) have 5'-3' exoribonuclease activity, magnesium ion binding activity and cytoplasmic mRNA processing body, cytoplasmic stress granule, cytosol localization	8.57678	4.94	1	6	6	6	1418	159.853	7.06396
	Afu6g05150	Afu6g05150 AspGDID:ASPL0000108970 COORDS:Chr6_A_fumigatus_Af293:1231600-1234035W, translated using codon table 1 (588 amino acids) Uncharacterized ORF; Ortholog(s) have histone binding, transcription corepressor activity	8.52108	5.95	1	4	4	4	588	63.9718	6.90283
	Afu2g10070	Afu2g10070 AspGDID:ASPL0000103722 COORDS:Chr2_A_fumigatus_Af293:2576586-2580364W, translated using codon table 1 (1175 amino acids) Uncharacterized ORF; Putative carbamoyl-phosphate synthetase, large subunit	8.50596	4.26	1	4	4	5	1175	129.134	6.21436
	Afu4g10460	hcsA AspGDID:ASPL0000106760 COORDS:Chr4_A_fumigatus_Af293:2741783-2743422W, translated using codon table 1 (463 amino acids) Verified ORF; Homocitrate synthase, essential enzyme of the alpha-aminoadipate pathway of lysine biosynthesis; transcript highly induced during conidial germination; protein induced by heat shock; SrbA-regulated during hypoxia; no human homolog	8.487	12.1	1	4	4	4	463	50.5404	6.01123
	Afu2g13250	trpB AspGDID:ASPL0000104039 COORDS:Chr2_A_fumigatus_Af293:3407647-3405303C, translated using codon table 1 (735 amino acids) Uncharacterized ORF; Putative bifunctional tryptophan synthase	8.43939	4.35	1	2	2	3	735	78.7133	5.96045
	Afu2g13160	Afu2g13160 AspGDID:ASPL0000104030 COORDS:Chr2_A_fumigatus_Af293:3385203-3387371W, translated using codon table 1 (687 amino acids) Uncharacterized ORF; Ortholog of <i>A. nidulans FGSC A4</i> : AN6241, <i>A. niger CBS 513.88</i> : An02g01890, <i>A. oryzae RIB40</i> : AO090026000276, <i>Aspergillus wentii</i> : Aspwe1_0663843 and <i>Aspergillus sydowii</i> : Aspsy1_0151393	8.33265	8.73	1	4	4	4	687	76.3974	6.69775
	Afu4g06160	Afu4g06160 AspGDID:ASPL0000106333 COORDS:Chr4_A_fumigatus_Af293:1580345-1581763W, translated using codon table 1 (414 amino acids) Uncharacterized ORF; Branched-chain-amino-acid transaminase; SrbA-regulated during hypoxia	8.32272	10.14	1	3	3	3	414	45.9447	8.93896
	Afu3g05430	Afu3g05430 AspGDID:ASPL0000104959 COORDS:Chr3_A_fumigatus_Af293:1307445-1305739C, translated using codon table 1 (507 amino acids) Uncharacterized ORF; Ortholog(s) have translation regulator activity, nucleic acid binding activity	8.26926	7.69	1	3	3	3	507	57.0894	8.82178
	Afu1g02030	Afu1g02030 AspGDID:ASPL0000101373 COORDS:Chr1_A_fumigatus_Af293:600839-603263W, translated using codon table 1 (740 amino acids) Uncharacterized ORF; Putative eukaryotic translation initiation factor 3 subunit; protein induced by heat shock	8.22101	5.81	1	3	3	4	740	84.4348	5.35107
	Afu5g04320	Afu5g04320 AspGDID:ASPL0000107611 COORDS:Chr5_A_fumigatus_Af293:1159452-1158435C, translated using codon table 1 (201 amino acids) Uncharacterized ORF; Ortholog(s) have GTPase activity and role in ER to Golgi vesicle-mediated transport, Golgi organization, cellular response to drug, cellular response to nitrogen starvation, negative regulation of G0 to G1 transition, protein secretion	8.20662	22.89	1	4	4	4	201	22.2891	5.2749
	Afu2g07970	Afu2g07970 AspGDID:ASPL0000103517 COORDS:Chr2_A_fumigatus_Af293:2047985-2048981W, translated using codon table 1 (191 amino acids) Uncharacterized ORF; 60S ribosomal protein L19	8.20014	15.71	1	3	3	4	191	22.5655	11.561
	Afu5g06680	gatA AspGDID:ASPL0000107744 COORDS:Chr5_A_fumigatus_Af293:1641603-1643263W, translated using codon table 1 (499 amino acids) Uncharacterized ORF; 4-aminobutyrate aminotransferase; transcript downregulated in response to voriconazole; calcium induced	8.18184	9.42	1	3	3	3	499	55.1725	8.93896
	Afu4g11080	facA AspGDID:ASPL0000106818 COORDS:Chr4_A_fumigatus_Af293:2893854-2891549C, translated using codon table 1 (670 amino acids) Uncharacterized ORF; Putative acetyl-coenzyme A synthetase with a predicted role in acetate metabolism; transcript up-regulated in conidia exposed to neutrophils; protein induced by heat shock; hypoxia repressed protein	8.04863	5.67	1	3	3	3	670	74.4038	6.44287
	Afu5g07890	Afu5g07890 AspGDID:ASPL0000107861 COORDS:Chr5_A_fumigatus_Af293:1979250-1978604C, translated using codon table 1 (149 amino acids) Uncharacterized ORF; Putative single-stranded DNA binding protein family member	7.99231	29.53	1	4	4	4	149	16.2432	9.68604
	Afu3g06410	Afu3g06410 AspGDID:ASPL0000105052 COORDS:Chr3_A_fumigatus_Af293:1578409-1579354W, translated using codon table 1 (285 amino acids) Uncharacterized ORF; Ortholog(s) have role in cellular response to cadmium ion, detoxification of cadmium ion, ubiquinone biosynthetic process and mitochondrial inner membrane localization	7.97671	19.65	1	4	4	4	285	32.4321	9.5542
	Afu5g02450	erg20 AspGDID:ASPL0000107425 COORDS:Chr5_A_fumigatus_Af293:631975-633093W, translated using codon table 1 (347 amino acids) Uncharacterized ORF; Putative polyprenyl synthetase; farnesyl-pyrophosphate synthetase; SrbA-regulated during hypoxia	7.97613	14.41	1	3	3	3	347	39.7375	5.50342
	Afu5g11930	Afu5g11930 AspGDID:ASPL0000108249 COORDS:Chr5_A_fumigatus_Af293:3085969-3085103C, translated using codon table 1 (255 amino acids) Uncharacterized ORF; Ortholog(s) have U1 snRNP, nucleolus localization	7.92431	23.14	1	4	4	4	255	28.2317	7.92822
	Afu3g05370	Afu3g05370 AspGDID:ASPL0000104953 COORDS:Chr3_A_fumigatus_Af293:1293607-1295556W, translated using codon table 1 (461 amino acids) Uncharacterized ORF; Putative dihydrolipoamide succinyltransferase; reacts with rabbit immunosera exposed to A. fumigatus conidia; hypoxia induced protein; transcript induced by exposure to human airway epithelial cells	7.92182	6.51	1	2	2	3	461	50.3374	8.88037
	Afu6g08580	fkbp4 AspGDID:ASPL0000109214 COORDS:Chr6_A_fumigatus_Af293:2030676-2032327W, translated using codon table 1 (489 amino acids) Uncharacterized ORF; Putative FK506-binding protein (FKBP)-type peptidyl-prolyl cis-trans isomerase	7.9085	11.86	1	3	3	3	489	53.0452	4.55127
	Afu4g03050	pfy1 AspGDID:ASPL0000106123 COORDS:Chr4_A_fumigatus_Af293:854319-853521C, translated using codon table 1 (131 amino acids) Uncharacterized ORF; Profilin	7.89163	32.06	1	2	2	2	131	13.9389	5.47803
	Afu7g02340	Afu7g02340 AspGDID:ASPL0000110029 COORDS:Chr7_A_fumigatus_Af293:635304-636088W, translated using codon table 1 (168 amino acids) Uncharacterized ORF; Ortholog(s) have role in isoleucine biosynthetic process, mitochondrial translation and mitochondrial matrix localization	7.85593	17.86	1	3	3	3	168	18.0041	8.82178
	Afu4g04550	Afu4g04550 AspGDID:ASPL0000106273 COORDS:Chr4_A_fumigatus_Af293:1282186-1283190W, translated using codon table 1 (204 amino acids) Uncharacterized ORF; Putative phosphoribosyltransferase; protein induced by hydrogen peroxide	7.85483	14.71	1	2	2	2	204	23.1709	5.32568
	Afu1g15860	Afu1g15860 AspGDID:ASPL0000102649 COORDS:Chr1_A_fumigatus_Af293:4290367-4288413C, translated using codon table 1 (591 amino acids) Uncharacterized ORF; Has domain(s) with predicted role in intracellular protein transport, retrograde vesicle-mediated transport, Golgi to ER, transport, vesicle-mediated transport and COPI vesicle coat, clathrin adaptor complex localization	7.84549	6.94	1	4	4	4	591	65.3323	5.87158
	Afu2g10380	Afu2g10380 AspGDID:ASPL0000103753 COORDS:Chr2_A_fumigatus_Af293:2657604-2656030C, translated using codon table 1 (476 amino acids) Uncharacterized ORF; Has domain(s) with predicted translation initiation factor activity and eukaryotic translation initiation factor 3 complex localization	7.81632	13.03	1	3	3	3	476	54.6692	5.33838
	Afu7g03980	Afu7g03980 AspGDID:ASPL0000110093 COORDS:Chr7_A_fumigatus_Af293:893752-895260W, translated using codon table 1 (468 amino acids) Uncharacterized ORF; Ortholog(s) have role in translational initiation and cytosol, eukaryotic 43S preinitiation complex, eukaryotic translation initiation factor 3 complex, eIF3m, nucleus localization	7.70442	7.91	1	3	3	3	468	51.0816	5.05908
	Afu2g02320	Afu2g02320 AspGDID:ASPL0000103062 COORDS:Chr2_A_fumigatus_Af293:586013-584085C, translated using codon table 1 (571 amino acids) Uncharacterized ORF; Hsp70 chaperone	7.62807	9.81	1	4	4	4	571	61.7457	5.14795
	Afu5g05460	Afu5g05460 AspGDID:ASPL0000107625 COORDS:Chr5_A_fumigatus_Af293:1268981-1268053C, translated using codon table 1 (242 amino acids) Uncharacterized ORF; Cytosine deaminase-uracil phosphoribosyltransferase fusion protein; transcript induced by exposure to human airway epithelial cells	7.62636	17.36	1	3	3	3	242	26.9281	7.76709
	Afu1g11700	Afu1g11700 AspGDID:ASPL0000102234 COORDS:Chr1_A_fumigatus_Af293:3078450-3079727W, translated using codon table 1 (425 amino acids) Uncharacterized ORF; Ortholog of <i>A. nidulans FGSC A4</i> : AN1121, <i>A. niger CBS 513.88</i> : An08g03920, <i>A. oryzae RIB40</i> : AO090038000248, <i>Aspergillus wentii</i> : Aspwe1_0068693 and <i>Aspergillus sydowii</i> : Aspsy1_0038144	7.62522	8	1	2	2	2	425	47.1481	8.54346
	Afu6g03830	Afu6g03830 AspGDID:ASPL0000108838 COORDS:Chr6_A_fumigatus_Af293:842693-842009C, translated using codon table 1 (149 amino acids) Uncharacterized ORF; Ribosomal protein L14	7.52191	12.08	1	2	2	3	149	16.7334	10.2866
	Afu1g16840	Afu1g16840 AspGDID:ASPL0000102749 COORDS:Chr1_A_fumigatus_Af293:4595884-4595128C, translated using codon table 1 (179 amino acids) Uncharacterized ORF; TCTP family protein	7.51896	21.23	1	3	3	3	179	20.234	4.97021
	Afu5g06130	Afu5g06130 AspGDID:ASPL0000107690 COORDS:Chr5_A_fumigatus_Af293:1465997-1464574C, translated using codon table 1 (331 amino acids) Uncharacterized ORF; Succinyl-CoA synthetase alpha subunit; hypoxia induced protein	7.45584	13.9	1	4	4	4	331	34.552	8.63135
	Afu6g13250	Afu6g13250 AspGDID:ASPL0000109666 COORDS:Chr6_A_fumigatus_Af293:3354774-3355600W, translated using codon table 1 (123 amino acids) Uncharacterized ORF; 60S ribosomal protein L31e; transcript induced by exposure to human airway epithelial cells	7.44589	29.27	1	4	4	4	123	13.9986	10.4917
	Afu1g15450	Afu1g15450 AspGDID:ASPL0000102610 COORDS:Chr1_A_fumigatus_Af293:4172637-4171167C, translated using codon table 1 (424 amino acids) Uncharacterized ORF; Ortholog(s) have adenylosuccinate synthase activity, sulfinylpropanyl adenylate synthase activity	7.42271	11.08	1	4	4	5	424	46.6189	6.90283
	Afu5g05570	Afu5g05570 AspGDID:ASPL0000107635 COORDS:Chr5_A_fumigatus_Af293:1299809-1299090C, translated using codon table 1 (177 amino acids) Uncharacterized ORF; Ortholog(s) have ATP binding, nucleoside-triphosphatase activity	7.4178	20.9	1	3	3	3	177	20.2901	4.58936
	Afu2g16880	Afu2g16880 AspGDID:ASPL0000104407 COORDS:Chr2_A_fumigatus_Af293:4516963-4516332C, translated using codon table 1 (92 amino acids) Uncharacterized ORF; 60S ribosomal protein L37a	7.39996	38.04	1	3	3	3	92	10.1494	10.4478
	Afu6g08750	Afu6g08750 AspGDID:ASPL0000109231 COORDS:Chr6_A_fumigatus_Af293:2073566-2071674C, translated using codon table 1 (578 amino acids) Uncharacterized ORF; Ortholog(s) have role in hyphal growth and cytosol, mitochondrion localization	7.39001	6.57	1	2	2	2	578	62.9819	8.17725
	Afu6g12770	Afu6g12770 AspGDID:ASPL0000109620 COORDS:Chr6_A_fumigatus_Af293:3226794-3225505C, translated using codon table 1 (381 amino acids) Uncharacterized ORF; Ortholog of <i>A. nidulans FGSC A4</i> : AN3716, <i>A. niger CBS 513.88</i> : An08g10710, <i>A. oryzae RIB40</i> : AO090003000397, <i>Aspergillus wentii</i> : Aspwe1_0102826 and <i>Aspergillus sydowii</i> : Aspsy1_0032599	7.35495	8.14	1	2	2	2	381	43.4463	5.40186
	Afu1g05500	Afu1g05500 AspGDID:ASPL0000101718 COORDS:Chr1_A_fumigatus_Af293:1573104-1573616W, translated using codon table 1 (144 amino acids) Uncharacterized ORF; 40S ribosomal protein S12	7.34857	20.83	1	3	3	3	144	15.6639	5.35107
	Afu7g05370	aspB AspGDID:ASPL0000110230 COORDS:Chr7_A_fumigatus_Af293:1290537-1292385W, translated using codon table 1 (463 amino acids) Verified ORF; Putative septin; Yap1-dependent induction in response to hydrogen peroxide; localizes to septa and to rings at the base of developing phialides; hypoxia repressed protein	7.3289	9.29	1	3	4	4	463	52.5207	6.97607
	Afu6g00510	Afu6g00510 AspGDID:ASPL0000108606 COORDS:Chr6_A_fumigatus_Af293:125045-126049W, translated using codon table 1 (334 amino acids) Uncharacterized ORF; Has domain(s) with predicted oxidoreductase activity, transferase activity, transferring acyl groups other than amino-acyl groups, zinc ion binding activity and role in oxidation-reduction process	7.28883	11.68	1	2	2	2	334	36.0021	7.06396
	Afu2g09850	Afu2g09850 AspGDID:ASPL0000103701 COORDS:Chr2_A_fumigatus_Af293:2516744-2518045W, translated using codon table 1 (355 amino acids) Uncharacterized ORF; Putative oxidoreductase, 2-nitropropane dioxygenase family; transcript up-regulated in conidia exposed to neutrophils	7.27693	9.3	1	2	2	2	355	37.6787	7.02002
	Afu5g08090	pyroA AspGDID:ASPL0000107881 COORDS:Chr5_A_fumigatus_Af293:2051048-2050001C, translated using codon table 1 (308 amino acids) Uncharacterized ORF; Putative pyridoxine biosynthesis protein	7.2669	10.71	1	3	3	3	308	32.7158	6.43018
	Afu1g06340	Afu1g06340 AspGDID:ASPL0000101802 COORDS:Chr1_A_fumigatus_Af293:1821569-1822486W, translated using codon table 1 (186 amino acids) Uncharacterized ORF; Putative 60S ribosomal protein L27	7.20679	21.51	1	5	5	5	186	21.4366	10.4917
	Afu1g04660	Afu1g04660 AspGDID:ASPL0000101635 COORDS:Chr1_A_fumigatus_Af293:1318902-1317870C, translated using codon table 1 (203 amino acids) Uncharacterized ORF; Ribosomal protein L15	7.19391	20.69	1	5	5	5	203	24.169	11.2974
	Afu1g07530	Afu1g07530 AspGDID:ASPL0000101918 COORDS:Chr1_A_fumigatus_Af293:2122230-2121254C, translated using codon table 1 (257 amino acids) Uncharacterized ORF; Ortholog(s) have adenylate kinase activity, role in ADP biosynthetic process, DNA replication initiation and cytosol, mitochondrial intermembrane space, mitochondrial outer membrane, nucleus localization	7.17271	11.67	1	2	2	2	257	28.6848	7.88428
	Afu6g08810	Afu6g08810 AspGDID:ASPL0000109237 COORDS:Chr6_A_fumigatus_Af293:2088713-2087744C, translated using codon table 1 (285 amino acids) Uncharacterized ORF; Ortholog(s) have role in ascospore formation, mitochondrial respiratory chain complex I assembly, programmed cell death and mitochondrion, plasma membrane localization	7.16477	20.7	1	4	4	4	285	32.5615	8.29443
	Afu1g09010	Afu1g09010 AspGDID:ASPL0000101967 COORDS:Chr1_A_fumigatus_Af293:2333751-2335765W, translated using codon table 1 (651 amino acids) Uncharacterized ORF; Ortholog(s) have cytosol localization	7.14882	5.68	1	2	2	2	651	72.8652	7.06396
	Afu5g08290	Afu5g08290 AspGDID:ASPL0000107901 COORDS:Chr5_A_fumigatus_Af293:2105292-2104352C, translated using codon table 1 (283 amino acids) Uncharacterized ORF; Ortholog(s) have intracellular localization	7.14546	18.02	1	4	4	4	283	31.3553	6.69775
	Afu5g06770	Afu5g06770 AspGDID:ASPL0000107753 COORDS:Chr5_A_fumigatus_Af293:1666815-1668419W, translated using codon table 1 (367 amino acids) Uncharacterized ORF; Ortholog(s) have role in cytoplasmic translation and cell tip, cytoplasm localization	7.11791	15.26	1	4	4	4	367	40.6646	8.08936
	Afu2g03380	Afu2g03380 AspGDID:ASPL0000103167 COORDS:Chr2_A_fumigatus_Af293:892615-891880C, translated using codon table 1 (127 amino acids) Uncharacterized ORF; Ortholog(s) have cytosol, mitochondrion, nucleus localization	7.10821	28.35	1	3	3	3	127	13.429	9.67139
	Afu6g02230	glkA AspGDID:ASPL0000108678 COORDS:Chr6_A_fumigatus_Af293:395467-393918C, translated using codon table 1 (493 amino acids) Verified ORF; Putative glucokinase; conidia-enriched protein; transcripts extremely abundant in resting conidia, levels decline during germination; transcript induced by exposure to human airway epithelial cells	7.04897	11.16	1	4	4	4	493	54.4198	5.50342
	Afu1g13090	Afu1g13090 AspGDID:ASPL0000102377 COORDS:Chr1_A_fumigatus_Af293:3472871-3470577C, translated using codon table 1 (764 amino acids) Uncharacterized ORF; Ortholog(s) have anthranilate synthase activity, glyceraldehyde-3-phosphate dehydrogenase (NAD+) (phosphorylating) activity, indole-3-glycerol-phosphate synthase activity, phosphoribosylanthranilate isomerase activity	7.00693	3.8	1	2	2	2	764	82.1806	6.34131
	Afu5g02150	pre6 AspGDID:ASPL0000107395 COORDS:Chr5_A_fumigatus_Af293:548545-547635C, translated using codon table 1 (251 amino acids) Uncharacterized ORF; Putative proteasome component; reacts with rabbit immunosera exposed to A. fumigatus conidia; transcript induced by exposure to human airway epithelial cells	6.91344	12.35	1	2	2	2	251	27.4313	7.94287
	Afu4g07190	argB AspGDID:ASPL0000106433 COORDS:Chr4_A_fumigatus_Af293:1868021-1866906C, translated using codon table 1 (371 amino acids) Verified ORF; Ornathine carbamoyltransferase, enzyme of the arginine biosynthesis pathway; hypoxia induced protein	6.89212	8.36	1	3	3	3	371	40.0877	7.89893
	Afu2g05740	Afu2g05740 AspGDID:ASPL0000103397 COORDS:Chr2_A_fumigatus_Af293:1617787-1618739W, translated using codon table 1 (192 amino acids) Uncharacterized ORF; Putative Rho-type GTPase	6.79959	15.1	1	2	2	2	192	21.4119	5.96045
	Afu3g05350	htb1 AspGDID:ASPL0000104951 COORDS:Chr3_A_fumigatus_Af293:1290859-1290284C, translated using codon table 1 (140 amino acids) Uncharacterized ORF; Histone H2B	6.79079	25	1	3	3	3	140	14.9461	10.1255
	Afu4g04318	Afu4g04318 AspGDID:ASPL0000366886 COORDS:Chr4_A_fumigatus_Af293:1217563-1217111C, translated using codon table 1 (111 amino acids) Uncharacterized ORF; Ortholog of <i>A. nidulans FGSC A4</i> : AN7011, <i>A. niger CBS 513.88</i> : An14g00530, <i>Aspergillus wentii</i> : Aspwe1_0053203, <i>Aspergillus sydowii</i> : Aspsy1_0184132 and <i>Aspergillus terreus NIH2624</i> : ATET_02726	6.7582	41.44	1	3	3	3	111	11.343	7.38623
	Afu1g10410	Afu1g10410 AspGDID:ASPL0000102105 COORDS:Chr1_A_fumigatus_Af293:2712071-2710813C, translated using codon table 1 (348 amino acids) Uncharacterized ORF; Ortholog(s) have double-stranded telomeric DNA binding, single-stranded telomeric DNA binding activity	6.67127	8.62	1	2	2	2	348	37.66	5.35107
	Afu6g07170	Afu6g07170 AspGDID:ASPL0000109079 COORDS:Chr6_A_fumigatus_Af293:1608838-1609615W, translated using codon table 1 (212 amino acids) Uncharacterized ORF; Putative transcription factor	6.62488	26.42	1	2	2	2	212	24.4508	6.17627
	Afu2g13040	grpE AspGDID:ASPL0000104018 COORDS:Chr2_A_fumigatus_Af293:3347479-3346582C, translated using codon table 1 (250 amino acids) Uncharacterized ORF; Mitochondrial co-chaperone; protein level decreases upon heat shock	6.59468	11.2	1	2	2	2	250	28.3728	8.25049
	Afu2g11290	Afu2g11290 AspGDID:ASPL0000103844 COORDS:Chr2_A_fumigatus_Af293:2910595-2909789C, translated using codon table 1 (246 amino acids) Uncharacterized ORF; Orotate phosphoribosyltransferase 1; role in pyrimidine base biosynthesis; no human homolog	6.5474	11.79	1	2	2	2	246	26.0468	6.56592
	Afu4g12350	Afu4g12350 AspGDID:ASPL0000106942 COORDS:Chr4_A_fumigatus_Af293:3234178-3232553C, translated using codon table 1 (499 amino acids) Verified ORF; Ortholog of <i>A. nidulans FGSC A4</i> : AN3664, <i>A. niger CBS 513.88</i> : An01g07660, <i>A. oryzae RIB40</i> : AO090009000437, <i>Aspergillus wentii</i> : Aspwe1_0047309 and <i>Aspergillus sydowii</i> : Aspsy1_1056088	6.48279	7.62	1	3	3	3	499	61.0517	9.11475
	Afu7g02180	Afu7g02180 AspGDID:ASPL0000110013 COORDS:Chr7_A_fumigatus_Af293:584569-586235W, translated using codon table 1 (509 amino acids) Uncharacterized ORF; Ortholog(s) have UDP-N-acetylglucosamine diphosphorylase activity, role in UDP-N-acetylglucosamine biosynthetic process and cytosol, nucleus localization	6.47907	7.27	1	3	3	3	509	56.6802	6.1001
	Afu5g06010	Afu5g06010 AspGDID:ASPL0000107678 COORDS:Chr5_A_fumigatus_Af293:1425309-1424188C, translated using codon table 1 (247 amino acids) Uncharacterized ORF; Ortholog(s) have ribosomal large subunit binding activity	6.41896	12.15	1	2	2	3	247	26.5706	4.85596
	Afu2g10030	Afu2g10030 AspGDID:ASPL0000103718 COORDS:Chr2_A_fumigatus_Af293:2570628-2569665C, translated using codon table 1 (265 amino acids) Uncharacterized ORF; Immunoreactive protein; calcium induced; transcript induced by exposure to human airway epithelial cells; induced by gliotoxin exposure	6.38183	17.36	1	4	4	4	265	28.2482	6.3667
	Afu5g01440	Afu5g01440 AspGDID:ASPL0000107324 COORDS:Chr5_A_fumigatus_Af293:377687-376891C, translated using codon table 1 (202 amino acids) Uncharacterized ORF; Ortholog(s) have thioredoxin peroxidase activity, role in cell redox homeostasis, cellular response to oxidative stress, response to metal ion and peroxisome, plasma membrane localization	6.30661	14.36	1	2	2	2	202	21.9364	8.35303
	Afu1g06790	Afu1g06790 AspGDID:ASPL0000101847 COORDS:Chr1_A_fumigatus_Af293:1937397-1941009W, translated using codon table 1 (1095 amino acids) Uncharacterized ORF; Ortholog(s) have role in protein import into nucleus, regulation of mitotic cell cycle and cytosol, nuclear membrane, nucleolus localization	6.28713	2.65	1	2	2	2	1095	121.355	4.76709
	Afu6g08720	Afu6g08720 AspGDID:ASPL0000109228 COORDS:Chr6_A_fumigatus_Af293:2067644-2066477C, translated using codon table 1 (342 amino acids) Uncharacterized ORF; Putative 5'-methylthioadenosine phosphorylase; transcript induced by exposure to human airway epithelial cells	6.26397	9.06	1	2	2	2	342	37.582	7.38623
	Afu3g12270	Afu3g12270 AspGDID:ASPL0000105623 COORDS:Chr3_A_fumigatus_Af293:3237221-3238007W, translated using codon table 1 (235 amino acids) Uncharacterized ORF; Putative glutathione peroxidase; peroxiredoxin; transcript upregulated in hyphae exposed to neutrophils	6.24291	14.89	1	3	3	3	235	25.7393	9.21729
	Afu6g06345	Afu6g06345 AspGDID:ASPL0000108995 COORDS:Chr6_A_fumigatus_Af293:1347575-1348344W, translated using codon table 1 (205 amino acids) Uncharacterized ORF; Ortholog(s) have 6,7-dimethyl-8-ribityllumazine synthase activity, role in riboflavin biosynthetic process and mitochondrial intermembrane space, nucleus localization	6.2385	24.88	1	2	2	2	205	21.5393	6.1001
	Afu5g10640	Afu5g10640 AspGDID:ASPL0000108128 COORDS:Chr5_A_fumigatus_Af293:2721762-2723271W, translated using codon table 1 (391 amino acids) Uncharacterized ORF; Ortholog(s) have tyrosine-tRNA ligase activity, role in tyrosyl-tRNA aminoacylation and cytosol, nucleus localization	6.19381	10.49	1	3	3	3	391	43.5878	6.58057
	Afu1g11710	Afu1g11710 AspGDID:ASPL0000102235 COORDS:Chr1_A_fumigatus_Af293:3080890-3079981C, translated using codon table 1 (217 amino acids) Uncharacterized ORF; Ribosomal protein L1	6.18667	11.98	1	2	2	2	217	24.2372	9.86182
	Afu1g04950	glcA AspGDID:ASPL0000101664 COORDS:Chr1_A_fumigatus_Af293:1412013-1410732C, translated using codon table 1 (323 amino acids) Uncharacterized ORF; Ortholog(s) have protein serine/threonine phosphatase activity	6.17119	9.6	1	2	2	2	323	37.0616	5.78271
	Afu8g00780	Afu8g00780 AspGDID:ASPL0000110518 COORDS:Chr8_A_fumigatus_Af293:187524-184726C, translated using codon table 1 (916 amino acids) Uncharacterized ORF; Has domain(s) with predicted ATP binding, nucleoside-triphosphatase activity, nucleotide binding activity	6.05098	2.84	1	2	2	3	916	102.859	7.82568
	Afu6g03750	Afu6g03750 AspGDID:ASPL0000108830 COORDS:Chr6_A_fumigatus_Af293:827896-829831W, translated using codon table 1 (583 amino acids) Uncharacterized ORF; Ortholog(s) have amidophosphoribosyltransferase activity, role in 'de novo' IMP biosynthetic process, adenine metabolic process and cytoplasm localization	6.04623	4.8	1	2	2	2	583	64.0024	6.58057
	Afu3g08650	Afu3g08650 AspGDID:ASPL0000105267 COORDS:Chr3_A_fumigatus_Af293:2214642-2217724W, translated using codon table 1 (939 amino acids) Uncharacterized ORF; Putative C1-tetrahydrofolate synthase; transcript up-regulated in conidia exposed to neutrophils	6.04319	8.09	1	6	6	6	939	100.46	7.44482
	Afu5g02410	Afu5g02410 AspGDID:ASPL0000107421 COORDS:Chr5_A_fumigatus_Af293:623486-621886C, translated using codon table 1 (505 amino acids) Uncharacterized ORF; Putative DEAD/DEAH box helicase; predicted gene pair with AFUA_3G08160 (eukaryotic translation initiation factor eIF4A; ATP-dependent RNA helicase, tifA)	6.02159	6.53	1	2	3	3	505	57.4434	6.99072
	Afu7g08590	Afu7g08590 AspGDID:ASPL0000110443 COORDS:Chr7_A_fumigatus_Af293:2004290-2002658C, translated using codon table 1 (523 amino acids) Uncharacterized ORF; Ortholog of <i>Aspergillus fumigatus A1163</i> : AFUB_097740	5.99809	4.97	1	2	2	2	523	57.6011	4.729
	Afu3g12690	glfA AspGDID:ASPL0000105665 COORDS:Chr3_A_fumigatus_Af293:3368002-3366055C, translated using codon table 1 (532 amino acids) Verified ORF; Putative UDP-galactopyranose mutase, enzyme in the first step of galactofuranose biosynthesis; mutant unmasks mannan residues on the cell surface, which is thought to contribute to increased cell adhesion	5.98791	5.64	1	3	3	3	532	59.4418	6.93213
	Afu1g09450	Afu1g09450 AspGDID:ASPL0000102011 COORDS:Chr1_A_fumigatus_Af293:2444258-2442750C, translated using codon table 1 (439 amino acids) Uncharacterized ORF; Ortholog(s) have enzyme regulator activity, guanyl-nucleotide exchange factor activity, translation initiation factor activity and role in regulation of translational initiation	5.95985	7.74	1	2	2	2	439	47.5777	5.98584
	Afu1g04540	Afu1g04540 AspGDID:ASPL0000101622 COORDS:Chr1_A_fumigatus_Af293:1284032-1285205W, translated using codon table 1 (323 amino acids) Uncharacterized ORF; NADH-cytochrome b5 reductase involved in oxidative phosphorylation; hypoxia induced protein; induced by exposure to artemisinin	5.9544	9.6	1	2	2	2	323	36.151	9.0415
	Afu3g13820	Afu3g13820 AspGDID:ASPL0000105775 COORDS:Chr3_A_fumigatus_Af293:3651038-3650223C, translated using codon table 1 (201 amino acids) Uncharacterized ORF; Putative HET-C2 protein; transcript induced by exposure to human airway epithelial cells	5.94397	26.87	1	4	4	5	201	22.1986	6.94678
	Afu6g07620	Afu6g07620 AspGDID:ASPL0000109122 COORDS:Chr6_A_fumigatus_Af293:1731263-1729750C, translated using codon table 1 (437 amino acids) Uncharacterized ORF; GDP-mannose pyrophosphorylase A; repressed by exposure to artemisinin	5.93201	9.84	1	3	3	3	437	48.2561	7.29834
	Afu7g02570	Afu7g02570 AspGDID:ASPL0000110052 COORDS:Chr7_A_fumigatus_Af293:707039-704159C, translated using codon table 1 (892 amino acids) Uncharacterized ORF; Ortholog of <i>A. nidulans FGSC A4</i> : AN9067/tinC, AN2167/hetC, <i>A. fumigatus Af293</i> : Afu2g15840, <i>A. niger CBS 513.88</i> : An15g06140 and <i>A. oryzae RIB40</i> : AO090038000633, AO090012000230	5.85903	7.17	1	4	4	4	892	101.106	5.05908
	Afu6g13370	Afu6g13370 AspGDID:ASPL0000109678 COORDS:Chr6_A_fumigatus_Af293:3394599-3400210W, translated using codon table 1 (1798 amino acids) Uncharacterized ORF; Ortholog(s) have snoRNA binding activity	5.81628	2.84	1	3	3	3	1798	198.873	5.77002
	Afu8g04340	Afu8g04340 AspGDID:ASPL0000110769 COORDS:Chr8_A_fumigatus_Af293:975505-974078C, translated using codon table 1 (412 amino acids) Uncharacterized ORF; Putative cystathionine gamma-lyase; transcript induced by exposure to human airway epithelial cells	5.78736	15.78	1	4	4	4	412	43.628	6.80029
	Afu2g02560	Afu2g02560 AspGDID:ASPL0000103086 COORDS:Chr2_A_fumigatus_Af293:659395-662458W, translated using codon table 1 (916 amino acids) Uncharacterized ORF; Ortholog(s) have role in establishment or maintenance of cell polarity and cytosol localization	5.76085	3.06	1	2	2	2	916	100.615	5.65576
	Afu1g11180	hsp78 AspGDID:ASPL0000102181 COORDS:Chr1_A_fumigatus_Af293:2946736-2944343C, translated using codon table 1 (797 amino acids) Uncharacterized ORF; Heat shock protein/chaperonin; transcript downregulated in response to voriconazole	5.66283	5.77	1	4	4	4	797	88.3298	7.02002
	Afu3g10450	Afu3g10450 AspGDID:ASPL0000105443 COORDS:Chr3_A_fumigatus_Af293:2706092-2708542W, translated using codon table 1 (816 amino acids) Uncharacterized ORF; Has domain(s) with predicted RNA binding activity and role in RNA processing	5.64149	6	1	2	3	3	816	88.462	5.79541
	Afu2g13295	Afu2g13295 AspGDID:ASPL0000362536 COORDS:Chr2_A_fumigatus_Af293:3433790-3435299W, translated using codon table 1 (453 amino acids) Uncharacterized ORF; Ortholog(s) have cytosol, nucleus localization	5.61589	13.25	1	3	3	3	453	49.7017	6.80029
	Afu2g05910	hxkA AspGDID:ASPL0000103414 COORDS:Chr2_A_fumigatus_Af293:1662852-1664600W, translated using codon table 1 (490 amino acids) Verified ORF; Putative hexokinase; protein induced by heat shock	5.58302	7.76	1	2	2	2	490	54.1746	5.17334
	Afu2g11475	Afu2g11475 AspGDID:ASPL0000363557 COORDS:Chr2_A_fumigatus_Af293:2956635-2957821W, translated using codon table 1 (305 amino acids) Uncharacterized ORF; Ortholog(s) have role in endocytosis, establishment or maintenance of actin cytoskeleton polarity, vacuole organization and integral component of Golgi membrane localization	5.46645	7.87	1	2	2	3	305	33.5423	5.2749
	Afu3g09670	Afu3g09670 AspGDID:ASPL0000105365 COORDS:Chr3_A_fumigatus_Af293:2467154-2469301W, translated using codon table 1 (669 amino acids) Uncharacterized ORF; Has domain(s) with predicted sequence-specific DNA binding RNA polymerase II transcription factor activity, zinc ion binding activity, role in regulation of transcription, DNA-templated and nucleus localization	5.46348	3.74	1	2	2	2	669	75.2506	6.58057
	Afu8g00730	Afu8g00730 AspGDID:ASPL0000110513 COORDS:Chr8_A_fumigatus_Af293:171081-172954W, translated using codon table 1 (602 amino acids) Uncharacterized ORF; Ortholog of <i>A. oryzae RIB40</i> : AO090701000613, <i>Neosartorya fischeri NRRL 181</i> : NFIA_094160, <i>Aspergillus wentii</i> : Aspwe1_0035090 and <i>Aspergillus fumigatus A1163</i> : AFUB_085840	5.46147	3.65	1	2	2	2	602	66.6311	9.53955
	Afu2g10980	Afu2g10980 AspGDID:ASPL0000103813 COORDS:Chr2_A_fumigatus_Af293:2823323-2822470C, translated using codon table 1 (182 amino acids) Uncharacterized ORF; Ortholog(s) have GTPase activity, role in Golgi to plasma membrane protein transport, cellular response to drug, protein targeting to vacuole and Golgi apparatus, cytosol, trans-Golgi network localization	5.38916	11.54	1	2	2	3	182	20.1674	4.88135
	Afu1g02890	Afu1g02890 AspGDID:ASPL0000101459 COORDS:Chr1_A_fumigatus_Af293:829952-830818W, translated using codon table 1 (250 amino acids) Uncharacterized ORF; Ortholog(s) have dUTP diphosphatase activity	5.35639	10.4	1	2	2	2	250	26.4869	8.88037
	Afu1g06770	Afu1g06770 AspGDID:ASPL0000101845 COORDS:Chr1_A_fumigatus_Af293:1933600-1932735C, translated using codon table 1 (119 amino acids) Uncharacterized ORF; 40S ribosomal protein S26	5.28558	30.25	1	3	3	3	119	13.4602	10.8726
	Afu7g05470	Afu7g05470 AspGDID:ASPL0000110240 COORDS:Chr7_A_fumigatus_Af293:1320985-1322187W, translated using codon table 1 (352 amino acids) Uncharacterized ORF; Putative electron transfer flavoprotein alpha subunit; transcript induced by exposure to human airway epithelial cells; induced by exposure to artemisinin	5.28264	15.63	1	3	3	3	352	36.6673	6.27783
	Afu2g11440	pup2 AspGDID:ASPL0000103858 COORDS:Chr2_A_fumigatus_Af293:2945654-2946723W, translated using codon table 1 (250 amino acids) Uncharacterized ORF; Putative proteasome component; reacts with rabbit immunosera exposed to A. fumigatus conidia	5.27094	15.2	1	3	3	3	250	27.3116	4.85596
	Afu5g13480	Afu5g13480 AspGDID:ASPL0000108401 COORDS:Chr5_A_fumigatus_Af293:3542030-3540676C, translated using codon table 1 (382 amino acids) Uncharacterized ORF; Ortholog(s) have U1 snRNP, cytosol localization	5.24873	5.5	1	2	2	2	382	43.0539	10.0669
	Afu4g07435	Afu4g07435 AspGDID:ASPL0000106458 COORDS:Chr4_A_fumigatus_Af293:1932665-1931582C, translated using codon table 1 (166 amino acids) Uncharacterized ORF; 60S ribosomal protein L36	5.21758	11.45	1	2	2	2	166	18.9943	11.9126
	Afu4g06820	ecm33 AspGDID:ASPL0000106396 COORDS:Chr4_A_fumigatus_Af293:1762211-1763534W, translated using codon table 1 (398 amino acids) Verified ORF; Putative glycophosphatidylinositol (GPI)-anchored cell wall protein with similarity to S. cerevisiae Ecm33p; mutant conidia display a cell separation defect; hypoxia induced protein	5.1533	5.78	1	2	2	2	398	41.4798	4.98291
	Afu1g02190	rab11 AspGDID:ASPL0000101389 COORDS:Chr1_A_fumigatus_Af293:648599-649525W, translated using codon table 1 (210 amino acids) Uncharacterized ORF; Ras GTPase; hypoxia repressed protein	5.13938	13.81	1	3	3	3	210	23.2808	5.68115
	Afu4g07130	mvd1 AspGDID:ASPL0000106427 COORDS:Chr4_A_fumigatus_Af293:1851690-1852972W, translated using codon table 1 (404 amino acids) Uncharacterized ORF; Diphosphomevalonate decarboxylase; SrbA-regulated during hypoxia	5.08998	8.91	1	2	2	2	404	43.1272	6.01123
	Afu5g13920	wos2 AspGDID:ASPL0000108443 COORDS:Chr5_A_fumigatus_Af293:3643780-3644692W, translated using codon table 1 (201 amino acids) Uncharacterized ORF; Putative Hsp90 binding co-chaperone; reacts with rabbit immunosera exposed to A. fumigatus conidia	5.0729	10.95	1	2	2	2	201	22.1986	4.4751
	Afu4g07845	Afu4g07845 AspGDID:ASPL0000366765 COORDS:Chr4_A_fumigatus_Af293:2048985-2049508W, translated using codon table 1 (80 amino acids) Uncharacterized ORF; Ortholog(s) have cytosol localization	4.9833	20	1	2	2	3	80	9.2782	10.2866
	Afu3g10660	erg13 AspGDID:ASPL0000105464 COORDS:Chr3_A_fumigatus_Af293:2760689-2762268W, translated using codon table 1 (460 amino acids) Uncharacterized ORF; Putative hydroxymethyl glutaryl-coenzyme A synthase with a predicted role in ergosterol biosynthesis; SrbA-regulated during hypoxia	4.97186	6.3	1	2	2	2	460	50.7644	6.55127
	Afu1g10810	Afu1g10810 AspGDID:ASPL0000102144 COORDS:Chr1_A_fumigatus_Af293:2821017-2822416W, translated using codon table 1 (391 amino acids) Uncharacterized ORF; Ortholog(s) have role in calcium ion transport into cytosol and cytosol, plasma membrane localization	4.92673	7.42	1	2	2	2	391	44.1257	6.96143
	Afu4g03930	Afu4g03930 AspGDID:ASPL0000106212 COORDS:Chr4_A_fumigatus_Af293:1103790-1105475W, translated using codon table 1 (526 amino acids) Uncharacterized ORF; Putative cysteine synthase B; transcript induced by exposure to human airway epithelial cells	4.92597	5.89	1	3	3	3	526	58.3164	6.32861
	Afu2g09310	Afu2g09310 AspGDID:ASPL0000103649 COORDS:Chr2_A_fumigatus_Af293:2382162-2382540W, translated using codon table 1 (71 amino acids) Uncharacterized ORF; Has domain(s) with predicted proton-transporting ATP synthase activity, rotational mechanism, proton-transporting ATPase activity, rotational mechanism activity and role in ATP synthesis coupled proton transport	4.91079	30.99	1	2	2	2	71	7.85714	10.4185
	Afu2g14670	Afu2g14670 AspGDID:ASPL0000104181 COORDS:Chr2_A_fumigatus_Af293:3849283-3851093W, translated using codon table 1 (585 amino acids) Uncharacterized ORF; Ortholog(s) have role in ascospore formation, cellular response to caffeine, eukaryotic translation initiation factor 3 complex assembly, gamma-tubulin complex localization	4.87803	5.98	1	2	2	2	585	65.1913	5.26221
	Afu1g15000	Afu1g15000 AspGDID:ASPL0000102567 COORDS:Chr1_A_fumigatus_Af293:4029547-4031693W, translated using codon table 1 (643 amino acids) Uncharacterized ORF; Putative isopropylmalate synthase; transcript highly induced during conidial germination; SrbA-regulated during hypoxia	4.80549	7	1	4	4	4	643	71.1504	5.68115
	Afu1g09800	Afu1g09800 AspGDID:ASPL0000102046 COORDS:Chr1_A_fumigatus_Af293:2543871-2545480W, translated using codon table 1 (394 amino acids) Uncharacterized ORF; Ortholog of S. cerevisiae OLA1; snoRNA Afu-304 encoded within intron 2	4.78995	12.18	1	4	4	4	394	43.452	7.81104
	Afu7g02310	Afu7g02310 AspGDID:ASPL0000110026 COORDS:Chr7_A_fumigatus_Af293:629238-628529C, translated using codon table 1 (217 amino acids) Uncharacterized ORF; Putative adenine phosphoribosyltransferase 1; transcript induced by exposure to human airway epithelial cells; induced by gliotoxin exposure	4.77152	9.22	1	2	2	2	217	23.6063	6.39209
	Afu7g05930	mepB AspGDID:ASPL0000110285 COORDS:Chr7_A_fumigatus_Af293:1452895-1455148W, translated using codon table 1 (716 amino acids) Verified ORF; Putative metallopeptidase with similarity to mammalian thimet oligopeptidases; conidia-enriched protein; transcript induced by exposure to human airway epithelial cells and by growth on BSA as a sole nitrogen source	4.76488	2.93	1	2	2	2	716	81.8584	5.78271
	Afu3g06030	Afu3g06030 AspGDID:ASPL0000105014 COORDS:Chr3_A_fumigatus_Af293:1483778-1482859C, translated using codon table 1 (147 amino acids) Uncharacterized ORF; Ortholog(s) have ubiquitin binding, ubiquitin-protein transferase activity	4.73768	19.73	1	2	2	2	147	16.5113	6.91748
	Afu6g10700	Afu6g10700 AspGDID:ASPL0000109425 COORDS:Chr6_A_fumigatus_Af293:2643846-2644318W, translated using codon table 1 (122 amino acids) Uncharacterized ORF; Ortholog(s) have chaperone binding, unfolded protein binding activity, role in protein refolding and mitochondrial matrix localization	4.73433	18.03	1	2	2	2	122	13.3771	8.1626
	Afu1g09030	Afu1g09030 AspGDID:ASPL0000101969 COORDS:Chr1_A_fumigatus_Af293:2341463-2342225W, translated using codon table 1 (144 amino acids) Uncharacterized ORF; Protein of unknown function; calcium downregulated; transcript up-regulated in conidia exposed to neutrophils	4.71813	16.67	1	2	2	2	144	16.1765	8.04541
	Afu2g07770	rasB AspGDID:ASPL0000103497 COORDS:Chr2_A_fumigatus_Af293:1990828-1991628W, translated using codon table 1 (239 amino acids) Verified ORF; Ras family GTPase protein	4.67366	12.55	1	3	3	3	239	26.4714	8.51416
	Afu3g06530	sC AspGDID:ASPL0000105064 COORDS:Chr3_A_fumigatus_Af293:1618981-1616721C, translated using codon table 1 (574 amino acids) Uncharacterized ORF; Putative ATP sulfurylase; sulfate adenylyltransferase; reacts with rabbit immunosera exposed to A. fumigatus conidia; hypoxia repressed protein	4.66862	3.48	1	2	2	2	574	64.2932	7.06396
	Afu3g03330	Afu3g03330 AspGDID:ASPL0000104852 COORDS:Chr3_A_fumigatus_Af293:891157-889931C, translated using codon table 1 (408 amino acids) Uncharacterized ORF; Has domain(s) with predicted oxidoreductase activity, transferase activity, transferring acyl groups other than amino-acyl groups, zinc ion binding activity and role in oxidation-reduction process	4.64167	8.09	1	3	3	3	408	45.5819	8.1333
	Afu7g04860	Afu7g04860 AspGDID:ASPL0000110178 COORDS:Chr7_A_fumigatus_Af293:1138856-1140089W, translated using codon table 1 (392 amino acids) Uncharacterized ORF; Ortholog(s) have 90S preribosome, nucleolus, spindle localization	4.59529	5.36	1	2	2	2	392	43.3075	8.73389
	Afu7g05950	Afu7g05950 AspGDID:ASPL0000110287 COORDS:Chr7_A_fumigatus_Af293:1457344-1456348C, translated using codon table 1 (139 amino acids) Uncharacterized ORF; Ortholog(s) have calcium ion binding activity and role in actomyosin contractile ring assembly actin filament organization, protein localization to medial cortex, regulation of cell cycle, spore germination	4.57454	17.27	1	2	2	2	139	15.3786	4.58936
	Afu2g08060	lah AspGDID:ASPL0000103526 COORDS:Chr2_A_fumigatus_Af293:2072417-2089263W, translated using codon table 1 (5538 amino acids) Verified ORF; Protein involved in tethering Woronin bodies to septal pore	4.53593	0.63	1	2	2	2	5538	603.364	4.99561
	Afu7g02140	Afu7g02140 AspGDID:ASPL0000110009 COORDS:Chr7_A_fumigatus_Af293:573601-574445W, translated using codon table 1 (133 amino acids) Uncharacterized ORF; 40S ribosomal protein S24	4.53086	15.79	1	2	2	2	133	15.3054	10.7407
	Afu1g03400	Afu1g03400 AspGDID:ASPL0000101510 COORDS:Chr1_A_fumigatus_Af293:991451-988800C, translated using codon table 1 (769 amino acids) Uncharacterized ORF; Ortholog(s) have cytoplasm localization	4.47749	4.68	1	2	2	2	769	85.4021	6.29053
	Afu2g17000	Afu2g17000 AspGDID:ASPL0000104419 COORDS:Chr2_A_fumigatus_Af293:4544466-4551049W, translated using codon table 1 (2173 amino acids) Uncharacterized ORF; Ortholog of <i>A. nidulans FGSC A4</i> : AN5649, AN1674, AN0384, AN1268, AN7262, <i>A. fumigatus Af293</i> : Afu1g01700, Afu4g08730, Afu4g13630, Afu1g10012 and <i>A. niger CBS 513.88</i> : An01g09380, An01g06520, An04g09080, An04g03600	4.46586	3.27	1	4	4	4	2173	224.251	3.99268
	Afu6g10610	Afu6g10610 AspGDID:ASPL0000109416 COORDS:Chr6_A_fumigatus_Af293:2625814-2626707W, translated using codon table 1 (272 amino acids) Uncharacterized ORF; Putative ribose 5-phosphate isomerase A	4.46568	11.76	1	2	2	2	272	28.359	6.25244
	Afu1g16523	Afu1g16523 AspGDID:ASPL0000361786 COORDS:Chr1_A_fumigatus_Af293:4479906-4479286C, translated using codon table 1 (93 amino acids) Uncharacterized ORF; Ortholog(s) have structural constituent of ribosome activity and cytosolic small ribosomal subunit localization	4.46079	31.18	1	3	3	3	93	10.2958	10.1841
	Afu1g02150	Afu1g02150 AspGDID:ASPL0000101385 COORDS:Chr1_A_fumigatus_Af293:639645-637892C, translated using codon table 1 (519 amino acids) Uncharacterized ORF; Ortholog(s) have glycerol-3-phosphate dehydrogenase [NAD+] activity and role in NADH oxidation, cell-abiotic substrate adhesion, glycerol biosynthetic process, intracellular accumulation of glycerol	4.32991	7.51	1	3	3	3	519	56.4221	8.19189
	Afu6g01940	Afu6g01940 AspGDID:ASPL0000108649 COORDS:Chr6_A_fumigatus_Af293:282872-284077W, translated using codon table 1 (317 amino acids) Uncharacterized ORF; Dienelactone hydrolase family protein; transcript up-regulated in conidia exposed to neutrophils	4.32443	5.68	1	2	2	2	317	34.9877	8.5874
	Afu1g04530	Afu1g04530 AspGDID:ASPL0000101621 COORDS:Chr1_A_fumigatus_Af293:1282636-1283216W, translated using codon table 1 (148 amino acids) Uncharacterized ORF; Ribosomal L18ae protein family	4.28047	16.89	1	3	3	3	148	17.3925	10.6968
	Afu6g04430	Afu6g04430 AspGDID:ASPL0000108897 COORDS:Chr6_A_fumigatus_Af293:1013586-1012672C, translated using codon table 1 (228 amino acids) Uncharacterized ORF; Ortholog(s) have acireductone dioxygenase (Ni2+-requiring) activity, role in L-methionine biosynthetic process from methylthioadenosine and cytosol, nucleus localization	4.27218	12.72	1	3	3	3	228	26.3281	6.23975
	Afu4g03760	Afu4g03760 AspGDID:ASPL0000106195 COORDS:Chr4_A_fumigatus_Af293:1054642-1057888W, translated using codon table 1 (1060 amino acids) Uncharacterized ORF; Putative glycine dehydrogenase	4.21513	3.77	1	3	3	3	1060	115.13	7.15186
	Afu8g04810	Afu8g04810 AspGDID:ASPL0000110815 COORDS:Chr8_A_fumigatus_Af293:1104248-1103015C, translated using codon table 1 (336 amino acids) Uncharacterized ORF; Ortholog(s) have role in circadian regulation of gene expression, conidium formation, establishment or maintenance of bipolar cell polarity regulating cell shape and protein phosphorylation, <a href="#GOsection">more</a>	4.21268	8.04	1	2	2	2	336	39.5131	7.31299
	Afu5g11000	Afu5g11000 AspGDID:ASPL0000108160 COORDS:Chr5_A_fumigatus_Af293:2817960-2816944C, translated using codon table 1 (253 amino acids) Uncharacterized ORF; Ortholog(s) have U2 snRNP, cytosol localization	4.21009	11.86	1	2	2	2	253	28.7853	8.29443
	Afu6g12740	Afu6g12740 AspGDID:ASPL0000109617 COORDS:Chr6_A_fumigatus_Af293:3219940-3220875W, translated using codon table 1 (245 amino acids) Uncharacterized ORF; Dienelactone hydrolase family protein	4.1025	7.35	1	2	2	2	245	26.9258	6.63916
	Afu5g01860	Afu5g01860 AspGDID:ASPL0000107366 COORDS:Chr5_A_fumigatus_Af293:473984-473076C, translated using codon table 1 (188 amino acids) Uncharacterized ORF; Ortholog(s) have role in Arp2/3 complex-mediated actin nucleation, actin cortical patch localization, cellular response to drug, endocytosis and establishment of mitochondrion localization, <a href="#GOsection">more</a>	4.04216	22.34	1	2	2	2	188	21.1359	6.80029
	Afu6g02910	argEF AspGDID:ASPL0000108747 COORDS:Chr6_A_fumigatus_Af293:603327-600472C, translated using codon table 1 (906 amino acids) Verified ORF; Mitochondrial bifunctional enzyme with N-acetyl-gamma-glutamyl-phosphate reductase and acetylglutamate kinase activity, catalyzes the second and third step in arginine biosynthesis	4.02115	4.42	1	3	3	3	906	99.3845	8.14795
	Afu3g08640	Afu3g08640 AspGDID:ASPL0000105266 COORDS:Chr3_A_fumigatus_Af293:2213730-2212518C, translated using codon table 1 (340 amino acids) Uncharacterized ORF; Ortholog(s) have sequence-specific DNA binding activity and role in cellular response to drug, cellular response to osmotic stress, translational initiation	3.94681	5.29	1	2	2	2	340	37.6889	6.69775
	Afu4g07210	Afu4g07210 AspGDID:ASPL0000106435 COORDS:Chr4_A_fumigatus_Af293:1872976-1871931C, translated using codon table 1 (327 amino acids) Uncharacterized ORF; Mitochondrial acetolactate synthase small subunit; hypoxia induced protein; SrbA-regulated during hypoxia	3.8249	12.54	1	3	3	4	327	35.5515	6.85889
	Afu5g11290	Afu5g11290 AspGDID:ASPL0000108188 COORDS:Chr5_A_fumigatus_Af293:2892452-2891116C, translated using codon table 1 (364 amino acids) Uncharacterized ORF; Ortholog(s) have D-amino-acid oxidase activity and role in D-alanine metabolic process, D-valine metabolic process	3.71381	6.59	1	2	2	2	364	39.5491	7.91357
	Afu7g03940	Afu7g03940 AspGDID:ASPL0000110089 COORDS:Chr7_A_fumigatus_Af293:885085-887962W, translated using codon table 1 (919 amino acids) Uncharacterized ORF; Ortholog(s) have cytosol localization	3.71192	2.72	1	2	2	2	919	103.104	6.1001
	Afu4g13700	Afu4g13700 AspGDID:ASPL0000107076 COORDS:Chr4_A_fumigatus_Af293:3586027-3588483W, translated using codon table 1 (737 amino acids) Uncharacterized ORF; Ortholog(s) have cytosol localization	3.57581	3.8	1	2	2	2	737	84.4129	7.09326
	Afu5g08130	Afu5g08130 AspGDID:ASPL0000107885 COORDS:Chr5_A_fumigatus_Af293:2058746-2057023C, translated using codon table 1 (478 amino acids) Uncharacterized ORF; Ortholog(s) have P-P-bond-hydrolysis-driven protein transmembrane transporter activity, peptide transporter activity, signal sequence binding activity	3.56833	6.07	1	2	2	2	478	52.1877	8.19189
	Afu1g04550	Afu1g04550 AspGDID:ASPL0000101623 COORDS:Chr1_A_fumigatus_Af293:1287140-1288616W, translated using codon table 1 (309 amino acids) Uncharacterized ORF; Ortholog of <i>A. nidulans FGSC A4</i> : AN10103, <i>A. niger CBS 513.88</i> : An01g03560, <i>Neosartorya fischeri NRRL 181</i> : NFIA_020200, <i>Aspergillus wentii</i> : Aspwe1_0037471 and <i>Aspergillus versicolor</i> : Aspve1_0118735	3.49876	8.74	1	2	2	2	309	34.0082	8.51416
	Afu5g11240	Afu5g11240 AspGDID:ASPL0000108183 COORDS:Chr5_A_fumigatus_Af293:2877011-2875843C, translated using codon table 1 (311 amino acids) Uncharacterized ORF; Ortholog(s) have carbonyl reductase (NADPH) activity, oxidoreductase activity, acting on the aldehyde or oxo group of donors, NAD or NADP as acceptor activity and cytosol, nucleus, ribosome localization	3.4865	13.18	1	2	2	2	311	33.6528	8.98291
	Afu4g14380	Afu4g14380 AspGDID:ASPL0000107143 COORDS:Chr4_A_fumigatus_Af293:3803235-3802361C, translated using codon table 1 (266 amino acids) Verified ORF; Protein of unknown function; transcript downregulated in response to voriconazole	3.4277	10.15	1	2	2	2	266	29.9935	7.86963
	Afu6g10360	Afu6g10360 AspGDID:ASPL0000109391 COORDS:Chr6_A_fumigatus_Af293:2558967-2561997W, translated using codon table 1 (994 amino acids) Uncharacterized ORF; Ortholog of <i>A. nidulans FGSC A4</i> : AN2456, <i>A. niger CBS 513.88</i> : An11g00830, <i>A. oryzae RIB40</i> : AO090023000231, <i>Aspergillus wentii</i> : Aspwe1_0050777 and <i>Aspergillus sydowii</i> : Aspsy1_0141642	3.40419	2.82	1	2	2	2	994	108.858	5.50342
	Afu6g09920	Afu6g09920 AspGDID:ASPL0000109348 COORDS:Chr6_A_fumigatus_Af293:2439681-2441534W, translated using codon table 1 (617 amino acids) Uncharacterized ORF; Ortholog of <i>A. nidulans FGSC A4</i> : AN10946, <i>A. niger CBS 513.88</i> : An11g07970, <i>A. oryzae RIB40</i> : AO090001000626, <i>Neosartorya fischeri NRRL 181</i> : NFIA_055650 and <i>Aspergillus wentii</i> : Aspwe1_0045804	3.37261	5.19	1	3	3	3	617	65.3072	9.56885
	Afu5g13360	Afu5g13360 AspGDID:ASPL0000108389 COORDS:Chr5_A_fumigatus_Af293:3517368-3515148C, translated using codon table 1 (702 amino acids) Uncharacterized ORF; Ortholog(s) have role in cellular response to starvation, cytoplasmic mRNA processing body assembly and deadenylation-independent decapping of nuclear-transcribed mRNA, <a href="#GOsection">more</a>	3.35073	6.13	1	3	3	3	702	76.0323	7.21045
	Afu8g07130	Afu8g07130 AspGDID:ASPL0000111039 COORDS:Chr8_A_fumigatus_Af293:1747018-1747937W, translated using codon table 1 (267 amino acids) Verified ORF; AhpC/TSA family thioredoxin peroxidase; conidia-enriched protein; transcript up-regulated in conidia exposed to neutrophils and to human airway epithelial cells	3.31781	9.74	1	3	3	3	267	29.5877	9.24658
	Afu5g05680	Afu5g05680 AspGDID:ASPL0000107645 COORDS:Chr5_A_fumigatus_Af293:1322763-1324274W, translated using codon table 1 (464 amino acids) Uncharacterized ORF; Ortholog(s) have translation release factor activity, codon specific activity and role in asexual sporulation resulting in formation of a cellular spore, cellular response to nitrogen starvation, cytokinesis, translational termination	3.29885	5.39	1	2	2	2	464	51.8989	6.48096
	Afu5g05490	Afu5g05490 AspGDID:ASPL0000107628 COORDS:Chr5_A_fumigatus_Af293:1274938-1276745W, translated using codon table 1 (474 amino acids) Uncharacterized ORF; Ortholog(s) have cytosol localization	3.28604	9.7	1	3	3	3	474	54.1563	6.43018
	Afu4g12750	Afu4g12750 AspGDID:ASPL0000106981 COORDS:Chr4_A_fumigatus_Af293:3344997-3342675C, translated using codon table 1 (750 amino acids) Uncharacterized ORF; Ortholog(s) have role in deadenylation-dependent decapping of nuclear-transcribed mRNA and cytosol, nucleus localization	3.2609	5.07	1	4	4	4	750	84.8371	6.99072
	Afu3g01110	gua1 AspGDID:ASPL0000104631 COORDS:Chr3_A_fumigatus_Af293:261096-258836C, translated using codon table 1 (539 amino acids) Uncharacterized ORF; Putative GMP synthase ([glutamine-hydrolyzing); Yap1-dependent induction in response to hydrogen peroxide	3.23316	6.31	1	2	2	2	539	59.4337	6.26514
	Afu3g10100	Afu3g10100 AspGDID:ASPL0000105407 COORDS:Chr3_A_fumigatus_Af293:2602320-2600323C, translated using codon table 1 (299 amino acids) Uncharacterized ORF; Ortholog(s) have role in mRNA export from nucleus and nucleus localization	3.14518	11.37	1	3	3	3	299	35.0664	9.49561
	Afu5g05500	Afu5g05500 AspGDID:ASPL0000107629 COORDS:Chr5_A_fumigatus_Af293:1277444-1278887W, translated using codon table 1 (424 amino acids) Uncharacterized ORF; Ortholog(s) have phosphoglycerate dehydrogenase activity, role in serine family amino acid biosynthetic process and cytosol localization	3.08689	13.92	1	3	3	3	424	45.8868	7.00537
	Afu5g02370	Afu5g02370 AspGDID:ASPL0000107417 COORDS:Chr5_A_fumigatus_Af293:611752-609421C, translated using codon table 1 (686 amino acids) Uncharacterized ORF; Vacuolar ATP synthase catalytic subunit A; hypoxia induced protein; putative essential gene; induced by exposure to human airway epithelial cells	3.08537	7.29	1	2	2	2	686	74.865	6.18896
	Afu2g05540	Afu2g05540 AspGDID:ASPL0000103377 COORDS:Chr2_A_fumigatus_Af293:1549075-1546511C, translated using codon table 1 (792 amino acids) Uncharacterized ORF; Ortholog(s) have role in G2/M transition of mitotic cell cycle, mRNA cis splicing, via spliceosome and Prp19 complex, cytosol, spliceosomal complex localization	3.05518	2.9	1	2	2	2	792	88.5345	6.49365
	Afu2g07520	Afu2g07520 AspGDID:ASPL0000363027 COORDS:Chr2_A_fumigatus_Af293:1926201-1928684W, translated using codon table 1 (614 amino acids) Uncharacterized ORF; Ortholog(s) have aminopeptidase activity, epoxide hydrolase activity, role in cellular lipid metabolic process, protein catabolic process and cytosol, extracellular region, nucleus localization	2.92418	5.05	1	2	2	2	614	69.6784	6.21436
	Afu7g02220	Afu7g02220 AspGDID:ASPL0000110017 COORDS:Chr7_A_fumigatus_Af293:593338-594222W, translated using codon table 1 (276 amino acids) Uncharacterized ORF; Ortholog of <i>A. nidulans FGSC A4</i> : AN9091, <i>A. niger CBS 513.88</i> : An12g00440, <i>Aspergillus wentii</i> : Aspwe1_0042339, <i>Aspergillus sydowii</i> : Aspsy1_0120658 and <i>Aspergillus terreus NIH2624</i> : ATET_01854	2.74852	9.06	1	2	2	2	276	30.2838	4.7417
	Afu2g15490	Afu2g15490 AspGDID:ASPL0000104266 COORDS:Chr2_A_fumigatus_Af293:4088650-4086962C, translated using codon table 1 (562 amino acids) Uncharacterized ORF; Ortholog(s) have intracellular localization	2.74568	6.23	1	2	2	3	562	63.1281	5.60498
	Afu8g02840	Afu8g02840 AspGDID:ASPL0000110720 COORDS:Chr8_A_fumigatus_Af293:771371-768813C, translated using codon table 1 (800 amino acids) Uncharacterized ORF; Putative mitochondrial dynamin GTPase with a predicted role in mitochondrial fission	2.73892	2.5	1	2	2	2	800	89.1729	6.65381
	Afu3g10360	Afu3g10360 AspGDID:ASPL0000105434 COORDS:Chr3_A_fumigatus_Af293:2688254-2685337C, translated using codon table 1 (878 amino acids) Uncharacterized ORF; Ortholog(s) have protein transporter activity and role in ascospore formation, intracellular protein transport, protein retention in Golgi apparatus, retrograde transport, endosome to Golgi	2.73731	4.44	1	3	3	3	878	99.6631	5.96045
	Afu5g03690	Afu5g03690 AspGDID:ASPL0000107547 COORDS:Chr5_A_fumigatus_Af293:987794-986454C, translated using codon table 1 (424 amino acids) Uncharacterized ORF; Ortholog(s) have phosphatidylinositol transporter activity	2.6473	5.9	1	2	2	2	424	46.141	4.84326
	Afu2g13010	Afu2g13010 AspGDID:ASPL0000104014 COORDS:Chr2_A_fumigatus_Af293:3338370-3338790W, translated using codon table 1 (79 amino acids) Uncharacterized ORF; Putative cytochrome c oxidase polypeptide; protein level decreases upon heat shock; hypoxia induced protein	2.62429	24.05	1	2	2	2	79	9.48442	8.08936
	Afu4g07260	Afu4g07260 AspGDID:ASPL0000106440 COORDS:Chr4_A_fumigatus_Af293:1883289-1886462W, translated using codon table 1 (987 amino acids) Uncharacterized ORF; Ortholog(s) have role in positive regulation of establishment of bipolar cell polarity regulating cell shape and cell division site, cell tip, cytosol, mitotic spindle pole body, nucleus localization	2.5833	2.53	1	2	2	2	987	109.64	9.1001
	Afu1g13330	Afu1g13330 AspGDID:ASPL0000102401 COORDS:Chr1_A_fumigatus_Af293:3546428-3548027W, translated using codon table 1 (388 amino acids) Uncharacterized ORF; Ortholog(s) have ATP binding, ATPase activity	2.58283	4.9	1	2	2	2	388	43.6466	6.1001
	Afu7g03990	ura6 AspGDID:ASPL0000110094 COORDS:Chr7_A_fumigatus_Af293:896510-895803C, translated using codon table 1 (235 amino acids) Uncharacterized ORF; Uridylate kinase; induced by gliotoxin exposure	2.5685	9.36	1	2	2	2	235	25.5441	5.80811
	Afu7g04500	Afu7g04500 AspGDID:ASPL0000110143 COORDS:Chr7_A_fumigatus_Af293:1026112-1027349W, translated using codon table 1 (305 amino acids) Uncharacterized ORF; ATP phosphoribosyltransferase; role in histidine biosynthesis; no human homolog	2.55478	5.9	1	2	2	2	305	32.4795	6.13818
	Afu3g08970	Afu3g08970 AspGDID:ASPL0000105298 COORDS:Chr3_A_fumigatus_Af293:2291656-2294280W, translated using codon table 1 (746 amino acids) Uncharacterized ORF; Ortholog(s) have role in cellular response to drug	2.54186	2.82	1	2	2	2	746	81.6503	5.42725
	Afu4g09750	Afu4g09750 AspGDID:ASPL0000106689 COORDS:Chr4_A_fumigatus_Af293:2539039-2539733W, translated using codon table 1 (187 amino acids) Uncharacterized ORF; Ortholog(s) have role in aerobic respiration and mitochondrial nucleoid, mitochondrial ribosome localization	2.47537	18.72	1	2	2	2	187	19.7125	8.73389
	Afu2g03580	Afu2g03580 AspGDID:ASPL0000103185 COORDS:Chr2_A_fumigatus_Af293:953968-955580W, translated using codon table 1 (518 amino acids) Uncharacterized ORF; Ortholog(s) have phenylalanine-tRNA ligase activity, role in phenylalanyl-tRNA aminoacylation and cytosol, phenylalanine-tRNA ligase complex localization	2.42577	4.44	1	2	2	2	518	58.509	7.44482
	Afu5g02910	Afu5g02910 AspGDID:ASPL0000107470 COORDS:Chr5_A_fumigatus_Af293:772100-770907C, translated using codon table 1 (354 amino acids) Uncharacterized ORF; NAP family protein	2.40211	3.95	1	2	2	2	354	41.0408	4.50049
	Afu1g05620	Afu1g05620 AspGDID:ASPL0000101730 COORDS:Chr1_A_fumigatus_Af293:1613252-1615558W, translated using codon table 1 (600 amino acids) Uncharacterized ORF; Ortholog(s) have phenylalanine-tRNA ligase activity, role in cellular response to drug, phenylalanyl-tRNA aminoacylation and cytosol, nucleus, phenylalanine-tRNA ligase complex localization	2.39593	7	1	4	4	4	600	67.8031	5.68115
	Afu5g09660	Afu5g09660 AspGDID:ASPL0000108035 COORDS:Chr5_A_fumigatus_Af293:2496656-2494856C, translated using codon table 1 (446 amino acids) Uncharacterized ORF; Ortholog(s) have role in endosomal transport, regulation of cytokinesis, regulation of fungal-type cell wall organization, regulation of vacuole fusion, non-autophagic, vesicle-mediated transport	2.38712	4.71	1	2	2	2	446	50.5191	7.21045
	Afu3g07790	Afu3g07790 AspGDID:ASPL0000105183 COORDS:Chr3_A_fumigatus_Af293:1963894-1965412W, translated using codon table 1 (464 amino acids) Uncharacterized ORF; Argininosuccinate lyase; hypoxia induced protein	2.37809	5.39	1	2	2	2	464	51.8196	6.27783
	Afu2g11940	ade13 AspGDID:ASPL0000103908 COORDS:Chr2_A_fumigatus_Af293:3080820-3078848C, translated using codon table 1 (483 amino acids) Uncharacterized ORF; Adenylosuccinate lyase; reacts with rabbit immunosera exposed to A. fumigatus conidia	2.35389	5.8	1	3	3	3	483	54.6911	6.55127
	Afu2g04710	Afu2g04710 AspGDID:ASPL0000103297 COORDS:Chr2_A_fumigatus_Af293:1288894-1287776C, translated using codon table 1 (217 amino acids) Uncharacterized ORF; Has domain(s) with predicted heme binding activity	2.33117	11.52	1	2	2	2	217	23.8966	5.59229
	Afu5g03560	Afu5g03560 AspGDID:ASPL0000107534 COORDS:Chr5_A_fumigatus_Af293:963324-960949C, translated using codon table 1 (715 amino acids) Uncharacterized ORF; Putative glutamyl-tRNA synthetase; transcript induced by exposure to human airway epithelial cells	2.30782	6.99	1	3	3	3	715	81.3732	7.53271
	Afu3g06760	Afu3g06760 AspGDID:ASPL0000105087 COORDS:Chr3_A_fumigatus_Af293:1678699-1677800C, translated using codon table 1 (158 amino acids) Uncharacterized ORF; Ribosomal protein L37	2.2984	12.03	1	3	3	3	158	17.9121	10.9897
	Afu3g06110	Afu3g06110 AspGDID:ASPL0000105022 COORDS:Chr3_A_fumigatus_Af293:1507370-1509490W, translated using codon table 1 (638 amino acids) Uncharacterized ORF; Has domain(s) with predicted enzyme regulator activity, role in regulation of protein catabolic process and proteasome complex localization	2.28774	2.51	1	2	2	2	638	70.7152	7.15186
	Afu1g15720	Afu1g15720 AspGDID:ASPL0000102635 COORDS:Chr1_A_fumigatus_Af293:4249956-4253073W, translated using codon table 1 (872 amino acids) Uncharacterized ORF; Ortholog(s) have role in cell division and nuclear membrane localization	2.27952	4.13	1	4	4	4	872	96.2482	4.76709
	Afu2g02050	cyp7 AspGDID:ASPL0000103035 COORDS:Chr2_A_fumigatus_Af293:509986-508618C, translated using codon table 1 (373 amino acids) Uncharacterized ORF; Putative peptidyl-prolyl cis-trans isomerase	2.27024	8.58	1	3	3	3	373	41.3168	5.98584
	Afu1g02570	Afu1g02570 AspGDID:ASPL0000101427 COORDS:Chr1_A_fumigatus_Af293:751439-748596C, translated using codon table 1 (947 amino acids) Uncharacterized ORF; Aspartyl-tRNA synthetase; ortholog of <i>A. nidulans</i> AN0314; calcium downregulated	2.26942	2.22	1	2	2	2	947	107.855	6.97607
	Afu1g02980	Afu1g02980 AspGDID:ASPL0000101468 COORDS:Chr1_A_fumigatus_Af293:854826-855623W, translated using codon table 1 (265 amino acids) Uncharacterized ORF; Putative 6-phosphogluconolactonase; calcium downregulated	2.25747	9.81	1	2	2	2	265	28.8198	6.27783
	Afu6g03460	Afu6g03460 AspGDID:ASPL0000108801 COORDS:Chr6_A_fumigatus_Af293:741171-742895W, translated using codon table 1 (574 amino acids) Uncharacterized ORF; Has domain(s) with predicted ATP binding activity	2.19928	5.23	1	3	3	3	574	63.4223	6.13818
	Afu3g08470	Afu3g08470 AspGDID:ASPL0000105250 COORDS:Chr3_A_fumigatus_Af293:2171618-2174019W, translated using codon table 1 (511 amino acids) Verified ORF; Glucose-6-phosphate 1-dehydrogenase	2.17573	3.91	1	2	2	2	511	58.8991	7.00537
	Afu2g10010	Afu2g10010 AspGDID:ASPL0000103716 COORDS:Chr2_A_fumigatus_Af293:2564207-2567853W, translated using codon table 1 (1048 amino acids) Uncharacterized ORF; Ortholog(s) have cytosol, nuclear envelope localization	2.14584	2.29	1	2	2	2	1048	118.882	4.84326
	Afu2g15760	Afu2g15760 AspGDID:ASPL0000104293 COORDS:Chr2_A_fumigatus_Af293:4162600-4165937W, translated using codon table 1 (1033 amino acids) Uncharacterized ORF; Ortholog(s) have ubiquitin activating enzyme activity, role in mRNA export from nucleus, protein ubiquitination and cytosol, nucleus localization	2.13028	4.16	1	2	2	2	1033	115.146	5.24951
	Afu5g12260	tigA AspGDID:ASPL0000108282 COORDS:Chr5_A_fumigatus_Af293:3183118-3184297W, translated using codon table 1 (368 amino acids) Uncharacterized ORF; Putative disulfide isomerase	2.0619	14.13	1	3	3	3	368	40.2289	6.44287
	Afu1g02340	Afu1g02340 AspGDID:ASPL0000101404 COORDS:Chr1_A_fumigatus_Af293:682116-683450W, translated using codon table 1 (444 amino acids) Uncharacterized ORF; Ortholog of <i>A. nidulans FGSC A4</i> : AN0334, <i>A. oryzae RIB40</i> : AO090005000866, <i>Aspergillus wentii</i> : Aspwe1_0169667 and <i>Aspergillus sydowii</i> : Aspsy1_0145773	2.0584	4.73	1	2	2	2	444	50.9571	7.18115
	Afu6g02370	Afu6g02370 AspGDID:ASPL0000108692 COORDS:Chr6_A_fumigatus_Af293:442665-441939C, translated using codon table 1 (169 amino acids) Uncharacterized ORF; Ortholog(s) have structural molecule activity and role in Arp2/3 complex-mediated actin nucleation, actin cortical patch assembly, cellular response to drug, spore germination	1.97426	11.24	1	2	2	2	169	19.5573	7.56201
	Afu4g10780	Afu4g10780 AspGDID:ASPL0000106791 COORDS:Chr4_A_fumigatus_Af293:2806494-2819008W, translated using codon table 1 (4039 amino acids) Uncharacterized ORF; Ortholog(s) have role in mRNA export from nucleus and nucleus localization	1.94067	0.47	1	2	2	3	4039	450.543	4.99561
	Afu3g06610	Afu3g06610 AspGDID:ASPL0000105072 COORDS:Chr3_A_fumigatus_Af293:1639448-1641145W, translated using codon table 1 (508 amino acids) Uncharacterized ORF; Proteasome regulatory particle subunit; transcript induced by exposure to human airway epithelial cells	1.91444	5.91	1	3	3	3	508	58.4077	7.18115
	Afu2g10920	Afu2g10920 AspGDID:ASPL0000103807 COORDS:Chr2_A_fumigatus_Af293:2813917-2812855C, translated using codon table 1 (294 amino acids) Uncharacterized ORF; Putative enoyl-CoA hydratase/isomerase family protein with a predicted role in beta oxidation of fatty acids; transcript up-regulated in conidia exposed to neutrophils	1.88194	5.78	1	2	2	2	294	31.5663	8.55811
	Afu1g08840	Afu1g08840 AspGDID:ASPL0000101950 COORDS:Chr1_A_fumigatus_Af293:2290909-2291935W, translated using codon table 1 (228 amino acids) Uncharacterized ORF; Ortholog(s) have guanylate kinase activity, role in GMP metabolic process and cytoplasm, nucleus localization	1.85	10.09	1	2	2	2	228	25.5231	7.43018
	Afu6g00660	Afu6g00660 AspGDID:ASPL0000108620 COORDS:Chr6_A_fumigatus_Af293:170160-171220W, translated using codon table 1 (322 amino acids) Uncharacterized ORF; Ortholog(s) have role in asperthecin biosynthetic process	1.79113	7.76	1	2	2	2	322	35.7539	5.51611
	Afu5g06500	Afu5g06500 AspGDID:ASPL0000107726 COORDS:Chr5_A_fumigatus_Af293:1587081-1588611W, translated using codon table 1 (447 amino acids) Uncharacterized ORF; Acyl-CoA dehydrogenase family protein with a predicted role in fatty acid beta oxidation; induced by exposure to artemisinin	1.75613	5.15	1	2	2	2	447	49.1848	8.90967
	Afu2g14970	Afu2g14970 AspGDID:ASPL0000104212 COORDS:Chr2_A_fumigatus_Af293:3944757-3943306C, translated using codon table 1 (483 amino acids) Uncharacterized ORF; Gamma-butyrobetaine hydroxylase subfamily protein	1.69969	2.9	1	2	2	2	483	56.6704	8.29443
	Afu8g04800	Afu8g04800 AspGDID:ASPL0000110814 COORDS:Chr8_A_fumigatus_Af293:1101881-1098425C, translated using codon table 1 (1057 amino acids) Uncharacterized ORF; Putative valyl-tRNA synthetase; transcript induced by exposure to human airway epithelial cells	1.69788	2.84	1	3	3	3	1057	119.903	7.18115
	Afu2g12230	Afu2g12230 AspGDID:ASPL0000103937 COORDS:Chr2_A_fumigatus_Af293:3151850-3152676W, translated using codon table 1 (231 amino acids) Uncharacterized ORF; Ortholog(s) have structural constituent of ribosome activity and mitochondrial large ribosomal subunit localization	1.67009	8.23	1	2	2	2	231	25.4293	10.4478
	Afu1g10200	Afu1g10200 AspGDID:ASPL0000102084 COORDS:Chr1_A_fumigatus_Af293:2623423-2625504W, translated using codon table 1 (676 amino acids) Uncharacterized ORF; Ortholog(s) have Prp19 complex, spliceosomal complex localization	1.61143	2.22	1	2	2	2	676	81.9186	6.32861
	Afu1g09280	ptcB AspGDID:ASPL0000101994 COORDS:Chr1_A_fumigatus_Af293:2407312-2409143W, translated using codon table 1 (429 amino acids) Verified ORF; Putative type 2C protein phosphatase (PP2C) involved in dephosphorylation of SakA MAP kinase in response to osmotic stress	0	6.99	1	2	2	2	429	46.5624	4.79248
	Afu1g13100	Afu1g13100 AspGDID:ASPL0000102378 COORDS:Chr1_A_fumigatus_Af293:3473323-3478942W, translated using codon table 1 (1815 amino acids) Uncharacterized ORF; Putative essential gene	0	0.99	1	2	2	2	1815	202.142	5.2876
	Afu1g14120	bfr1 AspGDID:ASPL0000102480 COORDS:Chr1_A_fumigatus_Af293:3774407-3776224W, translated using codon table 1 (510 amino acids) Uncharacterized ORF; Putative nuclear segregation protein	0	4.51	1	2	2	3	510	57.388	9.12939
	Afu4g11390	Afu4g11390 AspGDID:ASPL0000106848 COORDS:Chr4_A_fumigatus_Af293:2987902-2988695W, translated using codon table 1 (158 amino acids) Uncharacterized ORF; Ubiquinol-cytochrome c reductase complex 17 kd protein with a predicted role in oxidative phosphorylation	0	15.19	1	2	2	2	158	17.8838	4.09424
	Afu5g06060	skpA AspGDID:ASPL0000107683 COORDS:Chr5_A_fumigatus_Af293:1441806-1442525W, translated using codon table 1 (158 amino acids) Verified ORF; Putative sulfur metabolism regulator; higher expression in 48 h biofilm vs planktonic cells	0	17.72	1	2	2	2	158	18.1299	4.4751
	Afu5g08270	Afu5g08270 AspGDID:ASPL0000107899 COORDS:Chr5_A_fumigatus_Af293:2100834-2100024C, translated using codon table 1 (244 amino acids) Uncharacterized ORF; Putative HAD superfamily hydrolase; hypoxia repressed protein	0	11.89	1	2	2	2	244	27.343	5.04639
	Afu5g09910	Afu5g09910 AspGDID:ASPL0000108059 COORDS:Chr5_A_fumigatus_Af293:2564144-2563392C, translated using codon table 1 (217 amino acids) Uncharacterized ORF; Putative p-nitroreductase family protein; protein induced by heat shock; Yap1-dependent induction in response to hydrogen peroxide; induced by gliotoxin exposure	0	6.91	1	2	2	2	217	24.2985	5.90967
	Afu6g12180	dprB AspGDID:ASPL0000109563 COORDS:Chr6_A_fumigatus_Af293:3062324-3063738W, translated using codon table 1 (435 amino acids) Verified ORF; Fungal dehydrin-like protein that plays a role in oxidative, osmotic and pH stress responses; conserved DPR motif; cytoplasm and peroxisome localized; calcium and germination downregulated; transcript induced in neutrophil-exposed conidia	0	14.94	1	2	2	4	435	45.506	7.28369
	Afu6g12630	Afu6g12630 AspGDID:ASPL0000109606 COORDS:Chr6_A_fumigatus_Af293:3191249-3194824W, translated using codon table 1 (1127 amino acids) Uncharacterized ORF; Ortholog(s) have aminoacyl-tRNA editing activity, leucine-tRNA ligase activity, role in leucyl-tRNA aminoacylation, regulation of TOR signaling and cytosol localization	0	1.95	1	2	2	2	1127	127.11	6.7417
	Afu7g04700	Afu7g04700 AspGDID:ASPL0000110163 COORDS:Chr7_A_fumigatus_Af293:1082295-1084146W, translated using codon table 1 (525 amino acids) Uncharacterized ORF; Ortholog of <i>A. nidulans FGSC A4</i> : AN3760, <i>A. niger CBS 513.88</i> : An13g01230, <i>A. oryzae RIB40</i> : AO090005000164, <i>Aspergillus wentii</i> : Aspwe1_0170408 and <i>Aspergillus sydowii</i> : Aspsy1_0148937	0	5.33	1	2	2	2	525	58.7036	9.1001
	Afu3g13690	Afu3g13690 AspGDID:ASPL0000105762 COORDS:Chr3_A_fumigatus_Af293:3610635-3612376W, translated using codon table 1 (516 amino acids) Uncharacterized ORF; Ortholog of <i>Neosartorya fischeri NRRL 181</i> : NFIA_063670 and <i>Aspergillus fumigatus A1163</i> : AFUB_035500	0	3.49	1	2	2	2	516	57.3972	7.79639
	Afu2g05250	rfeD AspGDID:ASPL0000103349 COORDS:Chr2_A_fumigatus_Af293:1460163-1458288C, translated using codon table 1 (508 amino acids) Uncharacterized ORF; Putative transcription factor; transcript up-regulated in conidia exposed to neutrophils	0	2.76	1	2	2	3	508	55.8867	9.23193
	Afu5g03320	Afu5g03320 AspGDID:ASPL0000107511 COORDS:Chr5_A_fumigatus_Af293:894808-897390W, translated using codon table 1 (823 amino acids) Uncharacterized ORF; Ortholog(s) have role in cellular response to UV, poly(A)+ mRNA export from nucleus, transcription initiation from RNA polymerase II promoter and nucleus localization	0	3.52	1	3	3	3	823	92.8053	7.69385
	Afu7g03760	stt4 AspGDID:ASPL0000110071 COORDS:Chr7_A_fumigatus_Af293:810473-817010W, translated using codon table 1 (1980 amino acids) Uncharacterized ORF; Putative 1-phosphatidylinositol 4-kinase	0	1.16	1	2	2	2	1980	221.215	6.91748
	Afu6g07640	Afu6g07640 AspGDID:ASPL0000109124 COORDS:Chr6_A_fumigatus_Af293:1735592-1737557W, translated using codon table 1 (604 amino acids) Uncharacterized ORF; Has domain(s) with predicted ATP binding, aminoacyl-tRNA ligase activity, lysine-tRNA ligase activity, nucleic acid binding activity, role in lysyl-tRNA aminoacylation, tRNA aminoacylation for protein translation and cytoplasm localization	0	4.47	1	2	2	3	604	68.9187	6.06201
	Afu7g01840	Afu7g01840 AspGDID:ASPL0000109979 COORDS:Chr7_A_fumigatus_Af293:496331-491364C, translated using codon table 1 (1522 amino acids) Uncharacterized ORF; Ortholog(s) have Golgi apparatus, cell tip, cytoplasmic vesicle, endoplasmic reticulum, plasma membrane localization	0	1.71	1	3	3	3	1522	168.412	6.21436

## Sheet: MpkC GFP OS_30min
Accession	Accession	Description	Score	Coverage	# Proteins	# Unique Peptides	# Peptides	# PSMs	# AAs	MW [kDa]	calc. pI
Afu8g05600	Afu3g06550	Afu3g06550 AspGDID:ASPL0000105066 COORDS:Chr3_A_fumigatus_Af293:1623469-1625008W, translated using codon table 1 (469 amino acids) Uncharacterized ORF; Has domain(s) with predicted phosphatase activity, phosphoserine phosphatase activity and role in L-serine biosynthetic process, metabolic process	103.672	49.89	1	14	14	24	469	51.8419	5.89697
Afu3g09370	Afu5g09100	mpkC AspGDID:ASPL0000107981 COORDS:Chr5_A_fumigatus_Af293:2340794-2342470W, translated using codon table 1 (378 amino acids) Verified ORF; Putative mitogen activated protein kinase (MAPK); involved in the oxidative stress response; transcript abundance increases in response to carbon source and oxidative stress	82.6926	55.82	1	13	16	25	378	43.2801	5.75732
Afu2g11440	Afu8g04270	Afu8g04270 AspGDID:ASPL0000110762 COORDS:Chr8_A_fumigatus_Af293:951209-946188C, translated using codon table 1 (1654 amino acids) Uncharacterized ORF; Ortholog(s) have nucleus localization	65.8276	19.59	1	23	23	27	1654	183.954	5.60498
Afu4g11050	Afu1g05830	Afu1g05830 AspGDID:ASPL0000101752 COORDS:Chr1_A_fumigatus_Af293:1683750-1689635W, translated using codon table 1 (1897 amino acids) Uncharacterized ORF; Ortholog(s) have extracellular region localization	38.0868	13.76	1	16	16	16	1897	210.732	6.04932
	Afu3g11170	Afu3g11170 AspGDID:ASPL0000105515 COORDS:Chr3_A_fumigatus_Af293:2928974-2931529W, translated using codon table 1 (759 amino acids) Uncharacterized ORF; Ortholog(s) have sequence-specific DNA binding activity and role in carotenoid biosynthetic process, circadian rhythm, conidiophore development	30.3354	14.76	1	9	9	12	759	84.1513	6.7124
	Afu4g08770	Afu4g08770 AspGDID:ASPL0000106593 COORDS:Chr4_A_fumigatus_Af293:2278256-2275174C, translated using codon table 1 (993 amino acids) Uncharacterized ORF; Has domain(s) with predicted microtubule binding activity	27.2518	8.56	1	7	7	8	993	110.14	6.85889
	Afu3g09370	Afu3g09370 AspGDID:ASPL0000105335 COORDS:Chr3_A_fumigatus_Af293:2373335-2369233C, translated using codon table 1 (1271 amino acids) Uncharacterized ORF; Ortholog(s) have role in establishment of cell polarity, establishment of nucleus localization, microtubule nucleation by spindle pole body, mitotic sister chromatid segregation	26.3196	9.91	1	10	10	12	1271	146.999	6.81494
	Afu1g14680	Afu1g14680 AspGDID:ASPL0000102535 COORDS:Chr1_A_fumigatus_Af293:3922838-3928333W, translated using codon table 1 (1747 amino acids) Uncharacterized ORF; Ortholog(s) have DNA binding activity and cytosol, nucleus localization	24.0264	8.3	1	10	10	10	1747	193.169	6.21436
	Afu4g11160	Afu4g11160 AspGDID:ASPL0000106825 COORDS:Chr4_A_fumigatus_Af293:2915695-2914767C, translated using codon table 1 (258 amino acids) Uncharacterized ORF; Ortholog(s) have role in cellular protein localization, regulation of exit from mitosis, regulation of mitotic sister chromatid segregation, spindle pole body duplication	19.9043	31.78	1	6	6	7	258	28.4062	5.36377
	Afu5g03820	Afu5g03820 AspGDID:ASPL0000107560 COORDS:Chr5_A_fumigatus_Af293:1029110-1026612C, translated using codon table 1 (832 amino acids) Uncharacterized ORF; Ortholog(s) have role in cell septum assembly, phialide development and spindle pole body localization	17.9693	14.18	1	11	11	11	832	93.4337	4.97021
	Afu7g01920	Afu7g01920 AspGDID:ASPL0000109987 COORDS:Chr7_A_fumigatus_Af293:514850-518697W, translated using codon table 1 (1255 amino acids) Uncharacterized ORF; Ortholog(s) have DNA binding, DNA-directed RNA polymerase activity, RNA binding activity and role in chromatin silencing by small RNA, transcription from RNA polymerase II promoter	16.7461	11.39	1	13	13	13	1255	141.834	6.60986
	Afu6g04660	Afu6g04660 AspGDID:ASPL0000108920 COORDS:Chr6_A_fumigatus_Af293:1086724-1086108C, translated using codon table 1 (180 amino acids) Uncharacterized ORF; Ortholog(s) have role in chromatin silencing at centromere, mitotic sister chromatid segregation, pericentric heterochromatin assembly, protein localization to kinetochore	14.3821	28.89	1	4	4	5	180	19.7146	11.1655
	Afu6g08580	fkbp4 AspGDID:ASPL0000109214 COORDS:Chr6_A_fumigatus_Af293:2030676-2032327W, translated using codon table 1 (489 amino acids) Uncharacterized ORF; Putative FK506-binding protein (FKBP)-type peptidyl-prolyl cis-trans isomerase	13.4727	11.86	1	3	3	4	489	53.0452	4.55127
	Afu4g04350	Afu4g04350 AspGDID:ASPL0000106252 COORDS:Chr4_A_fumigatus_Af293:1231191-1235612W, translated using codon table 1 (1418 amino acids) Uncharacterized ORF; Has domain(s) with predicted nucleoside-triphosphatase activity, nucleotide binding, pre-mRNA intronic binding activity, role in mRNA splicing, via spliceosome and spliceosomal complex localization	12.9297	5.08	1	6	6	6	1418	161.396	6.31592
	Afu2g07960	Afu2g07960 AspGDID:ASPL0000103516 COORDS:Chr2_A_fumigatus_Af293:2038888-2047447W, translated using codon table 1 (2674 amino acids) Uncharacterized ORF; Ortholog(s) have role in regulation of translational elongation and cytosolic ribosome, extracellular region, mitochondrion localization	12.5433	4.6	1	8	8	9	2674	291.954	5.85889
	Afu6g08960	pre9 AspGDID:ASPL0000109252 COORDS:Chr6_A_fumigatus_Af293:2134144-2133139C, translated using codon table 1 (255 amino acids) Uncharacterized ORF; Putative proteasome component	11.131	23.14	1	4	4	4	255	28.1882	6.15088
	Afu4g10240	Afu4g10240 AspGDID:ASPL0000106738 COORDS:Chr4_A_fumigatus_Af293:2679454-2679977W, translated using codon table 1 (116 amino acids) Uncharacterized ORF; Ortholog(s) have mRNA binding activity and role in cellular response to nitrogen starvation, mRNA splicing, via spliceosome, negative regulation of G0 to G1 transition	10.5868	34.48	1	3	3	3	116	12.831	11.312
	Afu6g06880	Afu6g06880 AspGDID:ASPL0000109050 COORDS:Chr6_A_fumigatus_Af293:1518884-1517287C, translated using codon table 1 (459 amino acids) Uncharacterized ORF; Ortholog(s) have double-stranded DNA binding, histone binding activity	10.4146	17.86	1	5	5	5	459	50.1145	4.70361
	Afu5g11000	Afu5g11000 AspGDID:ASPL0000108160 COORDS:Chr5_A_fumigatus_Af293:2817960-2816944C, translated using codon table 1 (253 amino acids) Uncharacterized ORF; Ortholog(s) have U2 snRNP, cytosol localization	9.79544	22.13	1	4	4	5	253	28.7853	8.29443
	Afu4g04550	Afu4g04550 AspGDID:ASPL0000106273 COORDS:Chr4_A_fumigatus_Af293:1282186-1283190W, translated using codon table 1 (204 amino acids) Uncharacterized ORF; Putative phosphoribosyltransferase; protein induced by hydrogen peroxide	9.35167	16.67	1	2	2	2	204	23.1709	5.32568
	Afu5g13360	Afu5g13360 AspGDID:ASPL0000108389 COORDS:Chr5_A_fumigatus_Af293:3517368-3515148C, translated using codon table 1 (702 amino acids) Uncharacterized ORF; Ortholog(s) have role in cellular response to starvation, cytoplasmic mRNA processing body assembly and deadenylation-independent decapping of nuclear-transcribed mRNA, <a href="#GOsection">more</a>	8.92509	8.83	1	3	3	3	702	76.0323	7.21045
	Afu4g13720	mpkA AspGDID:ASPL0000107078 COORDS:Chr4_A_fumigatus_Af293:3591547-3593138W, translated using codon table 1 (424 amino acids) Verified ORF; Mitogen-activated protein kinase; activated by phosphorylation; role in cell wall signaling and the oxidative stress response; mpkA(p)-lacZ expression increased by cell wall disturbing compounds; required for adaptation to iron starvation	8.85866	9.67	1	1	3	3	424	48.4352	5.88428
	Afu2g03810	hosA AspGDID:ASPL0000103207 COORDS:Chr2_A_fumigatus_Af293:1012691-1011228C, translated using codon table 1 (487 amino acids) Uncharacterized ORF; Putative histone deacetylase	8.27498	11.7	1	3	3	3	487	54.3098	6.13818
	Afu6g12400	fks1 AspGDID:ASPL0000109584 COORDS:Chr6_A_fumigatus_Af293:3132292-3126474C, translated using codon table 1 (1904 amino acids) Verified ORF; Putative 1,3-beta-glucan synthase catalytic subunit, major subunit of glucan synthase; predicted transmembrane protein; essential	8.17657	3.73	1	4	4	4	1904	217.994	8.14795
	Afu1g15460	Afu1g15460 AspGDID:ASPL0000102611 COORDS:Chr1_A_fumigatus_Af293:4176314-4173471C, translated using codon table 1 (866 amino acids) Uncharacterized ORF; Ortholog of <i>A. nidulans FGSC A4</i> : AN0892, <i>A. niger CBS 513.88</i> : An01g13900, <i>A. oryzae RIB40</i> : AO090005001665, <i>Aspergillus wentii</i> : Aspwe1_0027562 and <i>Aspergillus sydowii</i> : Aspsy1_0138433	7.8557	4.39	1	2	2	2	866	95.2598	9.61279
	Afu1g04950	glcA AspGDID:ASPL0000101664 COORDS:Chr1_A_fumigatus_Af293:1412013-1410732C, translated using codon table 1 (323 amino acids) Uncharacterized ORF; Ortholog(s) have protein serine/threonine phosphatase activity	6.30474	12.69	1	3	3	3	323	37.0616	5.78271
	Afu3g08040	Afu3g08040 AspGDID:ASPL0000105207 COORDS:Chr3_A_fumigatus_Af293:2056232-2056824W, translated using codon table 1 (148 amino acids) Uncharacterized ORF; Ortholog(s) have DNA-directed RNA polymerase activity, role in regulation of cytokinetic cell separation by regulation of transcription from RNA polymerase II promoter, transcription from RNA polymerase II promoter and nucleus localization	5.38115	23.65	1	3	3	3	148	16.8217	5.61768
	Afu6g03460	Afu6g03460 AspGDID:ASPL0000108801 COORDS:Chr6_A_fumigatus_Af293:741171-742895W, translated using codon table 1 (574 amino acids) Uncharacterized ORF; Has domain(s) with predicted ATP binding activity	5.32734	6.27	1	3	3	3	574	63.4223	6.13818
	Afu8g05600	Afu8g05600 AspGDID:ASPL0000110889 COORDS:Chr8_A_fumigatus_Af293:1312489-1312126C, translated using codon table 1 (83 amino acids) Uncharacterized ORF; Ortholog of <i>A. nidulans FGSC A4</i> : AN1549, <i>A. niger CBS 513.88</i> : An16g07080, <i>A. oryzae RIB40</i> : AO090005000583, <i>Aspergillus wentii</i> : Aspwe1_0187131 and <i>Aspergillus sydowii</i> : Aspsy1_0086712	5.23375	40.96	1	3	3	3	83	9.2825	9.979
	Afu3g09280	Afu3g09280 AspGDID:ASPL0000105325 COORDS:Chr3_A_fumigatus_Af293:2354001-2355185W, translated using codon table 1 (308 amino acids) Uncharacterized ORF; Has domain(s) with predicted ribosome binding, translation initiation factor activity, role in regulation of translational initiation and eukaryotic translation initiation factor 3 complex localization	5.23209	8.44	1	2	2	2	308	34.3175	5.26221
	Afu2g03030	prp8 AspGDID:ASPL0000103132 COORDS:Chr2_A_fumigatus_Af293:787177-777614C, translated using codon table 1 (3170 amino acids) Verified ORF; Putative pre-mRNA splicing factor; intein-containing protein, inteins are protein intervening sequences that can self-excise through protein splicing	4.74634	2.74	1	8	8	8	3170	364.449	8.06006
	Afu7g05870	pre8 AspGDID:ASPL0000110279 COORDS:Chr7_A_fumigatus_Af293:1438165-1439254W, translated using codon table 1 (282 amino acids) Uncharacterized ORF; Putative proteasome subunit; immunoreactive protein; reacts with rabbit immunosera exposed to A. fumigatus conidia	4.28531	14.18	1	2	2	2	282	30.4438	5.5542
	Afu1g15620	helA AspGDID:ASPL0000102625 COORDS:Chr1_A_fumigatus_Af293:4219329-4221360W, translated using codon table 1 (655 amino acids) Uncharacterized ORF; Putative DEAD box RNA helicase; protein induced by heat shock	4.03271	8.4	1	5	5	5	655	73.8855	9.86182
	Afu5g09250	Afu5g09250 AspGDID:ASPL0000107994 COORDS:Chr5_A_fumigatus_Af293:2380881-2384038W, translated using codon table 1 (980 amino acids) Uncharacterized ORF; Ortholog(s) have cytosol localization	3.63366	1.94	1	2	2	2	980	108.614	6.29053
	Afu2g13090	Afu2g13090 AspGDID:ASPL0000104023 COORDS:Chr2_A_fumigatus_Af293:3361544-3362710W, translated using codon table 1 (336 amino acids) Uncharacterized ORF; Ortholog(s) have DNA binding, RNA polymerase II activity, RNA-directed RNA polymerase activity, role in response to drug, termination of RNA polymerase II transcription and DNA-directed RNA polymerase II, core complex, cytosol localization	3.57846	7.74	1	2	2	2	336	36.7777	4.66553
	Afu6g08810	Afu6g08810 AspGDID:ASPL0000109237 COORDS:Chr6_A_fumigatus_Af293:2088713-2087744C, translated using codon table 1 (285 amino acids) Uncharacterized ORF; Ortholog(s) have role in ascospore formation, mitochondrial respiratory chain complex I assembly, programmed cell death and mitochondrion, plasma membrane localization	3.17783	8.42	1	2	2	2	285	32.5615	8.29443
	Afu5g05500	Afu5g05500 AspGDID:ASPL0000107629 COORDS:Chr5_A_fumigatus_Af293:1277444-1278887W, translated using codon table 1 (424 amino acids) Uncharacterized ORF; Ortholog(s) have phosphoglycerate dehydrogenase activity, role in serine family amino acid biosynthetic process and cytosol localization	2.86293	6.13	1	2	2	2	424	45.8868	7.00537
	Afu3g04310	Afu3g04310 AspGDID:ASPL0000104947 COORDS:Chr3_A_fumigatus_Af293:1232902-1235652W, translated using codon table 1 (857 amino acids) Uncharacterized ORF; Ortholog(s) have cell division site, cytosol, mitotic spindle pole body, nucleus localization	2.79274	4.55	1	3	3	3	857	93.2563	7.41553
	Afu6g13410	Afu6g13410 AspGDID:ASPL0000109682 COORDS:Chr6_A_fumigatus_Af293:3414441-3410327C, translated using codon table 1 (1225 amino acids) Uncharacterized ORF; Ortholog(s) have U2 snRNP localization	2.69314	6.69	1	5	5	5	1225	135.115	5.21143
	Afu7g03740	cyp51B AspGDID:ASPL0000110069 COORDS:Chr7_A_fumigatus_Af293:806031-804301C, translated using codon table 1 (524 amino acids) Verified ORF; Putative 14-alpha demethylase with a predicted role in ergosterol biosynthesis; transcript upregulated in response to amphotericin B; SrbA-regulated during hypoxia	2.68439	4.58	1	2	2	2	524	58.8932	7.75244
	Afu3g07480	Afu3g07480 AspGDID:ASPL0000105155 COORDS:Chr3_A_fumigatus_Af293:1875540-1878141W, translated using codon table 1 (722 amino acids) Uncharacterized ORF; Ortholog(s) have nucleus localization	2.3272	2.77	1	2	2	2	722	80.9236	9.81787
	Afu1g02340	Afu1g02340 AspGDID:ASPL0000101404 COORDS:Chr1_A_fumigatus_Af293:682116-683450W, translated using codon table 1 (444 amino acids) Uncharacterized ORF; Ortholog of <i>A. nidulans FGSC A4</i> : AN0334, <i>A. oryzae RIB40</i> : AO090005000866, <i>Aspergillus wentii</i> : Aspwe1_0169667 and <i>Aspergillus sydowii</i> : Aspsy1_0145773	1.68987	5.63	1	1	3	3	444	50.9571	7.18115
	Afu6g11890	Afu6g11890 AspGDID:ASPL0000109535 COORDS:Chr6_A_fumigatus_Af293:2972392-2969433C, translated using codon table 1 (930 amino acids) Uncharacterized ORF; Putative dynamin GTPase	1.6454	3.66	1	2	2	2	930	104.337	6.82959
Afu3g06550	Afu5g07180	Afu5g07180 AspGDID:ASPL0000107793 COORDS:Chr5_A_fumigatus_Af293:1781990-1789479W, translated using codon table 1 (2473 amino acids) Uncharacterized ORF; Ortholog(s) have nucleus localization	274.413	32.83	1	62	62	87	2473	274.127	8.17725
Afu5g09100	Afu3g09620	Afu3g09620 AspGDID:ASPL0000105360 COORDS:Chr3_A_fumigatus_Af293:2444571-2447761W, translated using codon table 1 (1003 amino acids) Uncharacterized ORF; Has domain(s) with predicted nucleic acid binding, nucleotide binding activity	250.323	48.85	1	32	32	56	1003	110.346	6.44287
Afu2g13860	Afu5g03160	Afu5g03160 AspGDID:ASPL0000107495 COORDS:Chr5_A_fumigatus_Af293:857006-860414W, translated using codon table 1 (1092 amino acids) Uncharacterized ORF; Has domain(s) with predicted ATP binding, protein kinase activity, protein tyrosine kinase activity, transferase activity, transferring phosphorus-containing groups activity and role in protein phosphorylation	174.497	40.84	1	34	34	51	1092	124.493	10.3452
Afu2g07960	Afu3g08200	ams1 AspGDID:ASPL0000105223 COORDS:Chr3_A_fumigatus_Af293:2103989-2100561C, translated using codon table 1 (1088 amino acids) Verified ORF; Putative Class IIC alpha-mannosidase with a predicted role in oligosaccharide catabolism and N-glycan processing	140.501	42.65	1	33	33	42	1088	123.713	6.26514
Afu8g04270	Afu1g14220	nopA AspGDID:ASPL0000102490 COORDS:Chr1_A_fumigatus_Af293:3799657-3798472C, translated using codon table 1 (312 amino acids) Verified ORF; Nucleolar protein	132.439	66.67	1	18	18	53	312	32.5521	10.2866
Afu6g08580	Afu5g08712	Afu5g08712 AspGDID:ASPL0000364076 COORDS:Chr5_A_fumigatus_Af293:2216260-2220639W, translated using codon table 1 (1305 amino acids) Uncharacterized ORF; Ortholog of <i>A. nidulans FGSC A4</i> : AN4705, <i>A. niger CBS 513.88</i> : An07g04770, <i>A. oryzae RIB40</i> : AO090020000431, <i>Aspergillus wentii</i> : Aspwe1_0035214 and <i>Aspergillus sydowii</i> : Aspsy1_0155251	130.953	36.48	1	33	33	40	1305	140.552	5.21143
Afu4g11160	Afu1g03010	Afu1g03010 AspGDID:ASPL0000101471 COORDS:Chr1_A_fumigatus_Af293:869019-866374C, translated using codon table 1 (881 amino acids) Uncharacterized ORF; Ortholog(s) have U2-type spliceosomal complex localization	129.158	31.78	1	24	24	38	881	100.781	9.94971
Afu4g08770	Afu3g05820	Afu3g05820 AspGDID:ASPL0000104995 COORDS:Chr3_A_fumigatus_Af293:1422936-1420087C, translated using codon table 1 (838 amino acids) Uncharacterized ORF; ZZ type zinc finger domain protein, putative fungal specific transcription factor; transcript up-regulated in conidia exposed to neutrophils	121.6	45.7	1	23	23	34	838	91.8908	5.24951
Afu1g12250	Afu2g13160	Afu2g13160 AspGDID:ASPL0000104030 COORDS:Chr2_A_fumigatus_Af293:3385203-3387371W, translated using codon table 1 (687 amino acids) Uncharacterized ORF; Ortholog of <i>A. nidulans FGSC A4</i> : AN6241, <i>A. niger CBS 513.88</i> : An02g01890, <i>A. oryzae RIB40</i> : AO090026000276, <i>Aspergillus wentii</i> : Aspwe1_0663843 and <i>Aspergillus sydowii</i> : Aspsy1_0151393	121.488	49.05	1	24	24	35	687	76.3974	6.69775
Afu4g04550	Afu1g07440	hsp70 AspGDID:ASPL0000101909 COORDS:Chr1_A_fumigatus_Af293:2102587-2104621W, translated using codon table 1 (638 amino acids) Verified ORF; Molecular chaperone; conidia-enriched protein	119.731	50.78	1	23	24	34	638	69.6176	5.17334
Afu1g04950	Afu5g07240	Afu5g07240 AspGDID:ASPL0000107798 COORDS:Chr5_A_fumigatus_Af293:1801377-1803320W, translated using codon table 1 (647 amino acids) Uncharacterized ORF; Has domain(s) with predicted nucleic acid binding activity	117.879	41.27	1	24	24	33	647	71.0997	5.35107
Afu4g10240	Afu1g07020	Afu1g07020 AspGDID:ASPL0000101869 COORDS:Chr1_A_fumigatus_Af293:1998734-1997177C, translated using codon table 1 (438 amino acids) Uncharacterized ORF; Ortholog(s) have role in cytokinesis checkpoint, positive regulation of septation initiation signaling, regulation of phosphorylation of RNA polymerase II C-terminal domain	104.624	52.51	1	19	19	33	438	50.3497	8.27979
Afu6g08960	Afu5g08750	Afu5g08750 AspGDID:ASPL0000107946 COORDS:Chr5_A_fumigatus_Af293:2232332-2234414W, translated using codon table 1 (674 amino acids) Uncharacterized ORF; Ortholog of <i>A. nidulans FGSC A4</i> : AN4698/SPA3, <i>A. niger CBS 513.88</i> : An07g04700, <i>Aspergillus wentii</i> : Aspwe1_0278209, <i>Aspergillus sydowii</i> : Aspsy1_0155406 and <i>Aspergillus terreus NIH2624</i> : ATET_06591	101.586	37.98	1	21	21	27	674	76.9971	9.77393
Afu2g03810	Afu2g13530	Afu2g13530 AspGDID:ASPL0000104068 COORDS:Chr2_A_fumigatus_Af293:3518148-3521066W, translated using codon table 1 (839 amino acids) Verified ORF; Putative translation elongation factor EF-2 subunit; protein abundant in conidia; protein induced by heat shock	98.3458	41.24	1	23	24	29	839	93.1394	6.96143
Afu4g10010	Afu4g07660	ded1 AspGDID:ASPL0000106481 COORDS:Chr4_A_fumigatus_Af293:1990592-1992696W, translated using codon table 1 (674 amino acids) Uncharacterized ORF; ATP-dependent RNA helicase	96.1497	59.94	1	28	28	31	674	72.0459	8.95361
Afu4g13720	Afu2g13480	Afu2g13480 AspGDID:ASPL0000104063 COORDS:Chr2_A_fumigatus_Af293:3491973-3494492W, translated using codon table 1 (839 amino acids) Uncharacterized ORF; Ortholog of <i>A. nidulans FGSC A4</i> : AN10799, <i>A. niger CBS 513.88</i> : An02g02390, <i>A. oryzae RIB40</i> : AO090026000326, <i>Aspergillus wentii</i> : Aspwe1_0045443 and <i>Aspergillus sydowii</i> : Aspsy1_0151451	92.9965	33.73	1	23	23	33	839	94.3821	8.74854
Afu6g04660	Afu5g09010	Afu5g09010 AspGDID:ASPL0000107972 COORDS:Chr5_A_fumigatus_Af293:2314843-2316871W, translated using codon table 1 (609 amino acids) Uncharacterized ORF; Ortholog of <i>A. nidulans FGSC A4</i> : AN4676, <i>A. niger CBS 513.88</i> : An07g04120, <i>A. oryzae RIB40</i> : AO090020000473, <i>Aspergillus sydowii</i> : Aspsy1_0059438 and <i>Aspergillus terreus NIH2624</i> : ATET_06565	91.6876	42.69	1	25	25	32	609	72.4277	8.99756
Afu3g11170	Afu5g05710	Afu5g05710 AspGDID:ASPL0000107648 COORDS:Chr5_A_fumigatus_Af293:1330422-1332169W, translated using codon table 1 (487 amino acids) Uncharacterized ORF; Ortholog(s) have pseudouridine synthase activity	90.1941	38.4	1	17	17	23	487	54.6913	8.5874
Afu4g10050	Afu4g07160	Afu4g07160 AspGDID:ASPL0000106430 COORDS:Chr4_A_fumigatus_Af293:1858924-1862471W, translated using codon table 1 (1082 amino acids) Uncharacterized ORF; Ortholog(s) have role in regulation of circadian rhythm and TRAMP complex localization	89.6719	29.11	1	28	28	33	1082	122.544	6.03662
Afu4g08110	Afu5g03120	Afu5g03120 AspGDID:ASPL0000107491 COORDS:Chr5_A_fumigatus_Af293:846908-842554C, translated using codon table 1 (1418 amino acids) Uncharacterized ORF; Ortholog(s) have 5'-3' exoribonuclease activity, magnesium ion binding activity and cytoplasmic mRNA processing body, cytoplasmic stress granule, cytosol localization	87.1203	28.49	1	31	31	34	1418	159.853	7.06396
Afu7g05870	Afu3g09080	Afu3g09080 AspGDID:ASPL0000105307 COORDS:Chr3_A_fumigatus_Af293:2315880-2313896C, translated using codon table 1 (586 amino acids) Uncharacterized ORF; Ortholog(s) have nucleus localization	82.7256	43.69	1	18	18	21	586	65.2513	9.31982
Afu1g14680	Afu1g06390	tef1 AspGDID:ASPL0000101807 COORDS:Chr1_A_fumigatus_Af293:1831593-1833461W, translated using codon table 1 (494 amino acids) Verified ORF; Putative translation elongation factor EF-1 alpha subunit; protein abundant in conidia; protein induced by heat shock	82.3313	42.71	1	15	15	21	494	53.8089	9.1001
Afu3g11330	Afu8g03930	hscA AspGDID:ASPL0000110728 COORDS:Chr8_A_fumigatus_Af293:839316-841607W, translated using codon table 1 (614 amino acids) Verified ORF; Putative Hsp70 chaperone; Yap1-dependent induction in response to hydrogen peroxide; hypoxia induced protein	81.1841	39.9	1	20	20	26	614	66.9316	5.38916
Afu5g05500	Afu1g02550	Afu1g02550 AspGDID:ASPL0000101425 COORDS:Chr1_A_fumigatus_Af293:746335-744583C, translated using codon table 1 (448 amino acids) Uncharacterized ORF; Tubulin alpha-1 subunit; gene pair with AFUA_2G14990 (tubulin alpha-2 subunit)	80.401	49.33	1	15	17	24	448	49.9932	5.09717
Afu4g12870	Afu8g04730	Afu8g04730 AspGDID:ASPL0000110807 COORDS:Chr8_A_fumigatus_Af293:1078214-1075934C, translated using codon table 1 (728 amino acids) Uncharacterized ORF; Oligopeptidase family protein	78.0547	39.42	1	20	20	25	728	79.9422	6.15088
Afu5g09910	Afu2g09290	hsp60 AspGDID:ASPL0000103647 COORDS:Chr2_A_fumigatus_Af293:2378663-2376729C, translated using codon table 1 (587 amino acids) Verified ORF; Putative antigenic mitochondrial protein; reacts with rabbit immunosera exposed to A. fumigatus conidia; hypoxia induced protein	77.1475	45.49	1	20	20	25	587	61.9117	5.64307
Afu5g10640	Afu2g12130	Afu2g12130 AspGDID:ASPL0000103927 COORDS:Chr2_A_fumigatus_Af293:3116220-3115437C, translated using codon table 1 (240 amino acids) Uncharacterized ORF; Ortholog(s) have cytosol, nucleus localization	77.1013	51.25	1	11	11	23	240	27.3773	5.18604
Afu4g10730	Afu2g12520	Afu2g12520 AspGDID:ASPL0000103966 COORDS:Chr2_A_fumigatus_Af293:3215341-3219468W, translated using codon table 1 (1045 amino acids) Uncharacterized ORF; Ortholog of <i>A. nidulans FGSC A4</i> : AN6280, <i>A. niger CBS 513.88</i> : An02g04750, <i>A. oryzae RIB40</i> : AO090026000847, <i>Aspergillus wentii</i> : Aspwe1_0044488 and <i>Aspergillus sydowii</i> : Aspsy1_0150855	77.0878	27.66	1	21	21	27	1045	113.109	9.77393
Afu5g11930	Afu1g10350	pgkA AspGDID:ASPL0000102099 COORDS:Chr1_A_fumigatus_Af293:2666254-2667669W, translated using codon table 1 (417 amino acids) Verified ORF; Putative phosphoglycerate kinase; reacts with rabbit immunosera exposed to conidia; hypoxia induced protein; transcript up-regulated in conidia exposed to neutrophils; induced by gliotoxin exposure	76.5195	54.44	1	23	23	29	417	44.7338	6.7417
Afu1g06810	Afu1g17000	Afu1g17000 AspGDID:ASPL0000102765 COORDS:Chr1_A_fumigatus_Af293:4639817-4640623W, translated using codon table 1 (268 amino acids) Uncharacterized ORF; Ortholog of <i>A. nidulans FGSC A4</i> : AN0631, <i>A. niger CBS 513.88</i> : An01g09850, <i>A. oryzae RIB40</i> : AO090005000975, <i>Aspergillus wentii</i> : Aspwe1_0068188 and <i>Aspergillus sydowii</i> : Aspsy1_0041402	76.4949	58.96	1	10	10	20	268	28.6926	9.67139
Afu3g09280	Afu3g09600	sik1 AspGDID:ASPL0000105358 COORDS:Chr3_A_fumigatus_Af293:2440680-2442368W, translated using codon table 1 (522 amino acids) Uncharacterized ORF; Ortholog(s) have role in rRNA processing and 90S preribosome, box C/D snoRNP complex, small-subunit processome localization	76.126	39.27	1	16	16	24	522	58.1594	9.01221
Afu1g10810	Afu6g04740	act1 AspGDID:ASPL0000108928 COORDS:Chr6_A_fumigatus_Af293:1114434-1113100C, translated using codon table 1 (393 amino acids) Verified ORF; Actin	74.6481	48.85	1	13	13	17	393	43.8651	6.27783
Afu2g03030	Afu1g07280	Afu1g07280 AspGDID:ASPL0000101895 COORDS:Chr1_A_fumigatus_Af293:2064833-2066406W, translated using codon table 1 (447 amino acids) Uncharacterized ORF; Ortholog of <i>A. nidulans FGSC A4</i> : AN5141, <i>A. niger CBS 513.88</i> : An07g09830, <i>A. oryzae RIB40</i> : AO090012000982, <i>Aspergillus wentii</i> : Aspwe1_0172497 and <i>Aspergillus sydowii</i> : Aspsy1_0033440	74.5976	44.74	1	14	14	19	447	47.0054	5.42725
Afu3g14230	Afu5g04170	hsp90 AspGDID:ASPL0000107596 COORDS:Chr5_A_fumigatus_Af293:1108402-1110583W, translated using codon table 1 (706 amino acids) Verified ORF; Heat shock protein; allergen Asp f 12; likely essential; required for conidiation and cell wall integrity; transcript induced by growth on hydrogen peroxide; enters the nucleus in response to heat shock	74.3329	39.24	1	24	24	26	706	80.5903	5.0083
Afu2g02630	Afu5g05450	rps1 AspGDID:ASPL0000107624 COORDS:Chr5_A_fumigatus_Af293:1266407-1265371C, translated using codon table 1 (256 amino acids) Uncharacterized ORF; 40S ribosomal protein S3Ae; 40S ribosomal protein S1; reacts with rabbit immunosera exposed to A. fumigatus conidia	73.6194	55.86	1	15	15	20	256	29.1829	10.0376
Afu1g02670	Afu2g11470	Afu2g11470 AspGDID:ASPL0000103861 COORDS:Chr2_A_fumigatus_Af293:2954546-2955975W, translated using codon table 1 (419 amino acids) Uncharacterized ORF; Ortholog of <i>A. nidulans FGSC A4</i> : AN10752, <i>A. niger CBS 513.88</i> : An02g03450, <i>Neosartorya fischeri NRRL 181</i> : NFIA_086710, <i>Aspergillus wentii</i> : Aspwe1_0044288 and <i>Aspergillus versicolor</i> : Aspve1_0040617	71.6874	39.38	1	17	17	20	419	50.3231	10.0522
Afu7g01920	Afu5g10550	Afu5g10550 AspGDID:ASPL0000108119 COORDS:Chr5_A_fumigatus_Af293:2702208-2700129C, translated using codon table 1 (519 amino acids) Uncharacterized ORF; ATP synthase F1, beta subunit; reacts with rabbit immunosera exposed to A. fumigatus conidia; hypoxia induced protein	67.6932	53.18	1	17	18	21	519	55.586	5.43994
Afu2g09310	Afu5g01970	gpdA AspGDID:ASPL0000107377 COORDS:Chr5_A_fumigatus_Af293:503797-505194W, translated using codon table 1 (338 amino acids) Verified ORF; Glyceraldehyde-3-phosphate dehydrogenase; predicted gene pair with AFUA_5G01030; protein induced by hydrogen peroxide; reacts with rabbit immunosera exposed to A. fumigatus conidia: induced by L-tyrosine	65.5434	47.93	1	13	13	18	338	36.2916	7.43018
Afu4g03630	Afu3g13400	nop5 AspGDID:ASPL0000105735 COORDS:Chr3_A_fumigatus_Af293:3545829-3547784W, translated using codon table 1 (591 amino acids) Uncharacterized ORF; Putative nucleolar protein	65.3181	37.23	1	17	17	20	591	64.5228	7.60596
Afu7g03740	Afu8g05320	Afu8g05320 AspGDID:ASPL0000110862 COORDS:Chr8_A_fumigatus_Af293:1239645-1241741W, translated using codon table 1 (556 amino acids) Verified ORF; Putative mitochondrial F1 ATPase subunit alpha; hypoxia induced protein	64.7898	37.77	1	20	20	23	556	59.8954	9.0708
Afu5g04370	Afu7g01700	Afu7g01700 AspGDID:ASPL0000109965 COORDS:Chr7_A_fumigatus_Af293:455021-456680W, translated using codon table 1 (535 amino acids) Uncharacterized ORF; Ortholog of <i>A. nidulans FGSC A4</i> : AN11178, <i>A. niger CBS 513.88</i> : An12g01010, <i>A. oryzae RIB40</i> : AO090038000539, <i>Aspergillus wentii</i> : Aspwe1_0042439 and <i>Aspergillus terreus NIH2624</i> : ATET_01783	63.5689	32.71	1	15	15	19	535	60.964	9.34912
Afu3g10360	Afu4g07360	metH AspGDID:ASPL0000106450 COORDS:Chr4_A_fumigatus_Af293:1914045-1911526C, translated using codon table 1 (774 amino acids) Uncharacterized ORF; Putative cobalamin-independent methionine synthase; protein induced by heat shock; Yap1-dependent induction in response to hydrogen peroxide; reacts with rabbit immunosera exposed to A. fumigatus conidia; no human homolog	62.462	35.14	1	17	17	20	774	86.8405	6.78564
Afu1g13740	Afu7g01460	Afu7g01460 AspGDID:ASPL0000109941 COORDS:Chr7_A_fumigatus_Af293:380737-379723C, translated using codon table 1 (259 amino acids) Uncharacterized ORF; Ribosomal protein S5	61.9791	55.98	1	12	12	24	259	28.2875	10.5356
Afu6g06880	Afu6g06370	Afu6g06370 AspGDID:ASPL0000108998 COORDS:Chr6_A_fumigatus_Af293:1367479-1369026W, translated using codon table 1 (386 amino acids) Uncharacterized ORF; NAD(+)-isocitrate dehydrogenase subunit I	59.1905	41.45	1	13	13	17	386	41.9387	8.74854
Afu4g11240	Afu6g06770	aspf22 AspGDID:ASPL0000109039 COORDS:Chr6_A_fumigatus_Af293:1480347-1478847C, translated using codon table 1 (438 amino acids) Verified ORF; Putative enolase; allergen Asp f 22; conidia-enriched protein; transcript induced by growth on hydrogen peroxide; hypoxia induced protein; transcript induced by exposure to human airway epithelial cells	59.153	47.26	1	14	14	18	438	47.2763	5.57959
Afu2g13090	Afu4g04330	Afu4g04330 AspGDID:ASPL0000106250 COORDS:Chr4_A_fumigatus_Af293:1230960-1228554C, translated using codon table 1 (673 amino acids) Uncharacterized ORF; Ortholog(s) have nucleus localization	57.7545	37.3	1	14	14	16	673	75.6083	5.38916
Afu4g07130	Afu6g10650	Afu6g10650 AspGDID:ASPL0000109420 COORDS:Chr6_A_fumigatus_Af293:2633292-2631089C, translated using codon table 1 (657 amino acids) Uncharacterized ORF; Putative ATP citrate lyase, subunit 1; protein induced by heat shock	55.5455	31.35	1	15	15	22	657	71.9031	8.48486
Afu3g07480	Afu3g04220	Afu3g04220 AspGDID:ASPL0000104938 COORDS:Chr3_A_fumigatus_Af293:1190959-1197288W, translated using codon table 1 (2092 amino acids) Uncharacterized ORF; Putative fatty acid synthase beta subunit; calcium downregulated; repressed by exposure to artemisinin; no human homolog	55.2712	11.95	1	15	15	16	2092	231.898	6.27783
Afu1g15460	Afu1g10910	tubA AspGDID:ASPL0000102154 COORDS:Chr1_A_fumigatus_Af293:2850137-2848155C, translated using codon table 1 (466 amino acids) Uncharacterized ORF; Beta-tubulin; predicted gene pair with AFUA_7G00250 (tubulin beta-2 subunit); protein induced by hydrogen peroxide	55.0653	37.34	1	7	12	15	466	51.7606	4.86865
Afu1g05830	Afu5g01730	Afu5g01730 AspGDID:ASPL0000107353 COORDS:Chr5_A_fumigatus_Af293:439787-433626C, translated using codon table 1 (2031 amino acids) Uncharacterized ORF; Has domain(s) with predicted DNA binding, chromatin binding activity	54.3424	13.54	1	22	22	24	2031	222.552	9.40771
Afu6g03460	Afu2g09960	ssc70 AspGDID:ASPL0000103712 COORDS:Chr2_A_fumigatus_Af293:2553995-2551772C, translated using codon table 1 (661 amino acids) Verified ORF; Putative mitochondrial Hsp70 chaperone; reacts with rabbit immunosera exposed to A. fumigatus conidia; hypoxia induced protein	53.6832	31.32	1	15	15	18	661	71.9316	6.16357
Afu6g12400	Afu1g12390	Afu1g12390 AspGDID:ASPL0000102306 COORDS:Chr1_A_fumigatus_Af293:3269687-3271809W, translated using codon table 1 (568 amino acids) Uncharacterized ORF; Ortholog of S. cerevisiae SCD6; snoRNA Afu-200 encoded within intron 3	51.5253	26.94	1	9	9	13	568	59.2256	9.5542
Afu7g03670	Afu4g11730	gldB AspGDID:ASPL0000106881 COORDS:Chr4_A_fumigatus_Af293:3102011-3103045W, translated using codon table 1 (325 amino acids) Verified ORF; Putative glycerol dehydrogenase; calcium induced; transcript induced by exposure to human airway epithelial cells	50.6759	53.54	1	11	11	14	325	36.8047	6.3667
Afu6g11230	Afu5g03020	Afu5g03020 AspGDID:ASPL0000107481 COORDS:Chr5_A_fumigatus_Af293:806662-808051W, translated using codon table 1 (373 amino acids) Uncharacterized ORF; 60S ribosomal protein L4	49.711	47.99	1	14	14	16	373	40.479	10.9604
Afu2g08280	Afu6g07170	Afu6g07170 AspGDID:ASPL0000109079 COORDS:Chr6_A_fumigatus_Af293:1608838-1609615W, translated using codon table 1 (212 amino acids) Uncharacterized ORF; Putative transcription factor	49.414	55.66	1	8	8	11	212	24.4508	6.17627
Afu5g11000	Afu4g11830	Afu4g11830 AspGDID:ASPL0000106891 COORDS:Chr4_A_fumigatus_Af293:3122796-3124999W, translated using codon table 1 (713 amino acids) Uncharacterized ORF; Ortholog(s) have U2-type spliceosomal complex localization	48.7986	26.23	1	14	14	16	713	83.3627	7.12256
Afu8g00850	Afu6g07770	Afu6g07770 AspGDID:ASPL0000109137 COORDS:Chr6_A_fumigatus_Af293:1773673-1775224W, translated using codon table 1 (501 amino acids) Uncharacterized ORF; Putative alanine aminotransferase	48.1194	39.72	1	13	13	14	501	55.1004	5.96045
Afu2g15070	Afu2g14990	Afu2g14990 AspGDID:ASPL0000104214 COORDS:Chr2_A_fumigatus_Af293:3948734-3946908C, translated using codon table 1 (451 amino acids) Uncharacterized ORF; Tubulin alpha-2 subunit; gene pair with AFUA_1G02550 (tubulin alpha-1 subunit)	47.9831	42.57	1	11	13	15	451	50.4098	5.16064
Afu6g00660	Afu3g11070	pdcA AspGDID:ASPL0000105505 COORDS:Chr3_A_fumigatus_Af293:2890318-2892286W, translated using codon table 1 (569 amino acids) Verified ORF; Putative pyruvate decarboxylase with a predicted role in pyruvate metabolism; reacts with rabbit immunosera exposed to A. fumigatus conidia; higher expression in 48 h biofilm vs planktonic cells; protein increases during hypoxia	47.3055	28.65	1	10	10	12	569	62.9591	6.53662
Afu5g13360	Afu3g10200	Afu3g10200 AspGDID:ASPL0000105418 COORDS:Chr3_A_fumigatus_Af293:2633724-2635031W, translated using codon table 1 (371 amino acids) Uncharacterized ORF; Ortholog of <i>A. nidulans FGSC A4</i> : AN10620, <i>A. oryzae RIB40</i> : AO090003000556, <i>Aspergillus wentii</i> : Aspwe1_0025004, <i>Aspergillus zonatus</i> : Aspzo1_0012301 and <i>Aspergillus sydowii</i> : Aspsy1_0146861	45.2378	29.92	1	10	10	14	371	43.3827	9.39307
Afu6g11890	Afu2g08670	Afu2g08670 AspGDID:ASPL0000103586 COORDS:Chr2_A_fumigatus_Af293:2234495-2227401C, translated using codon table 1 (2292 amino acids) Uncharacterized ORF; Ortholog(s) have acetyl-CoA carboxylase activity, biotin carboxylase activity and role in long-chain fatty acid biosynthetic process, protein import into nucleus, regulation of mitosis	44.6413	11.3	1	17	17	19	2292	254.784	6.3667
Afu1g06190	Afu1g05630	Afu1g05630 AspGDID:ASPL0000101731 COORDS:Chr1_A_fumigatus_Af293:1617319-1616207C, translated using codon table 1 (266 amino acids) Uncharacterized ORF; 40S ribosomal protein S3	44.5342	56.77	1	13	13	16	266	29.1832	9.1001
Afu5g00720	Afu4g11650	kgd1 AspGDID:ASPL0000106873 COORDS:Chr4_A_fumigatus_Af293:3079845-3083210W, translated using codon table 1 (1057 amino acids) Uncharacterized ORF; Putative alpha-ketoglutarate dehydrogenase complex subunit; protein induced by heat shock	44.3607	29.9	1	20	20	22	1057	118.826	6.94678
Afu6g08810	Afu7g00250	tub2 AspGDID:ASPL0000109824 COORDS:Chr7_A_fumigatus_Af293:70221-71948W, translated using codon table 1 (448 amino acids) Uncharacterized ORF; Tubulin beta-2 subunit; predicted gene pair with AFUA_1G10910 (tubA)	43.2185	31.25	1	4	9	11	448	49.8598	4.98291
Afu5g03480	Afu1g13570	Afu1g13570 AspGDID:ASPL0000102425 COORDS:Chr1_A_fumigatus_Af293:3610148-3609177C, translated using codon table 1 (286 amino acids) Uncharacterized ORF; Ortholog(s) have box H/ACA snoRNA binding activity, role in rRNA pseudouridine synthesis, snRNA pseudouridine synthesis and box H/ACA snoRNP complex localization	41.1427	17.13	1	6	6	10	286	31.2846	8.98291
Afu6g04790	Afu4g13170	cpcB AspGDID:ASPL0000107023 COORDS:Chr4_A_fumigatus_Af293:3449811-3448364C, translated using codon table 1 (316 amino acids) Verified ORF; G-protein complex beta subunit; conidia-enriched protein; immunoreactive	40.763	42.72	1	8	8	11	316	34.9574	6.52197
Afu6g04730	Afu2g08210	Afu2g08210 AspGDID:ASPL0000103540 COORDS:Chr2_A_fumigatus_Af293:2120982-2119914C, translated using codon table 1 (337 amino acids) Uncharacterized ORF; Ortholog(s) have cytosol, nucleus localization	40.6594	39.47	1	9	9	10	337	38.0219	4.729
Afu4g07260	Afu1g10630	Afu1g10630 AspGDID:ASPL0000102127 COORDS:Chr1_A_fumigatus_Af293:2776408-2774958C, translated using codon table 1 (387 amino acids) Uncharacterized ORF; Putative S-adenosylmethionine synthetase; higher expression in 48 h biofilm vs planktonic cells; hypoxia induced protein	40.1501	43.41	1	10	10	11	387	42.1698	6.01123
Afu5g05820	Afu3g10730	Afu3g10730 AspGDID:ASPL0000105471 COORDS:Chr3_A_fumigatus_Af293:2781133-2780135C, translated using codon table 1 (201 amino acids) Uncharacterized ORF; 40S ribosomal protein S7e	39.4628	38.31	1	6	6	9	201	22.8304	10.1548
Afu1g02340	Afu2g10750	Afu2g10750 AspGDID:ASPL0000103790 COORDS:Chr2_A_fumigatus_Af293:2752834-2755410W, translated using codon table 1 (549 amino acids) Uncharacterized ORF; Putative RNA helicase; transcript induced by exposure to human airway epithelial cells	39.2944	24.23	1	12	12	14	549	60.3154	9.23193
Afu2g12450	Afu5g06240	alcC AspGDID:ASPL0000107700 COORDS:Chr5_A_fumigatus_Af293:1495619-1494455C, translated using codon table 1 (350 amino acids) Verified ORF; Putative zinc-dependent alcohol dehydrogenase, involved in ethanol fermentation; predicted gene pair with adh1; protein induced by hydrogen peroxide; reacts with rabbit immunosera exposed to A. fumigatus conidia	38.9725	43.43	1	12	12	14	350	37.1563	7.63525
Afu4g06690	Afu4g09740	Afu4g09740 AspGDID:ASPL0000106688 COORDS:Chr4_A_fumigatus_Af293:2536684-2538622W, translated using codon table 1 (567 amino acids) Uncharacterized ORF; Ortholog(s) have unfolded protein binding activity	37.9454	26.81	1	14	14	15	567	61.363	5.2876
Afu1g04680	Afu4g12350	Afu4g12350 AspGDID:ASPL0000106942 COORDS:Chr4_A_fumigatus_Af293:3234178-3232553C, translated using codon table 1 (499 amino acids) Verified ORF; Ortholog of <i>A. nidulans FGSC A4</i> : AN3664, <i>A. niger CBS 513.88</i> : An01g07660, <i>A. oryzae RIB40</i> : AO090009000437, <i>Aspergillus wentii</i> : Aspwe1_0047309 and <i>Aspergillus sydowii</i> : Aspsy1_1056088	37.8876	32.46	1	13	13	13	499	61.0517	9.11475
Afu8g04810	Afu2g14260	Afu2g14260 AspGDID:ASPL0000104141 COORDS:Chr2_A_fumigatus_Af293:3734617-3737950W, translated using codon table 1 (1011 amino acids) Uncharacterized ORF; Ortholog of <i>A. nidulans FGSC A4</i> : AN6342, <i>A. niger CBS 513.88</i> : An02g01220, <i>A. oryzae RIB40</i> : AO090023000107, <i>Aspergillus wentii</i> : Aspwe1_0045565 and <i>Aspergillus sydowii</i> : Aspsy1_0031691	37.8334	12.56	1	9	9	12	1011	112.754	8.07471
Afu5g02560	Afu7g04700	Afu7g04700 AspGDID:ASPL0000110163 COORDS:Chr7_A_fumigatus_Af293:1082295-1084146W, translated using codon table 1 (525 amino acids) Uncharacterized ORF; Ortholog of <i>A. nidulans FGSC A4</i> : AN3760, <i>A. niger CBS 513.88</i> : An13g01230, <i>A. oryzae RIB40</i> : AO090005000164, <i>Aspergillus wentii</i> : Aspwe1_0170408 and <i>Aspergillus sydowii</i> : Aspsy1_0148937	37.7495	24	1	10	10	13	525	58.7036	9.1001
Afu4g11910	Afu3g06840	Afu3g06840 AspGDID:ASPL0000105095 COORDS:Chr3_A_fumigatus_Af293:1702997-1704159W, translated using codon table 1 (261 amino acids) Uncharacterized ORF; Putative cytosolic small ribosomal subunit S4	37.5222	45.21	1	12	12	14	261	29.4728	10.0669
Afu5g09250	Afu4g03410	fhpA AspGDID:ASPL0000106160 COORDS:Chr4_A_fumigatus_Af293:972646-973887W, translated using codon table 1 (413 amino acids) Uncharacterized ORF; Putative flavohemoprotein; protein induced by heat shock and hypoxia	37.2922	32.45	1	9	9	10	413	45.5801	6.13818
Afu6g13410	Afu6g06340	gfa1 AspGDID:ASPL0000108994 COORDS:Chr6_A_fumigatus_Af293:1344619-1347035W, translated using codon table 1 (694 amino acids) Uncharacterized ORF; Ortholog(s) have glutamine-fructose-6-phosphate transaminase (isomerizing) activity	36.9456	34.29	1	14	14	14	694	77.2379	6.69775
Afu1g15620	Afu6g10660	Afu6g10660 AspGDID:ASPL0000109421 COORDS:Chr6_A_fumigatus_Af293:2635628-2637150W, translated using codon table 1 (486 amino acids) Uncharacterized ORF; Putative ATP citrate lyase subunit; repressed by gliotoxin exposure22405895	36.8917	37.86	1	14	14	15	486	52.8847	6.26514
Afu4g09090	Afu1g10130	Afu1g10130 AspGDID:ASPL0000102077 COORDS:Chr1_A_fumigatus_Af293:2611841-2610281C, translated using codon table 1 (446 amino acids) Uncharacterized ORF; Putative adenosylhomocysteinase; protein induced by heat shock	36.7024	32.29	1	11	11	14	446	48.4589	6.21436
Afu4g06020	Afu6g12930	acoA AspGDID:ASPL0000109636 COORDS:Chr6_A_fumigatus_Af293:3262693-3265559W, translated using codon table 1 (787 amino acids) Verified ORF; Mitochondrial aconitate hydratase; citric acid cycle enzyme; protein abundant in conidia; transcript induced in conidia exposed to neutrophils; reacts with rabbit immunosera exposed to A. fumigatus conidia; hypoxia induced	36.6752	24.02	1	13	13	13	787	85.4752	6.7124
Afu3g03280	Afu2g16090	Afu2g16090 AspGDID:ASPL0000104326 COORDS:Chr2_A_fumigatus_Af293:4262510-4260510C, translated using codon table 1 (552 amino acids) Uncharacterized ORF; Karyopherin alpha subunit	36.5218	30.25	1	11	11	12	552	60.6459	5.07178
Afu5g05570	Afu2g03290	artA AspGDID:ASPL0000103158 COORDS:Chr2_A_fumigatus_Af293:868250-867203C, translated using codon table 1 (261 amino acids) Verified ORF; 14-3-3 family protein; predicted gene pair with AFUA_6G06750; conidia-enriched protein; protein induced by hydrogen peroxide; reacts with rabbit immunosera exposed to A. fumigatus conidia; hypoxia repressed protein	36.4916	44.83	1	7	8	11	261	29.0836	4.84326
Afu1g14970	Afu2g11850	rpL3 AspGDID:ASPL0000103899 COORDS:Chr2_A_fumigatus_Af293:3060721-3062260W, translated using codon table 1 (392 amino acids) Uncharacterized ORF; Allergenic ribosomal L3 protein; allergen Asp f 23; transcript induced in response to dibutyryl cyclic AMP	36.4317	30.87	1	10	10	12	392	44.4167	10.1841
Afu2g14010	Afu1g12940	sakA AspGDID:ASPL0000102362 COORDS:Chr1_A_fumigatus_Af293:3428181-3429807W, translated using codon table 1 (366 amino acids) Verified ORF; Putative mitogen-activated protein kinase (MAPK) with predicted roles in the osmotic and oxidative stress responses; involved in sensing nitrogen in the medium	36.3037	32.79	1	6	7	9	366	41.9334	5.60498
Afu3g08040	Afu8g04920	Afu8g04920 AspGDID:ASPL0000110826 COORDS:Chr8_A_fumigatus_Af293:1134819-1138588W, translated using codon table 1 (1236 amino acids) Uncharacterized ORF; LEA domain protein; transcript induced by exposure to human airway epithelial cells	35.5883	19.58	1	13	13	13	1236	132.468	4.62744
Afu3g10760	Afu3g11540	Afu3g11540 AspGDID:ASPL0000105552 COORDS:Chr3_A_fumigatus_Af293:3034245-3035231W, translated using codon table 1 (328 amino acids) Uncharacterized ORF; Ortholog of <i>A. nidulans FGSC A4</i> : AN2893/fhdA, <i>A. niger CBS 513.88</i> : An14g03210, <i>A. oryzae RIB40</i> : AO090003000711, <i>Neosartorya fischeri NRRL 181</i> : NFIA_065770 and <i>Aspergillus clavatus NRRL 1</i> : ACLA_039420	35.1846	31.71	1	8	8	11	328	38.0904	10.5796
Afu3g11350	Afu3g08160	tif1 AspGDID:ASPL0000105219 COORDS:Chr3_A_fumigatus_Af293:2095759-2094223C, translated using codon table 1 (406 amino acids) Verified ORF; Eukaryotic translation initiation factor eIF4A; ATP-dependent RNA helicase; protein induced by heat shock; predicted gene pair with AFUA_5G02410	35.08	32.76	1	12	13	13	406	45.7494	5.18604
Afu3g13150	Afu2g10090	Afu2g10090 AspGDID:ASPL0000103724 COORDS:Chr2_A_fumigatus_Af293:2584422-2583412C, translated using codon table 1 (153 amino acids) Uncharacterized ORF; 40S ribosomal protein S15	34.9177	54.25	1	6	6	13	153	17.7036	10.0669
Afu4g04350	Afu6g06750	Afu6g06750 AspGDID:ASPL0000109037 COORDS:Chr6_A_fumigatus_Af293:1474803-1476209W, translated using codon table 1 (272 amino acids) Uncharacterized ORF; 14-3-3 family protein; predicted gene pair with AFUA_2G03290 (artA)	33.7117	50.74	1	9	10	12	272	30.6832	4.91943
Afu4g10790	Afu6g04570	Afu6g04570 AspGDID:ASPL0000108911 COORDS:Chr6_A_fumigatus_Af293:1060589-1062452W, translated using codon table 1 (482 amino acids) Uncharacterized ORF; Putative translational elongation factor eEF-1 gamma subunit; protein induced by heat shock; transcript induced by exposure to human airway epithelial cells; snoRNA Afu-328 encoded within intron 2	33.6325	34.85	1	12	12	13	482	54.1488	7.63525
Afu5g03820	Afu1g15270	Afu1g15270 AspGDID:ASPL0000102593 COORDS:Chr1_A_fumigatus_Af293:4111044-4114037W, translated using codon table 1 (997 amino acids) Uncharacterized ORF; Ortholog(s) have cytosol, nuclear envelope localization	33.4905	15.85	1	10	10	10	997	111.028	5.70654
Afu5g05950	Afu6g05210	Afu6g05210 AspGDID:ASPL0000108976 COORDS:Chr6_A_fumigatus_Af293:1250905-1252499W, translated using codon table 1 (330 amino acids) Verified ORF; Putative NAD-dependent malate dehydrogenase with a predicted role in the citric acid cycle; transcript up-regulated in conidia exposed to neutrophils; phoB-regulated; reacts with rabbit immunosera exposed to A. fumigatus conidia	33.3912	53.33	1	10	10	10	330	34.7885	7.23975
Afu6g10060	Afu5g09230	Afu5g09230 AspGDID:ASPL0000107992 COORDS:Chr5_A_fumigatus_Af293:2377061-2378400W, translated using codon table 1 (324 amino acids) Verified ORF; Putative transaldolase; abundant protein in conidia and mycelia; protein induced by hydrogen peroxide and hypoxia	33.2857	44.44	1	13	13	13	324	35.4265	6.44287
Afu6g11070	Afu6g04920	fdh AspGDID:ASPL0000108946 COORDS:Chr6_A_fumigatus_Af293:1161764-1163212W, translated using codon table 1 (418 amino acids) Verified ORF; Putative NAD-dependent formate dehydrogenase; protein more abundant in conidia than mycelia; transcript up-regulated in conidia exposed to neutrophils; protein induced by heat shock; SrbA-regulated during hypoxia	32.9019	31.1	1	10	10	10	418	45.7177	8.26514
Afu8g07400	Afu2g10270	tor AspGDID:ASPL0000103742 COORDS:Chr2_A_fumigatus_Af293:2631516-2624171C, translated using codon table 1 (2384 amino acids) Uncharacterized ORF; Tor kinase, involved in regulation cell wall biosynthesis and nutrient sensing	32.755	5.79	1	10	10	12	2384	269.413	6.90283
Afu3g04310	Afu3g07640	pma1 AspGDID:ASPL0000105170 COORDS:Chr3_A_fumigatus_Af293:1930419-1933527W, translated using codon table 1 (988 amino acids) Verified ORF; Putative plasma membrane H+ ATPase; transcript upregulated during conidial germination and in response to amphotericin B; protein and transcript levels downregulated by caspofungin treatment	32.6471	20.75	1	12	12	14	988	108.923	5.36377
Afu5g05590	Afu5g14680	Afu5g14680 AspGDID:ASPL0000108517 COORDS:Chr5_A_fumigatus_Af293:3799759-3800442W, translated using codon table 1 (227 amino acids) Verified ORF; Protein with Yap1-dependent induction in response to hydrogen peroxide; calcium downregulated; induced by gliotoxin exposure	32.4123	54.19	1	8	8	9	227	25.4229	4.90674
Afu4g08030	Afu4g06620	Afu4g06620 AspGDID:ASPL0000106377 COORDS:Chr4_A_fumigatus_Af293:1712343-1713780W, translated using codon table 1 (458 amino acids) Uncharacterized ORF; Glutamate/Leucine/Phenylalanine/Valine dehydrogenase; reacts with rabbit immunosera exposed to A. fumigatus conidia; hypoxia induced protein	32.4111	35.37	1	11	11	12	458	49.3369	6.1001
	Afu6g02280	aspf3 AspGDID:ASPL0000108683 COORDS:Chr6_A_fumigatus_Af293:408478-407732C, translated using codon table 1 (168 amino acids) Verified ORF; Allergen Asp f 3; peroxiredoxin family reductase; putative peroxismal membrane protein; IgE binding; protein induced by heat shock and by exposure to hydrogen peroxide; hypoxia induced protein; induced by gliotoxin exposure	32.4089	75	1	10	10	11	168	18.4414	5.57959
	Afu4g03160	Afu4g03160 AspGDID:ASPL0000106134 COORDS:Chr4_A_fumigatus_Af293:886361-887395W, translated using codon table 1 (344 amino acids) Uncharacterized ORF; Ortholog(s) have U2-type spliceosomal complex, cytosol localization	32.3577	34.01	1	8	8	9	344	37.7829	5.8208
	Afu2g08090	Afu2g08090 AspGDID:ASPL0000103529 COORDS:Chr2_A_fumigatus_Af293:2101134-2098578C, translated using codon table 1 (806 amino acids) Uncharacterized ORF; Protein of unknown function, phoB-regulated	32.2051	13.15	1	7	7	10	806	90.9972	9.87646
	Afu7g05740	Afu7g05740 AspGDID:ASPL0000110266 COORDS:Chr7_A_fumigatus_Af293:1404497-1405787W, translated using codon table 1 (340 amino acids) Verified ORF; Putative NAD-dependent malate dehydrogenase; protein abundant in conidia; immunoreactive; reacts with rabbit immunosera exposed to A. fumigatus conidia; induced by L-tyrosine; transcript downregulated in response to hypoxia	31.9555	27.06	1	7	7	9	340	35.8761	9.08545
	Afu2g06000	Afu2g06000 AspGDID:ASPL0000103423 COORDS:Chr2_A_fumigatus_Af293:1696635-1700101W, translated using codon table 1 (1093 amino acids) Uncharacterized ORF; Putative NAD+ dependent glutamate dehydrogenase; transcript induced during conidial germination	31.268	16.19	1	12	12	12	1093	123.281	6.55127
	Afu1g15020	Afu1g15020 AspGDID:ASPL0000102569 COORDS:Chr1_A_fumigatus_Af293:4039457-4040397W, translated using codon table 1 (215 amino acids) Uncharacterized ORF; 40S ribosomal protein S5; reacts with rabbit immunosera exposed to A. fumigatus conidia	31.0486	40.47	1	9	9	12	215	23.8905	9.21729
	Afu4g12190	Afu4g12190 AspGDID:ASPL0000106926 COORDS:Chr4_A_fumigatus_Af293:3200956-3199556C, translated using codon table 1 (400 amino acids) Uncharacterized ORF; Ortholog of <i>A. nidulans FGSC A4</i> : AN3651, <i>A. niger CBS 513.88</i> : An01g07460, <i>Aspergillus wentii</i> : Aspwe1_0055907, <i>Aspergillus sydowii</i> : Aspsy1_0154768 and <i>Aspergillus terreus NIH2624</i> : ATET_03105	30.8946	33.25	1	9	9	11	400	42.3369	7.1665
	Afu1g12800	Afu1g12800 AspGDID:ASPL0000102348 COORDS:Chr1_A_fumigatus_Af293:3382593-3384187W, translated using codon table 1 (385 amino acids) Uncharacterized ORF; Putative NADPH isocitrate dehydrogenase; transcript induced during conidial germination	30.418	30.13	1	9	9	9	385	41.7008	8.51416
	Afu6g12600	Afu6g12600 AspGDID:ASPL0000109603 COORDS:Chr6_A_fumigatus_Af293:3185640-3183146C, translated using codon table 1 (704 amino acids) Uncharacterized ORF; Ortholog of <i>A. nidulans FGSC A4</i> : AN3693, <i>A. niger CBS 513.88</i> : An06g01780, <i>A. oryzae RIB40</i> : AO090003000373, <i>Aspergillus wentii</i> : Aspwe1_0203403 and <i>Aspergillus sydowii</i> : Aspsy1_0892534	30.284	16.62	1	7	7	8	704	76.2054	5.5542
	Afu3g14490	Afu3g14490 AspGDID:ASPL0000105838 COORDS:Chr3_A_fumigatus_Af293:3844977-3843396C, translated using codon table 1 (508 amino acids) Uncharacterized ORF; Putative ketol acid reductoisomerase; transcript induced by exposure to human airway epithelial cells; no human homolog	30.1934	22.24	1	11	11	14	508	56.3183	9.29053
	Afu2g16910	Afu2g16910 AspGDID:ASPL0000104410 COORDS:Chr2_A_fumigatus_Af293:4522596-4521467C, translated using codon table 1 (311 amino acids) Uncharacterized ORF; Ortholog of <i>A. nidulans FGSC A4</i> : AN7291, <i>A. oryzae RIB40</i> : AO090102000654, <i>Aspergillus wentii</i> : Aspwe1_0171092, <i>Aspergillus sydowii</i> : Aspsy1_0027159 and <i>Aspergillus terreus NIH2624</i> : ATET_10094	29.6178	45.66	1	9	9	11	311	35.5465	5.19873
	Afu3g11830	pgmA AspGDID:ASPL0000105579 COORDS:Chr3_A_fumigatus_Af293:3113884-3115685W, translated using codon table 1 (555 amino acids) Uncharacterized ORF; Putative phosphoglucomutase; reacts with rabbit immunosera exposed to A. fumigatus conidia; hypoxia repressed protein; transcript up-regulated in conidia exposed to neutrophils	28.8976	32.61	1	12	12	12	555	60.4637	6.75635
	Afu6g12990	Afu6g12990 AspGDID:ASPL0000109642 COORDS:Chr6_A_fumigatus_Af293:3280512-3279334C, translated using codon table 1 (263 amino acids) Uncharacterized ORF; Putative cytosolic large ribosomal subunit protein L7A	28.6867	33.84	1	10	10	12	263	29.4273	10.2573
	Afu7g01830	ugp1 AspGDID:ASPL0000109978 COORDS:Chr7_A_fumigatus_Af293:488718-487183C, translated using codon table 1 (511 amino acids) Verified ORF; UTP-glucose-1-phosphate uridylyltransferase; induced by hydrogen peroxide; hypoxia repressed protein	28.2732	21.14	1	9	9	10	511	56.8895	6.87354
	Afu3g10920	stm1 AspGDID:ASPL0000105490 COORDS:Chr3_A_fumigatus_Af293:2843930-2842516C, translated using codon table 1 (304 amino acids) Uncharacterized ORF; Telomere and ribosome associated protein	28.207	40.13	1	13	13	14	304	33.747	9.59814
	Afu3g04210	Afu3g04210 AspGDID:ASPL0000104937 COORDS:Chr3_A_fumigatus_Af293:1188450-1182737C, translated using codon table 1 (1857 amino acids) Uncharacterized ORF; Fatty acid synthase alpha subunit; transcript induced by exposure to human airway epithelial cells; no human homolog	28.1922	9.05	1	15	15	16	1857	204.472	6.48096
	Afu2g17110	cdc48 AspGDID:ASPL0000104427 COORDS:Chr2_A_fumigatus_Af293:4568058-4570820W, translated using codon table 1 (819 amino acids) Uncharacterized ORF; Putative cell division control protein; protein induced by heat shock	28.1017	20.02	1	13	13	14	819	90.162	5.22412
	Afu2g09210	Afu2g09210 AspGDID:ASPL0000103639 COORDS:Chr2_A_fumigatus_Af293:2359448-2360452W, translated using codon table 1 (223 amino acids) Uncharacterized ORF; 60S ribosomal protein L10; reacts with rabbit immunosera exposed to A. fumigatus conidia	27.7568	31.84	1	10	10	10	223	25.5705	10.3159
	Afu7g05290	Afu7g05290 AspGDID:ASPL0000110222 COORDS:Chr7_A_fumigatus_Af293:1257190-1256242C, translated using codon table 1 (151 amino acids) Uncharacterized ORF; Cytosolic small ribosomal subunit S13/S15; transcript repressed by exposure to human airway epithelial cells	26.984	31.79	1	5	5	8	151	16.8353	10.4331
	Afu5g04210	Afu5g04210 AspGDID:ASPL0000107600 COORDS:Chr5_A_fumigatus_Af293:1122054-1123659W, translated using codon table 1 (460 amino acids) Uncharacterized ORF; Putative ubiquinol-cytochrome C reductase complex core protein 2; hypoxia induced protein	26.5866	23.7	1	7	7	9	460	48.06	8.90967
	Afu1g12890	Afu1g12890 AspGDID:ASPL0000102357 COORDS:Chr1_A_fumigatus_Af293:3406505-3407674W, translated using codon table 1 (300 amino acids) Uncharacterized ORF; Putative 60S Ribosomal protein L5	25.9851	32.67	1	7	7	8	300	34.7819	8.93896
	Afu2g08360	pyrG AspGDID:ASPL0000103555 COORDS:Chr2_A_fumigatus_Af293:2153922-2153018C, translated using codon table 1 (278 amino acids) Verified ORF; Orotidine 5'-monophosphate decarboxylase	25.4299	36.69	1	11	11	11	278	30.2485	6.69775
	Afu1g04190	pab1 AspGDID:ASPL0000101587 COORDS:Chr1_A_fumigatus_Af293:1197903-1195508C, translated using codon table 1 (753 amino acids) Uncharacterized ORF; Putative polyadenylate-binding protein	24.841	15.54	1	10	10	10	753	81.3943	5.94775
	Afu5g13450	Afu5g13450 AspGDID:ASPL0000108398 COORDS:Chr5_A_fumigatus_Af293:3535793-3536876W, translated using codon table 1 (249 amino acids) Verified ORF; Putative triosephosphate isomerase; protein abundant in conidia; reacts with rabbit immunosera exposed to A. fumigatus conidia' transcript induced by exposure to human airway epithelial cells	24.7405	39.76	1	6	6	7	249	27.1124	5.79541
	Afu1g06710	Afu1g06710 AspGDID:ASPL0000101839 COORDS:Chr1_A_fumigatus_Af293:1922660-1920607C, translated using codon table 1 (564 amino acids) Uncharacterized ORF; Ortholog(s) have chaperonin-containing T-complex, nucleus localization	24.7034	18.79	1	8	8	10	564	60.9935	6.34131
	Afu6g04200	Afu6g04200 AspGDID:ASPL0000108874 COORDS:Chr6_A_fumigatus_Af293:942450-943197W, translated using codon table 1 (228 amino acids) Uncharacterized ORF; Ortholog(s) have nucleus localization	24.6255	25	1	5	5	8	228	27.3127	11.2827
	Afu4g14040	Afu4g14040 AspGDID:ASPL0000107109 COORDS:Chr4_A_fumigatus_Af293:3664993-3662573C, translated using codon table 1 (611 amino acids) Uncharacterized ORF; Ortholog of <i>A. nidulans FGSC A4</i> : AN3519, AN2646, AN0587, AN0866, AN7370 and <i>A. fumigatus Af293</i> : Afu1g15200, Afu3g03790, Afu5g06900, Afu7g08575	24.424	22.75	1	10	10	10	611	68.0235	5.96045
	Afu1g11190	Afu1g11190 AspGDID:ASPL0000102182 COORDS:Chr1_A_fumigatus_Af293:2947142-2948249W, translated using codon table 1 (227 amino acids) Verified ORF; Putative eukaryotic translation elongation factor 1 subunit eEF1-beta; reacts with rabbit immunosera exposed to A. fumigatus conidia; induced by gliotoxin exposure	24.208	49.78	1	8	8	8	227	25.2295	4.55127
	Afu3g10310	Afu3g10310 AspGDID:ASPL0000105429 COORDS:Chr3_A_fumigatus_Af293:2671052-2673496W, translated using codon table 1 (743 amino acids) Uncharacterized ORF; Ortholog(s) have acetolactate synthase activity, flavin adenine dinucleotide binding activity, role in isoleucine biosynthetic process, valine biosynthetic process and acetolactate synthase complex, mitochondrion localization	23.9335	16.82	1	8	8	9	743	81.4649	8.54346
	Afu1g10220	Afu1g10220 AspGDID:ASPL0000102086 COORDS:Chr1_A_fumigatus_Af293:2633035-2630737C, translated using codon table 1 (736 amino acids) Uncharacterized ORF; Ortholog of <i>A. nidulans FGSC A4</i> : AN1250, <i>A. niger CBS 513.88</i> : An08g02090, <i>Neosartorya fischeri NRRL 181</i> : NFIA_015430 and <i>Aspergillus versicolor</i> : Aspve1_0119420	23.7571	12.23	1	6	6	6	736	83.2908	10.3452
	Afu1g04320	Afu1g04320 AspGDID:ASPL0000101600 COORDS:Chr1_A_fumigatus_Af293:1226288-1226942W, translated using codon table 1 (201 amino acids) Uncharacterized ORF; Ribosomal protein S8	23.6887	35.32	1	5	5	7	201	22.7982	11.1802
	Afu7g05720	Afu7g05720 AspGDID:ASPL0000110264 COORDS:Chr7_A_fumigatus_Af293:1398605-1400277W, translated using codon table 1 (485 amino acids) Uncharacterized ORF; Pyruvate dehydrogenase complex, dihydrolipoamide acetyltransferase component; hypoxia induced protein	23.547	23.3	1	6	6	7	485	51.9993	6.68311
	Afu2g10300	Afu2g10300 AspGDID:ASPL0000103745 COORDS:Chr2_A_fumigatus_Af293:2636570-2637526W, translated using codon table 1 (198 amino acids) Uncharacterized ORF; 40S ribosomal protein S17	23.5023	27.27	1	4	4	6	198	22.6521	9.99365
	Afu6g07390	lysB AspGDID:ASPL0000109101 COORDS:Chr6_A_fumigatus_Af293:1667162-1668427W, translated using codon table 1 (358 amino acids) Verified ORF; Putative homoisocitrate dehydrogenase with a role in lysine metabolism; hypoxia induced protein	23.4331	32.4	1	10	10	10	358	38.0701	6.21436
	Afu1g05200	tif32 AspGDID:ASPL0000101689 COORDS:Chr1_A_fumigatus_Af293:1488654-1485294C, translated using codon table 1 (1051 amino acids) Uncharacterized ORF; Eukaryotic translation initiation factor 3 subunit A	23.2254	15.22	1	10	10	10	1051	120.156	9.39307
	Afu3g07810	sdh1 AspGDID:ASPL0000105185 COORDS:Chr3_A_fumigatus_Af293:1970306-1968056C, translated using codon table 1 (647 amino acids) Uncharacterized ORF; Succinate dehydrogenase flavoprotein subunit; role in the citric acid cycle; up-regulated in conidia exposed to neutrophils and during conidial germination; hypoxia repressed protein and transcript; induced by exposure to artemisinin	22.9125	19.94	1	8	8	8	647	71.1033	6.97607
	Afu1g06170	Afu1g06170 AspGDID:ASPL0000101785 COORDS:Chr1_A_fumigatus_Af293:1784284-1782664C, translated using codon table 1 (464 amino acids) Uncharacterized ORF; Ortholog(s) have role in positive regulation of RNA polymerase II transcriptional preinitiation complex assembly, proteasome regulatory particle assembly, ubiquitin-dependent protein catabolic process	22.8831	19.83	1	7	7	7	464	51.6705	4.97021
	Afu2g10440	Afu2g10440 AspGDID:ASPL0000103759 COORDS:Chr2_A_fumigatus_Af293:2672089-2671408C, translated using codon table 1 (150 amino acids) Uncharacterized ORF; Ortholog(s) have mRNA binding, small ribosomal subunit rRNA binding activity and role in maturation of SSU-rRNA from tricistronic rRNA transcript (SSU-rRNA, 5.8S rRNA, LSU-rRNA), ribosomal small subunit assembly	22.8087	43.33	1	5	5	6	150	15.8224	10.7114
	Afu4g06910	Afu4g06910 AspGDID:ASPL0000106405 COORDS:Chr4_A_fumigatus_Af293:1790067-1791391W, translated using codon table 1 (284 amino acids) Uncharacterized ORF; Putative outer mitochondrial membrane protein porin; hypoxia induced protein	22.7933	34.86	1	4	4	5	284	30.0075	8.99756
	Afu4g04460	Afu4g04460 AspGDID:ASPL0000106264 COORDS:Chr4_A_fumigatus_Af293:1261402-1262578W, translated using codon table 1 (226 amino acids) Uncharacterized ORF; 60S ribosomal protein L13	22.632	25.66	1	7	7	8	226	25.6361	10.6528
	Afu6g13550	Afu6g13550 AspGDID:ASPL0000109696 COORDS:Chr6_A_fumigatus_Af293:3450087-3449278C, translated using codon table 1 (155 amino acids) Uncharacterized ORF; Ribosomal protein S13p/S18e	22.5204	36.77	1	7	7	8	155	17.8567	10.4478
	Afu2g07380	Afu2g07380 AspGDID:ASPL0000103461 COORDS:Chr2_A_fumigatus_Af293:1879464-1878670C, translated using codon table 1 (184 amino acids) Uncharacterized ORF; Ribosomal protein L18	22.371	42.93	1	7	7	7	184	20.8407	11.8101
	Afu2g11060	Afu2g11060 AspGDID:ASPL0000103821 COORDS:Chr2_A_fumigatus_Af293:2836626-2837531W, translated using codon table 1 (158 amino acids) Uncharacterized ORF; Putative acylCoA binding family protein	22.2966	37.97	1	4	4	5	158	17.2987	5.99854
	Afu1g05080	Afu1g05080 AspGDID:ASPL0000101677 COORDS:Chr1_A_fumigatus_Af293:1454060-1455134W, translated using codon table 1 (313 amino acids) Uncharacterized ORF; Putative 60S ribosomal protein P0; reacts with rabbit immunosera exposed to A. fumigatus conidia	22.0352	32.59	1	6	6	6	313	33.4742	5.21143
	Afu1g07090	Afu1g07090 AspGDID:ASPL0000101875 COORDS:Chr1_A_fumigatus_Af293:2015732-2011032C, translated using codon table 1 (1526 amino acids) Uncharacterized ORF; Ortholog of <i>A. nidulans FGSC A4</i> : AN5154, <i>A. niger CBS 513.88</i> : An07g09710, <i>A. oryzae RIB40</i> : AO090012000961, <i>Aspergillus wentii</i> : Aspwe1_0155743 and <i>Aspergillus sydowii</i> : Aspsy1_0134266	22.0089	14.48	1	15	15	16	1526	164.391	6.65381
	Afu7g05660	Afu7g05660 AspGDID:ASPL0000110259 COORDS:Chr7_A_fumigatus_Af293:1376127-1379437W, translated using codon table 1 (1065 amino acids) Uncharacterized ORF; Putative translation elongation factor eEF-3; protein induced by heat shock and hypoxia	22.0024	9.3	1	6	6	7	1065	117.694	6.17627
	Afu1g14920	Afu1g14920 AspGDID:ASPL0000102559 COORDS:Chr1_A_fumigatus_Af293:3999910-4001513W, translated using codon table 1 (492 amino acids) Uncharacterized ORF; Putative peptidase D; induced by growth on BSA as a sole nitrogen source	21.9615	19.92	1	6	6	6	492	55.1882	5.8208
	Afu1g04940	Afu1g04940 AspGDID:ASPL0000101663 COORDS:Chr1_A_fumigatus_Af293:1408563-1409639W, translated using codon table 1 (189 amino acids) Uncharacterized ORF; Ortholog(s) have GTP binding, GTPase activity	21.7403	46.03	1	7	7	9	189	21.4181	6.41748
	Afu2g09650	Afu2g09650 AspGDID:ASPL0000103682 COORDS:Chr2_A_fumigatus_Af293:2480020-2481781W, translated using codon table 1 (469 amino acids) Uncharacterized ORF; Aspartate transaminase; induced by L-tyrosine; transcript up-regulated in conidia exposed to neutrophils	21.6342	28.78	1	9	9	9	469	51.1509	8.48486
	Afu5g04230	cit1 AspGDID:ASPL0000107602 COORDS:Chr5_A_fumigatus_Af293:1129170-1127276C, translated using codon table 1 (474 amino acids) Verified ORF; Putative citrate synthase; reacts with rabbit immunosera exposed to A. fumigatus conidia; transcript induced by exposure to human airway epithelial cells	21.6099	16.46	1	7	7	8	474	52.0791	8.57275
	Afu2g10330	Afu2g10330 AspGDID:ASPL0000103748 COORDS:Chr2_A_fumigatus_Af293:2644267-2645677W, translated using codon table 1 (447 amino acids) Uncharacterized ORF; Ortholog of <i>A. nidulans FGSC A4</i> : AN5949, <i>A. niger CBS 513.88</i> : An16g04660, <i>A. oryzae RIB40</i> : AO090011000605, <i>Aspergillus wentii</i> : Aspwe1_0175384 and <i>Aspergillus sydowii</i> : Aspsy1_0089318	21.5378	17.9	1	8	8	8	447	54.2211	9.86182
	Afu3g05350	htb1 AspGDID:ASPL0000104951 COORDS:Chr3_A_fumigatus_Af293:1290859-1290284C, translated using codon table 1 (140 amino acids) Uncharacterized ORF; Histone H2B	21.2741	32.14	1	4	4	8	140	14.9461	10.1255
	Afu5g04410	Afu5g04410 AspGDID:ASPL0000107620 COORDS:Chr5_A_fumigatus_Af293:1197423-1195796C, translated using codon table 1 (521 amino acids) Uncharacterized ORF; Ortholog of <i>A. nidulans FGSC A4</i> : AN11225, <i>Neosartorya fischeri NRRL 181</i> : NFIA_037650, <i>Aspergillus wentii</i> : Aspwe1_0043173 and <i>Aspergillus versicolor</i> : Aspve1_0389199	21.2483	16.7	1	7	7	8	521	58.9417	11.0923
	Afu4g03880	Afu4g03880 AspGDID:ASPL0000106207 COORDS:Chr4_A_fumigatus_Af293:1090760-1092367W, translated using codon table 1 (251 amino acids) Uncharacterized ORF; 60S ribosomal protein L7	21.2037	33.86	1	8	8	8	251	29.0066	10.0376
	Afu3g06970	Afu3g06970 AspGDID:ASPL0000105108 COORDS:Chr3_A_fumigatus_Af293:1743190-1744103W, translated using codon table 1 (193 amino acids) Uncharacterized ORF; 40S ribosomal protein S9; transcript induced by exposure to human airway epithelial cells	21.2	41.97	1	7	7	7	193	22.1891	10.0522
	Afu1g11130	Afu1g11130 AspGDID:ASPL0000102176 COORDS:Chr1_A_fumigatus_Af293:2932858-2933809W, translated using codon table 1 (200 amino acids) Uncharacterized ORF; 60S ribosomal protein L6	20.9687	37	1	6	6	8	200	22.4393	10.1548
	Afu4g11720	Afu4g11720 AspGDID:ASPL0000106880 COORDS:Chr4_A_fumigatus_Af293:3100984-3098931C, translated using codon table 1 (613 amino acids) Uncharacterized ORF; Putative phosphatidyl synthase; protein levels increase in response to pkaC overexpression	20.8399	17.13	1	8	8	8	613	67.0703	6.55127
	Afu1g09440	rps23 AspGDID:ASPL0000102010 COORDS:Chr1_A_fumigatus_Af293:2441556-2442180W, translated using codon table 1 (145 amino acids) Uncharacterized ORF; 40S ribosomal protein S23	20.7627	40.69	1	5	5	5	145	15.8908	10.4478
	Afu3g13030	Afu3g13030 AspGDID:ASPL0000105699 COORDS:Chr3_A_fumigatus_Af293:3459705-3461612W, translated using codon table 1 (540 amino acids) Uncharacterized ORF; Ortholog(s) have unfolded protein binding activity, role in cellular response to drug, protein folding and chaperonin-containing T-complex, nucleus localization	20.7317	15.93	1	8	8	8	540	59.3149	6.21436
	Afu2g16020	Afu2g16020 AspGDID:ASPL0000104319 COORDS:Chr2_A_fumigatus_Af293:4237810-4239808W, translated using codon table 1 (566 amino acids) Uncharacterized ORF; Putative heat shock protein; transcript induced during conidial germination	20.7214	14.84	1	7	7	8	566	61.6862	6.87354
	Afu1g13780	Afu1g13780 AspGDID:ASPL0000102446 COORDS:Chr1_A_fumigatus_Af293:3681048-3680611C, translated using codon table 1 (103 amino acids) Uncharacterized ORF; Has domain(s) with predicted DNA binding, protein heterodimerization activity, role in DNA-templated transcription, initiation, nucleosome assembly and nucleosome, nucleus localization	20.6927	41.75	1	5	5	11	103	11.3634	11.356
	Afu1g15200	Afu1g15200 AspGDID:ASPL0000102586 COORDS:Chr1_A_fumigatus_Af293:4091379-4088983C, translated using codon table 1 (724 amino acids) Uncharacterized ORF; Ortholog of <i>A. nidulans FGSC A4</i> : AN3519, AN2646, AN0587, AN0866, AN7370 and <i>A. fumigatus Af293</i> : Afu3g03790, Afu4g14040, Afu5g06900, Afu7g08575	20.5803	13.81	1	7	7	7	724	79.9826	7.79639
	Afu2g16820	Afu2g16820 AspGDID:ASPL0000104401 COORDS:Chr2_A_fumigatus_Af293:4493020-4491357C, translated using codon table 1 (405 amino acids) Uncharacterized ORF; Putative curved DNA-binding protein	20.4782	26.91	1	7	7	7	405	44.0373	7.73779
	Afu1g03390	Afu1g03390 AspGDID:ASPL0000101509 COORDS:Chr1_A_fumigatus_Af293:988367-987625C, translated using codon table 1 (165 amino acids) Uncharacterized ORF; Putative 60S ribosomal protein L12	20.478	38.18	1	4	4	5	165	17.9488	9.5542
	Afu3g05360	Afu3g05360 AspGDID:ASPL0000104952 COORDS:Chr3_A_fumigatus_Af293:1291520-1292443W, translated using codon table 1 (265 amino acids) Uncharacterized ORF; Has domain(s) with predicted DNA binding, protein heterodimerization activity, role in nucleosome assembly and nucleosome, nucleus localization	19.7233	16.98	1	2	3	9	265	29.7817	10.1548
	Afu5g10770	Afu5g10770 AspGDID:ASPL0000108139 COORDS:Chr5_A_fumigatus_Af293:2751921-2754552W, translated using codon table 1 (820 amino acids) Uncharacterized ORF; Ortholog(s) have cytoplasmic mRNA processing body, cytosol localization	19.6586	13.29	1	8	8	8	820	90.9857	6.27783
	Afu4g10410	Afu4g10410 AspGDID:ASPL0000106755 COORDS:Chr4_A_fumigatus_Af293:2732043-2730416C, translated using codon table 1 (429 amino acids) Uncharacterized ORF; Putative aspartate aminotransferase; reacts with rabbit immunosera exposed to A. fumigatus conidia; hypoxia induced protein; transcript induced in conidia exposed to neutrophils or to human airway epithelial cells	19.6558	19.11	1	6	6	6	429	46.9681	8.86572
	Afu2g07350	Afu2g07350 AspGDID:ASPL0000103458 COORDS:Chr2_A_fumigatus_Af293:1876933-1878405W, translated using codon table 1 (456 amino acids) Uncharacterized ORF; Ortholog(s) have glutamate-5-semialdehyde dehydrogenase activity, role in proline biosynthetic process and cytosol, nucleus localization	19.6208	26.54	1	9	9	10	456	48.7838	5.94775
	Afu5g05540	nap1 AspGDID:ASPL0000107632 COORDS:Chr5_A_fumigatus_Af293:1289638-1291216W, translated using codon table 1 (411 amino acids) Uncharacterized ORF; Putative nucleosome assembly protein	19.5427	23.11	1	6	6	7	411	46.7917	4.55127
	Afu5g11320	aspf29 AspGDID:ASPL0000108191 COORDS:Chr5_A_fumigatus_Af293:2903022-2902611C, translated using codon table 1 (110 amino acids) Verified ORF; Allergen Asp f 29; putative thioredoxin	19.5343	59.09	1	4	4	7	110	11.968	5.22412
	Afu3g06990	Afu3g06990 AspGDID:ASPL0000105110 COORDS:Chr3_A_fumigatus_Af293:1745813-1747149W, translated using codon table 1 (422 amino acids) Uncharacterized ORF; Ortholog of <i>A. nidulans FGSC A4</i> : AN4805, <i>A. niger CBS 513.88</i> : An02g13820, <i>A. oryzae RIB40</i> : AO090020000295, <i>Aspergillus wentii</i> : Aspwe1_0157674 and <i>Aspergillus sydowii</i> : Aspsy1_0087809	19.4528	21.8	1	6	6	6	422	48.4051	10.2573
	Afu3g08120	Afu3g08120 AspGDID:ASPL0000105215 COORDS:Chr3_A_fumigatus_Af293:2090173-2088525C, translated using codon table 1 (485 amino acids) Uncharacterized ORF; Has domain(s) with predicted role in mRNA processing	19.38	10.31	1	4	4	5	485	56.7447	11.6196
	Afu5g04330	Afu5g04330 AspGDID:ASPL0000107612 COORDS:Chr5_A_fumigatus_Af293:1164058-1160457C, translated using codon table 1 (967 amino acids) Verified ORF; Putative aminopeptidase; conidia-enriched protein; protein induced by heat shock; repressed by gliotoxin exposure	19.3357	8.58	1	6	6	7	967	108.639	6.7124
	Afu1g04620	Afu1g04620 AspGDID:ASPL0000101631 COORDS:Chr1_A_fumigatus_Af293:1309293-1307958C, translated using codon table 1 (348 amino acids) Uncharacterized ORF; Putative zinc-containing alcohol dehydrogenase; reacts with rabbit immunosera exposed to A. fumigatus conidia; hypoxia induced protein; transcript up-regulated in conidia exposed to neutrophils; repressed by gliotoxin exposure	19.1417	25.57	1	5	5	6	348	37.8294	6.63916
	Afu1g15140	Afu1g15140 AspGDID:ASPL0000102580 COORDS:Chr1_A_fumigatus_Af293:4071449-4070230C, translated using codon table 1 (323 amino acids) Uncharacterized ORF; Putative mitochondrial phosphate carrier protein; predicted gene pair with AFUA_1G02730	19.0932	30.34	1	6	6	6	323	33.8276	9.33447
	Afu3g08380	ipp1 AspGDID:ASPL0000105241 COORDS:Chr3_A_fumigatus_Af293:2149763-2148296C, translated using codon table 1 (396 amino acids) Uncharacterized ORF; Putative inorganic diphosphatase; reacts with rabbit immunosera exposed to A. fumigatus conidia	19.0723	27.02	1	8	8	8	396	43.5964	7.76709
	Afu2g04130	Afu2g04130 AspGDID:ASPL0000103239 COORDS:Chr2_A_fumigatus_Af293:1132624-1131702C, translated using codon table 1 (160 amino acids) Uncharacterized ORF; 40S ribosomal protein S11	18.8943	35.63	1	5	5	7	160	18.5551	10.8286
	Afu1g15730	Afu1g15730 AspGDID:ASPL0000102636 COORDS:Chr1_A_fumigatus_Af293:4254406-4255080W, translated using codon table 1 (130 amino acids) Uncharacterized ORF; 40S ribosomal protein S22	18.3426	59.23	1	5	5	5	130	14.6648	9.65674
	Afu3g10100	Afu3g10100 AspGDID:ASPL0000105407 COORDS:Chr3_A_fumigatus_Af293:2602320-2600323C, translated using codon table 1 (299 amino acids) Uncharacterized ORF; Ortholog(s) have role in mRNA export from nucleus and nucleus localization	18.2355	25.42	1	8	8	9	299	35.0664	9.49561
	Afu1g11710	Afu1g11710 AspGDID:ASPL0000102235 COORDS:Chr1_A_fumigatus_Af293:3080890-3079981C, translated using codon table 1 (217 amino acids) Uncharacterized ORF; Ribosomal protein L1	18.2146	18.43	1	3	3	5	217	24.2372	9.86182
	Afu4g10800	Afu4g10800 AspGDID:ASPL0000106793 COORDS:Chr4_A_fumigatus_Af293:2823433-2822224C, translated using codon table 1 (237 amino acids) Uncharacterized ORF; 40S ribosomal protein S6	18.2111	33.76	1	7	7	8	237	27.263	10.8433
	Afu1g12610	hsp88 AspGDID:ASPL0000102329 COORDS:Chr1_A_fumigatus_Af293:3331407-3333764W, translated using codon table 1 (714 amino acids) Uncharacterized ORF; Hsp70 chaperone; conidia-enriched protein; induction in response to hydrogen peroxide Yap1-dependent	17.6543	15.83	1	9	9	9	714	79.9949	5.17334
	Afu1g13500	tktA AspGDID:ASPL0000102418 COORDS:Chr1_A_fumigatus_Af293:3591128-3588583C, translated using codon table 1 (684 amino acids) Verified ORF; Putative transketolase; protein abundant in conidia; protein induced by heat shock and by hydrogen peroxide; reacts with rabbit immunosera exposed to A. fumigatus conidia	17.593	13.16	1	8	8	8	684	74.7807	6.59521
	Afu4g07730	Afu4g07730 AspGDID:ASPL0000106488 COORDS:Chr4_A_fumigatus_Af293:2023719-2022959C, translated using codon table 1 (176 amino acids) Uncharacterized ORF; 60S ribosomal protein L11; transcript induced by exposure to human airway epithelial cells	17.2732	44.32	1	7	7	7	176	20.1006	10.0229
	Afu4g08240	Afu4g08240 AspGDID:ASPL0000106538 COORDS:Chr4_A_fumigatus_Af293:2135925-2137164W, translated using codon table 1 (347 amino acids) Verified ORF; Putative zinc-containing alcohol dehydrogenase; conidia-enriched protein; transcript up-regulated in conidia exposed to neutrophils	17.155	29.11	1	6	6	6	347	37.4063	7.09326
	Afu5g02410	Afu5g02410 AspGDID:ASPL0000107421 COORDS:Chr5_A_fumigatus_Af293:623486-621886C, translated using codon table 1 (505 amino acids) Uncharacterized ORF; Putative DEAD/DEAH box helicase; predicted gene pair with AFUA_3G08160 (eukaryotic translation initiation factor eIF4A; ATP-dependent RNA helicase, tifA)	17.1103	20.99	1	8	10	10	505	57.4434	6.99072
	Afu6g04390	Afu6g04390 AspGDID:ASPL0000108893 COORDS:Chr6_A_fumigatus_Af293:1007212-1004620C, translated using codon table 1 (746 amino acids) Uncharacterized ORF; Ortholog(s) have ubiquitin-protein transferase activity	17.1037	14.48	1	8	8	8	746	83.7691	6.27783
	Afu1g01740	Afu1g01740 AspGDID:ASPL0000101344 COORDS:Chr1_A_fumigatus_Af293:538203-536416C, translated using codon table 1 (531 amino acids) Uncharacterized ORF; Ortholog(s) have unfolded protein binding activity, role in protein folding and chaperonin-containing T-complex, nucleus localization	16.9873	15.63	1	5	5	5	531	57.1551	6.21436
	Afu1g14200	Afu1g14200 AspGDID:ASPL0000102488 COORDS:Chr1_A_fumigatus_Af293:3795841-3794154C, translated using codon table 1 (479 amino acids) Verified ORF; Putative mitochondrial processing peptidase beta subunit; induced by gliotoxin exposure	16.8896	20.88	1	7	7	7	479	53.2372	6.30322
	Afu6g08050	gnd1 AspGDID:ASPL0000109165 COORDS:Chr6_A_fumigatus_Af293:1868427-1870349W, translated using codon table 1 (491 amino acids) Verified ORF; 6-phosphogluconate dehydrogenase; conidia-enriched protein; protein induced by heat shock; reacts with rabbit immunosera exposed to conidia; hypoxia-induced protein; transcript induced by exposure to human airway epithelial cells	16.7605	21.38	1	8	8	8	491	54.1233	5.93506
	Afu3g05600	Afu3g05600 AspGDID:ASPL0000104976 COORDS:Chr3_A_fumigatus_Af293:1361310-1362104W, translated using codon table 1 (149 amino acids) Uncharacterized ORF; 60S ribosomal protein L27a	16.755	30.2	1	5	5	7	149	16.751	10.4331
	Afu1g09100	Afu1g09100 AspGDID:ASPL0000101976 COORDS:Chr1_A_fumigatus_Af293:2363153-2364329W, translated using codon table 1 (192 amino acids) Uncharacterized ORF; 60S ribosomal protein L9	16.6827	30.73	1	5	5	6	192	21.8297	9.67139
	Afu1g05390	Afu1g05390 AspGDID:ASPL0000101707 COORDS:Chr1_A_fumigatus_Af293:1549201-1548016C, translated using codon table 1 (308 amino acids) Uncharacterized ORF; Ortholog(s) have ATP:ADP antiporter activity	16.4119	21.75	1	5	5	5	308	33.3004	9.96436
	Afu1g12170	Afu1g12170 AspGDID:ASPL0000102283 COORDS:Chr1_A_fumigatus_Af293:3214725-3216299W, translated using codon table 1 (440 amino acids) Uncharacterized ORF; Putative translation elongation factor EF-Tu; hypoxia induced protein	16.2279	14.77	1	6	6	7	440	48.2559	7.18115
	Afu2g04620	bipA AspGDID:ASPL0000103288 COORDS:Chr2_A_fumigatus_Af293:1260682-1258486C, translated using codon table 1 (672 amino acids) Uncharacterized ORF; Hsp70 chaperone; protein enriched in dormant conidia	16.1879	10.12	1	5	6	7	672	73.3395	5.03369
	Afu3g13320	rps0 AspGDID:ASPL0000105727 COORDS:Chr3_A_fumigatus_Af293:3533778-3534743W, translated using codon table 1 (297 amino acids) Uncharacterized ORF; Putative 40S ribosomal protein S0	16.1088	26.6	1	5	5	5	297	32.1022	4.90674
	Afu8g00730	Afu8g00730 AspGDID:ASPL0000110513 COORDS:Chr8_A_fumigatus_Af293:171081-172954W, translated using codon table 1 (602 amino acids) Uncharacterized ORF; Ortholog of <i>A. oryzae RIB40</i> : AO090701000613, <i>Neosartorya fischeri NRRL 181</i> : NFIA_094160, <i>Aspergillus wentii</i> : Aspwe1_0035090 and <i>Aspergillus fumigatus A1163</i> : AFUB_085840	15.8916	18.27	1	9	9	9	602	66.6311	9.53955
	Afu1g12070	Afu1g12070 AspGDID:ASPL0000102273 COORDS:Chr1_A_fumigatus_Af293:3197608-3198304W, translated using codon table 1 (175 amino acids) Uncharacterized ORF; Ortholog(s) have glycine dehydrogenase (decarboxylating) activity, role in glycine catabolic process, one-carbon metabolic process, protein lipoylation and mitochondrion localization	15.8641	40	1	5	5	6	175	18.6155	4.85596
	Afu1g14410	rpl17 AspGDID:ASPL0000102509 COORDS:Chr1_A_fumigatus_Af293:3851949-3852806W, translated using codon table 1 (208 amino acids) Uncharacterized ORF; 60S ribosomal protein L17	15.8216	22.6	1	6	6	6	208	23.4136	10.9751
	Afu5g08540	aspA AspGDID:ASPL0000107925 COORDS:Chr5_A_fumigatus_Af293:2167838-2169399W, translated using codon table 1 (382 amino acids) Verified ORF; Septin; hypoxia repressed protein; repressed by exposure to artemisinin	15.808	25.13	1	8	8	8	382	43.2901	5.13525
	Afu8g04000	erg10B AspGDID:ASPL0000110735 COORDS:Chr8_A_fumigatus_Af293:855589-857056W, translated using codon table 1 (401 amino acids) Uncharacterized ORF; Putative acetyl-coenzyme A acetyltransferase; protein induced by hydrogen peroxide; higher expression in 48 h biofilm vs planktonic cells; SrbA-regulated during hypoxia	15.7581	13.72	1	3	3	4	401	41.2165	6.87354
	Afu2g10500	Afu2g10500 AspGDID:ASPL0000103765 COORDS:Chr2_A_fumigatus_Af293:2687569-2686778C, translated using codon table 1 (143 amino acids) Uncharacterized ORF; 40S ribosomal protein Rps16	15.7184	34.27	1	4	4	5	143	15.9616	10.1841
	Afu6g03820	egd2 AspGDID:ASPL0000108837 COORDS:Chr6_A_fumigatus_Af293:841323-840546C, translated using codon table 1 (204 amino acids) Uncharacterized ORF; Nascent polypeptide-associated complex subunit alpha; predicted role in 'de novo' cotranslational protein folding; enriched in dormant conidia	15.5292	27.94	1	4	4	5	204	21.959	4.94482
	Afu6g02470	Afu6g02470 AspGDID:ASPL0000108702 COORDS:Chr6_A_fumigatus_Af293:466824-464770C, translated using codon table 1 (582 amino acids) Uncharacterized ORF; Putative fumarate hydratase; reacts with rabbit immunosera exposed to A. fumigatus conidia	15.4568	14.43	1	4	4	4	582	63.1195	8.96826
	Afu4g12450	Afu4g12450 AspGDID:ASPL0000106952 COORDS:Chr4_A_fumigatus_Af293:3270803-3272689W, translated using codon table 1 (541 amino acids) Uncharacterized ORF; Putative PH domain protein; conserved lysine-rich protein; Yap1-dependent induction in response to hydrogen peroxide; hypoxia repressed protein	15.4386	20.15	1	9	9	9	541	56.9689	5.03369
	Afu6g02630	Afu6g02630 AspGDID:ASPL0000108718 COORDS:Chr6_A_fumigatus_Af293:512097-510055C, translated using codon table 1 (441 amino acids) Uncharacterized ORF; Ortholog(s) have ATP-dependent RNA helicase activity	15.3541	17.91	1	5	5	5	441	49.5704	5.8208
	Afu2g10380	Afu2g10380 AspGDID:ASPL0000103753 COORDS:Chr2_A_fumigatus_Af293:2657604-2656030C, translated using codon table 1 (476 amino acids) Uncharacterized ORF; Has domain(s) with predicted translation initiation factor activity and eukaryotic translation initiation factor 3 complex localization	15.1077	19.33	1	6	6	7	476	54.6692	5.33838
	Afu1g06830	rpp1 AspGDID:ASPL0000101851 COORDS:Chr1_A_fumigatus_Af293:1948201-1948863W, translated using codon table 1 (111 amino acids) Uncharacterized ORF; Putative 60s acidic ribosomal protein superfamily member; putative ribosomal stalk protein	14.8494	53.15	1	3	3	3	111	11.1215	4.17041
	Afu6g11310	Afu6g11310 AspGDID:ASPL0000109481 COORDS:Chr6_A_fumigatus_Af293:2801160-2808052W, translated using codon table 1 (2256 amino acids) Uncharacterized ORF; Ortholog(s) have GMP synthase (glutamine-hydrolyzing) activity, aspartate carbamoyltransferase activity, carbamoyl-phosphate synthase (glutamine-hydrolyzing) activity, dihydroorotase activity	14.8404	5.27	1	10	10	10	2256	248.298	6.58057
	Afu2g05110	Afu2g05110 AspGDID:ASPL0000103336 COORDS:Chr2_A_fumigatus_Af293:1403645-1403098C, translated using codon table 1 (120 amino acids) Uncharacterized ORF; Ortholog(s) have U1 snRNP, U2 snRNP, cytosol localization	14.7867	29.17	1	2	2	4	120	13.2392	11.2827
	Afu3g11360	Afu3g11360 AspGDID:ASPL0000105534 COORDS:Chr3_A_fumigatus_Af293:2979671-2978196C, translated using codon table 1 (451 amino acids) Uncharacterized ORF; Ortholog(s) have role in ascospore formation, cellular protein localization, cellular response to caffeine and eukaryotic translation initiation factor 3 complex assembly, <a href="#GOsection">more</a>	14.7541	13.75	1	5	5	5	451	51.7173	5.35107
	Afu3g11390	Afu3g11390 AspGDID:ASPL0000105537 COORDS:Chr3_A_fumigatus_Af293:2988245-2989876W, translated using codon table 1 (465 amino acids) Uncharacterized ORF; Ortholog(s) have role in positive regulation of RNA polymerase II transcriptional preinitiation complex assembly, proteasome regulatory particle assembly, ubiquitin-dependent protein catabolic process	14.7438	13.76	1	4	4	4	465	51.5677	5.30029
	Afu6g02440	Afu6g02440 AspGDID:ASPL0000108699 COORDS:Chr6_A_fumigatus_Af293:459025-459857W, translated using codon table 1 (160 amino acids) Uncharacterized ORF; 60s ribosomal protein L24; ortholog of <i>S. cerevisiae</i> RPL24A and RPL24B; transcript induced by exposure to human airway epithelial cells	14.7013	28.75	1	6	6	6	160	18.041	11.312
	Afu3g07430	aspf27 AspGDID:ASPL0000105151 COORDS:Chr3_A_fumigatus_Af293:1867882-1867179C, translated using codon table 1 (163 amino acids) Verified ORF; Putative peptidyl-prolyl cis-trans isomerase; cyclophilin; allergen Asp f 27; protein abundant in conidia; Yap1-dependent induction in response to hydrogen peroxide; induced by L-tyrosine	14.521	34.36	1	5	5	6	163	17.7299	7.97217
	Afu6g02750	egd1 AspGDID:ASPL0000108730 COORDS:Chr6_A_fumigatus_Af293:559767-558922C, translated using codon table 1 (186 amino acids) Uncharacterized ORF; Nascent polypeptide-associated complex (NAC) subunit beta; protein level decreases upon heat shock	14.518	30.11	1	3	3	4	186	20.5334	5.43994
	Afu6g00510	Afu6g00510 AspGDID:ASPL0000108606 COORDS:Chr6_A_fumigatus_Af293:125045-126049W, translated using codon table 1 (334 amino acids) Uncharacterized ORF; Has domain(s) with predicted oxidoreductase activity, transferase activity, transferring acyl groups other than amino-acyl groups, zinc ion binding activity and role in oxidation-reduction process	14.4886	17.37	1	3	3	4	334	36.0021	7.06396
	Afu3g11430	Afu3g11430 AspGDID:ASPL0000105541 COORDS:Chr3_A_fumigatus_Af293:2998674-2997540C, translated using codon table 1 (324 amino acids) Uncharacterized ORF; Putative arginase; SrbA-regulated during hypoxia	14.4815	20.37	1	4	4	5	324	35.42	5.87158
	Afu1g03510	Afu1g03510 AspGDID:ASPL0000101521 COORDS:Chr1_A_fumigatus_Af293:1014395-1015676W, translated using codon table 1 (297 amino acids) Uncharacterized ORF; ATP Synthase gamma chain, mitochondrial precursor	14.1733	26.6	1	5	5	5	297	32.3556	8.20654
	Afu2g09790	Afu2g09790 AspGDID:ASPL0000103695 COORDS:Chr2_A_fumigatus_Af293:2503042-2501287C, translated using codon table 1 (553 amino acids) Uncharacterized ORF; Putative glucose-6-phosphate isomerase	14.1674	15.55	1	6	6	6	553	61.2771	6.354
	Afu4g07690	Afu4g07690 AspGDID:ASPL0000106484 COORDS:Chr4_A_fumigatus_Af293:2001294-2003380W, translated using codon table 1 (595 amino acids) Uncharacterized ORF; Putative phosphoribosylaminoimidazole-carboxamide formyltransferase/IMP cyclohydrolase; hypoxia repressed protein	13.996	18.99	1	7	7	7	595	64.9875	6.85889
	Afu1g15720	Afu1g15720 AspGDID:ASPL0000102635 COORDS:Chr1_A_fumigatus_Af293:4249956-4253073W, translated using codon table 1 (872 amino acids) Uncharacterized ORF; Ortholog(s) have role in cell division and nuclear membrane localization	13.9845	12.5	1	7	7	8	872	96.2482	4.76709
	Afu6g13300	Afu6g13300 AspGDID:ASPL0000109671 COORDS:Chr6_A_fumigatus_Af293:3377042-3376007C, translated using codon table 1 (215 amino acids) Uncharacterized ORF; GTP-Binding nuclear protein Ran	13.9827	32.56	1	4	4	4	215	24.0624	7.38623
	Afu3g12500	Afu3g12500 AspGDID:ASPL0000105646 COORDS:Chr3_A_fumigatus_Af293:3302456-3301306C, translated using codon table 1 (363 amino acids) Uncharacterized ORF; Ortholog of <i>A. niger CBS 513.88</i> : An02g08440, <i>Aspergillus wentii</i> : Aspwe1_0371493, <i>Aspergillus versicolor</i> : Aspve1_0039356, <i>Aspergillus zonatus</i> : Aspzo1_0168566 and <i>Aspergillus sydowii</i> : Aspsy1_0029179	13.9351	19.01	1	5	5	5	363	42.8315	10.0815
	Afu1g05990	Afu1g05990 AspGDID:ASPL0000101768 COORDS:Chr1_A_fumigatus_Af293:1728875-1727904C, translated using codon table 1 (202 amino acids) Uncharacterized ORF; Ribosomal protein L16a	13.9165	22.77	1	6	6	6	202	23.0546	10.5063
	Afu2g16010	Afu2g16010 AspGDID:ASPL0000104318 COORDS:Chr2_A_fumigatus_Af293:4237529-4235525C, translated using codon table 1 (601 amino acids) Uncharacterized ORF; Prolyl-tRNA synthetase	13.8109	16.14	1	7	7	7	601	66.9952	7.1665
	Afu6g09990	Afu6g09990 AspGDID:ASPL0000109355 COORDS:Chr6_A_fumigatus_Af293:2459187-2462825W, translated using codon table 1 (1095 amino acids) Uncharacterized ORF; Ortholog(s) have cytosol, nuclear envelope, nuclear membrane, nucleolus localization	13.8055	7.85	1	6	6	6	1095	121.526	4.729
	Afu4g13120	Afu4g13120 AspGDID:ASPL0000107018 COORDS:Chr4_A_fumigatus_Af293:3436372-3434668C, translated using codon table 1 (358 amino acids) Uncharacterized ORF; Putative glutamine synthetase; protein induced by heat shock and by hydrogen peroxide; transcript induced by exposure to human airway epithelial cells	13.7554	17.6	1	4	4	5	358	39.8744	5.70654
	Afu5g12180	Afu5g12180 AspGDID:ASPL0000108274 COORDS:Chr5_A_fumigatus_Af293:3157322-3158399W, translated using codon table 1 (247 amino acids) Uncharacterized ORF; Ortholog(s) have Ran GTPase binding activity and role in G1/S transition of mitotic cell cycle, RNA export from nucleus, Ran protein signal transduction, protein import into nucleus, ubiquitin-dependent protein catabolic process	13.6885	30.77	1	4	4	4	247	27.6266	4.98291
	Afu6g13370	Afu6g13370 AspGDID:ASPL0000109678 COORDS:Chr6_A_fumigatus_Af293:3394599-3400210W, translated using codon table 1 (1798 amino acids) Uncharacterized ORF; Ortholog(s) have snoRNA binding activity	13.6121	4.34	1	5	5	5	1798	198.873	5.77002
	Afu3g09320	Afu3g09320 AspGDID:ASPL0000105330 COORDS:Chr3_A_fumigatus_Af293:2359631-2361249W, translated using codon table 1 (471 amino acids) Uncharacterized ORF; Serine hydroxymethyltransferase; protein level decreases upon heat shock; reacts with rabbit immunosera exposed to A. fumigatus conidia; hypoxia induced protein; SrbA-regulated during hypoxia	13.3355	15.92	1	7	7	7	471	51.8405	7.75244
	Afu8g04090	codA AspGDID:ASPL0000110744 COORDS:Chr8_A_fumigatus_Af293:888631-890353W, translated using codon table 1 (542 amino acids) Verified ORF; Putative choline oxidase; AFUB_083470 choA ortholog	13.256	11.99	1	5	5	6	542	60.1474	6.84424
	Afu6g12300	Afu6g12300 AspGDID:ASPL0000109574 COORDS:Chr6_A_fumigatus_Af293:3095007-3092936C, translated using codon table 1 (478 amino acids) Verified ORF; RNP domain protein; conidia-enriched protein	13.165	14.85	1	4	4	4	478	51.7352	9.5542
	Afu8g05580	coaT AspGDID:ASPL0000110887 COORDS:Chr8_A_fumigatus_Af293:1308874-1310609W, translated using codon table 1 (525 amino acids) Uncharacterized ORF; Putative coenzyme A transferase; transcript induced by exposure to human airway epithelial cells	13.1435	15.81	1	4	4	4	525	58.1086	6.771
	Afu5g07780	erg1 AspGDID:ASPL0000107850 COORDS:Chr5_A_fumigatus_Af293:1942829-1944341W, translated using codon table 1 (481 amino acids) Verified ORF; Putative squalene monooxygenase; higher expression in 48 h biofilm vs planktonic cells; SrbA-regulated during hypoxia	13.0552	16.84	1	5	5	5	481	52.6486	8.67529
	Afu4g08480	Afu4g08480 AspGDID:ASPL0000106562 COORDS:Chr4_A_fumigatus_Af293:2190795-2194480W, translated using codon table 1 (1140 amino acids) Uncharacterized ORF; Ortholog(s) have cytosol, nucleus localization	13.0408	7.19	1	6	6	6	1140	124.656	5.14795
	Afu1g07540	Afu1g07540 AspGDID:ASPL0000101919 COORDS:Chr1_A_fumigatus_Af293:2122943-2124145W, translated using codon table 1 (350 amino acids) Uncharacterized ORF; Ortholog(s) have role in cellular response to drug and nuclear envelope, proteasome regulatory particle, lid subcomplex, proteasome storage granule localization	12.9229	23.43	1	4	4	4	350	38.9712	6.01123
	Afu1g04660	Afu1g04660 AspGDID:ASPL0000101635 COORDS:Chr1_A_fumigatus_Af293:1318902-1317870C, translated using codon table 1 (203 amino acids) Uncharacterized ORF; Ribosomal protein L15	12.9179	22.17	1	5	5	8	203	24.169	11.2974
	Afu6g11260	Afu6g11260 AspGDID:ASPL0000109476 COORDS:Chr6_A_fumigatus_Af293:2786302-2787411W, translated using codon table 1 (266 amino acids) Uncharacterized ORF; Ribosomal protein L26; transcript induced by exposure to human airway epithelial cells	12.8958	10.53	1	4	4	5	266	29.5987	10.9751
	Afu3g06960	Afu3g06960 AspGDID:ASPL0000105107 COORDS:Chr3_A_fumigatus_Af293:1742922-1742198C, translated using codon table 1 (158 amino acids) Uncharacterized ORF; 60S ribosomal protein L21	12.8416	30.38	1	4	4	4	158	17.9697	10.228
	Afu7g02060	Afu7g02060 AspGDID:ASPL0000110001 COORDS:Chr7_A_fumigatus_Af293:550596-554534W, translated using codon table 1 (1264 amino acids) Uncharacterized ORF; Ortholog of <i>A. niger CBS 513.88</i> : An12g00610, <i>A. oryzae RIB40</i> : AO090038000583, <i>Neosartorya fischeri NRRL 181</i> : NFIA_114790 and <i>Aspergillus wentii</i> : Aspwe1_0579937	12.6396	6.25	1	6	6	6	1264	138.466	4.77979
	Afu2g03610	Afu2g03610 AspGDID:ASPL0000103188 COORDS:Chr2_A_fumigatus_Af293:961023-959122C, translated using codon table 1 (546 amino acids) Uncharacterized ORF; Putative inosine 5'-monophosphate (IMP) dehydrogenase; reacts with rabbit immunosera exposed to A. fumigatus conidia; transcript induced by exposure to human airway epithelial cells; snoRNA Afu-210 encoded within intron 2	12.6042	11.72	1	4	4	4	546	57.9218	6.72705
	Afu3g11260	Afu3g11260 AspGDID:ASPL0000105524 COORDS:Chr3_A_fumigatus_Af293:2951140-2951715W, translated using codon table 1 (154 amino acids) Uncharacterized ORF; Ubiquitin	12.4706	29.22	1	4	4	4	154	17.6615	9.77393
	Afu2g13250	trpB AspGDID:ASPL0000104039 COORDS:Chr2_A_fumigatus_Af293:3407647-3405303C, translated using codon table 1 (735 amino acids) Uncharacterized ORF; Putative bifunctional tryptophan synthase	12.3788	9.66	1	4	4	4	735	78.7133	5.96045
	Afu1g04070	Afu1g04070 AspGDID:ASPL0000101576 COORDS:Chr1_A_fumigatus_Af293:1161707-1160930C, translated using codon table 1 (157 amino acids) Uncharacterized ORF; Eukaryotic initiation factor 5A; Yap1-dependent induction in response to hydrogen peroxide	12.335	42.68	1	4	4	5	157	17.1983	5.40186
	Afu3g04170	Afu3g04170 AspGDID:ASPL0000104933 COORDS:Chr3_A_fumigatus_Af293:1175521-1176878W, translated using codon table 1 (377 amino acids) Uncharacterized ORF; Ortholog(s) have pyruvate dehydrogenase (acetyl-transferring) activity and role in acetyl-CoA biosynthetic process from pyruvate, arginine biosynthetic process, glutamine biosynthetic process	12.2863	15.92	1	5	5	5	377	40.5359	7.23975
	Afu3g10800	Afu3g10800 AspGDID:ASPL0000105478 COORDS:Chr3_A_fumigatus_Af293:2807176-2811179W, translated using codon table 1 (1310 amino acids) Uncharacterized ORF; Ortholog of <i>A. nidulans FGSC A4</i> : AN4908, <i>A. niger CBS 513.88</i> : An02g06530, <i>A. oryzae RIB40</i> : AO090003000629, <i>Aspergillus wentii</i> : Aspwe1_0036953 and <i>Aspergillus sydowii</i> : Aspsy1_0043015	12.209	7.63	1	7	7	7	1310	145.89	7.09326
	Afu1g13790	hhtA AspGDID:ASPL0000102447 COORDS:Chr1_A_fumigatus_Af293:3681876-3682468W, translated using codon table 1 (136 amino acids) Uncharacterized ORF; Histone H3	12.1903	40.44	1	4	4	5	136	15.3235	11.1509
	Afu4g07210	Afu4g07210 AspGDID:ASPL0000106435 COORDS:Chr4_A_fumigatus_Af293:1872976-1871931C, translated using codon table 1 (327 amino acids) Uncharacterized ORF; Mitochondrial acetolactate synthase small subunit; hypoxia induced protein; SrbA-regulated during hypoxia	11.9986	20.18	1	5	5	6	327	35.5515	6.85889
	Afu1g06780	Afu1g06780 AspGDID:ASPL0000101846 COORDS:Chr1_A_fumigatus_Af293:1934366-1936614W, translated using codon table 1 (661 amino acids) Uncharacterized ORF; Ortholog(s) have cytosol, nucleus localization	11.6742	11.95	1	4	4	5	661	71.7523	6.44287
	Afu5g01950	Afu5g01950 AspGDID:ASPL0000107375 COORDS:Chr5_A_fumigatus_Af293:500329-499510C, translated using codon table 1 (138 amino acids) Uncharacterized ORF; Ortholog(s) have chromatin binding activity	11.6612	26.81	1	3	4	8	138	14.7813	10.3745
	Afu6g06900	rho1 AspGDID:ASPL0000109052 COORDS:Chr6_A_fumigatus_Af293:1523942-1524891W, translated using codon table 1 (193 amino acids) Verified ORF; Putative Rho-type GTPase; predominantly localize to the hyphal tip; involved in radial growth and conidiation; mutants display cytoplasmic leakage at the hyphal tips	11.6272	28.5	1	5	5	7	193	21.6873	6.771
	Afu4g07700	Afu4g07700 AspGDID:ASPL0000106485 COORDS:Chr4_A_fumigatus_Af293:2006286-2011744W, translated using codon table 1 (1679 amino acids) Uncharacterized ORF; Clathrin, heavy chain; transcript downregulated in response to amphotericin B	11.4066	6.79	1	6	6	6	1679	191.183	5.33838
	Afu6g12220	Afu6g12220 AspGDID:ASPL0000109567 COORDS:Chr6_A_fumigatus_Af293:3072444-3071777C, translated using codon table 1 (194 amino acids) Uncharacterized ORF; Has domain(s) with predicted catalytic activity and role in metabolic process	11.3928	26.29	1	3	3	3	194	20.8915	6.41748
	Afu3g05430	Afu3g05430 AspGDID:ASPL0000104959 COORDS:Chr3_A_fumigatus_Af293:1307445-1305739C, translated using codon table 1 (507 amino acids) Uncharacterized ORF; Ortholog(s) have translation regulator activity, nucleic acid binding activity	11.3556	12.62	1	5	5	5	507	57.0894	8.82178
	Afu6g03440	Afu6g03440 AspGDID:ASPL0000108799 COORDS:Chr6_A_fumigatus_Af293:738342-736781C, translated using codon table 1 (497 amino acids) Uncharacterized ORF; Putative fructosyl amine; transcript induced by voriconazole	11.2745	12.07	1	4	4	4	497	54.895	5.75732
	Afu1g06770	Afu1g06770 AspGDID:ASPL0000101845 COORDS:Chr1_A_fumigatus_Af293:1933600-1932735C, translated using codon table 1 (119 amino acids) Uncharacterized ORF; 40S ribosomal protein S26	11.2587	30.25	1	3	3	4	119	13.4602	10.8726
	Afu6g02800	Afu6g02800 AspGDID:ASPL0000108735 COORDS:Chr6_A_fumigatus_Af293:570866-570078C, translated using codon table 1 (242 amino acids) Verified ORF; Putative glycosylphosphatidylinositol (GPI)-anchored protein; transcript up-regulated in hyphae upon exposure to neutrophils	11.1596	11.98	1	2	2	3	242	24.5928	4.76709
	Afu3g09090	Afu3g09090 AspGDID:ASPL0000105308 COORDS:Chr3_A_fumigatus_Af293:2316086-2317228W, translated using codon table 1 (380 amino acids) Uncharacterized ORF; Ortholog(s) have mitochondrion, nucleus localization	11.0874	22.11	1	6	6	6	380	43.3361	9.01221
	Afu1g10012	Afu1g10012 AspGDID:ASPL0000362830 COORDS:Chr1_A_fumigatus_Af293:2588081-2582019C, translated using codon table 1 (1929 amino acids) Uncharacterized ORF; Ortholog of <i>A. nidulans FGSC A4</i> : AN5649, AN1674, AN0384, AN1268, AN7262, <i>A. fumigatus Af293</i> : Afu1g01700, Afu2g17000, Afu4g08730, Afu4g13630 and <i>A. niger CBS 513.88</i> : An01g09380, An01g06520, An04g09080, An04g03600	11.0373	2.9	1	4	4	4	1929	211.956	5.36377
	Afu7g05920	Afu7g05920 AspGDID:ASPL0000110284 COORDS:Chr7_A_fumigatus_Af293:1449832-1451264W, translated using codon table 1 (456 amino acids) Uncharacterized ORF; Ortholog(s) have stearoyl-CoA 9-desaturase activity	11.0163	10.75	1	4	4	5	456	51.8677	9.1001
	Afu3g12100	Afu3g12100 AspGDID:ASPL0000105606 COORDS:Chr3_A_fumigatus_Af293:3178707-3181079W, translated using codon table 1 (694 amino acids) Uncharacterized ORF; Putative trehalase phosphorylase with a predicted role in the glucose-1-phosphate pathway	10.8907	10.37	1	5	5	5	694	78.2557	6.1001
	Afu1g04530	Afu1g04530 AspGDID:ASPL0000101621 COORDS:Chr1_A_fumigatus_Af293:1282636-1283216W, translated using codon table 1 (148 amino acids) Uncharacterized ORF; Ribosomal L18ae protein family	10.7174	27.03	1	5	5	5	148	17.3925	10.6968
	Afu4g04660	Afu4g04660 AspGDID:ASPL0000106283 COORDS:Chr4_A_fumigatus_Af293:1312437-1311087C, translated using codon table 1 (389 amino acids) Uncharacterized ORF; Ortholog(s) have protein domain specific binding activity	10.6874	15.94	1	5	5	5	389	43.423	8.17725
	Afu2g09200	Afu2g09200 AspGDID:ASPL0000103638 COORDS:Chr2_A_fumigatus_Af293:2358357-2358900W, translated using codon table 1 (106 amino acids) Uncharacterized ORF; 60S ribosomal protein L30	10.6734	29.25	1	2	2	3	106	11.294	9.83252
	Afu5g11720	Afu5g11720 AspGDID:ASPL0000108229 COORDS:Chr5_A_fumigatus_Af293:3015667-3018681W, translated using codon table 1 (905 amino acids) Uncharacterized ORF; Ortholog(s) have role in proteasome-mediated ubiquitin-dependent protein catabolic process and cytosol, nucleus localization	10.4961	3.76	1	2	2	3	905	100.736	5.0083
	Afu5g12100	Afu5g12100 AspGDID:ASPL0000108266 COORDS:Chr5_A_fumigatus_Af293:3135934-3138500W, translated using codon table 1 (795 amino acids) Uncharacterized ORF; Ortholog(s) have rRNA (guanine) methyltransferase activity, rRNA (uridine-2'-O-)-methyltransferase activity	10.4798	6.79	1	4	4	4	795	90.0596	8.44092
	Afu6g05150	Afu6g05150 AspGDID:ASPL0000108970 COORDS:Chr6_A_fumigatus_Af293:1231600-1234035W, translated using codon table 1 (588 amino acids) Uncharacterized ORF; Ortholog(s) have histone binding, transcription corepressor activity	10.4549	7.99	1	4	4	4	588	63.9718	6.90283
	Afu3g12300	Afu3g12300 AspGDID:ASPL0000105626 COORDS:Chr3_A_fumigatus_Af293:3242604-3243283W, translated using codon table 1 (124 amino acids) Uncharacterized ORF; 60S ribosomal protein L22	10.4474	33.87	1	4	4	4	124	14.1826	9.40771
	Afu3g08840	Afu3g08840 AspGDID:ASPL0000105285 COORDS:Chr3_A_fumigatus_Af293:2262208-2266262W, translated using codon table 1 (1212 amino acids) Uncharacterized ORF; Ortholog(s) have role in hyphal growth, nuclear division and Golgi apparatus, hyphal tip localization	10.4237	5.69	1	4	4	4	1212	135.784	6.27783
	Afu2g15210	Afu2g15210 AspGDID:ASPL0000104238 COORDS:Chr2_A_fumigatus_Af293:4030734-4031231W, translated using codon table 1 (98 amino acids) Uncharacterized ORF; Ortholog(s) have RNA binding activity, role in mRNA splicing, via spliceosome and U4/U6 x U5 tri-snRNP complex, U6 snRNP, cytoplasmic mRNA processing body, cytosol, nucleolus, small nucleolar ribonucleoprotein complex localization	10.3666	44.9	1	3	3	3	98	11.243	9.08545
	Afu2g13110	cycA AspGDID:ASPL0000104025 COORDS:Chr2_A_fumigatus_Af293:3368165-3367112C, translated using codon table 1 (235 amino acids) Verified ORF; Cytochrome c; transcript derepressed during iron starvation in hapX mutant; SrbA-regulated during hypoxia; loss of cycA results in increased levels of AoxA activity, delayed germination and reduced growth in normoxia and hypoxia	10.3665	6.38	1	2	2	3	235	26.2545	10.0376
	Afu5g13510	Afu5g13510 AspGDID:ASPL0000108404 COORDS:Chr5_A_fumigatus_Af293:3546669-3545011C, translated using codon table 1 (476 amino acids) Uncharacterized ORF; Ortholog(s) have Prp19 complex, cytosol, nuclear envelope localization	10.3319	12.82	1	3	3	3	476	50.1476	5.19873
	Afu4g08580	prx1 AspGDID:ASPL0000106571 COORDS:Chr4_A_fumigatus_Af293:2220262-2219313C, translated using codon table 1 (222 amino acids) Uncharacterized ORF; Mitochondrial peroxiredoxin; predicted role in cell redox homeostasis regulation; protein levels increase with amphotericin B and H2O2 exposure; transcript up-regulated in conidia exposed to neutrophils; repressed by gliotoxin exposure	10.2844	27.48	1	3	3	3	222	24.5287	6.13818
	Afu4g09140	car2 AspGDID:ASPL0000106629 COORDS:Chr4_A_fumigatus_Af293:2388283-2389697W, translated using codon table 1 (450 amino acids) Uncharacterized ORF; L-ornithine aminotransferase; induced by growth on BSA as a sole nitrogen source; SrbA-regulated during hypoxia	10.2577	15.78	1	5	5	5	450	49.0863	6.53662
	Afu2g15430	Afu2g15430 AspGDID:ASPL0000104260 COORDS:Chr2_A_fumigatus_Af293:4077712-4076912C, translated using codon table 1 (266 amino acids) Uncharacterized ORF; Sorbitol/xylulose reductase	10.2401	15.41	1	2	2	3	266	28.202	6.354
	Afu1g02410	Afu1g02410 AspGDID:ASPL0000101411 COORDS:Chr1_A_fumigatus_Af293:702057-703574W, translated using codon table 1 (469 amino acids) Uncharacterized ORF; Ortholog(s) have ATP-dependent 3'-5' DNA helicase activity, ATP-dependent 5'-3' DNA helicase activity and role in box C/D snoRNP assembly, histone exchange, rRNA processing, regulation of transcription from RNA polymerase II promoter	10.1501	11.3	1	5	5	5	469	51.3145	5.8335
	Afu3g07830	Afu3g07830 AspGDID:ASPL0000105187 COORDS:Chr3_A_fumigatus_Af293:1972897-1974834W, translated using codon table 1 (535 amino acids) Uncharacterized ORF; Ortholog(s) have unfolded protein binding activity, role in protein folding and chaperonin-containing T-complex, nucleus localization	10.1467	12.71	1	5	5	6	535	57.5166	8.36768
	Afu5g02750	Afu5g02750 AspGDID:ASPL0000107455 COORDS:Chr5_A_fumigatus_Af293:720857-719993C, translated using codon table 1 (158 amino acids) Uncharacterized ORF; Cytochrome c oxidase subunit Va with a predicted role in oxidative phosphorylation; induced by exposure to artemisinin	10.1151	20.89	1	3	3	3	158	17.9802	5.68115
	Afu6g07980	Afu6g07980 AspGDID:ASPL0000109158 COORDS:Chr6_A_fumigatus_Af293:1850730-1849524C, translated using codon table 1 (323 amino acids) Uncharacterized ORF; Ortholog(s) have RNA polymerase II core binding, cyclin-dependent protein serine/threonine kinase activity, histone binding activity	10.0671	19.2	1	4	4	4	323	36.6309	7.59131
	Afu3g08660	idp1 AspGDID:ASPL0000105268 COORDS:Chr3_A_fumigatus_Af293:2219058-2221293W, translated using codon table 1 (501 amino acids) Uncharacterized ORF; Putative isocitrate dehydrogenase; protein induced by heat shock	10.0041	9.58	1	4	4	4	501	55.7396	8.73389
	Afu5g03490	ndk1 AspGDID:ASPL0000107527 COORDS:Chr5_A_fumigatus_Af293:944280-943353C, translated using codon table 1 (153 amino acids) Uncharacterized ORF; Putative nucleoside diphosphate kinase; induced by L-tyrosine	9.96298	29.41	1	4	4	4	153	16.9217	7.97217
	Afu1g11730	Afu1g11730 AspGDID:ASPL0000102237 COORDS:Chr1_A_fumigatus_Af293:3087288-3088069W, translated using codon table 1 (183 amino acids) Uncharacterized ORF; Ortholog(s) have GTPase activity, role in ER to Golgi vesicle-mediated transport, Golgi to plasma membrane transport, cellular response to drug, macroautophagy and Golgi apparatus, glyoxysome localization	9.95337	16.94	1	2	2	3	183	20.9899	5.70654
	Afu1g09840	tim44 AspGDID:ASPL0000102050 COORDS:Chr1_A_fumigatus_Af293:2554479-2552871C, translated using codon table 1 (515 amino acids) Uncharacterized ORF; Mitochondrial inner membrane translocase subunit	9.89907	12.43	1	5	5	5	515	57.7095	9.11475
	Afu1g16840	Afu1g16840 AspGDID:ASPL0000102749 COORDS:Chr1_A_fumigatus_Af293:4595884-4595128C, translated using codon table 1 (179 amino acids) Uncharacterized ORF; TCTP family protein	9.78336	21.23	1	3	3	3	179	20.234	4.97021
	Afu8g03990	Afu8g03990 AspGDID:ASPL0000110734 COORDS:Chr8_A_fumigatus_Af293:855176-851942C, translated using codon table 1 (985 amino acids) Uncharacterized ORF; Ortholog(s) have U5 snRNP, cytosol, spliceosomal complex localization	9.7541	6.09	1	3	4	4	985	110.12	5.08447
	Afu8g05440	atp4 AspGDID:ASPL0000110874 COORDS:Chr8_A_fumigatus_Af293:1265282-1266290W, translated using codon table 1 (274 amino acids) Uncharacterized ORF; Mitochondrial ATPase subunit; hypoxia repressed protein	9.682	20.07	1	4	4	4	274	29.7087	9.34912
	Afu2g10100	aspf8 AspGDID:ASPL0000103725 COORDS:Chr2_A_fumigatus_Af293:2585506-2585100C, translated using codon table 1 (111 amino acids) Uncharacterized ORF; Allergen Asp f 8; putative ribosomal protein P2; transcript induced by growth on hydrogen peroxide and menadione	9.55179	39.64	1	2	3	3	111	11.1346	4.33545
	Afu1g03610	Afu1g03610 AspGDID:ASPL0000101531 COORDS:Chr1_A_fumigatus_Af293:1043356-1044333W, translated using codon table 1 (282 amino acids) Uncharacterized ORF; Protein of unknown function; calcium downregulated	9.51696	14.54	1	3	3	3	282	32.0804	7.43018
	Afu1g09030	Afu1g09030 AspGDID:ASPL0000101969 COORDS:Chr1_A_fumigatus_Af293:2341463-2342225W, translated using codon table 1 (144 amino acids) Uncharacterized ORF; Protein of unknown function; calcium downregulated; transcript up-regulated in conidia exposed to neutrophils	9.42592	27.08	1	3	3	3	144	16.1765	8.04541
	Afu7g03980	Afu7g03980 AspGDID:ASPL0000110093 COORDS:Chr7_A_fumigatus_Af293:893752-895260W, translated using codon table 1 (468 amino acids) Uncharacterized ORF; Ortholog(s) have role in translational initiation and cytosol, eukaryotic 43S preinitiation complex, eukaryotic translation initiation factor 3 complex, eIF3m, nucleus localization	9.36074	10.47	1	3	3	3	468	51.0816	5.05908
	Afu5g09330	cipC AspGDID:ASPL0000108002 COORDS:Chr5_A_fumigatus_Af293:2402867-2402275C, translated using codon table 1 (130 amino acids) Verified ORF; CipC-like, hyphal-specific protein; not concanamycin A or stress induced as it is in A. nidulans; reacts with rabbit immunosera exposed to A. fumigatus conidia	9.28516	37.69	1	4	4	5	130	15.0433	6.26514
	Afu2g00720	Afu2g00720 AspGDID:ASPL0000102904 COORDS:Chr2_A_fumigatus_Af293:161113-162800W, translated using codon table 1 (492 amino acids) Uncharacterized ORF; Putative aldehyde dehydrogenase (NAD+)	9.20451	11.99	1	3	3	3	492	51.9098	5.80811
	Afu1g05040	Afu1g05040 AspGDID:ASPL0000101673 COORDS:Chr1_A_fumigatus_Af293:1448185-1446768C, translated using codon table 1 (413 amino acids) Uncharacterized ORF; Ortholog(s) have ATPase activator activity, unfolded protein binding activity	9.20387	10.41	1	3	3	3	413	45.4385	6.26514
	Afu3g09590	Afu3g09590 AspGDID:ASPL0000105357 COORDS:Chr3_A_fumigatus_Af293:2440296-2438341C, translated using codon table 1 (540 amino acids) Uncharacterized ORF; Ortholog(s) have role in cellular response to drug and chaperonin-containing T-complex, nucleus localization	9.18364	11.85	1	3	3	3	540	58.7327	6.75635
	Afu1g07590	Afu1g07590 AspGDID:ASPL0000101924 COORDS:Chr1_A_fumigatus_Af293:2143074-2140845C, translated using codon table 1 (634 amino acids) Uncharacterized ORF; Ortholog(s) have centromeric DNA binding activity, role in mitotic sister chromatid segregation and condensed nuclear chromosome kinetochore, nucleolus localization	8.99895	6.94	1	4	4	4	634	68.6531	9.20264
	Afu4g11340	lys9 AspGDID:ASPL0000106843 COORDS:Chr4_A_fumigatus_Af293:2978580-2976809C, translated using codon table 1 (450 amino acids) Uncharacterized ORF; Saccharopine dehydrogenase; hypoxia induced protein; transcript induced by exposure to human airway epithelial cells	8.7866	12.44	1	4	4	4	450	49.4183	6.27783
	Afu2g11150	Afu2g11150 AspGDID:ASPL0000103830 COORDS:Chr2_A_fumigatus_Af293:2856083-2857872W, translated using codon table 1 (468 amino acids) Uncharacterized ORF; Putative secretory-pathway GDP dissociation inhibitor; transcript and protein levels increase upon exposure to amphotericin B	8.61668	17.09	1	5	5	5	468	52.2473	5.50342
	Afu6g13490	Afu6g13490 AspGDID:ASPL0000109690 COORDS:Chr6_A_fumigatus_Af293:3433612-3431912C, translated using codon table 1 (515 amino acids) Uncharacterized ORF; Putative glutamate decarboxylase; predicted gene pair with AFUA_8G06020; SrbA-regulated during hypoxia	8.56574	9.32	1	5	5	5	515	58.8806	6.23975
	Afu6g02870	Afu6g02870 AspGDID:ASPL0000108743 COORDS:Chr6_A_fumigatus_Af293:592740-591294C, translated using codon table 1 (399 amino acids) Uncharacterized ORF; Has domain(s) with predicted cell outer membrane, integral component of membrane localization	8.5183	14.04	1	3	3	3	399	43.2466	8.49951
	Afu3g11690	Afu3g11690 AspGDID:ASPL0000105565 COORDS:Chr3_A_fumigatus_Af293:3071255-3069978C, translated using codon table 1 (360 amino acids) Uncharacterized ORF; Putative class II fructose-bisphosphate aldolase; immunoreactive protein; reacts with rabbit immunosera exposed to A. fumigatus conidia; hypoxia induced protein	8.51596	10.83	1	3	3	3	360	39.7659	5.84619
	Afu4g11510	srb1 AspGDID:ASPL0000106859 COORDS:Chr4_A_fumigatus_Af293:3032998-3031629C, translated using codon table 1 (364 amino acids) Verified ORF; GDP-mannose pyrophosphorylase, which catalyses the synthesis of GDP-mannose from GTP and mannose-1-phosphate in cell wall biosynthesis	8.51242	13.46	1	4	4	4	364	40.0991	7.48877
	Afu6g07720	acuF AspGDID:ASPL0000109132 COORDS:Chr6_A_fumigatus_Af293:1757338-1754889C, translated using codon table 1 (601 amino acids) Uncharacterized ORF; Putative phosphoenolpyruvate carboxykinase; transcript up-regulated in conidia exposed to neutrophils; transcript downregulated in response to hypoxia	8.50992	7.65	1	3	3	3	601	66.6781	6.17627
	Afu2g03730	Afu2g03730 AspGDID:ASPL0000103199 COORDS:Chr2_A_fumigatus_Af293:997517-996602C, translated using codon table 1 (257 amino acids) Uncharacterized ORF; Putative high affinity copper transporter; transcript up-regulated in hyphae upon exposure to neutrophils	8.37135	8.95	1	2	2	3	257	28.3308	7.86963
	Afu5g10780	uge5 AspGDID:ASPL0000108140 COORDS:Chr5_A_fumigatus_Af293:2756278-2757615W, translated using codon table 1 (371 amino acids) Verified ORF; UDP-glucose 4-epimerase required for galactose metabolism; hypoxia induced protein	8.3516	14.56	1	4	4	5	371	40.5836	6.25244
	Afu5g04250	cysD AspGDID:ASPL0000107604 COORDS:Chr5_A_fumigatus_Af293:1136288-1134676C, translated using codon table 1 (434 amino acids) Uncharacterized ORF; Homocysteine synthase; transcript up-regulated in conidia exposed to neutrophils	8.29399	13.13	1	4	4	4	434	46.8658	6.354
	Afu6g13330	Afu6g13330 AspGDID:ASPL0000109674 COORDS:Chr6_A_fumigatus_Af293:3382648-3383137W, translated using codon table 1 (112 amino acids) Verified ORF; Putative RNA binding protein of unknown function; conidia-enriched protein; transcript up-regulated in conidia exposed to neutrophils	8.28921	37.5	1	2	2	2	112	12.4831	6.15088
	Afu1g01350	Afu1g01350 AspGDID:ASPL0000101305 COORDS:Chr1_A_fumigatus_Af293:450255-450875W, translated using codon table 1 (206 amino acids) Uncharacterized ORF; Ortholog of <i>A. nidulans FGSC A4</i> : AN0467, AN0468, <i>A. fumigatus Af293</i> : Afu1g04310, <i>A. niger CBS 513.88</i> : An12g10460 and <i>Aspergillus wentii</i> : Aspwe1_0169394	8.26651	26.7	1	3	3	3	206	23.4379	7.63525
	Afu2g13040	grpE AspGDID:ASPL0000104018 COORDS:Chr2_A_fumigatus_Af293:3347479-3346582C, translated using codon table 1 (250 amino acids) Uncharacterized ORF; Mitochondrial co-chaperone; protein level decreases upon heat shock	8.23219	19.2	1	4	4	4	250	28.3728	8.25049
	Afu3g08460	Afu3g08460 AspGDID:ASPL0000105249 COORDS:Chr3_A_fumigatus_Af293:2169117-2168265C, translated using codon table 1 (109 amino acids) Uncharacterized ORF; 60S ribosomal protein L35Ae	8.20462	25.69	1	2	2	3	109	12.3376	11.2241
	Afu2g16520	pld2 AspGDID:ASPL0000104371 COORDS:Chr2_A_fumigatus_Af293:4414595-4411031C, translated using codon table 1 (1101 amino acids) Uncharacterized ORF; Putative phospholipase D; calcium induced; repressed by exposure to artemisinin	8.18946	4.72	1	4	4	5	1101	123.353	6.65381
	Afu1g14110	Afu1g14110 AspGDID:ASPL0000102479 COORDS:Chr1_A_fumigatus_Af293:3773866-3773015C, translated using codon table 1 (234 amino acids) Uncharacterized ORF; Ortholog(s) have RNA polymerase I activity, RNA polymerase II activity, RNA polymerase III activity, RNA-directed RNA polymerase activity	8.18353	14.96	1	3	3	3	234	26.9388	7.89893
	Afu4g04520	Afu4g04520 AspGDID:ASPL0000106270 COORDS:Chr4_A_fumigatus_Af293:1276859-1275057C, translated using codon table 1 (444 amino acids) Uncharacterized ORF; Ortholog(s) have mitochondrion localization	8.06071	15.09	1	6	6	6	444	47.9867	5.70654
	Afu4g13390	Afu4g13390 AspGDID:ASPL0000107045 COORDS:Chr4_A_fumigatus_Af293:3509311-3508055C, translated using codon table 1 (381 amino acids) Uncharacterized ORF; Ortholog(s) have role in conidiophore development, conidium formation, hyphal growth, nuclear migration along microtubule, regulation of growth rate and cytoplasmic dynein complex, hyphal tip localization	8.01106	15.49	1	4	4	4	381	43.0934	6.72705
	Afu5g03080	aspC AspGDID:ASPL0000107487 COORDS:Chr5_A_fumigatus_Af293:834771-833226C, translated using codon table 1 (384 amino acids) Uncharacterized ORF; Putative septin; hypoxia repressed protein; repressed by exposure to artemisinin	8.00395	14.58	1	5	5	5	384	44.387	8.73389
	Afu1g06340	Afu1g06340 AspGDID:ASPL0000101802 COORDS:Chr1_A_fumigatus_Af293:1821569-1822486W, translated using codon table 1 (186 amino acids) Uncharacterized ORF; Putative 60S ribosomal protein L27	7.98434	28.49	1	7	7	7	186	21.4366	10.4917
	Afu3g09030	Afu3g09030 AspGDID:ASPL0000105302 COORDS:Chr3_A_fumigatus_Af293:2303487-2302210C, translated using codon table 1 (310 amino acids) Uncharacterized ORF; Ortholog(s) have role in aerobic respiration, penicillin biosynthetic process and mitochondrial matrix localization	7.883	23.87	1	4	4	4	310	34.8563	4.65283
	Afu4g03860	nip1 AspGDID:ASPL0000106205 COORDS:Chr4_A_fumigatus_Af293:1086172-1088854W, translated using codon table 1 (862 amino acids) Uncharacterized ORF; Eukaryotic translation initiation factor 3 subunit C	7.8764	8.7	1	6	6	6	862	97.4481	5.13525
	Afu1g05340	Afu1g05340 AspGDID:ASPL0000101702 COORDS:Chr1_A_fumigatus_Af293:1537487-1538453W, translated using codon table 1 (221 amino acids) Uncharacterized ORF; 40S ribosomal protein S19	7.75504	20.36	1	5	5	7	221	24.8199	9.53955
	Afu3g11400	pep2 AspGDID:ASPL0000105538 COORDS:Chr3_A_fumigatus_Af293:2990626-2992029W, translated using codon table 1 (398 amino acids) Verified ORF; Aspartic acid endopeptidase; conidia-enriched protein; conidial surface associated; predicted signal secretion sequence; hypoxia induced protein; transcript up-regulated in conidia exposed to neutrophils and by growth on BSA	7.75493	10.8	1	2	2	2	398	43.3277	4.99561
	Afu6g05120	Afu6g05120 AspGDID:ASPL0000108967 COORDS:Chr6_A_fumigatus_Af293:1221763-1223363W, translated using codon table 1 (394 amino acids) Uncharacterized ORF; Ortholog(s) have protein serine/threonine kinase activity, role in activation of bipolar cell growth, protein phosphorylation, regulation of cytokinesis, regulation of mitotic sister chromatid segregation and cytosol, nucleus localization	7.72034	7.61	1	2	2	2	394	45.0592	8.36768
	Afu1g09690	Afu1g09690 AspGDID:ASPL0000102035 COORDS:Chr1_A_fumigatus_Af293:2516181-2513677C, translated using codon table 1 (834 amino acids) Uncharacterized ORF; Ortholog(s) have 2',3'-cyclic-nucleotide 3'-phosphodiesterase activity, GTP-dependent polyribonucleotide 5'-hydroxyl-kinase activity, RNA ligase (ATP) activity	7.6959	6.24	1	4	4	4	834	94.1552	8.23584
	Afu1g10510	Afu1g10510 AspGDID:ASPL0000102115 COORDS:Chr1_A_fumigatus_Af293:2736183-2737182W, translated using codon table 1 (186 amino acids) Uncharacterized ORF; 60S ribosomal protein L35	7.69101	20.97	1	5	5	5	186	21.1727	10.7407
	Afu4g03050	pfy1 AspGDID:ASPL0000106123 COORDS:Chr4_A_fumigatus_Af293:854319-853521C, translated using codon table 1 (131 amino acids) Uncharacterized ORF; Profilin	7.68764	32.06	1	2	2	2	131	13.9389	5.47803
	Afu5g04320	Afu5g04320 AspGDID:ASPL0000107611 COORDS:Chr5_A_fumigatus_Af293:1159452-1158435C, translated using codon table 1 (201 amino acids) Uncharacterized ORF; Ortholog(s) have GTPase activity and role in ER to Golgi vesicle-mediated transport, Golgi organization, cellular response to drug, cellular response to nitrogen starvation, negative regulation of G0 to G1 transition, protein secretion	7.62321	22.89	1	4	4	4	201	22.2891	5.2749
	Afu2g10420	Afu2g10420 AspGDID:ASPL0000103757 COORDS:Chr2_A_fumigatus_Af293:2667447-2668759W, translated using codon table 1 (397 amino acids) Uncharacterized ORF; Has domain(s) with predicted branched-chain-amino-acid transaminase activity, catalytic activity and role in branched-chain amino acid metabolic process, metabolic process	7.54102	11.84	1	3	3	4	397	43.9797	6.55127
	Afu1g04300	Afu1g04300 AspGDID:ASPL0000101597 COORDS:Chr1_A_fumigatus_Af293:1222331-1221528C, translated using codon table 1 (267 amino acids) Uncharacterized ORF; Ortholog of <i>A. niger CBS 513.88</i> : An01g03130, <i>A. oryzae RIB40</i> : AO090003000919, AO090701000446, <i>Aspergillus wentii</i> : Aspwe1_0025379 and <i>Aspergillus terreus NIH2624</i> : ATET_06531	7.53655	29.21	1	3	3	3	267	29.6916	5.19873
	Afu5g06010	Afu5g06010 AspGDID:ASPL0000107678 COORDS:Chr5_A_fumigatus_Af293:1425309-1424188C, translated using codon table 1 (247 amino acids) Uncharacterized ORF; Ortholog(s) have ribosomal large subunit binding activity	7.51735	16.19	1	2	2	2	247	26.5706	4.85596
	Afu5g06360	Afu5g06360 AspGDID:ASPL0000107712 COORDS:Chr5_A_fumigatus_Af293:1531695-1530676C, translated using codon table 1 (254 amino acids) Uncharacterized ORF; 60S ribosomal protein L8; transcript induced by exposure to human airway epithelial cells	7.51018	12.6	1	3	3	4	254	27.4688	10.9751
	Afu1g13090	Afu1g13090 AspGDID:ASPL0000102377 COORDS:Chr1_A_fumigatus_Af293:3472871-3470577C, translated using codon table 1 (764 amino acids) Uncharacterized ORF; Ortholog(s) have anthranilate synthase activity, glyceraldehyde-3-phosphate dehydrogenase (NAD+) (phosphorylating) activity, indole-3-glycerol-phosphate synthase activity, phosphoribosylanthranilate isomerase activity	7.50481	5.63	1	2	2	2	764	82.1806	6.34131
	Afu2g05950	Afu2g05950 AspGDID:ASPL0000103418 COORDS:Chr2_A_fumigatus_Af293:1671741-1671187C, translated using codon table 1 (126 amino acids) Uncharacterized ORF; Ortholog(s) have RNA binding activity and role in mRNA splicing, via spliceosome, maturation of SSU-rRNA from tricistronic rRNA transcript (SSU-rRNA, 5.8S rRNA, LSU-rRNA)	7.49572	30.16	1	2	2	2	126	13.6013	7.34229
	Afu7g02570	Afu7g02570 AspGDID:ASPL0000110052 COORDS:Chr7_A_fumigatus_Af293:707039-704159C, translated using codon table 1 (892 amino acids) Uncharacterized ORF; Ortholog of <i>A. nidulans FGSC A4</i> : AN9067/tinC, AN2167/hetC, <i>A. fumigatus Af293</i> : Afu2g15840, <i>A. niger CBS 513.88</i> : An15g06140 and <i>A. oryzae RIB40</i> : AO090038000633, AO090012000230	7.49448	6.95	1	3	3	3	892	101.106	5.05908
	Afu6g06780	rpt4 AspGDID:ASPL0000109040 COORDS:Chr6_A_fumigatus_Af293:1481801-1483206W, translated using codon table 1 (393 amino acids) Uncharacterized ORF; Proteasome regulatory particle subunit; transcript induced by exposure to human airway epithelial cells	7.35216	7.38	1	2	2	2	393	44.0853	5.80811
	Afu2g03720	cyp4 AspGDID:ASPL0000103198 COORDS:Chr2_A_fumigatus_Af293:995026-995900W, translated using codon table 1 (205 amino acids) Uncharacterized ORF; Putative cyclophilin; peptidyl-prolyl cis-trans isomerase; allergen Asp f 11; transcript induced by growth on hydrogen peroxide	7.24794	9.76	1	3	3	4	205	22.2763	8.57275
	Afu7g05930	mepB AspGDID:ASPL0000110285 COORDS:Chr7_A_fumigatus_Af293:1452895-1455148W, translated using codon table 1 (716 amino acids) Verified ORF; Putative metallopeptidase with similarity to mammalian thimet oligopeptidases; conidia-enriched protein; transcript induced by exposure to human airway epithelial cells and by growth on BSA as a sole nitrogen source	7.23698	5.87	1	3	3	3	716	81.8584	5.78271
	Afu6g12660	Afu6g12660 AspGDID:ASPL0000109609 COORDS:Chr6_A_fumigatus_Af293:3198955-3199723W, translated using codon table 1 (155 amino acids) Uncharacterized ORF; 40S ribosomal protein S10b; protein level decreases upon heat shock	7.17333	23.23	1	3	3	3	155	17.8492	9.72998
	Afu6g12180	dprB AspGDID:ASPL0000109563 COORDS:Chr6_A_fumigatus_Af293:3062324-3063738W, translated using codon table 1 (435 amino acids) Verified ORF; Fungal dehydrin-like protein that plays a role in oxidative, osmotic and pH stress responses; conserved DPR motif; cytoplasm and peroxisome localized; calcium and germination downregulated; transcript induced in neutrophil-exposed conidia	7.1616	12.18	1	3	3	5	435	45.506	7.28369
	Afu3g06460	Afu3g06460 AspGDID:ASPL0000105057 COORDS:Chr3_A_fumigatus_Af293:1595883-1595178C, translated using codon table 1 (144 amino acids) Uncharacterized ORF; Protein of unknown function; hypoxia induced protein	7.15735	21.53	1	2	2	2	144	16.3873	9.33447
	Afu7g02340	Afu7g02340 AspGDID:ASPL0000110029 COORDS:Chr7_A_fumigatus_Af293:635304-636088W, translated using codon table 1 (168 amino acids) Uncharacterized ORF; Ortholog(s) have role in isoleucine biosynthetic process, mitochondrial translation and mitochondrial matrix localization	7.11709	17.86	1	3	3	3	168	18.0041	8.82178
	Afu6g09810	Afu6g09810 AspGDID:ASPL0000109337 COORDS:Chr6_A_fumigatus_Af293:2412063-2410823C, translated using codon table 1 (344 amino acids) Uncharacterized ORF; Ortholog of <i>A. nidulans FGSC A4</i> : AN7525, <i>A. niger CBS 513.88</i> : An11g07690, <i>A. oryzae RIB40</i> : AO090001000614, <i>Aspergillus wentii</i> : Aspwe1_0045811 and <i>Aspergillus sydowii</i> : Aspsy1_0045889	7.09305	10.76	1	2	2	2	344	37.3856	8.89502
	Afu2g11510	Afu2g11510 AspGDID:ASPL0000103865 COORDS:Chr2_A_fumigatus_Af293:2966147-2968230W, translated using codon table 1 (650 amino acids) Uncharacterized ORF; Ortholog(s) have role in cellular response to drug, rRNA processing, ribosomal large subunit biogenesis, ribosomal subunit export from nucleus and nucleolus, preribosome, large subunit precursor, spindle localization	7.00766	5.54	1	3	3	3	650	73.251	8.86572
	Afu5g02450	erg20 AspGDID:ASPL0000107425 COORDS:Chr5_A_fumigatus_Af293:631975-633093W, translated using codon table 1 (347 amino acids) Uncharacterized ORF; Putative polyprenyl synthetase; farnesyl-pyrophosphate synthetase; SrbA-regulated during hypoxia	6.99989	11.82	1	2	2	2	347	39.7375	5.50342
	Afu5g05920	Afu5g05920 AspGDID:ASPL0000107669 COORDS:Chr5_A_fumigatus_Af293:1392015-1389862C, translated using codon table 1 (699 amino acids) Uncharacterized ORF; Putative glycyl-tRNA synthetase; protein induced by heat shock	6.97468	6.87	1	3	3	3	699	79.0498	6.46826
	Afu3g11740	Afu3g11740 AspGDID:ASPL0000105570 COORDS:Chr3_A_fumigatus_Af293:3081634-3084443W, translated using codon table 1 (905 amino acids) Uncharacterized ORF; Ortholog(s) have role in anisotropic cell growth and cytoplasm, nucleus localization	6.9657	3.76	1	2	2	2	905	94.0716	6.81494
	Afu2g07970	Afu2g07970 AspGDID:ASPL0000103517 COORDS:Chr2_A_fumigatus_Af293:2047985-2048981W, translated using codon table 1 (191 amino acids) Uncharacterized ORF; 60S ribosomal protein L19	6.87098	9.95	1	2	2	3	191	22.5655	11.561
	Afu1g05610	Afu1g05610 AspGDID:ASPL0000101729 COORDS:Chr1_A_fumigatus_Af293:1612356-1610038C, translated using codon table 1 (616 amino acids) Verified ORF; Putative protein phosphotase 2a 65kd regulatory subunit; conidia-enriched protein; protein induced by heat shock	6.83692	12.18	1	6	6	6	616	69.1473	4.85596
	Afu4g07710	Afu4g07710 AspGDID:ASPL0000106486 COORDS:Chr4_A_fumigatus_Af293:2014380-2018024W, translated using codon table 1 (1193 amino acids) Uncharacterized ORF; Putative pyruvate carboxylase; protein induced by heat shock	6.70535	3.1	1	3	3	3	1193	131.191	6.69775
	Afu4g10200	rfeF AspGDID:ASPL0000106734 COORDS:Chr4_A_fumigatus_Af293:2660389-2663660W, translated using codon table 1 (706 amino acids) Uncharacterized ORF; Putative transcription factor; calcium induced	6.63593	10.2	1	5	5	5	706	75.0871	5.03369
	Afu1g06960	Afu1g06960 AspGDID:ASPL0000101864 COORDS:Chr1_A_fumigatus_Af293:1985804-1987045W, translated using codon table 1 (370 amino acids) Uncharacterized ORF; Putative pyruvate dehydrogenase complex subunit alpha; protein induced by hydrogen peroxide; hypoxia induced protein	6.61243	8.65	1	3	3	3	370	41.4525	6.80029
	Afu4g10460	hcsA AspGDID:ASPL0000106760 COORDS:Chr4_A_fumigatus_Af293:2741783-2743422W, translated using codon table 1 (463 amino acids) Verified ORF; Homocitrate synthase, essential enzyme of the alpha-aminoadipate pathway of lysine biosynthesis; transcript highly induced during conidial germination; protein induced by heat shock; SrbA-regulated during hypoxia; no human homolog	6.58222	8.42	1	3	3	3	463	50.5404	6.01123
	Afu1g16523	Afu1g16523 AspGDID:ASPL0000361786 COORDS:Chr1_A_fumigatus_Af293:4479906-4479286C, translated using codon table 1 (93 amino acids) Uncharacterized ORF; Ortholog(s) have structural constituent of ribosome activity and cytosolic small ribosomal subunit localization	6.56381	32.26	1	4	4	4	93	10.2958	10.1841
	Afu5g08090	pyroA AspGDID:ASPL0000107881 COORDS:Chr5_A_fumigatus_Af293:2051048-2050001C, translated using codon table 1 (308 amino acids) Uncharacterized ORF; Putative pyridoxine biosynthesis protein	6.50617	15.26	1	4	4	4	308	32.7158	6.43018
	Afu2g06150	pdiA AspGDID:ASPL0000103438 COORDS:Chr2_A_fumigatus_Af293:1746610-1744786C, translated using codon table 1 (517 amino acids) Verified ORF; Putative protein disulfide isomerase; conidial surface associated	6.47041	10.25	1	5	5	5	517	56.152	4.70361
	Afu7g04550	Afu7g04550 AspGDID:ASPL0000110148 COORDS:Chr7_A_fumigatus_Af293:1037177-1035943C, translated using codon table 1 (389 amino acids) Uncharacterized ORF; Has domain(s) with predicted ATP binding, protein kinase activity, protein tyrosine kinase activity, transferase activity, transferring phosphorus-containing groups activity and role in protein phosphorylation	6.37872	7.2	1	2	2	2	389	43.1947	7.78174
	Afu8g04340	Afu8g04340 AspGDID:ASPL0000110769 COORDS:Chr8_A_fumigatus_Af293:975505-974078C, translated using codon table 1 (412 amino acids) Uncharacterized ORF; Putative cystathionine gamma-lyase; transcript induced by exposure to human airway epithelial cells	6.37634	7.04	1	2	2	2	412	43.628	6.80029
	Afu1g08850	aspD AspGDID:ASPL0000101951 COORDS:Chr1_A_fumigatus_Af293:2293812-2292464C, translated using codon table 1 (346 amino acids) Verified ORF; Septin; localizes to long tubular structures within hyphae and to newly formed septa; repressed by exposure to artemisinin	6.3494	14.45	1	3	3	3	346	39.2071	7.84033
	Afu6g12740	Afu6g12740 AspGDID:ASPL0000109617 COORDS:Chr6_A_fumigatus_Af293:3219940-3220875W, translated using codon table 1 (245 amino acids) Uncharacterized ORF; Dienelactone hydrolase family protein	6.29271	17.96	1	3	3	3	245	26.9258	6.63916
	Afu4g07845	Afu4g07845 AspGDID:ASPL0000366765 COORDS:Chr4_A_fumigatus_Af293:2048985-2049508W, translated using codon table 1 (80 amino acids) Uncharacterized ORF; Ortholog(s) have cytosol localization	6.25162	28.75	1	3	3	3	80	9.2782	10.2866
	Afu3g11710	Afu3g11710 AspGDID:ASPL0000105567 COORDS:Chr3_A_fumigatus_Af293:3077527-3075881C, translated using codon table 1 (374 amino acids) Uncharacterized ORF; Ortholog(s) have mRNA binding, saccharopine dehydrogenase (NAD+, L-lysine-forming) activity, role in lysine biosynthetic process via aminoadipic acid and cytoplasm localization	6.22876	10.7	1	2	2	2	374	41.1903	5.33838
	Afu7g04210	Afu7g04210 AspGDID:ASPL0000110116 COORDS:Chr7_A_fumigatus_Af293:951859-952611W, translated using codon table 1 (161 amino acids) Uncharacterized ORF; Putative tropomyosin 1; protein induced by hydrogen peroxide; reacts with rabbit immunosera exposed to A. fumigatus conidia	6.20682	26.71	1	3	3	3	161	18.7575	5.03369
	Afu1g13490	Afu1g13490 AspGDID:ASPL0000102417 COORDS:Chr1_A_fumigatus_Af293:3586808-3588296W, translated using codon table 1 (293 amino acids) Uncharacterized ORF; Putative spermidine synthase; protein induced by hydrogen peroxide	6.17924	7.85	1	2	2	2	293	33.4237	5.5415
	Afu4g07740	Afu4g07740 AspGDID:ASPL0000106489 COORDS:Chr4_A_fumigatus_Af293:2023797-2025143W, translated using codon table 1 (357 amino acids) Uncharacterized ORF; Ortholog of <i>Aspergillus fumigatus A1163</i> : AFUB_064840 and <i>Aspergillus niger ATCC 1015</i> : 44190-mRNA	6.16165	13.17	1	3	3	3	357	37.0461	10.3599
	Afu5g11560	Afu5g11560 AspGDID:ASPL0000108213 COORDS:Chr5_A_fumigatus_Af293:2965961-2964433C, translated using codon table 1 (439 amino acids) Uncharacterized ORF; Ortholog(s) have ATP binding activity	6.12332	9.57	1	2	2	2	439	47.6211	6.55127
	Afu2g13240	Afu2g13240 AspGDID:ASPL0000104038 COORDS:Chr2_A_fumigatus_Af293:3402661-3404769W, translated using codon table 1 (506 amino acids) Uncharacterized ORF; Putative V-type ATPase, B subunit; transcript induced by exposure to human airway epithelial cells	6.10266	7.51	1	3	3	3	506	56.383	5.99854
	Afu2g16880	Afu2g16880 AspGDID:ASPL0000104407 COORDS:Chr2_A_fumigatus_Af293:4516963-4516332C, translated using codon table 1 (92 amino acids) Uncharacterized ORF; 60S ribosomal protein L37a	6.08294	29.35	1	2	2	2	92	10.1494	10.4478
	Afu3g09290	Afu3g09290 AspGDID:ASPL0000105327 COORDS:Chr3_A_fumigatus_Af293:2357229-2355494C, translated using codon table 1 (520 amino acids) Verified ORF; Putative 2,3-bisphosphoglycerate-independent phosphoglycerate mutase; protein abundant in conidia; reacts with rabbit immunosera exposed to A. fumigatus conidia; transcript induced by exposure to human airway epithelial cells	5.99935	7.12	1	2	2	3	520	57.418	5.66846
	Afu4g07435	Afu4g07435 AspGDID:ASPL0000106458 COORDS:Chr4_A_fumigatus_Af293:1932665-1931582C, translated using codon table 1 (166 amino acids) Uncharacterized ORF; 60S ribosomal protein L36	5.91368	10.24	1	2	2	2	166	18.9943	11.9126
	Afu3g08940	Afu3g08940 AspGDID:ASPL0000105295 COORDS:Chr3_A_fumigatus_Af293:2286027-2286949W, translated using codon table 1 (280 amino acids) Uncharacterized ORF; Ortholog(s) have role in ubiquitin-dependent protein catabolic process and nucleus, proteasome regulatory particle, lid subcomplex, proteasome storage granule localization	5.87115	16.79	1	3	3	3	280	31.1431	4.99561
	Afu6g07540	Afu6g07540 AspGDID:ASPL0000109114 COORDS:Chr6_A_fumigatus_Af293:1715811-1713540C, translated using codon table 1 (548 amino acids) Uncharacterized ORF; Ortholog(s) have chaperonin-containing T-complex localization	5.81615	10.58	1	5	5	5	548	59.8493	5.51611
	Afu1g11480	Afu1g11480 AspGDID:ASPL0000102211 COORDS:Chr1_A_fumigatus_Af293:3031787-3030921C, translated using codon table 1 (168 amino acids) Uncharacterized ORF; Protein of unknown function; transcript up-regulated in conidia exposed to neutrophils	5.81086	21.43	1	2	2	2	168	18.216	5.52881
	Afu1g14120	bfr1 AspGDID:ASPL0000102480 COORDS:Chr1_A_fumigatus_Af293:3774407-3776224W, translated using codon table 1 (510 amino acids) Uncharacterized ORF; Putative nuclear segregation protein	5.81083	7.45	1	3	3	3	510	57.388	9.12939
	Afu6g08610	Afu6g08610 AspGDID:ASPL0000109217 COORDS:Chr6_A_fumigatus_Af293:2041501-2040629C, translated using codon table 1 (238 amino acids) Uncharacterized ORF; Ortholog(s) have RNA trimethylguanosine synthase activity and role in 7-methylguanosine cap hypermethylation, meiotic nuclear division, nucleologenesis, regulation of telomere maintenance via telomerase	5.77274	20.59	1	5	5	5	238	26.8484	6.55127
	Afu1g10310	Afu1g10310 AspGDID:ASPL0000102095 COORDS:Chr1_A_fumigatus_Af293:2655644-2657900W, translated using codon table 1 (604 amino acids) Uncharacterized ORF; Putative RNase L inhibitor of the ABC superfamily	5.7614	4.97	1	2	2	2	604	68.1972	8.23584
	Afu5g08830	hexA AspGDID:ASPL0000107954 COORDS:Chr5_A_fumigatus_Af293:2265787-2268175W, translated using codon table 1 (537 amino acids) Verified ORF; Putative woronin body protein; hypoxia repressed protein	5.72702	6.15	1	3	3	3	537	61.3693	8.79248
	Afu6g03810	Afu6g03810 AspGDID:ASPL0000108836 COORDS:Chr6_A_fumigatus_Af293:840093-839212C, translated using codon table 1 (255 amino acids) Uncharacterized ORF; Putative mitochondrial ATP synthase D chain; hypoxia induced protein	5.6611	9.41	1	2	2	2	255	28.6782	9.0415
	Afu1g04540	Afu1g04540 AspGDID:ASPL0000101622 COORDS:Chr1_A_fumigatus_Af293:1284032-1285205W, translated using codon table 1 (323 amino acids) Uncharacterized ORF; NADH-cytochrome b5 reductase involved in oxidative phosphorylation; hypoxia induced protein; induced by exposure to artemisinin	5.63314	12.69	1	3	3	3	323	36.151	9.0415
	Afu4g10550	Afu4g10550 AspGDID:ASPL0000106769 COORDS:Chr4_A_fumigatus_Af293:2761860-2764480W, translated using codon table 1 (853 amino acids) Uncharacterized ORF; Ortholog(s) have role in ascospore formation and cytosol, nucleus localization	5.57289	4.1	1	3	3	3	853	92.5366	4.62744
	Afu2g02320	Afu2g02320 AspGDID:ASPL0000103062 COORDS:Chr2_A_fumigatus_Af293:586013-584085C, translated using codon table 1 (571 amino acids) Uncharacterized ORF; Hsp70 chaperone	5.48281	6.48	1	3	3	3	571	61.7457	5.14795
	Afu6g02230	glkA AspGDID:ASPL0000108678 COORDS:Chr6_A_fumigatus_Af293:395467-393918C, translated using codon table 1 (493 amino acids) Verified ORF; Putative glucokinase; conidia-enriched protein; transcripts extremely abundant in resting conidia, levels decline during germination; transcript induced by exposure to human airway epithelial cells	5.45334	10.55	1	4	4	4	493	54.4198	5.50342
	Afu1g02030	Afu1g02030 AspGDID:ASPL0000101373 COORDS:Chr1_A_fumigatus_Af293:600839-603263W, translated using codon table 1 (740 amino acids) Uncharacterized ORF; Putative eukaryotic translation initiation factor 3 subunit; protein induced by heat shock	5.41304	5.68	1	3	3	3	740	84.4348	5.35107
	Afu1g09010	Afu1g09010 AspGDID:ASPL0000101967 COORDS:Chr1_A_fumigatus_Af293:2333751-2335765W, translated using codon table 1 (651 amino acids) Uncharacterized ORF; Ortholog(s) have cytosol localization	5.37015	7.99	1	2	2	2	651	72.8652	7.06396
	Afu3g07820	Afu3g07820 AspGDID:ASPL0000105186 COORDS:Chr3_A_fumigatus_Af293:1972540-1971051C, translated using codon table 1 (439 amino acids) Uncharacterized ORF; Ortholog(s) have role in positive regulation of RNA polymerase II transcriptional preinitiation complex assembly, positive regulation of protein catabolic process and proteasome regulatory particle assembly, <a href="#GOsection">more</a>	5.35723	9.11	1	3	3	3	439	48.8533	7.66455
	Afu2g11475	Afu2g11475 AspGDID:ASPL0000363557 COORDS:Chr2_A_fumigatus_Af293:2956635-2957821W, translated using codon table 1 (305 amino acids) Uncharacterized ORF; Ortholog(s) have role in endocytosis, establishment or maintenance of actin cytoskeleton polarity, vacuole organization and integral component of Golgi membrane localization	5.33915	11.15	1	2	2	2	305	33.5423	5.2749
	Afu3g10450	Afu3g10450 AspGDID:ASPL0000105443 COORDS:Chr3_A_fumigatus_Af293:2706092-2708542W, translated using codon table 1 (816 amino acids) Uncharacterized ORF; Has domain(s) with predicted RNA binding activity and role in RNA processing	5.33738	5.15	1	2	3	3	816	88.462	5.79541
	Afu3g10240	Afu3g10240 AspGDID:ASPL0000105422 COORDS:Chr3_A_fumigatus_Af293:2649693-2642482C, translated using codon table 1 (2327 amino acids) Uncharacterized ORF; Ortholog(s) have cytosol, nucleus localization	5.29107	2.28	1	4	4	4	2327	258.955	5.94775
	Afu4g04318	Afu4g04318 AspGDID:ASPL0000366886 COORDS:Chr4_A_fumigatus_Af293:1217563-1217111C, translated using codon table 1 (111 amino acids) Uncharacterized ORF; Ortholog of <i>A. nidulans FGSC A4</i> : AN7011, <i>A. niger CBS 513.88</i> : An14g00530, <i>Aspergillus wentii</i> : Aspwe1_0053203, <i>Aspergillus sydowii</i> : Aspsy1_0184132 and <i>Aspergillus terreus NIH2624</i> : ATET_02726	5.28869	26.13	1	2	2	2	111	11.343	7.38623
	Afu1g06210	agm1 AspGDID:ASPL0000101789 COORDS:Chr1_A_fumigatus_Af293:1791710-1793700W, translated using codon table 1 (566 amino acids) Verified ORF; N-acetylphosphoglucosamine mutase, involved in chitin biosynthesis; essential	5.28192	5.65	1	2	2	2	566	61.4774	6.11279
	Afu2g04310	Afu2g04310 AspGDID:ASPL0000103257 COORDS:Chr2_A_fumigatus_Af293:1189815-1188083C, translated using codon table 1 (416 amino acids) Uncharacterized ORF; Argininosuccinate synthase; hypoxia induced protein	5.25233	9.38	1	3	3	3	416	46.1043	5.47803
	Afu1g09330	Afu1g09330 AspGDID:ASPL0000101999 COORDS:Chr1_A_fumigatus_Af293:2420356-2421522W, translated using codon table 1 (345 amino acids) Uncharacterized ORF; Ortholog(s) have sequence-specific DNA binding activity and role in translational initiation	5.19789	8.7	1	3	3	3	345	37.1759	4.88135
	Afu4g12990	trr1 AspGDID:ASPL0000107005 COORDS:Chr4_A_fumigatus_Af293:3402102-3403373W, translated using codon table 1 (392 amino acids) Uncharacterized ORF; Putative thioredoxin reductase; transcript upregulated during conidial germination and in hyphae exposed to neutrophils	5.05505	5.61	1	2	2	2	392	42.1635	5.51611
	Afu2g05650	Afu2g05650 AspGDID:ASPL0000103388 COORDS:Chr2_A_fumigatus_Af293:1582005-1580139C, translated using codon table 1 (604 amino acids) Uncharacterized ORF; Ortholog(s) have asparagine-tRNA ligase activity, role in asparaginyl-tRNA aminoacylation and cytosol localization	5.01507	7.45	1	2	2	2	604	68.2394	6.13818
	Afu6g03830	Afu6g03830 AspGDID:ASPL0000108838 COORDS:Chr6_A_fumigatus_Af293:842693-842009C, translated using codon table 1 (149 amino acids) Uncharacterized ORF; Ribosomal protein L14	5.00356	18.79	1	3	3	4	149	16.7334	10.2866
	Afu1g04370	Afu1g04370 AspGDID:ASPL0000101605 COORDS:Chr1_A_fumigatus_Af293:1245559-1246940W, translated using codon table 1 (437 amino acids) Uncharacterized ORF; Ortholog of <i>A. nidulans FGSC A4</i> : AN0461, <i>A. niger CBS 513.88</i> : An01g03230, <i>A. oryzae RIB40</i> : AO090003000912, <i>Aspergillus wentii</i> : Aspwe1_0025386 and <i>Aspergillus sydowii</i> : Aspsy1_0055307	4.98919	8.01	1	3	3	3	437	45.4672	4.93213
	Afu5g10560	Afu5g10560 AspGDID:ASPL0000108120 COORDS:Chr5_A_fumigatus_Af293:2704203-2703448C, translated using codon table 1 (196 amino acids) Uncharacterized ORF; Cytochrome c oxidase subunit V	4.87573	13.27	1	2	2	2	196	22.1855	9.94971
	Afu2g02100	Afu2g02100 AspGDID:ASPL0000103040 COORDS:Chr2_A_fumigatus_Af293:523316-521496C, translated using codon table 1 (513 amino acids) Uncharacterized ORF; Putative dihydrolipoamide dehydrogenase; reacts with rabbit immunosera exposed to A. fumigatus conidia	4.85315	7.21	1	3	3	3	513	54.9366	8.17725
	Afu2g11800	Afu2g11800 AspGDID:ASPL0000103894 COORDS:Chr2_A_fumigatus_Af293:3040494-3041249W, translated using codon table 1 (177 amino acids) Uncharacterized ORF; Ortholog(s) have RNA cap binding activity, role in deadenylation-dependent decapping of nuclear-transcribed mRNA and cytoplasmic mRNA processing body, cytosol, mRNA cap binding complex, nucleus localization	4.84286	14.69	1	2	2	2	177	19.9135	6.354
	Afu2g10030	Afu2g10030 AspGDID:ASPL0000103718 COORDS:Chr2_A_fumigatus_Af293:2570628-2569665C, translated using codon table 1 (265 amino acids) Uncharacterized ORF; Immunoreactive protein; calcium induced; transcript induced by exposure to human airway epithelial cells; induced by gliotoxin exposure	4.76966	15.09	1	4	4	4	265	28.2482	6.3667
	Afu2g08130	Afu2g08130 AspGDID:ASPL0000103533 COORDS:Chr2_A_fumigatus_Af293:2111022-2110081C, translated using codon table 1 (106 amino acids) Uncharacterized ORF; 60S ribosomal protein L44	4.68863	16.04	1	2	2	2	106	12.1367	10.4478
	Afu2g05420	Afu2g05420 AspGDID:ASPL0000103366 COORDS:Chr2_A_fumigatus_Af293:1520273-1518008C, translated using codon table 1 (729 amino acids) Uncharacterized ORF; Ortholog(s) have nucleolus localization	4.67393	5.21	1	4	4	4	729	83.4461	5.0083
	Afu1g09390	Afu1g09390 AspGDID:ASPL0000102005 COORDS:Chr1_A_fumigatus_Af293:2433870-2432848C, translated using codon table 1 (303 amino acids) Uncharacterized ORF; Ortholog of <i>A. niger CBS 513.88</i> : An08g00930, <i>A. oryzae RIB40</i> : AO090005001586, <i>Neosartorya fischeri NRRL 181</i> : NFIA_016220, <i>Aspergillus wentii</i> : Aspwe1_0024550 and <i>Aspergillus versicolor</i> : Aspve1_0119823	4.50961	7.26	1	2	2	2	303	34.7225	11.3853
	Afu6g07430	Afu6g07430 AspGDID:ASPL0000109105 COORDS:Chr6_A_fumigatus_Af293:1677465-1679554W, translated using codon table 1 (527 amino acids) Uncharacterized ORF; Putative pyruvate kinase; reacts with rabbit immunosera exposed to A. fumigatus conidia	4.41083	6.07	1	2	2	2	527	58.348	7.03467
	Afu2g04010	tpsB AspGDID:ASPL0000103227 COORDS:Chr2_A_fumigatus_Af293:1094679-1092973C, translated using codon table 1 (479 amino acids) Verified ORF; Putative trehalose-6-phosphate synthase; role in trehalose biosynthesis; expression up during heat shock; hypervirulent in combination with tpsA mutation, in a mouse model of pulmonary infection; predicted gene pair with AFUA_6G12950	4.4087	5.22	2	2	2	2	479	53.7666	7.43018
	Afu1g16570	Afu1g16570 AspGDID:ASPL0000102721 COORDS:Chr1_A_fumigatus_Af293:4489864-4491035W, translated using codon table 1 (335 amino acids) Uncharacterized ORF; Ortholog(s) have role in mitotic spindle organization, protein localization to kinetochore, spindle localization and kinetochore localization	4.40794	10.15	1	2	2	2	335	37.0504	5.46533
	Afu5g05630	Afu5g05630 AspGDID:ASPL0000107640 COORDS:Chr5_A_fumigatus_Af293:1313445-1312542C, translated using codon table 1 (154 amino acids) Uncharacterized ORF; 60S ribosomal protein L23	4.38893	18.18	1	3	3	3	154	17.0726	10.3306
	Afu6g09030	Afu6g09030 AspGDID:ASPL0000109258 COORDS:Chr6_A_fumigatus_Af293:2147557-2146355C, translated using codon table 1 (382 amino acids) Uncharacterized ORF; Ortholog of <i>A. nidulans FGSC A4</i> : AN1773, <i>A. niger CBS 513.88</i> : An11g06790, <i>A. oryzae RIB40</i> : AO090001000581, <i>Aspergillus wentii</i> : Aspwe1_0121600 and <i>Aspergillus sydowii</i> : Aspsy1_0038822	4.38032	4.97	1	2	2	2	382	41.3745	6.69775
	Afu6g05200	Afu6g05200 AspGDID:ASPL0000108975 COORDS:Chr6_A_fumigatus_Af293:1248660-1249485W, translated using codon table 1 (157 amino acids) Uncharacterized ORF; 60S ribosomal protein L28	4.34721	18.47	1	3	3	3	157	17.0442	10.8286
	Afu1g03100	Afu1g03100 AspGDID:ASPL0000101480 COORDS:Chr1_A_fumigatus_Af293:895958-895076C, translated using codon table 1 (165 amino acids) Uncharacterized ORF; Putative ATP synthase delta chain	4.34504	15.76	1	2	2	2	165	17.6294	5.35107
	Afu4g12750	Afu4g12750 AspGDID:ASPL0000106981 COORDS:Chr4_A_fumigatus_Af293:3344997-3342675C, translated using codon table 1 (750 amino acids) Uncharacterized ORF; Ortholog(s) have role in deadenylation-dependent decapping of nuclear-transcribed mRNA and cytosol, nucleus localization	4.26411	5.07	1	3	3	3	750	84.8371	6.99072
	Afu1g14570	Afu1g14570 AspGDID:ASPL0000102524 COORDS:Chr1_A_fumigatus_Af293:3892553-3895217W, translated using codon table 1 (872 amino acids) Uncharacterized ORF; Putative phosphoribosyl-AMP cyclohydrolase; no human homolog	4.23837	4.82	1	3	3	3	872	92.8238	5.65576
	Afu6g10700	Afu6g10700 AspGDID:ASPL0000109425 COORDS:Chr6_A_fumigatus_Af293:2643846-2644318W, translated using codon table 1 (122 amino acids) Uncharacterized ORF; Ortholog(s) have chaperone binding, unfolded protein binding activity, role in protein refolding and mitochondrial matrix localization	4.2349	26.23	1	3	3	3	122	13.3771	8.1626
	Afu3g06530	sC AspGDID:ASPL0000105064 COORDS:Chr3_A_fumigatus_Af293:1618981-1616721C, translated using codon table 1 (574 amino acids) Uncharacterized ORF; Putative ATP sulfurylase; sulfate adenylyltransferase; reacts with rabbit immunosera exposed to A. fumigatus conidia; hypoxia repressed protein	4.15767	6.1	1	3	3	3	574	64.2932	7.06396
	Afu2g07600	Afu2g07600 AspGDID:ASPL0000103481 COORDS:Chr2_A_fumigatus_Af293:1937806-1939061W, translated using codon table 1 (352 amino acids) Uncharacterized ORF; Ortholog(s) have GTP binding, signal recognition particle binding activity, role in protein targeting to ER and integral component of endoplasmic reticulum membrane localization	4.10618	10.51	1	3	3	3	352	38.5801	6.13818
	Afu5g02150	pre6 AspGDID:ASPL0000107395 COORDS:Chr5_A_fumigatus_Af293:548545-547635C, translated using codon table 1 (251 amino acids) Uncharacterized ORF; Putative proteasome component; reacts with rabbit immunosera exposed to A. fumigatus conidia; transcript induced by exposure to human airway epithelial cells	4.02997	12.35	1	2	2	2	251	27.4313	7.94287
	Afu4g11530	Afu4g11530 AspGDID:ASPL0000106861 COORDS:Chr4_A_fumigatus_Af293:3036200-3038840W, translated using codon table 1 (802 amino acids) Uncharacterized ORF; Putative intermembrane space AAA protease; transcript induced by exposure to human airway epithelial cells	4.02757	4.74	1	2	2	2	802	87.5366	8.82178
	Afu5g08130	Afu5g08130 AspGDID:ASPL0000107885 COORDS:Chr5_A_fumigatus_Af293:2058746-2057023C, translated using codon table 1 (478 amino acids) Uncharacterized ORF; Ortholog(s) have P-P-bond-hydrolysis-driven protein transmembrane transporter activity, peptide transporter activity, signal sequence binding activity	3.92229	6.07	1	2	2	2	478	52.1877	8.19189
	Afu3g06720	Afu3g06720 AspGDID:ASPL0000105083 COORDS:Chr3_A_fumigatus_Af293:1668702-1667616C, translated using codon table 1 (350 amino acids) Uncharacterized ORF; Ortholog of <i>Aspergillus fumigatus A1163</i> : AFUB_042330	3.87664	6.29	1	2	2	2	350	38.7643	8.38232
	Afu3g11860	eb1 AspGDID:ASPL0000105582 COORDS:Chr3_A_fumigatus_Af293:3124507-3123064C, translated using codon table 1 (278 amino acids) Uncharacterized ORF; Putative microtubule associated protein	3.84293	14.03	1	2	2	2	278	30.6318	7.48877
	Afu5g06130	Afu5g06130 AspGDID:ASPL0000107690 COORDS:Chr5_A_fumigatus_Af293:1465997-1464574C, translated using codon table 1 (331 amino acids) Uncharacterized ORF; Succinyl-CoA synthetase alpha subunit; hypoxia induced protein	3.7925	13.9	1	4	4	4	331	34.552	8.63135
	Afu3g12690	glfA AspGDID:ASPL0000105665 COORDS:Chr3_A_fumigatus_Af293:3368002-3366055C, translated using codon table 1 (532 amino acids) Verified ORF; Putative UDP-galactopyranose mutase, enzyme in the first step of galactofuranose biosynthesis; mutant unmasks mannan residues on the cell surface, which is thought to contribute to increased cell adhesion	3.67533	9.96	1	5	5	5	532	59.4418	6.93213
	Afu6g02620	Afu6g02620 AspGDID:ASPL0000108717 COORDS:Chr6_A_fumigatus_Af293:503629-501127C, translated using codon table 1 (762 amino acids) Uncharacterized ORF; Has domain(s) with predicted 2-dehydropantoate 2-reductase activity, NADP binding, coenzyme binding, oxidoreductase activity, oxidoreductase activity, acting on the CH-OH group of donors, NAD or NADP as acceptor activity	3.56244	3.15	1	2	2	2	762	82.9429	7.45947
	Afu5g07050	Afu5g07050 AspGDID:ASPL0000107780 COORDS:Chr5_A_fumigatus_Af293:1745205-1746800W, translated using codon table 1 (463 amino acids) Uncharacterized ORF; Proteasome regulatory particle subunit; transcript induced by exposure to human airway epithelial cells	3.52962	4.54	1	2	2	2	463	51.4175	5.75732
	Afu2g12230	Afu2g12230 AspGDID:ASPL0000103937 COORDS:Chr2_A_fumigatus_Af293:3151850-3152676W, translated using codon table 1 (231 amino acids) Uncharacterized ORF; Ortholog(s) have structural constituent of ribosome activity and mitochondrial large ribosomal subunit localization	3.52489	8.66	1	2	2	2	231	25.4293	10.4478
	Afu2g09800	Afu2g09800 AspGDID:ASPL0000103696 COORDS:Chr2_A_fumigatus_Af293:2504537-2507257W, translated using codon table 1 (792 amino acids) Uncharacterized ORF; Ortholog(s) have U1 snRNP, cytosol localization	3.51456	3.54	1	2	2	2	792	88.2063	5.14795
	Afu5g11240	Afu5g11240 AspGDID:ASPL0000108183 COORDS:Chr5_A_fumigatus_Af293:2877011-2875843C, translated using codon table 1 (311 amino acids) Uncharacterized ORF; Ortholog(s) have carbonyl reductase (NADPH) activity, oxidoreductase activity, acting on the aldehyde or oxo group of donors, NAD or NADP as acceptor activity and cytosol, nucleus, ribosome localization	3.46968	13.18	1	2	2	2	311	33.6528	8.98291
	Afu3g01580	Afu3g01580 AspGDID:ASPL0000104678 COORDS:Chr3_A_fumigatus_Af293:397771-395356C, translated using codon table 1 (646 amino acids) Uncharacterized ORF; Putative glucose-methanol-choline (GMC) oxidoreductase; protein induced by hydrogen peroxide; hypoxia induced protein; repressed by gliotoxin exposure	3.46137	3.72	1	2	2	2	646	72.1047	7.41553
	Afu7g02140	Afu7g02140 AspGDID:ASPL0000110009 COORDS:Chr7_A_fumigatus_Af293:573601-574445W, translated using codon table 1 (133 amino acids) Uncharacterized ORF; 40S ribosomal protein S24	3.45084	18.8	1	2	2	2	133	15.3054	10.7407
	Afu3g03330	Afu3g03330 AspGDID:ASPL0000104852 COORDS:Chr3_A_fumigatus_Af293:891157-889931C, translated using codon table 1 (408 amino acids) Uncharacterized ORF; Has domain(s) with predicted oxidoreductase activity, transferase activity, transferring acyl groups other than amino-acyl groups, zinc ion binding activity and role in oxidation-reduction process	3.44015	7.35	1	3	3	3	408	45.5819	8.1333
	Afu2g02530	Afu2g02530 AspGDID:ASPL0000103083 COORDS:Chr2_A_fumigatus_Af293:653117-654358W, translated using codon table 1 (371 amino acids) Uncharacterized ORF; Ortholog(s) have role in activation of bipolar cell growth, homologous chromosome segregation, protein phosphorylation, regulation of DNA repair and regulation of circadian rhythm, <a href="#GOsection">more</a>	3.42373	15.09	1	5	5	5	371	42.4086	9.45166
	Afu7g02180	Afu7g02180 AspGDID:ASPL0000110013 COORDS:Chr7_A_fumigatus_Af293:584569-586235W, translated using codon table 1 (509 amino acids) Uncharacterized ORF; Ortholog(s) have UDP-N-acetylglucosamine diphosphorylase activity, role in UDP-N-acetylglucosamine biosynthetic process and cytosol, nucleus localization	3.42026	4.13	1	2	2	2	509	56.6802	6.1001
	Afu2g02590	Afu2g02590 AspGDID:ASPL0000103089 COORDS:Chr2_A_fumigatus_Af293:666730-668457W, translated using codon table 1 (555 amino acids) Uncharacterized ORF; Aspartyl-tRNA synthetase	3.3322	7.75	1	3	3	3	555	61.5887	6.32861
	Afu5g13480	Afu5g13480 AspGDID:ASPL0000108401 COORDS:Chr5_A_fumigatus_Af293:3542030-3540676C, translated using codon table 1 (382 amino acids) Uncharacterized ORF; Ortholog(s) have U1 snRNP, cytosol localization	3.26829	6.54	1	2	2	3	382	43.0539	10.0669
	Afu6g03730	Afu6g03730 AspGDID:ASPL0000108828 COORDS:Chr6_A_fumigatus_Af293:823850-821958C, translated using codon table 1 (558 amino acids) Uncharacterized ORF; 2-methylcitrate dehydratase; hypoxia repressed protein; transcript up-regulated in conidia exposed to neutrophils and to human airway epithelial cells; no human homolog	3.2101	4.48	1	2	2	2	558	62.0658	8.36768
	Afu1g07480	hem13 AspGDID:ASPL0000101913 COORDS:Chr1_A_fumigatus_Af293:2109870-2111253W, translated using codon table 1 (440 amino acids) Uncharacterized ORF; Coproporphyrinogen III oxidase with a predicted role in heme biosynthesis; protein levels increase in amphotericin B; reacts with rabbit immunosera exposed to conidia; repressed by exposure to artemisinin; SrbA-regulated during hypoxia	3.16083	5.68	1	2	2	2	440	50.147	7.57666
	Afu5g07890	Afu5g07890 AspGDID:ASPL0000107861 COORDS:Chr5_A_fumigatus_Af293:1979250-1978604C, translated using codon table 1 (149 amino acids) Uncharacterized ORF; Putative single-stranded DNA binding protein family member	3.02672	17.45	1	2	2	2	149	16.2432	9.68604
	Afu7g03990	ura6 AspGDID:ASPL0000110094 COORDS:Chr7_A_fumigatus_Af293:896510-895803C, translated using codon table 1 (235 amino acids) Uncharacterized ORF; Uridylate kinase; induced by gliotoxin exposure	2.81843	9.36	1	2	2	2	235	25.5441	5.80811
	Afu5g08230	Afu5g08230 AspGDID:ASPL0000107895 COORDS:Chr5_A_fumigatus_Af293:2087574-2086099C, translated using codon table 1 (473 amino acids) Uncharacterized ORF; Has domain(s) with predicted zinc ion binding activity	2.80497	6.13	1	2	2	2	473	51.7644	8.23584
	Afu6g10380	canA AspGDID:ASPL0000109393 COORDS:Chr6_A_fumigatus_Af293:2565347-2569424W, translated using codon table 1 (1240 amino acids) Uncharacterized ORF; Putative cullin binding protein; transcript induced by exposure to human airway epithelial cells	2.76498	3.63	1	2	2	2	1240	135.126	6.39209
	Afu4g11250	cafA AspGDID:ASPL0000106834 COORDS:Chr4_A_fumigatus_Af293:2943732-2944595W, translated using codon table 1 (287 amino acids) Uncharacterized ORF; Putative carbonic anhydrase; decreased conidiation in the mutant; hypoxia induced protein	2.74595	10.8	1	2	2	2	287	30.808	8.30908
	Afu8g03880	Afu8g03880 AspGDID:ASPL0000110724 COORDS:Chr8_A_fumigatus_Af293:825050-828378W, translated using codon table 1 (1011 amino acids) Uncharacterized ORF; Putative alanyl-tRNA synthetase; protein induced by hydrogen peroxide	2.74074	4.06	1	3	3	3	1011	113.644	6.48096
	Afu3g06610	Afu3g06610 AspGDID:ASPL0000105072 COORDS:Chr3_A_fumigatus_Af293:1639448-1641145W, translated using codon table 1 (508 amino acids) Uncharacterized ORF; Proteasome regulatory particle subunit; transcript induced by exposure to human airway epithelial cells	2.68328	6.69	1	3	3	3	508	58.4077	7.18115
	Afu1g05620	Afu1g05620 AspGDID:ASPL0000101730 COORDS:Chr1_A_fumigatus_Af293:1613252-1615558W, translated using codon table 1 (600 amino acids) Uncharacterized ORF; Ortholog(s) have phenylalanine-tRNA ligase activity, role in cellular response to drug, phenylalanyl-tRNA aminoacylation and cytosol, nucleus, phenylalanine-tRNA ligase complex localization	2.65703	4.5	1	3	3	3	600	67.8031	5.68115
	Afu2g03010	cox5b AspGDID:ASPL0000103130 COORDS:Chr2_A_fumigatus_Af293:772718-771517C, translated using codon table 1 (191 amino acids) Uncharacterized ORF; Putative cytochrome C subunit Vb; hypoxia induced protein	2.5838	20.42	1	2	2	2	191	21.5048	6.60986
	Afu5g11880	Afu5g11880 AspGDID:ASPL0000108244 COORDS:Chr5_A_fumigatus_Af293:3065207-3067466W, translated using codon table 1 (692 amino acids) Uncharacterized ORF; Has domain(s) with predicted ATP binding, ligase activity, forming carbon-nitrogen bonds activity, role in tRNA processing and cytoplasm localization	2.47413	4.48	1	2	2	2	692	76.7804	9.12939
	Afu4g03760	Afu4g03760 AspGDID:ASPL0000106195 COORDS:Chr4_A_fumigatus_Af293:1054642-1057888W, translated using codon table 1 (1060 amino acids) Uncharacterized ORF; Putative glycine dehydrogenase	2.41149	3.77	1	3	3	3	1060	115.13	7.15186
	Afu1g11180	hsp78 AspGDID:ASPL0000102181 COORDS:Chr1_A_fumigatus_Af293:2946736-2944343C, translated using codon table 1 (797 amino acids) Uncharacterized ORF; Heat shock protein/chaperonin; transcript downregulated in response to voriconazole	2.34658	3.14	1	2	2	2	797	88.3298	7.02002
	Afu2g03380	Afu2g03380 AspGDID:ASPL0000103167 COORDS:Chr2_A_fumigatus_Af293:892615-891880C, translated using codon table 1 (127 amino acids) Uncharacterized ORF; Ortholog(s) have cytosol, mitochondrion, nucleus localization	2.3305	12.6	1	2	2	2	127	13.429	9.67139
	Afu2g15870	Afu2g15870 AspGDID:ASPL0000104304 COORDS:Chr2_A_fumigatus_Af293:4194874-4191631C, translated using codon table 1 (1039 amino acids) Uncharacterized ORF; Ortholog(s) have cytosol, nuclear envelope localization	2.29132	1.92	1	1	2	2	1039	114.292	4.65283
	Afu5g10650	Afu5g10650 AspGDID:ASPL0000108129 COORDS:Chr5_A_fumigatus_Af293:2725117-2723747C, translated using codon table 1 (412 amino acids) Uncharacterized ORF; Has domain(s) with predicted FMN binding, oxidoreductase activity, oxidoreductase activity, acting on the CH-NH2 group of donors, pyridoxamine-phosphate oxidase activity	2.28221	5.58	1	2	2	2	412	45.9339	6.25244
	Afu6g08240	Afu6g08240 AspGDID:ASPL0000109181 COORDS:Chr6_A_fumigatus_Af293:1928269-1920366C, translated using codon table 1 (2615 amino acids) Uncharacterized ORF; Ortholog(s) have nucleolus localization	2.27463	0.84	1	2	2	2	2615	294.146	6.771
	Afu3g06760	Afu3g06760 AspGDID:ASPL0000105087 COORDS:Chr3_A_fumigatus_Af293:1678699-1677800C, translated using codon table 1 (158 amino acids) Uncharacterized ORF; Ribosomal protein L37	2.25859	12.03	1	3	3	3	158	17.9121	10.9897
	Afu3g13480	Afu3g13480 AspGDID:ASPL0000105743 COORDS:Chr3_A_fumigatus_Af293:3565478-3566600W, translated using codon table 1 (308 amino acids) Uncharacterized ORF; Translation initiation factor 2 alpha subunit	2.25256	12.01	1	3	3	3	308	35.014	5.8208
	Afu2g02050	cyp7 AspGDID:ASPL0000103035 COORDS:Chr2_A_fumigatus_Af293:509986-508618C, translated using codon table 1 (373 amino acids) Uncharacterized ORF; Putative peptidyl-prolyl cis-trans isomerase	2.23675	6.43	1	1	2	2	373	41.3168	5.98584
	Afu5g06390	Afu5g06390 AspGDID:ASPL0000107715 COORDS:Chr5_A_fumigatus_Af293:1536841-1538186W, translated using codon table 1 (338 amino acids) Uncharacterized ORF; Putative adenosine kinase	2.20779	15.68	1	3	3	3	338	36.8353	5.17334
	Afu4g06890	cyp51A AspGDID:ASPL0000106403 COORDS:Chr4_A_fumigatus_Af293:1785331-1783713C, translated using codon table 1 (515 amino acids) Verified ORF; 14-alpha sterol demethylase; commonly mutated in drug resistant isolates; putative ortholog of A. nidulans pdmA; transcript induced by exposure to fluconazole and voriconazole; SrbA-regulated during hypoxia	2.20769	9.71	1	3	3	3	515	58.0308	8.52881
	Afu6g07760	Afu6g07760 AspGDID:ASPL0000109136 COORDS:Chr6_A_fumigatus_Af293:1770437-1772048W, translated using codon table 1 (492 amino acids) Uncharacterized ORF; Ortholog(s) have structural molecule activity	2.19621	6.3	1	2	2	2	492	54.4651	6.49365
	Afu2g10010	Afu2g10010 AspGDID:ASPL0000103716 COORDS:Chr2_A_fumigatus_Af293:2564207-2567853W, translated using codon table 1 (1048 amino acids) Uncharacterized ORF; Ortholog(s) have cytosol, nuclear envelope localization	2.18496	4.96	1	4	4	4	1048	118.882	4.84326
	Afu7g02280	Afu7g02280 AspGDID:ASPL0000110023 COORDS:Chr7_A_fumigatus_Af293:615143-616459W, translated using codon table 1 (359 amino acids) Uncharacterized ORF; Ortholog(s) have U5 snRNP, spliceosomal complex localization	2.17618	9.47	1	3	3	3	359	39.2328	6.91748
	Afu3g07070	Afu3g07070 AspGDID:ASPL0000105118 COORDS:Chr3_A_fumigatus_Af293:1772746-1769580C, translated using codon table 1 (911 amino acids) Uncharacterized ORF; Has domain(s) with predicted DNA binding, chromatin binding activity	2.11852	5.49	1	3	3	3	911	102.365	8.19189
	Afu2g02560	Afu2g02560 AspGDID:ASPL0000103086 COORDS:Chr2_A_fumigatus_Af293:659395-662458W, translated using codon table 1 (916 amino acids) Uncharacterized ORF; Ortholog(s) have role in establishment or maintenance of cell polarity and cytosol localization	2.04908	3.06	1	3	3	3	916	100.615	5.65576
	Afu4g07190	argB AspGDID:ASPL0000106433 COORDS:Chr4_A_fumigatus_Af293:1868021-1866906C, translated using codon table 1 (371 amino acids) Verified ORF; Ornathine carbamoyltransferase, enzyme of the arginine biosynthesis pathway; hypoxia induced protein	1.95671	7.28	1	2	2	2	371	40.0877	7.89893
	Afu2g14030	Afu2g14030 AspGDID:ASPL0000104118 COORDS:Chr2_A_fumigatus_Af293:3674689-3672338C, translated using codon table 1 (719 amino acids) Uncharacterized ORF; Ortholog(s) have arginine-tRNA ligase activity, role in arginyl-tRNA aminoacylation and cytosol, mitochondrion localization	1.90044	2.78	1	2	2	2	719	80.6727	8.00146
	Afu1g08840	Afu1g08840 AspGDID:ASPL0000101950 COORDS:Chr1_A_fumigatus_Af293:2290909-2291935W, translated using codon table 1 (228 amino acids) Uncharacterized ORF; Ortholog(s) have guanylate kinase activity, role in GMP metabolic process and cytoplasm, nucleus localization	1.84012	10.09	1	2	2	2	228	25.5231	7.43018
	Afu2g07770	rasB AspGDID:ASPL0000103497 COORDS:Chr2_A_fumigatus_Af293:1990828-1991628W, translated using codon table 1 (239 amino acids) Verified ORF; Ras family GTPase protein	1.83731	7.53	1	2	2	2	239	26.4714	8.51416
	Afu2g03650	Afu2g03650 AspGDID:ASPL0000103192 COORDS:Chr2_A_fumigatus_Af293:971652-973672W, translated using codon table 1 (550 amino acids) Uncharacterized ORF; Ortholog of <i>A. nidulans FGSC A4</i> : AN3821, <i>A. niger CBS 513.88</i> : An07g08220, <i>A. oryzae RIB40</i> : AO090120000220, <i>Aspergillus wentii</i> : Aspwe1_0172303 and <i>Aspergillus sydowii</i> : Aspsy1_0030705	1.81547	3.45	1	2	2	2	550	57.9181	6.34131
	Afu2g16370	Afu2g16370 AspGDID:ASPL0000104355 COORDS:Chr2_A_fumigatus_Af293:4343499-4342697C, translated using codon table 1 (131 amino acids) Uncharacterized ORF; 60S ribosomal protein L32	1.75321	19.08	1	3	3	3	131	14.9573	11.2681
	Afu1g10200	Afu1g10200 AspGDID:ASPL0000102084 COORDS:Chr1_A_fumigatus_Af293:2623423-2625504W, translated using codon table 1 (676 amino acids) Uncharacterized ORF; Ortholog(s) have Prp19 complex, spliceosomal complex localization	1.6002	3.11	1	2	2	2	676	81.9186	6.32861
	Afu1g07530	Afu1g07530 AspGDID:ASPL0000101918 COORDS:Chr1_A_fumigatus_Af293:2122230-2121254C, translated using codon table 1 (257 amino acids) Uncharacterized ORF; Ortholog(s) have adenylate kinase activity, role in ADP biosynthetic process, DNA replication initiation and cytosol, mitochondrial intermembrane space, mitochondrial outer membrane, nucleus localization	0	8.95	1	2	2	2	257	28.6848	7.88428
	Afu1g13470	Afu1g13470 AspGDID:ASPL0000102415 COORDS:Chr1_A_fumigatus_Af293:3584280-3583382C, translated using codon table 1 (280 amino acids) Uncharacterized ORF; Ortholog(s) have role in inner mitochondrial membrane organization, mitochondrion inheritance, mitochondrion morphogenesis, negative regulation of proteolysis, protein folding, replicative cell aging	0	7.86	1	2	2	2	280	31.0055	9.01221
	Afu1g10540	Afu1g10540 AspGDID:ASPL0000102118 COORDS:Chr1_A_fumigatus_Af293:2742783-2744700W, translated using codon table 1 (614 amino acids) Uncharacterized ORF; Ortholog(s) have histone deacetylase activity	0	5.54	1	2	2	2	614	67.0942	9.37842
	Afu1g10850	Afu1g10850 AspGDID:ASPL0000102148 COORDS:Chr1_A_fumigatus_Af293:2828843-2828496C, translated using codon table 1 (93 amino acids) Uncharacterized ORF; Ortholog(s) have protein tag activity	0	19.35	1	2	2	2	93	10.3931	5.03369
	Afu2g12980	Afu2g12980 AspGDID:ASPL0000104011 COORDS:Chr2_A_fumigatus_Af293:3335985-3331790C, translated using codon table 1 (1263 amino acids) Uncharacterized ORF; Putative protein transport protein; transcript downregulated in response to amphotericin B	0	2.61	1	3	3	3	1263	136.688	6.72705
	Afu2g09060	Afu2g09060 AspGDID:ASPL0000103624 COORDS:Chr2_A_fumigatus_Af293:2322933-2319612C, translated using codon table 1 (1023 amino acids) Uncharacterized ORF; Ortholog(s) have ATP-dependent 3'-5' DNA helicase activity, DNA replication origin binding, chromatin binding, four-way junction helicase activity and single-stranded DNA binding, <a href="#GOsection">more</a>	0	2.15	1	2	2	2	1023	112.964	7.79639
	Afu3g08650	Afu3g08650 AspGDID:ASPL0000105267 COORDS:Chr3_A_fumigatus_Af293:2214642-2217724W, translated using codon table 1 (939 amino acids) Uncharacterized ORF; Putative C1-tetrahydrofolate synthase; transcript up-regulated in conidia exposed to neutrophils	0	2.66	1	3	3	3	939	100.46	7.44482
	Afu3g13630	Afu3g13630 AspGDID:ASPL0000105756 COORDS:Chr3_A_fumigatus_Af293:3598468-3599136W, translated using codon table 1 (222 amino acids) Uncharacterized ORF; Ortholog of <i>A. fumigatus Af293</i> : Afu2g17160, Afu7g00570, <i>A. niger CBS 513.88</i> : An15g01210, An09g06230, An09g04210, An01g07840 and <i>Neosartorya fischeri NRRL 181</i> : NFIA_095980	0	17.12	1	2	2	2	222	25.7987	6.97607
	Afu3g14260	Afu3g14260 AspGDID:ASPL0000105816 COORDS:Chr3_A_fumigatus_Af293:3789396-3789992W, translated using codon table 1 (178 amino acids) Uncharacterized ORF; Ortholog of <i>A. niger CBS 513.88</i> : An09g04240, <i>A. oryzae RIB40</i> : AO090012000670, <i>Neosartorya fischeri NRRL 181</i> : NFIA_063040 and <i>Aspergillus wentii</i> : Aspwe1_0038047	0	13.48	1	2	2	2	178	18.9311	5.66846
	Afu4g08190	Afu4g08190 AspGDID:ASPL0000106533 COORDS:Chr4_A_fumigatus_Af293:2128209-2126042C, translated using codon table 1 (675 amino acids) Uncharacterized ORF; Ortholog(s) have nucleolus localization	0	2.96	1	2	2	2	675	75.3492	5.59229
	Afu4g11390	Afu4g11390 AspGDID:ASPL0000106848 COORDS:Chr4_A_fumigatus_Af293:2987902-2988695W, translated using codon table 1 (158 amino acids) Uncharacterized ORF; Ubiquinol-cytochrome c reductase complex 17 kd protein with a predicted role in oxidative phosphorylation	0	15.19	1	2	2	2	158	17.8838	4.09424
	Afu5g03560	Afu5g03560 AspGDID:ASPL0000107534 COORDS:Chr5_A_fumigatus_Af293:963324-960949C, translated using codon table 1 (715 amino acids) Uncharacterized ORF; Putative glutamyl-tRNA synthetase; transcript induced by exposure to human airway epithelial cells	0	3.78	1	2	2	2	715	81.3732	7.53271
	Afu5g03750	Afu5g03750 AspGDID:ASPL0000107553 COORDS:Chr5_A_fumigatus_Af293:1008681-1007788C, translated using codon table 1 (253 amino acids) Uncharacterized ORF; Putative WW domain protein	0	13.44	1	2	2	2	253	28.3739	4.48779
	Afu5g13920	wos2 AspGDID:ASPL0000108443 COORDS:Chr5_A_fumigatus_Af293:3643780-3644692W, translated using codon table 1 (201 amino acids) Uncharacterized ORF; Putative Hsp90 binding co-chaperone; reacts with rabbit immunosera exposed to A. fumigatus conidia	0	22.39	1	2	2	2	201	22.1986	4.4751
	Afu6g09920	Afu6g09920 AspGDID:ASPL0000109348 COORDS:Chr6_A_fumigatus_Af293:2439681-2441534W, translated using codon table 1 (617 amino acids) Uncharacterized ORF; Ortholog of <i>A. nidulans FGSC A4</i> : AN10946, <i>A. niger CBS 513.88</i> : An11g07970, <i>A. oryzae RIB40</i> : AO090001000626, <i>Neosartorya fischeri NRRL 181</i> : NFIA_055650 and <i>Aspergillus wentii</i> : Aspwe1_0045804	0	4.7	1	2	2	2	617	65.3072	9.56885
	Afu1g12960	Afu1g12960 AspGDID:ASPL0000102364 COORDS:Chr1_A_fumigatus_Af293:3437126-3434450C, translated using codon table 1 (764 amino acids) Uncharacterized ORF; Ortholog(s) have role in negative regulation of DNA endoreduplication and SCF ubiquitin ligase complex, cytosol localization	0	3.8	1	2	2	2	764	88.7567	6.94678
	Afu3g01110	gua1 AspGDID:ASPL0000104631 COORDS:Chr3_A_fumigatus_Af293:261096-258836C, translated using codon table 1 (539 amino acids) Uncharacterized ORF; Putative GMP synthase ([glutamine-hydrolyzing); Yap1-dependent induction in response to hydrogen peroxide	0	3.9	1	2	2	2	539	59.4337	6.26514
	Afu2g05250	rfeD AspGDID:ASPL0000103349 COORDS:Chr2_A_fumigatus_Af293:1460163-1458288C, translated using codon table 1 (508 amino acids) Uncharacterized ORF; Putative transcription factor; transcript up-regulated in conidia exposed to neutrophils	0	7.09	1	3	3	3	508	55.8867	9.23193
	Afu7g01860	sti1 AspGDID:ASPL0000109981 COORDS:Chr7_A_fumigatus_Af293:501500-503455W, translated using codon table 1 (581 amino acids) Verified ORF; Putative heat shock protein; protein levels increase in response to amphotericin B; transcript induced by exposure to human airway epithelial cells; induced by gliotoxin exposure	0	4.3	1	2	2	2	581	64.2614	5.57959
	Afu2g04940	Afu2g04940 AspGDID:ASPL0000103319 COORDS:Chr2_A_fumigatus_Af293:1358892-1357362C, translated using codon table 1 (470 amino acids) Uncharacterized ORF; Ortholog(s) have mRNA binding activity, role in telomere maintenance via telomere shortening and cytoplasm, nucleus localization	0	4.68	1	2	2	2	470	49.135	7.72314

## Sheet: MpkC GFP OS_60min
Accession	Accession	Description	Score	Coverage	# Proteins	# Unique Peptides	# Peptides	# PSMs	# AAs	MW [kDa]	calc. pI
Afu2g16520	Afu3g06550	Afu3g06550 AspGDID:ASPL0000105066 COORDS:Chr3_A_fumigatus_Af293:1623469-1625008W, translated using codon table 1 (469 amino acids) Uncharacterized ORF; Has domain(s) with predicted phosphatase activity, phosphoserine phosphatase activity and role in L-serine biosynthetic process, metabolic process	95.1147	60.55	1	17	17	27	469	51.8419	5.89697
Afu5g06390	Afu5g09100	mpkC AspGDID:ASPL0000107981 COORDS:Chr5_A_fumigatus_Af293:2340794-2342470W, translated using codon table 1 (378 amino acids) Verified ORF; Putative mitogen activated protein kinase (MAPK); involved in the oxidative stress response; transcript abundance increases in response to carbon source and oxidative stress	53.4888	36.51	1	9	10	17	378	43.2801	5.75732
Afu6g02800	Afu1g12940	sakA AspGDID:ASPL0000102362 COORDS:Chr1_A_fumigatus_Af293:3428181-3429807W, translated using codon table 1 (366 amino acids) Verified ORF; Putative mitogen-activated protein kinase (MAPK) with predicted roles in the osmotic and oxidative stress responses; involved in sensing nitrogen in the medium	36.6818	34.43	1	7	8	10	366	41.9334	5.60498
Afu2g07420	Afu4g13170	cpcB AspGDID:ASPL0000107023 COORDS:Chr4_A_fumigatus_Af293:3449811-3448364C, translated using codon table 1 (316 amino acids) Verified ORF; G-protein complex beta subunit; conidia-enriched protein; immunoreactive	31.4405	35.13	1	8	8	10	316	34.9574	6.52197
Afu2g02560	Afu1g04620	Afu1g04620 AspGDID:ASPL0000101631 COORDS:Chr1_A_fumigatus_Af293:1309293-1307958C, translated using codon table 1 (348 amino acids) Uncharacterized ORF; Putative zinc-containing alcohol dehydrogenase; reacts with rabbit immunosera exposed to A. fumigatus conidia; hypoxia induced protein; transcript up-regulated in conidia exposed to neutrophils; repressed by gliotoxin exposure	21.5213	32.76	1	7	7	8	348	37.8294	6.63916
Afu5g04390	Afu3g11170	Afu3g11170 AspGDID:ASPL0000105515 COORDS:Chr3_A_fumigatus_Af293:2928974-2931529W, translated using codon table 1 (759 amino acids) Uncharacterized ORF; Ortholog(s) have sequence-specific DNA binding activity and role in carotenoid biosynthetic process, circadian rhythm, conidiophore development	18.2336	13.18	1	8	8	10	759	84.1513	6.7124
Afu1g02190	Afu4g07700	Afu4g07700 AspGDID:ASPL0000106485 COORDS:Chr4_A_fumigatus_Af293:2006286-2011744W, translated using codon table 1 (1679 amino acids) Uncharacterized ORF; Clathrin, heavy chain; transcript downregulated in response to amphotericin B	17.6802	6.85	1	8	8	9	1679	191.183	5.33838
Afu4g12870	Afu5g04210	Afu5g04210 AspGDID:ASPL0000107600 COORDS:Chr5_A_fumigatus_Af293:1122054-1123659W, translated using codon table 1 (460 amino acids) Uncharacterized ORF; Putative ubiquinol-cytochrome C reductase complex core protein 2; hypoxia induced protein	17.2679	26.3	1	6	6	6	460	48.06	8.90967
Afu3g06030	Afu6g03820	egd2 AspGDID:ASPL0000108837 COORDS:Chr6_A_fumigatus_Af293:841323-840546C, translated using codon table 1 (204 amino acids) Uncharacterized ORF; Nascent polypeptide-associated complex subunit alpha; predicted role in 'de novo' cotranslational protein folding; enriched in dormant conidia	16.6664	27.94	1	4	4	5	204	21.959	4.94482
Afu3g08640	Afu2g10100	aspf8 AspGDID:ASPL0000103725 COORDS:Chr2_A_fumigatus_Af293:2585506-2585100C, translated using codon table 1 (111 amino acids) Uncharacterized ORF; Allergen Asp f 8; putative ribosomal protein P2; transcript induced by growth on hydrogen peroxide and menadione	16.0442	59.46	1	4	4	4	111	11.1346	4.33545
Afu5g06060	Afu2g07620	Afu2g07620 AspGDID:ASPL0000103483 COORDS:Chr2_A_fumigatus_Af293:1942912-1941117C, translated using codon table 1 (534 amino acids) Uncharacterized ORF; Cystathionine beta-synthase; transcript induced by exposure to human airway epithelial cells	15.401	16.67	1	6	6	6	534	57.7783	6.97607
Afu2g07960	Afu2g04310	Afu2g04310 AspGDID:ASPL0000103257 COORDS:Chr2_A_fumigatus_Af293:1189815-1188083C, translated using codon table 1 (416 amino acids) Uncharacterized ORF; Argininosuccinate synthase; hypoxia induced protein	14.8851	20.43	1	6	6	7	416	46.1043	5.47803
Afu4g11250	Afu2g02590	Afu2g02590 AspGDID:ASPL0000103089 COORDS:Chr2_A_fumigatus_Af293:666730-668457W, translated using codon table 1 (555 amino acids) Uncharacterized ORF; Aspartyl-tRNA synthetase	13.9865	13.51	1	4	4	4	555	61.5887	6.32861
Afu7g02220	Afu6g03440	Afu6g03440 AspGDID:ASPL0000108799 COORDS:Chr6_A_fumigatus_Af293:738342-736781C, translated using codon table 1 (497 amino acids) Uncharacterized ORF; Putative fructosyl amine; transcript induced by voriconazole	13.8685	15.49	1	5	5	5	497	54.895	5.75732
Afu4g10780	Afu3g11260	Afu3g11260 AspGDID:ASPL0000105524 COORDS:Chr3_A_fumigatus_Af293:2951140-2951715W, translated using codon table 1 (154 amino acids) Uncharacterized ORF; Ubiquitin	13.8371	37.01	2	5	5	6	154	17.6615	9.77393
Afu2g04940	Afu2g10380	Afu2g10380 AspGDID:ASPL0000103753 COORDS:Chr2_A_fumigatus_Af293:2657604-2656030C, translated using codon table 1 (476 amino acids) Uncharacterized ORF; Has domain(s) with predicted translation initiation factor activity and eukaryotic translation initiation factor 3 complex localization	12.7503	18.7	1	6	6	6	476	54.6692	5.33838
Afu1g10850	Afu5g04250	cysD AspGDID:ASPL0000107604 COORDS:Chr5_A_fumigatus_Af293:1136288-1134676C, translated using codon table 1 (434 amino acids) Uncharacterized ORF; Homocysteine synthase; transcript up-regulated in conidia exposed to neutrophils	12.3674	8.53	1	2	2	3	434	46.8658	6.354
Afu2g03110	Afu6g12170	fkbp1 AspGDID:ASPL0000109562 COORDS:Chr6_A_fumigatus_Af293:3060448-3061084W, translated using codon table 1 (112 amino acids) Uncharacterized ORF; Putative FK506-binding protein (FKBP)-type peptidyl-prolyl cis-trans isomerase; transcript induced by exposure to human airway epithelial cells	11.6731	41.96	1	4	4	4	112	12.1222	7.25439
Afu2g15510	Afu3g14260	Afu3g14260 AspGDID:ASPL0000105816 COORDS:Chr3_A_fumigatus_Af293:3789396-3789992W, translated using codon table 1 (178 amino acids) Uncharacterized ORF; Ortholog of <i>A. niger CBS 513.88</i> : An09g04240, <i>A. oryzae RIB40</i> : AO090012000670, <i>Neosartorya fischeri NRRL 181</i> : NFIA_063040 and <i>Aspergillus wentii</i> : Aspwe1_0038047	11.504	28.09	1	4	4	4	178	18.9311	5.66846
Afu5g09360	Afu4g07580	Afu4g07580 AspGDID:ASPL0000106473 COORDS:Chr4_A_fumigatus_Af293:1969969-1971642W, translated using codon table 1 (516 amino acids) Uncharacterized ORF; Translation initiation factor EF-2 gamma subunit	11.0455	13.95	1	4	4	4	516	56.1044	7.09326
Afu8g07130	Afu4g10460	hcsA AspGDID:ASPL0000106760 COORDS:Chr4_A_fumigatus_Af293:2741783-2743422W, translated using codon table 1 (463 amino acids) Verified ORF; Homocitrate synthase, essential enzyme of the alpha-aminoadipate pathway of lysine biosynthesis; transcript highly induced during conidial germination; protein induced by heat shock; SrbA-regulated during hypoxia; no human homolog	10.3942	6.26	1	2	2	3	463	50.5404	6.01123
Afu7g05510	Afu2g13240	Afu2g13240 AspGDID:ASPL0000104038 COORDS:Chr2_A_fumigatus_Af293:3402661-3404769W, translated using codon table 1 (506 amino acids) Uncharacterized ORF; Putative V-type ATPase, B subunit; transcript induced by exposure to human airway epithelial cells	10.2661	9.88	1	4	4	4	506	56.383	5.99854
	Afu7g05660	Afu7g05660 AspGDID:ASPL0000110259 COORDS:Chr7_A_fumigatus_Af293:1376127-1379437W, translated using codon table 1 (1065 amino acids) Uncharacterized ORF; Putative translation elongation factor eEF-3; protein induced by heat shock and hypoxia	10.1669	4.98	1	3	3	3	1065	117.694	6.17627
	Afu8g05580	coaT AspGDID:ASPL0000110887 COORDS:Chr8_A_fumigatus_Af293:1308874-1310609W, translated using codon table 1 (525 amino acids) Uncharacterized ORF; Putative coenzyme A transferase; transcript induced by exposure to human airway epithelial cells	10.1644	21.33	1	4	4	4	525	58.1086	6.771
	Afu5g13100	Afu5g13100 AspGDID:ASPL0000108363 COORDS:Chr5_A_fumigatus_Af293:3439899-3439399C, translated using codon table 1 (128 amino acids) Uncharacterized ORF; Ortholog of <i>A. nidulans FGSC A4</i> : AN6856, <i>A. niger CBS 513.88</i> : An14g06050, <i>A. oryzae RIB40</i> : AO090120000435, <i>Aspergillus wentii</i> : Aspwe1_0107169 and <i>Aspergillus sydowii</i> : Aspsy1_0040420	10.1288	50.78	1	4	4	4	128	14.0979	6.55127
	Afu3g08460	Afu3g08460 AspGDID:ASPL0000105249 COORDS:Chr3_A_fumigatus_Af293:2169117-2168265C, translated using codon table 1 (109 amino acids) Uncharacterized ORF; 60S ribosomal protein L35Ae	10.0694	25.69	1	2	2	3	109	12.3376	11.2241
	Afu3g11710	Afu3g11710 AspGDID:ASPL0000105567 COORDS:Chr3_A_fumigatus_Af293:3077527-3075881C, translated using codon table 1 (374 amino acids) Uncharacterized ORF; Ortholog(s) have mRNA binding, saccharopine dehydrogenase (NAD+, L-lysine-forming) activity, role in lysine biosynthetic process via aminoadipic acid and cytoplasm localization	9.93186	20.32	1	5	5	5	374	41.1903	5.33838
	Afu6g05200	Afu6g05200 AspGDID:ASPL0000108975 COORDS:Chr6_A_fumigatus_Af293:1248660-1249485W, translated using codon table 1 (157 amino acids) Uncharacterized ORF; 60S ribosomal protein L28	9.88578	33.12	1	4	4	5	157	17.0442	10.8286
	Afu1g08840	Afu1g08840 AspGDID:ASPL0000101950 COORDS:Chr1_A_fumigatus_Af293:2290909-2291935W, translated using codon table 1 (228 amino acids) Uncharacterized ORF; Ortholog(s) have guanylate kinase activity, role in GMP metabolic process and cytoplasm, nucleus localization	9.8781	18.42	1	4	4	4	228	25.5231	7.43018
	Afu1g13490	Afu1g13490 AspGDID:ASPL0000102417 COORDS:Chr1_A_fumigatus_Af293:3586808-3588296W, translated using codon table 1 (293 amino acids) Uncharacterized ORF; Putative spermidine synthase; protein induced by hydrogen peroxide	9.74419	13.65	1	4	4	4	293	33.4237	5.5415
	Afu6g03730	Afu6g03730 AspGDID:ASPL0000108828 COORDS:Chr6_A_fumigatus_Af293:823850-821958C, translated using codon table 1 (558 amino acids) Uncharacterized ORF; 2-methylcitrate dehydratase; hypoxia repressed protein; transcript up-regulated in conidia exposed to neutrophils and to human airway epithelial cells; no human homolog	9.70319	9.5	1	3	3	3	558	62.0658	8.36768
	Afu1g03610	Afu1g03610 AspGDID:ASPL0000101531 COORDS:Chr1_A_fumigatus_Af293:1043356-1044333W, translated using codon table 1 (282 amino acids) Uncharacterized ORF; Protein of unknown function; calcium downregulated	9.41851	18.09	1	3	3	3	282	32.0804	7.43018
	Afu2g13860	Afu2g13860 AspGDID:ASPL0000104101 COORDS:Chr2_A_fumigatus_Af293:3619597-3620049W, translated using codon table 1 (142 amino acids) Uncharacterized ORF; Histone H4	9.20915	29.58	1	1	4	4	142	15.7624	10.2134
	Afu4g04318	Afu4g04318 AspGDID:ASPL0000366886 COORDS:Chr4_A_fumigatus_Af293:1217563-1217111C, translated using codon table 1 (111 amino acids) Uncharacterized ORF; Ortholog of <i>A. nidulans FGSC A4</i> : AN7011, <i>A. niger CBS 513.88</i> : An14g00530, <i>Aspergillus wentii</i> : Aspwe1_0053203, <i>Aspergillus sydowii</i> : Aspsy1_0184132 and <i>Aspergillus terreus NIH2624</i> : ATET_02726	9.09542	41.44	1	3	3	3	111	11.343	7.38623
	Afu3g11430	Afu3g11430 AspGDID:ASPL0000105541 COORDS:Chr3_A_fumigatus_Af293:2998674-2997540C, translated using codon table 1 (324 amino acids) Uncharacterized ORF; Putative arginase; SrbA-regulated during hypoxia	9.00811	9.57	1	2	2	3	324	35.42	5.87158
	Afu4g04520	Afu4g04520 AspGDID:ASPL0000106270 COORDS:Chr4_A_fumigatus_Af293:1276859-1275057C, translated using codon table 1 (444 amino acids) Uncharacterized ORF; Ortholog(s) have mitochondrion localization	8.97922	12.61	1	5	5	6	444	47.9867	5.70654
	Afu2g02320	Afu2g02320 AspGDID:ASPL0000103062 COORDS:Chr2_A_fumigatus_Af293:586013-584085C, translated using codon table 1 (571 amino acids) Uncharacterized ORF; Hsp70 chaperone	8.92353	5.25	1	2	2	2	571	61.7457	5.14795
	Afu7g02570	Afu7g02570 AspGDID:ASPL0000110052 COORDS:Chr7_A_fumigatus_Af293:707039-704159C, translated using codon table 1 (892 amino acids) Uncharacterized ORF; Ortholog of <i>A. nidulans FGSC A4</i> : AN9067/tinC, AN2167/hetC, <i>A. fumigatus Af293</i> : Afu2g15840, <i>A. niger CBS 513.88</i> : An15g06140 and <i>A. oryzae RIB40</i> : AO090038000633, AO090012000230	8.82448	6.05	1	2	2	2	892	101.106	5.05908
	Afu6g08580	fkbp4 AspGDID:ASPL0000109214 COORDS:Chr6_A_fumigatus_Af293:2030676-2032327W, translated using codon table 1 (489 amino acids) Uncharacterized ORF; Putative FK506-binding protein (FKBP)-type peptidyl-prolyl cis-trans isomerase	8.6428	8.79	1	2	2	3	489	53.0452	4.55127
	Afu2g10070	Afu2g10070 AspGDID:ASPL0000103722 COORDS:Chr2_A_fumigatus_Af293:2576586-2580364W, translated using codon table 1 (1175 amino acids) Uncharacterized ORF; Putative carbamoyl-phosphate synthetase, large subunit	8.63389	5.19	1	5	5	5	1175	129.134	6.21436
	Afu3g12100	Afu3g12100 AspGDID:ASPL0000105606 COORDS:Chr3_A_fumigatus_Af293:3178707-3181079W, translated using codon table 1 (694 amino acids) Uncharacterized ORF; Putative trehalase phosphorylase with a predicted role in the glucose-1-phosphate pathway	8.40418	9.22	1	5	5	5	694	78.2557	6.1001
	Afu7g03980	Afu7g03980 AspGDID:ASPL0000110093 COORDS:Chr7_A_fumigatus_Af293:893752-895260W, translated using codon table 1 (468 amino acids) Uncharacterized ORF; Ortholog(s) have role in translational initiation and cytosol, eukaryotic 43S preinitiation complex, eukaryotic translation initiation factor 3 complex, eIF3m, nucleus localization	8.17405	6.2	1	2	2	3	468	51.0816	5.05908
	Afu1g09330	Afu1g09330 AspGDID:ASPL0000101999 COORDS:Chr1_A_fumigatus_Af293:2420356-2421522W, translated using codon table 1 (345 amino acids) Uncharacterized ORF; Ortholog(s) have sequence-specific DNA binding activity and role in translational initiation	8.17126	13.62	1	4	4	4	345	37.1759	4.88135
	Afu2g04710	Afu2g04710 AspGDID:ASPL0000103297 COORDS:Chr2_A_fumigatus_Af293:1288894-1287776C, translated using codon table 1 (217 amino acids) Uncharacterized ORF; Has domain(s) with predicted heme binding activity	8.14303	23.96	1	2	2	2	217	23.8966	5.59229
	Afu3g05450	Afu3g05450 AspGDID:ASPL0000104961 COORDS:Chr3_A_fumigatus_Af293:1314948-1313258C, translated using codon table 1 (478 amino acids) Uncharacterized ORF; Putative glutamate carboxypeptidase	8.07392	7.32	1	2	2	2	478	52.9817	5.71924
	Afu1g11730	Afu1g11730 AspGDID:ASPL0000102237 COORDS:Chr1_A_fumigatus_Af293:3087288-3088069W, translated using codon table 1 (183 amino acids) Uncharacterized ORF; Ortholog(s) have GTPase activity, role in ER to Golgi vesicle-mediated transport, Golgi to plasma membrane transport, cellular response to drug, macroautophagy and Golgi apparatus, glyoxysome localization	8.03392	22.4	1	2	2	2	183	20.9899	5.70654
	Afu2g06150	pdiA AspGDID:ASPL0000103438 COORDS:Chr2_A_fumigatus_Af293:1746610-1744786C, translated using codon table 1 (517 amino acids) Verified ORF; Putative protein disulfide isomerase; conidial surface associated	7.93513	13.73	1	5	5	5	517	56.152	4.70361
	Afu4g07710	Afu4g07710 AspGDID:ASPL0000106486 COORDS:Chr4_A_fumigatus_Af293:2014380-2018024W, translated using codon table 1 (1193 amino acids) Uncharacterized ORF; Putative pyruvate carboxylase; protein induced by heat shock	7.86615	3.6	1	4	4	4	1193	131.191	6.69775
	Afu2g14030	Afu2g14030 AspGDID:ASPL0000104118 COORDS:Chr2_A_fumigatus_Af293:3674689-3672338C, translated using codon table 1 (719 amino acids) Uncharacterized ORF; Ortholog(s) have arginine-tRNA ligase activity, role in arginyl-tRNA aminoacylation and cytosol, mitochondrion localization	7.60191	9.18	1	4	4	4	719	80.6727	8.00146
	Afu5g03560	Afu5g03560 AspGDID:ASPL0000107534 COORDS:Chr5_A_fumigatus_Af293:963324-960949C, translated using codon table 1 (715 amino acids) Uncharacterized ORF; Putative glutamyl-tRNA synthetase; transcript induced by exposure to human airway epithelial cells	7.59387	7.27	1	3	3	3	715	81.3732	7.53271
	Afu5g06390	Afu5g06390 AspGDID:ASPL0000107715 COORDS:Chr5_A_fumigatus_Af293:1536841-1538186W, translated using codon table 1 (338 amino acids) Uncharacterized ORF; Putative adenosine kinase	7.57437	19.53	1	4	4	4	338	36.8353	5.17334
	Afu1g06710	Afu1g06710 AspGDID:ASPL0000101839 COORDS:Chr1_A_fumigatus_Af293:1922660-1920607C, translated using codon table 1 (564 amino acids) Uncharacterized ORF; Ortholog(s) have chaperonin-containing T-complex, nucleus localization	7.51458	5.67	1	2	2	2	564	60.9935	6.34131
	Afu3g01110	gua1 AspGDID:ASPL0000104631 COORDS:Chr3_A_fumigatus_Af293:261096-258836C, translated using codon table 1 (539 amino acids) Uncharacterized ORF; Putative GMP synthase ([glutamine-hydrolyzing); Yap1-dependent induction in response to hydrogen peroxide	7.49396	9.46	1	4	4	4	539	59.4337	6.26514
	Afu1g04900	Afu1g04900 AspGDID:ASPL0000101659 COORDS:Chr1_A_fumigatus_Af293:1389643-1388632C, translated using codon table 1 (258 amino acids) Uncharacterized ORF; Proliferating cell nuclear antigen (PCNA); conidia-enriched protein	7.41547	19.77	1	3	3	3	258	28.3053	4.71631
	Afu2g03810	hosA AspGDID:ASPL0000103207 COORDS:Chr2_A_fumigatus_Af293:1012691-1011228C, translated using codon table 1 (487 amino acids) Uncharacterized ORF; Putative histone deacetylase	7.36347	11.7	1	3	3	3	487	54.3098	6.13818
	Afu6g06780	rpt4 AspGDID:ASPL0000109040 COORDS:Chr6_A_fumigatus_Af293:1481801-1483206W, translated using codon table 1 (393 amino acids) Uncharacterized ORF; Proteasome regulatory particle subunit; transcript induced by exposure to human airway epithelial cells	7.33388	7.38	1	2	2	2	393	44.0853	5.80811
	Afu4g11340	lys9 AspGDID:ASPL0000106843 COORDS:Chr4_A_fumigatus_Af293:2978580-2976809C, translated using codon table 1 (450 amino acids) Uncharacterized ORF; Saccharopine dehydrogenase; hypoxia induced protein; transcript induced by exposure to human airway epithelial cells	7.30246	9.33	1	3	3	3	450	49.4183	6.27783
	Afu5g05500	Afu5g05500 AspGDID:ASPL0000107629 COORDS:Chr5_A_fumigatus_Af293:1277444-1278887W, translated using codon table 1 (424 amino acids) Uncharacterized ORF; Ortholog(s) have phosphoglycerate dehydrogenase activity, role in serine family amino acid biosynthetic process and cytosol localization	7.15698	7.31	1	2	2	2	424	45.8868	7.00537
	Afu2g10660	mpdA AspGDID:ASPL0000103781 COORDS:Chr2_A_fumigatus_Af293:2727506-2726340C, translated using codon table 1 (388 amino acids) Verified ORF; Putative mannitol-1-phosphate dehydrogenase; conidia-enriched protein; protein induced by heat shock; reacts with rabbit immunosera exposed to conidia; no human homolog	7.03827	10.31	1	3	3	3	388	42.9772	5.89697
	Afu3g01580	Afu3g01580 AspGDID:ASPL0000104678 COORDS:Chr3_A_fumigatus_Af293:397771-395356C, translated using codon table 1 (646 amino acids) Uncharacterized ORF; Putative glucose-methanol-choline (GMC) oxidoreductase; protein induced by hydrogen peroxide; hypoxia induced protein; repressed by gliotoxin exposure	6.9416	7.12	1	4	4	4	646	72.1047	7.41553
	Afu5g01440	Afu5g01440 AspGDID:ASPL0000107324 COORDS:Chr5_A_fumigatus_Af293:377687-376891C, translated using codon table 1 (202 amino acids) Uncharacterized ORF; Ortholog(s) have thioredoxin peroxidase activity, role in cell redox homeostasis, cellular response to oxidative stress, response to metal ion and peroxisome, plasma membrane localization	6.83632	14.36	1	2	2	2	202	21.9364	8.35303
	Afu6g09990	Afu6g09990 AspGDID:ASPL0000109355 COORDS:Chr6_A_fumigatus_Af293:2459187-2462825W, translated using codon table 1 (1095 amino acids) Uncharacterized ORF; Ortholog(s) have cytosol, nuclear envelope, nuclear membrane, nucleolus localization	6.79101	5.57	1	3	3	3	1095	121.526	4.729
	Afu4g03860	nip1 AspGDID:ASPL0000106205 COORDS:Chr4_A_fumigatus_Af293:1086172-1088854W, translated using codon table 1 (862 amino acids) Uncharacterized ORF; Eukaryotic translation initiation factor 3 subunit C	6.78263	6.61	1	5	5	5	862	97.4481	5.13525
	Afu6g13330	Afu6g13330 AspGDID:ASPL0000109674 COORDS:Chr6_A_fumigatus_Af293:3382648-3383137W, translated using codon table 1 (112 amino acids) Verified ORF; Putative RNA binding protein of unknown function; conidia-enriched protein; transcript up-regulated in conidia exposed to neutrophils	6.72777	25.89	1	2	2	2	112	12.4831	6.15088
	Afu3g09590	Afu3g09590 AspGDID:ASPL0000105357 COORDS:Chr3_A_fumigatus_Af293:2440296-2438341C, translated using codon table 1 (540 amino acids) Uncharacterized ORF; Ortholog(s) have role in cellular response to drug and chaperonin-containing T-complex, nucleus localization	6.45323	8.7	1	3	3	3	540	58.7327	6.75635
	Afu5g05920	Afu5g05920 AspGDID:ASPL0000107669 COORDS:Chr5_A_fumigatus_Af293:1392015-1389862C, translated using codon table 1 (699 amino acids) Uncharacterized ORF; Putative glycyl-tRNA synthetase; protein induced by heat shock	6.41564	7.87	1	4	4	4	699	79.0498	6.46826
	Afu1g11480	Afu1g11480 AspGDID:ASPL0000102211 COORDS:Chr1_A_fumigatus_Af293:3031787-3030921C, translated using codon table 1 (168 amino acids) Uncharacterized ORF; Protein of unknown function; transcript up-regulated in conidia exposed to neutrophils	6.3221	21.43	1	2	2	2	168	18.216	5.52881
	Afu1g02030	Afu1g02030 AspGDID:ASPL0000101373 COORDS:Chr1_A_fumigatus_Af293:600839-603263W, translated using codon table 1 (740 amino acids) Uncharacterized ORF; Putative eukaryotic translation initiation factor 3 subunit; protein induced by heat shock	6.04524	6.35	1	3	3	3	740	84.4348	5.35107
	Afu7g01860	sti1 AspGDID:ASPL0000109981 COORDS:Chr7_A_fumigatus_Af293:501500-503455W, translated using codon table 1 (581 amino acids) Verified ORF; Putative heat shock protein; protein levels increase in response to amphotericin B; transcript induced by exposure to human airway epithelial cells; induced by gliotoxin exposure	5.87482	9.12	1	3	3	3	581	64.2614	5.57959
	Afu5g03690	Afu5g03690 AspGDID:ASPL0000107547 COORDS:Chr5_A_fumigatus_Af293:987794-986454C, translated using codon table 1 (424 amino acids) Uncharacterized ORF; Ortholog(s) have phosphatidylinositol transporter activity	5.61364	5.66	1	2	2	2	424	46.141	4.84326
	Afu2g05650	Afu2g05650 AspGDID:ASPL0000103388 COORDS:Chr2_A_fumigatus_Af293:1582005-1580139C, translated using codon table 1 (604 amino acids) Uncharacterized ORF; Ortholog(s) have asparagine-tRNA ligase activity, role in asparaginyl-tRNA aminoacylation and cytosol localization	5.57265	7.45	1	2	2	2	604	68.2394	6.13818
	Afu2g02050	cyp7 AspGDID:ASPL0000103035 COORDS:Chr2_A_fumigatus_Af293:509986-508618C, translated using codon table 1 (373 amino acids) Uncharacterized ORF; Putative peptidyl-prolyl cis-trans isomerase	5.40303	6.43	1	2	2	2	373	41.3168	5.98584
	Afu1g01740	Afu1g01740 AspGDID:ASPL0000101344 COORDS:Chr1_A_fumigatus_Af293:538203-536416C, translated using codon table 1 (531 amino acids) Uncharacterized ORF; Ortholog(s) have unfolded protein binding activity, role in protein folding and chaperonin-containing T-complex, nucleus localization	5.29889	10.17	1	3	3	3	531	57.1551	6.21436
	Afu3g11360	Afu3g11360 AspGDID:ASPL0000105534 COORDS:Chr3_A_fumigatus_Af293:2979671-2978196C, translated using codon table 1 (451 amino acids) Uncharacterized ORF; Ortholog(s) have role in ascospore formation, cellular protein localization, cellular response to caffeine and eukaryotic translation initiation factor 3 complex assembly, <a href="#GOsection">more</a>	5.29251	6.43	1	3	3	3	451	51.7173	5.35107
	Afu5g11720	Afu5g11720 AspGDID:ASPL0000108229 COORDS:Chr5_A_fumigatus_Af293:3015667-3018681W, translated using codon table 1 (905 amino acids) Uncharacterized ORF; Ortholog(s) have role in proteasome-mediated ubiquitin-dependent protein catabolic process and cytosol, nucleus localization	5.23209	3.31	1	2	2	2	905	100.736	5.0083
	Afu1g09010	Afu1g09010 AspGDID:ASPL0000101967 COORDS:Chr1_A_fumigatus_Af293:2333751-2335765W, translated using codon table 1 (651 amino acids) Uncharacterized ORF; Ortholog(s) have cytosol localization	5.20025	9.06	1	3	3	3	651	72.8652	7.06396
	Afu1g15000	Afu1g15000 AspGDID:ASPL0000102567 COORDS:Chr1_A_fumigatus_Af293:4029547-4031693W, translated using codon table 1 (643 amino acids) Uncharacterized ORF; Putative isopropylmalate synthase; transcript highly induced during conidial germination; SrbA-regulated during hypoxia	5.07191	12.29	1	6	6	6	643	71.1504	5.68115
	Afu5g02910	Afu5g02910 AspGDID:ASPL0000107470 COORDS:Chr5_A_fumigatus_Af293:772100-770907C, translated using codon table 1 (354 amino acids) Uncharacterized ORF; NAP family protein	5.06654	7.91	1	3	3	3	354	41.0408	4.50049
	Afu7g02230	Afu7g02230 AspGDID:ASPL0000110018 COORDS:Chr7_A_fumigatus_Af293:599410-600851W, translated using codon table 1 (418 amino acids) Uncharacterized ORF; Ortholog(s) have mRNA binding activity, role in arginine catabolic process, positive regulation of cellular response to oxidative stress, positive regulation of nuclear-transcribed mRNA poly(A) tail shortening and cytosol localization	5.04479	5.26	1	2	2	2	418	44.8172	5.75732
	Afu3g06460	Afu3g06460 AspGDID:ASPL0000105057 COORDS:Chr3_A_fumigatus_Af293:1595883-1595178C, translated using codon table 1 (144 amino acids) Uncharacterized ORF; Protein of unknown function; hypoxia induced protein	4.98484	29.86	1	3	3	3	144	16.3873	9.33447
	Afu1g14570	Afu1g14570 AspGDID:ASPL0000102524 COORDS:Chr1_A_fumigatus_Af293:3892553-3895217W, translated using codon table 1 (872 amino acids) Uncharacterized ORF; Putative phosphoribosyl-AMP cyclohydrolase; no human homolog	4.85696	4.24	1	2	2	2	872	92.8238	5.65576
	Afu4g03760	Afu4g03760 AspGDID:ASPL0000106195 COORDS:Chr4_A_fumigatus_Af293:1054642-1057888W, translated using codon table 1 (1060 amino acids) Uncharacterized ORF; Putative glycine dehydrogenase	4.85683	2.26	1	2	2	2	1060	115.13	7.15186
	Afu7g02180	Afu7g02180 AspGDID:ASPL0000110013 COORDS:Chr7_A_fumigatus_Af293:584569-586235W, translated using codon table 1 (509 amino acids) Uncharacterized ORF; Ortholog(s) have UDP-N-acetylglucosamine diphosphorylase activity, role in UDP-N-acetylglucosamine biosynthetic process and cytosol, nucleus localization	4.82931	8.64	1	4	4	4	509	56.6802	6.1001
	Afu4g11510	srb1 AspGDID:ASPL0000106859 COORDS:Chr4_A_fumigatus_Af293:3032998-3031629C, translated using codon table 1 (364 amino acids) Verified ORF; GDP-mannose pyrophosphorylase, which catalyses the synthesis of GDP-mannose from GTP and mannose-1-phosphate in cell wall biosynthesis	4.80427	7.97	1	2	2	2	364	40.0991	7.48877
	Afu6g08660	Afu6g08660 AspGDID:ASPL0000109222 COORDS:Chr6_A_fumigatus_Af293:2052348-2048629C, translated using codon table 1 (1239 amino acids) Uncharacterized ORF; Ortholog of <i>A. nidulans</i> AN3906; hypoxia repressed protein	4.76533	2.99	1	2	2	2	1239	131.817	5.09717
	Afu8g07130	Afu8g07130 AspGDID:ASPL0000111039 COORDS:Chr8_A_fumigatus_Af293:1747018-1747937W, translated using codon table 1 (267 amino acids) Verified ORF; AhpC/TSA family thioredoxin peroxidase; conidia-enriched protein; transcript up-regulated in conidia exposed to neutrophils and to human airway epithelial cells	4.7153	22.85	1	4	4	4	267	29.5877	9.24658
	Afu2g01010	Afu2g01010 AspGDID:ASPL0000102932 COORDS:Chr2_A_fumigatus_Af293:234729-236432W, translated using codon table 1 (534 amino acids) Uncharacterized ORF; Putative myo-inositol-phosphate synthase; transcript up-regulated in conidia exposed to neutrophils	4.60943	3.93	1	2	2	2	534	58.6346	6.22705
	Afu7g02310	Afu7g02310 AspGDID:ASPL0000110026 COORDS:Chr7_A_fumigatus_Af293:629238-628529C, translated using codon table 1 (217 amino acids) Uncharacterized ORF; Putative adenine phosphoribosyltransferase 1; transcript induced by exposure to human airway epithelial cells; induced by gliotoxin exposure	4.5762	9.22	1	2	2	2	217	23.6063	6.39209
	Afu6g02230	glkA AspGDID:ASPL0000108678 COORDS:Chr6_A_fumigatus_Af293:395467-393918C, translated using codon table 1 (493 amino acids) Verified ORF; Putative glucokinase; conidia-enriched protein; transcripts extremely abundant in resting conidia, levels decline during germination; transcript induced by exposure to human airway epithelial cells	4.35641	4.46	1	2	2	2	493	54.4198	5.50342
	Afu4g07030	Afu4g07030 AspGDID:ASPL0000106417 COORDS:Chr4_A_fumigatus_Af293:1822621-1823518W, translated using codon table 1 (252 amino acids) Uncharacterized ORF; Transcript up-regulated in conidia exposed to neutrophils	4.34354	9.13	1	2	2	2	252	27.8691	8.71924
	Afu5g02180	Afu5g02180 AspGDID:ASPL0000107398 COORDS:Chr5_A_fumigatus_Af293:559098-560286W, translated using codon table 1 (371 amino acids) Uncharacterized ORF; Cysteine synthase (o-acetylserine (thiol)-lyase); transcript induced by exposure to human airway epithelial cells	4.30341	8.89	1	2	2	2	371	40.1046	8.06006
	Afu3g06530	sC AspGDID:ASPL0000105064 COORDS:Chr3_A_fumigatus_Af293:1618981-1616721C, translated using codon table 1 (574 amino acids) Uncharacterized ORF; Putative ATP sulfurylase; sulfate adenylyltransferase; reacts with rabbit immunosera exposed to A. fumigatus conidia; hypoxia repressed protein	4.29036	3.48	1	2	2	2	574	64.2932	7.06396
	Afu6g07540	Afu6g07540 AspGDID:ASPL0000109114 COORDS:Chr6_A_fumigatus_Af293:1715811-1713540C, translated using codon table 1 (548 amino acids) Uncharacterized ORF; Ortholog(s) have chaperonin-containing T-complex localization	4.10674	4.56	1	2	2	2	548	59.8493	5.51611
	Afu3g08640	Afu3g08640 AspGDID:ASPL0000105266 COORDS:Chr3_A_fumigatus_Af293:2213730-2212518C, translated using codon table 1 (340 amino acids) Uncharacterized ORF; Ortholog(s) have sequence-specific DNA binding activity and role in cellular response to drug, cellular response to osmotic stress, translational initiation	3.9652	8.53	1	3	3	3	340	37.6889	6.69775
	Afu4g13700	Afu4g13700 AspGDID:ASPL0000107076 COORDS:Chr4_A_fumigatus_Af293:3586027-3588483W, translated using codon table 1 (737 amino acids) Uncharacterized ORF; Ortholog(s) have cytosol localization	3.92194	4.48	1	2	2	2	737	84.4129	7.09326
	Afu5g05490	Afu5g05490 AspGDID:ASPL0000107628 COORDS:Chr5_A_fumigatus_Af293:1274938-1276745W, translated using codon table 1 (474 amino acids) Uncharacterized ORF; Ortholog(s) have cytosol localization	3.80038	5.06	1	2	2	2	474	54.1563	6.43018
	Afu1g15450	Afu1g15450 AspGDID:ASPL0000102610 COORDS:Chr1_A_fumigatus_Af293:4172637-4171167C, translated using codon table 1 (424 amino acids) Uncharacterized ORF; Ortholog(s) have adenylosuccinate synthase activity, sulfinylpropanyl adenylate synthase activity	3.78792	7.55	1	3	3	3	424	46.6189	6.90283
	Afu2g03040	Afu2g03040 AspGDID:ASPL0000103133 COORDS:Chr2_A_fumigatus_Af293:787407-788437W, translated using codon table 1 (192 amino acids) Uncharacterized ORF; Ribosomal protein L34	3.75255	8.85	1	2	2	2	192	21.4242	9.49561
	Afu2g05910	hxkA AspGDID:ASPL0000103414 COORDS:Chr2_A_fumigatus_Af293:1662852-1664600W, translated using codon table 1 (490 amino acids) Verified ORF; Putative hexokinase; protein induced by heat shock	3.72918	7.76	1	2	2	2	490	54.1746	5.17334
	Afu5g11240	Afu5g11240 AspGDID:ASPL0000108183 COORDS:Chr5_A_fumigatus_Af293:2877011-2875843C, translated using codon table 1 (311 amino acids) Uncharacterized ORF; Ortholog(s) have carbonyl reductase (NADPH) activity, oxidoreductase activity, acting on the aldehyde or oxo group of donors, NAD or NADP as acceptor activity and cytosol, nucleus, ribosome localization	3.7261	13.18	1	2	2	2	311	33.6528	8.98291
	Afu1g14120	bfr1 AspGDID:ASPL0000102480 COORDS:Chr1_A_fumigatus_Af293:3774407-3776224W, translated using codon table 1 (510 amino acids) Uncharacterized ORF; Putative nuclear segregation protein	3.62653	7.06	1	3	3	3	510	57.388	9.12939
	Afu2g03650	Afu2g03650 AspGDID:ASPL0000103192 COORDS:Chr2_A_fumigatus_Af293:971652-973672W, translated using codon table 1 (550 amino acids) Uncharacterized ORF; Ortholog of <i>A. nidulans FGSC A4</i> : AN3821, <i>A. niger CBS 513.88</i> : An07g08220, <i>A. oryzae RIB40</i> : AO090120000220, <i>Aspergillus wentii</i> : Aspwe1_0172303 and <i>Aspergillus sydowii</i> : Aspsy1_0030705	3.39201	2.91	1	2	2	2	550	57.9181	6.34131
	Afu5g10610	rip1 AspGDID:ASPL0000108125 COORDS:Chr5_A_fumigatus_Af293:2715644-2714448C, translated using codon table 1 (298 amino acids) Uncharacterized ORF; Ubiquinol-cytochrome c reductase iron-sulphur subunit precursor with a predicted role in oxidative phosphorylation; hypoxia induced protein; induced by exposure to artemisinin; SrbA-regulated during hypoxia	3.15406	8.72	1	2	2	2	298	32.5887	8.95361
	Afu2g14210	ilv3 AspGDID:ASPL0000104136 COORDS:Chr2_A_fumigatus_Af293:3721264-3723226W, translated using codon table 1 (606 amino acids) Verified ORF; Putative mitochondrial dihydroxy acid dehydratase; hypoxia induced protein; induced by exposure to human airway epithelial cells; required for virulence	3.13408	4.46	1	2	2	2	606	64.7161	7.6499
	Afu6g02830	Afu6g02830 AspGDID:ASPL0000108738 COORDS:Chr6_A_fumigatus_Af293:575599-576182W, translated using codon table 1 (130 amino acids) Uncharacterized ORF; Has domain(s) with predicted oxidoreductase activity, role in oxidation-reduction process and mitochondrion localization	3.0972	33.08	1	2	2	2	130	14.3505	8.19189
	Afu4g09030	Afu4g09030 AspGDID:ASPL0000106618 COORDS:Chr4_A_fumigatus_Af293:2345336-2342358C, translated using codon table 1 (953 amino acids) Verified ORF; Putative aminopeptidase; conidia-enriched protein; protein induced by heat shock; transcript induced by exposure to human airway epithelial cells; induced by gliotoxin exposure	3.08592	3.46	1	2	2	2	953	106.16	6.7417
	Afu6g07760	Afu6g07760 AspGDID:ASPL0000109136 COORDS:Chr6_A_fumigatus_Af293:1770437-1772048W, translated using codon table 1 (492 amino acids) Uncharacterized ORF; Ortholog(s) have structural molecule activity	3.04124	5.49	1	2	2	2	492	54.4651	6.49365
	Afu2g10420	Afu2g10420 AspGDID:ASPL0000103757 COORDS:Chr2_A_fumigatus_Af293:2667447-2668759W, translated using codon table 1 (397 amino acids) Uncharacterized ORF; Has domain(s) with predicted branched-chain-amino-acid transaminase activity, catalytic activity and role in branched-chain amino acid metabolic process, metabolic process	3.02733	11.84	1	3	3	3	397	43.9797	6.55127
	Afu3g07820	Afu3g07820 AspGDID:ASPL0000105186 COORDS:Chr3_A_fumigatus_Af293:1972540-1971051C, translated using codon table 1 (439 amino acids) Uncharacterized ORF; Ortholog(s) have role in positive regulation of RNA polymerase II transcriptional preinitiation complex assembly, positive regulation of protein catabolic process and proteasome regulatory particle assembly, <a href="#GOsection">more</a>	3.00831	6.38	1	2	2	2	439	48.8533	7.66455
	Afu7g05070	frdA AspGDID:ASPL0000110199 COORDS:Chr7_A_fumigatus_Af293:1197069-1195618C, translated using codon table 1 (483 amino acids) Uncharacterized ORF; Putative FAD-dependent oxidoreductase; immunoreactive protein	2.95584	8.07	1	3	3	3	483	51.2359	6.0874
	Afu8g03880	Afu8g03880 AspGDID:ASPL0000110724 COORDS:Chr8_A_fumigatus_Af293:825050-828378W, translated using codon table 1 (1011 amino acids) Uncharacterized ORF; Putative alanyl-tRNA synthetase; protein induced by hydrogen peroxide	2.94664	3.86	1	3	3	3	1011	113.644	6.48096
	Afu3g11400	pep2 AspGDID:ASPL0000105538 COORDS:Chr3_A_fumigatus_Af293:2990626-2992029W, translated using codon table 1 (398 amino acids) Verified ORF; Aspartic acid endopeptidase; conidia-enriched protein; conidial surface associated; predicted signal secretion sequence; hypoxia induced protein; transcript up-regulated in conidia exposed to neutrophils and by growth on BSA	2.89145	7.54	1	2	2	2	398	43.3277	4.99561
	Afu7g05930	mepB AspGDID:ASPL0000110285 COORDS:Chr7_A_fumigatus_Af293:1452895-1455148W, translated using codon table 1 (716 amino acids) Verified ORF; Putative metallopeptidase with similarity to mammalian thimet oligopeptidases; conidia-enriched protein; transcript induced by exposure to human airway epithelial cells and by growth on BSA as a sole nitrogen source	2.73751	2.93	1	2	2	2	716	81.8584	5.78271
	Afu2g07420	sac6 AspGDID:ASPL0000103465 COORDS:Chr2_A_fumigatus_Af293:1889973-1887748C, translated using codon table 1 (646 amino acids) Verified ORF; Putative actin-bundling protein, fimbrin; conidia-enriched protein	2.69174	3.56	1	2	2	2	646	72.4336	6.12549
	Afu6g07430	Afu6g07430 AspGDID:ASPL0000109105 COORDS:Chr6_A_fumigatus_Af293:1677465-1679554W, translated using codon table 1 (527 amino acids) Uncharacterized ORF; Putative pyruvate kinase; reacts with rabbit immunosera exposed to A. fumigatus conidia	2.65862	8.92	1	3	3	3	527	58.348	7.03467
	Afu3g07680	Afu3g07680 AspGDID:ASPL0000105174 COORDS:Chr3_A_fumigatus_Af293:1941416-1940148C, translated using codon table 1 (422 amino acids) Uncharacterized ORF; Putative ran GTPase activating protein	2.65813	6.4	1	2	2	2	422	46.1998	4.67822
	Afu6g04010	Afu6g04010 AspGDID:ASPL0000108856 COORDS:Chr6_A_fumigatus_Af293:901498-904822W, translated using codon table 1 (962 amino acids) Uncharacterized ORF; Ortholog(s) have importin-alpha export receptor activity, role in cell division, protein export from nucleus and nuclear membrane localization	2.62916	5.61	1	3	3	3	962	108.421	5.37646
	Afu6g14330	Afu6g14330 AspGDID:ASPL0000109772 COORDS:Chr6_A_fumigatus_Af293:3648908-3645016C, translated using codon table 1 (1281 amino acids) Uncharacterized ORF; Ortholog(s) have cytosol localization	2.5443	1.8	1	2	2	2	1281	138.541	6.12549
	Afu7g03740	cyp51B AspGDID:ASPL0000110069 COORDS:Chr7_A_fumigatus_Af293:806031-804301C, translated using codon table 1 (524 amino acids) Verified ORF; Putative 14-alpha demethylase with a predicted role in ergosterol biosynthesis; transcript upregulated in response to amphotericin B; SrbA-regulated during hypoxia	2.53598	4.77	1	2	2	2	524	58.8932	7.75244
	Afu6g01940	Afu6g01940 AspGDID:ASPL0000108649 COORDS:Chr6_A_fumigatus_Af293:282872-284077W, translated using codon table 1 (317 amino acids) Uncharacterized ORF; Dienelactone hydrolase family protein; transcript up-regulated in conidia exposed to neutrophils	2.49787	5.68	1	2	2	2	317	34.9877	8.5874
	Afu2g11260	luA AspGDID:ASPL0000103841 COORDS:Chr2_A_fumigatus_Af293:2894027-2896466W, translated using codon table 1 (777 amino acids) Uncharacterized ORF; Putative 3-isopropylmalate dehydratase with a predicted role in nitrogen metabolism; protein induced by heat shock; SrbA-regulated during hypoxia	2.41126	3.35	1	2	2	2	777	84.0235	5.93506
	Afu2g11940	ade13 AspGDID:ASPL0000103908 COORDS:Chr2_A_fumigatus_Af293:3080820-3078848C, translated using codon table 1 (483 amino acids) Uncharacterized ORF; Adenylosuccinate lyase; reacts with rabbit immunosera exposed to A. fumigatus conidia	2.33092	9.94	1	4	4	4	483	54.6911	6.55127
	Afu7g02220	Afu7g02220 AspGDID:ASPL0000110017 COORDS:Chr7_A_fumigatus_Af293:593338-594222W, translated using codon table 1 (276 amino acids) Uncharacterized ORF; Ortholog of <i>A. nidulans FGSC A4</i> : AN9091, <i>A. niger CBS 513.88</i> : An12g00440, <i>Aspergillus wentii</i> : Aspwe1_0042339, <i>Aspergillus sydowii</i> : Aspsy1_0120658 and <i>Aspergillus terreus NIH2624</i> : ATET_01854	2.30187	10.51	1	3	3	3	276	30.2838	4.7417
	Afu6g10610	Afu6g10610 AspGDID:ASPL0000109416 COORDS:Chr6_A_fumigatus_Af293:2625814-2626707W, translated using codon table 1 (272 amino acids) Uncharacterized ORF; Putative ribose 5-phosphate isomerase A	2.25606	11.4	1	2	2	2	272	28.359	6.25244
[truncated: 398 more rows]
