# Supplementary material for: Aspergillus fumigatus High Osmolarity Glycerol Mitogen Activated Protein Kinases SakA and MpkC Physically Interact During Osmotic and Cell Wall Stresses
Source: Front Microbiol. 2019 May 7;10:918. doi: 10.3389/fmicb.2019.00918 (PMC6514138; doi:10.3389/fmicb.2019.00918)
Supplement: Supplementary file 7 [file Table_7.xls]

## Sheet: SakA OS_10 min
Supplementary Table S7 - Proteins identified as interacting with SakA::GFP (after subtracting from the wild-type strain) in presence of Sorbitol 1.0M (10, 30, 60 min)
Accession	Description	Score	Coverage	# Proteins	# Unique Peptides	# Peptides	# PSMs	# AAs	MW [kDa]	calc. pI
Afu6g11890	Afu6g11890 AspGDID:ASPL0000109535 COORDS:Chr6_A_fumigatus_Af293:2972392-2969433C, translated using codon table 1 (930 amino acids) Uncharacterized ORF; Putative dynamin GTPase	100.05	36.45	1	25	25	31	930	104.337	6.82959
Afu1g12940	sakA AspGDID:ASPL0000102362 COORDS:Chr1_A_fumigatus_Af293:3428181-3429807W, translated using codon table 1 (366 amino acids) Verified ORF; Putative mitogen-activated protein kinase (MAPK) with predicted roles in the osmotic and oxidative stress responses; involved in sensing nitrogen in the medium	279.315	65.57	1	19	19	86	366	41.9334	5.60498
Afu3g06550	Afu3g06550 AspGDID:ASPL0000105066 COORDS:Chr3_A_fumigatus_Af293:1623469-1625008W, translated using codon table 1 (469 amino acids) Uncharacterized ORF; Has domain(s) with predicted phosphatase activity, phosphoserine phosphatase activity and role in L-serine biosynthetic process, metabolic process	134.153	60.13	1	19	19	30	469	51.8419	5.89697
Afu2g03490	Afu2g03490 AspGDID:ASPL0000103178 COORDS:Chr2_A_fumigatus_Af293:921519-923827W, translated using codon table 1 (645 amino acids) Uncharacterized ORF; Putative calcium/calmodulin-dependent protein kinase; calcium induced; transcript induced by exposure to human airway epithelial cells	29.5539	23.72	1	11	11	12	645	72.0815	6.87354
Afu3g09370	Afu3g09370 AspGDID:ASPL0000105335 COORDS:Chr3_A_fumigatus_Af293:2373335-2369233C, translated using codon table 1 (1271 amino acids) Uncharacterized ORF; Ortholog(s) have role in establishment of cell polarity, establishment of nucleus localization, microtubule nucleation by spindle pole body, mitotic sister chromatid segregation	20.1675	7.71	1	9	9	10	1271	146.999	6.81494
Afu2g11510	Afu2g11510 AspGDID:ASPL0000103865 COORDS:Chr2_A_fumigatus_Af293:2966147-2968230W, translated using codon table 1 (650 amino acids) Uncharacterized ORF; Ortholog(s) have role in cellular response to drug, rRNA processing, ribosomal large subunit biogenesis, ribosomal subunit export from nucleus and nucleolus, preribosome, large subunit precursor, spindle localization	14.1691	12.77	1	8	8	8	650	73.251	8.86572
Afu4g11160	Afu4g11160 AspGDID:ASPL0000106825 COORDS:Chr4_A_fumigatus_Af293:2915695-2914767C, translated using codon table 1 (258 amino acids) Uncharacterized ORF; Ortholog(s) have role in cellular protein localization, regulation of exit from mitosis, regulation of mitotic sister chromatid segregation, spindle pole body duplication	21.5408	36.82	1	7	7	7	258	28.4062	5.36377
Afu5g04410	Afu5g04410 AspGDID:ASPL0000107620 COORDS:Chr5_A_fumigatus_Af293:1197423-1195796C, translated using codon table 1 (521 amino acids) Uncharacterized ORF; Ortholog of <i>A. nidulans FGSC A4</i> : AN11225, <i>Neosartorya fischeri NRRL 181</i> : NFIA_037650, <i>Aspergillus wentii</i> : Aspwe1_0043173 and <i>Aspergillus versicolor</i> : Aspve1_0389199	20.9593	15.36	1	7	7	8	521	58.9417	11.0923
Afu1g10012	Afu1g10012 AspGDID:ASPL0000362830 COORDS:Chr1_A_fumigatus_Af293:2588081-2582019C, translated using codon table 1 (1929 amino acids) Uncharacterized ORF; Ortholog of <i>A. nidulans FGSC A4</i> : AN5649, AN1674, AN0384, AN1268, AN7262, <i>A. fumigatus Af293</i> : Afu1g01700, Afu2g17000, Afu4g08730, Afu4g13630 and <i>A. niger CBS 513.88</i> : An01g09380, An01g06520, An04g09080, An04g03600	21.614	4.46	1	6	6	6	1929	211.956	5.36377
Afu4g08770	Afu4g08770 AspGDID:ASPL0000106593 COORDS:Chr4_A_fumigatus_Af293:2278256-2275174C, translated using codon table 1 (993 amino acids) Uncharacterized ORF; Has domain(s) with predicted microtubule binding activity	17.3445	7.75	1	6	6	7	993	110.14	6.85889
Afu5g03820	Afu5g03820 AspGDID:ASPL0000107560 COORDS:Chr5_A_fumigatus_Af293:1029110-1026612C, translated using codon table 1 (832 amino acids) Uncharacterized ORF; Ortholog(s) have role in cell septum assembly, phialide development and spindle pole body localization	10.4672	7.45	1	6	6	6	832	93.4337	4.97021
Afu3g08120	Afu3g08120 AspGDID:ASPL0000105215 COORDS:Chr3_A_fumigatus_Af293:2090173-2088525C, translated using codon table 1 (485 amino acids) Uncharacterized ORF; Has domain(s) with predicted role in mRNA processing	21.2033	8.87	1	5	5	6	485	56.7447	11.6196
Afu5g04390	Afu5g04390 AspGDID:ASPL0000107618 COORDS:Chr5_A_fumigatus_Af293:1185144-1188189W, translated using codon table 1 (996 amino acids) Uncharacterized ORF; Ortholog of <i>A. nidulans FGSC A4</i> : AN9413/byrA, <i>A. niger CBS 513.88</i> : An09g06870, <i>A. oryzae RIB40</i> : AO090102000647, <i>Aspergillus wentii</i> : Aspwe1_0115474 and <i>Aspergillus sydowii</i> : Aspsy1_0036227	20.7074	10.64	1	5	5	5	996	109.293	7.97217
Afu3g13870	nsdD AspGDID:ASPL0000105780 COORDS:Chr3_A_fumigatus_Af293:3674484-3676292W, translated using codon table 1 (493 amino acids) Verified ORF; Putative GATA-type transcriptional activator; required during an early stage of mating; plays a role in resistance toward cell wall stress	18.1349	13.59	1	5	5	7	493	52.9912	9.26123
Afu2g03030	prp8 AspGDID:ASPL0000103132 COORDS:Chr2_A_fumigatus_Af293:787177-777614C, translated using codon table 1 (3170 amino acids) Verified ORF; Putative pre-mRNA splicing factor; intein-containing protein, inteins are protein intervening sequences that can self-excise through protein splicing	6.78968	2.24	1	5	5	5	3170	364.449	8.06006
Afu6g12600	Afu6g12600 AspGDID:ASPL0000109603 COORDS:Chr6_A_fumigatus_Af293:3185640-3183146C, translated using codon table 1 (704 amino acids) Uncharacterized ORF; Ortholog of <i>A. nidulans FGSC A4</i> : AN3693, <i>A. niger CBS 513.88</i> : An06g01780, <i>A. oryzae RIB40</i> : AO090003000373, <i>Aspergillus wentii</i> : Aspwe1_0203403 and <i>Aspergillus sydowii</i> : Aspsy1_0892534	15.5782	9.94	1	4	4	5	704	76.2054	5.5542
Afu2g07730	Afu2g07730 AspGDID:ASPL0000103494 COORDS:Chr2_A_fumigatus_Af293:1981108-1977242C, translated using codon table 1 (1266 amino acids) Uncharacterized ORF; Has domain(s) with predicted phospholipid binding activity, role in cortical protein anchoring and cell cortex localization	11.9057	5.53	1	4	4	4	1266	137.898	9.02686
Afu1g02940	Afu1g02940 AspGDID:ASPL0000101464 COORDS:Chr1_A_fumigatus_Af293:841245-842768W, translated using codon table 1 (446 amino acids) Uncharacterized ORF; Ortholog(s) have GTPase activator activity, role in mitotic spindle assembly checkpoint, negative regulation of septation initiation signaling and cytosol, mitotic spindle pole body, nucleus localization	10.6249	12.78	1	4	4	4	446	49.6601	9.26123
Afu6g12300	Afu6g12300 AspGDID:ASPL0000109574 COORDS:Chr6_A_fumigatus_Af293:3095007-3092936C, translated using codon table 1 (478 amino acids) Verified ORF; RNP domain protein; conidia-enriched protein	9.80465	12.34	1	4	4	5	478	51.7352	9.5542
Afu2g02770	Afu2g02770 AspGDID:ASPL0000103107 COORDS:Chr2_A_fumigatus_Af293:716490-719616W, translated using codon table 1 (1008 amino acids) Uncharacterized ORF; Ortholog of <i>A. nidulans FGSC A4</i> : AN4545, <i>A. oryzae RIB40</i> : AO090026000849, <i>Aspergillus wentii</i> : Aspwe1_0105973, <i>Aspergillus sydowii</i> : Aspsy1_0059271 and <i>Aspergillus terreus NIH2624</i> : ATET_09613	7.1507	7.84	1	4	4	5	1008	109.228	10.1841
Afu2g04820	Afu2g04820 AspGDID:ASPL0000103307 COORDS:Chr2_A_fumigatus_Af293:1326025-1323818C, translated using codon table 1 (716 amino acids) Uncharacterized ORF; Putative translation release factor eRF3; transcript induced by exposure to human airway epithelial cells	6.2236	6.28	1	4	4	4	716	77.2757	8.04541
Afu5g02210	Afu5g02210 AspGDID:ASPL0000107401 COORDS:Chr5_A_fumigatus_Af293:565378-563628C, translated using codon table 1 (559 amino acids) Uncharacterized ORF; Ortholog of <i>A. nidulans FGSC A4</i> : AN8034, <i>A. niger CBS 513.88</i> : An02g10730, <i>A. oryzae RIB40</i> : AO090102000294, <i>Aspergillus wentii</i> : Aspwe1_0114775 and <i>Aspergillus sydowii</i> : Aspsy1_0033693	8.22177	6.26	1	3	3	3	559	60.7054	9.48096
Afu7g00250	tub2 AspGDID:ASPL0000109824 COORDS:Chr7_A_fumigatus_Af293:70221-71948W, translated using codon table 1 (448 amino acids) Uncharacterized ORF; Tubulin beta-2 subunit; predicted gene pair with AFUA_1G10910 (tubA)	33.9286	17.41	1	2	6	7	448	49.8598	4.98291
Afu6g02450	Afu6g02450 AspGDID:ASPL0000108700 COORDS:Chr6_A_fumigatus_Af293:460900-461479W, translated using codon table 1 (62 amino acids) Uncharacterized ORF; Ortholog(s) have cytoplasmic stress granule, cytosol, nucleus localization	6.99152	17.74	1	2	2	2	62	6.91494	11.5024
Afu6g09030	Afu6g09030 AspGDID:ASPL0000109258 COORDS:Chr6_A_fumigatus_Af293:2147557-2146355C, translated using codon table 1 (382 amino acids) Uncharacterized ORF; Ortholog of <i>A. nidulans FGSC A4</i> : AN1773, <i>A. niger CBS 513.88</i> : An11g06790, <i>A. oryzae RIB40</i> : AO090001000581, <i>Aspergillus wentii</i> : Aspwe1_0121600 and <i>Aspergillus sydowii</i> : Aspsy1_0038822	5.14633	4.97	1	2	2	2	382	41.3745	6.69775
Afu7g04070	Afu7g04070 AspGDID:ASPL0000110102 COORDS:Chr7_A_fumigatus_Af293:916318-915016C, translated using codon table 1 (369 amino acids) Uncharacterized ORF; Ortholog(s) have 3-deoxy-7-phosphoheptulonate synthase activity, role in aromatic amino acid family biosynthetic process and cytoplasm, nucleus localization	4.28262	11.11	1	2	2	2	369	40.0468	6.7417
Afu3g09090	Afu3g09090 AspGDID:ASPL0000105308 COORDS:Chr3_A_fumigatus_Af293:2316086-2317228W, translated using codon table 1 (380 amino acids) Uncharacterized ORF; Ortholog(s) have mitochondrion, nucleus localization	4.1349	5.53	1	2	2	2	380	43.3361	9.01221
Afu5g07370	Afu5g07370 AspGDID:ASPL0000107811 COORDS:Chr5_A_fumigatus_Af293:1844081-1842511C, translated using codon table 1 (500 amino acids) Uncharacterized ORF; Ortholog(s) have metal ion binding, poly(A)-specific ribonuclease activity	3.54834	4.6	1	2	2	2	500	53.7507	7.07861
Afu2g03810	hosA AspGDID:ASPL0000103207 COORDS:Chr2_A_fumigatus_Af293:1012691-1011228C, translated using codon table 1 (487 amino acids) Uncharacterized ORF; Putative histone deacetylase	3.09469	6.16	1	2	2	2	487	54.3098	6.13818
Afu3g06640	Afu3g06640 AspGDID:ASPL0000105075 COORDS:Chr3_A_fumigatus_Af293:1644938-1644430C, translated using codon table 1 (82 amino acids) Uncharacterized ORF; Ortholog(s) have structural constituent of ribosome activity	2.47842	18.29	1	2	2	2	82	8.86157	9.26123
Afu6g06720	Afu6g06720 AspGDID:ASPL0000109034 COORDS:Chr6_A_fumigatus_Af293:1462810-1465966W, translated using codon table 1 (906 amino acids) Uncharacterized ORF; Putative protein serine/threonine kinase	2.07431	2.21	1	2	2	2	906	99.7949	9.64209
Afu1g10850	Afu1g10850 AspGDID:ASPL0000102148 COORDS:Chr1_A_fumigatus_Af293:2828843-2828496C, translated using codon table 1 (93 amino acids) Uncharacterized ORF; Ortholog(s) have protein tag activity	0	19.35	1	2	2	2	93	10.3931	5.03369

## Sheet: SakA OS_30 min
Accession	Description	Score	Coverage	# Proteins	# Unique Peptides	# Peptides	# PSMs	# AAs	MW [kDa]	calc. pI
Afu2g02770	Afu2g02770 AspGDID:ASPL0000103107 COORDS:Chr2_A_fumigatus_Af293:716490-719616W, translated using codon table 1 (1008 amino acids) Uncharacterized ORF; Ortholog of <i>A. nidulans FGSC A4</i> : AN4545, <i>A. oryzae RIB40</i> : AO090026000849, <i>Aspergillus wentii</i> : Aspwe1_0105973, <i>Aspergillus sydowii</i> : Aspsy1_0059271 and <i>Aspergillus terreus NIH2624</i> : ATET_09613	112.188	39.38	1	24	24	30	1008	109.228	10.1841
Afu3g06550	Afu3g06550 AspGDID:ASPL0000105066 COORDS:Chr3_A_fumigatus_Af293:1623469-1625008W, translated using codon table 1 (469 amino acids) Uncharacterized ORF; Has domain(s) with predicted phosphatase activity, phosphoserine phosphatase activity and role in L-serine biosynthetic process, metabolic process	172.211	61.41	1	20	20	38	469	51.8419	5.89697
Afu1g12940	sakA AspGDID:ASPL0000102362 COORDS:Chr1_A_fumigatus_Af293:3428181-3429807W, translated using codon table 1 (366 amino acids) Verified ORF; Putative mitogen-activated protein kinase (MAPK) with predicted roles in the osmotic and oxidative stress responses; involved in sensing nitrogen in the medium	241.366	65.57	1	19	19	76	366	41.9334	5.60498
Afu3g11170	Afu3g11170 AspGDID:ASPL0000105515 COORDS:Chr3_A_fumigatus_Af293:2928974-2931529W, translated using codon table 1 (759 amino acids) Uncharacterized ORF; Ortholog(s) have sequence-specific DNA binding activity and role in carotenoid biosynthetic process, circadian rhythm, conidiophore development	74.393	28.19	1	15	16	27	759	84.1513	6.7124
Afu5g04390	Afu5g04390 AspGDID:ASPL0000107618 COORDS:Chr5_A_fumigatus_Af293:1185144-1188189W, translated using codon table 1 (996 amino acids) Uncharacterized ORF; Ortholog of <i>A. nidulans FGSC A4</i> : AN9413/byrA, <i>A. niger CBS 513.88</i> : An09g06870, <i>A. oryzae RIB40</i> : AO090102000647, <i>Aspergillus wentii</i> : Aspwe1_0115474 and <i>Aspergillus sydowii</i> : Aspsy1_0036227	59.7724	23.49	1	14	14	16	996	109.293	7.97217
Afu1g02940	Afu1g02940 AspGDID:ASPL0000101464 COORDS:Chr1_A_fumigatus_Af293:841245-842768W, translated using codon table 1 (446 amino acids) Uncharacterized ORF; Ortholog(s) have GTPase activator activity, role in mitotic spindle assembly checkpoint, negative regulation of septation initiation signaling and cytosol, mitotic spindle pole body, nucleus localization	32.1127	25.78	1	11	11	12	446	49.6601	9.26123
Afu2g07960	Afu2g07960 AspGDID:ASPL0000103516 COORDS:Chr2_A_fumigatus_Af293:2038888-2047447W, translated using codon table 1 (2674 amino acids) Uncharacterized ORF; Ortholog(s) have role in regulation of translational elongation and cytosolic ribosome, extracellular region, mitochondrion localization	19.1986	5.27	1	10	10	12	2674	291.954	5.85889
Afu2g07730	Afu2g07730 AspGDID:ASPL0000103494 COORDS:Chr2_A_fumigatus_Af293:1981108-1977242C, translated using codon table 1 (1266 amino acids) Uncharacterized ORF; Has domain(s) with predicted phospholipid binding activity, role in cortical protein anchoring and cell cortex localization	18.433	10.35	1	9	9	10	1266	137.898	9.02686
Afu3g09820	dvrA AspGDID:ASPL0000105380 COORDS:Chr3_A_fumigatus_Af293:2515556-2517655W, translated using codon table 1 (679 amino acids) Verified ORF; C2H2 zinc finger domain protein; putative ortholog of C. albicans Bcr1p; mutants are hypervirulent in neutropenic mice and in flies	24.7686	19	1	8	8	9	679	73.1647	9.48096
Afu4g12750	Afu4g12750 AspGDID:ASPL0000106981 COORDS:Chr4_A_fumigatus_Af293:3344997-3342675C, translated using codon table 1 (750 amino acids) Uncharacterized ORF; Ortholog(s) have role in deadenylation-dependent decapping of nuclear-transcribed mRNA and cytosol, nucleus localization	14.2583	12.67	1	8	8	8	750	84.8371	6.99072
Afu4g11160	Afu4g11160 AspGDID:ASPL0000106825 COORDS:Chr4_A_fumigatus_Af293:2915695-2914767C, translated using codon table 1 (258 amino acids) Uncharacterized ORF; Ortholog(s) have role in cellular protein localization, regulation of exit from mitosis, regulation of mitotic sister chromatid segregation, spindle pole body duplication	10.5899	29.46	1	5	5	5	258	28.4062	5.36377
Afu4g08770	Afu4g08770 AspGDID:ASPL0000106593 COORDS:Chr4_A_fumigatus_Af293:2278256-2275174C, translated using codon table 1 (993 amino acids) Uncharacterized ORF; Has domain(s) with predicted microtubule binding activity	6.75684	5.04	1	4	4	4	993	110.14	6.85889
Afu3g09370	Afu3g09370 AspGDID:ASPL0000105335 COORDS:Chr3_A_fumigatus_Af293:2373335-2369233C, translated using codon table 1 (1271 amino acids) Uncharacterized ORF; Ortholog(s) have role in establishment of cell polarity, establishment of nucleus localization, microtubule nucleation by spindle pole body, mitotic sister chromatid segregation	5.92431	2.83	1	3	3	3	1271	146.999	6.81494
Afu6g13460	Afu6g13460 AspGDID:ASPL0000109687 COORDS:Chr6_A_fumigatus_Af293:3429190-3426694C, translated using codon table 1 (814 amino acids) Uncharacterized ORF; Ortholog of <i>A. nidulans FGSC A4</i> : AN5448, <i>A. niger CBS 513.88</i> : An08g08850, <i>Neosartorya fischeri NRRL 181</i> : NFIA_059420, <i>Aspergillus wentii</i> : Aspwe1_0194392 and <i>Aspergillus versicolor</i> : Aspve1_0053254	4.91942	4.42	1	3	3	3	814	90.3871	8.47021
Afu5g05500	Afu5g05500 AspGDID:ASPL0000107629 COORDS:Chr5_A_fumigatus_Af293:1277444-1278887W, translated using codon table 1 (424 amino acids) Uncharacterized ORF; Ortholog(s) have phosphoglycerate dehydrogenase activity, role in serine family amino acid biosynthetic process and cytosol localization	4.28745	9.67	1	3	3	3	424	45.8868	7.00537
Afu6g00660	Afu6g00660 AspGDID:ASPL0000108620 COORDS:Chr6_A_fumigatus_Af293:170160-171220W, translated using codon table 1 (322 amino acids) Uncharacterized ORF; Ortholog(s) have role in asperthecin biosynthetic process	3.73113	12.42	1	3	3	3	322	35.7539	5.51611
Afu2g03580	Afu2g03580 AspGDID:ASPL0000103185 COORDS:Chr2_A_fumigatus_Af293:953968-955580W, translated using codon table 1 (518 amino acids) Uncharacterized ORF; Ortholog(s) have phenylalanine-tRNA ligase activity, role in phenylalanyl-tRNA aminoacylation and cytosol, phenylalanine-tRNA ligase complex localization	2.2338	6.56	1	3	3	3	518	58.509	7.44482
Afu5g09910	Afu5g09910 AspGDID:ASPL0000108059 COORDS:Chr5_A_fumigatus_Af293:2564144-2563392C, translated using codon table 1 (217 amino acids) Uncharacterized ORF; Putative p-nitroreductase family protein; protein induced by heat shock; Yap1-dependent induction in response to hydrogen peroxide; induced by gliotoxin exposure	2.06607	13.36	1	3	3	3	217	24.2985	5.90967
Afu7g00250	tub2 AspGDID:ASPL0000109824 COORDS:Chr7_A_fumigatus_Af293:70221-71948W, translated using codon table 1 (448 amino acids) Uncharacterized ORF; Tubulin beta-2 subunit; predicted gene pair with AFUA_1G10910 (tubA)	37.1345	20.54	1	2	7	9	448	49.8598	4.98291
Afu7g05870	pre8 AspGDID:ASPL0000110279 COORDS:Chr7_A_fumigatus_Af293:1438165-1439254W, translated using codon table 1 (282 amino acids) Uncharacterized ORF; Putative proteasome subunit; immunoreactive protein; reacts with rabbit immunosera exposed to A. fumigatus conidia	9.15866	14.18	1	2	2	3	282	30.4438	5.5542
Afu1g17350	Afu1g17350 AspGDID:ASPL0000102799 COORDS:Chr1_A_fumigatus_Af293:4746337-4743966C, translated using codon table 1 (727 amino acids) Uncharacterized ORF; Ortholog of <i>A. oryzae RIB40</i> : AO090020000692, <i>Neosartorya fischeri NRRL 181</i> : NFIA_008000, <i>Aspergillus fumigatus A1163</i> : AFUB_016720 and <i>Aspergillus clavatus NRRL 1</i> : ACLA_018150	8.77603	6.19	1	2	3	3	727	80.0909	6.53662
Afu2g03810	hosA AspGDID:ASPL0000103207 COORDS:Chr2_A_fumigatus_Af293:1012691-1011228C, translated using codon table 1 (487 amino acids) Uncharacterized ORF; Putative histone deacetylase	5.80217	7.6	1	2	2	2	487	54.3098	6.13818
Afu5g02210	Afu5g02210 AspGDID:ASPL0000107401 COORDS:Chr5_A_fumigatus_Af293:565378-563628C, translated using codon table 1 (559 amino acids) Uncharacterized ORF; Ortholog of <i>A. nidulans FGSC A4</i> : AN8034, <i>A. niger CBS 513.88</i> : An02g10730, <i>A. oryzae RIB40</i> : AO090102000294, <i>Aspergillus wentii</i> : Aspwe1_0114775 and <i>Aspergillus sydowii</i> : Aspsy1_0033693	5.50794	4.65	1	2	2	2	559	60.7054	9.48096
Afu6g13370	Afu6g13370 AspGDID:ASPL0000109678 COORDS:Chr6_A_fumigatus_Af293:3394599-3400210W, translated using codon table 1 (1798 amino acids) Uncharacterized ORF; Ortholog(s) have snoRNA binding activity	5.03343	2	1	2	2	2	1798	198.873	5.77002
Afu2g04010	tpsB AspGDID:ASPL0000103227 COORDS:Chr2_A_fumigatus_Af293:1094679-1092973C, translated using codon table 1 (479 amino acids) Verified ORF; Putative trehalose-6-phosphate synthase; role in trehalose biosynthesis; expression up during heat shock; hypervirulent in combination with tpsA mutation, in a mouse model of pulmonary infection; predicted gene pair with AFUA_6G12950	4.95792	5.22	2	2	2	2	479	53.7666	7.43018
Afu4g10240	Afu4g10240 AspGDID:ASPL0000106738 COORDS:Chr4_A_fumigatus_Af293:2679454-2679977W, translated using codon table 1 (116 amino acids) Uncharacterized ORF; Ortholog(s) have mRNA binding activity and role in cellular response to nitrogen starvation, mRNA splicing, via spliceosome, negative regulation of G0 to G1 transition	4.36098	16.38	1	2	2	2	116	12.831	11.312
Afu6g11070	Afu6g11070 AspGDID:ASPL0000109459 COORDS:Chr6_A_fumigatus_Af293:2727896-2730328W, translated using codon table 1 (787 amino acids) Uncharacterized ORF; Ortholog(s) have cytosol, nucleus localization	2.44694	3.56	1	2	2	2	787	89.2486	8.52881
Afu1g04850	Afu1g04850 AspGDID:ASPL0000101654 COORDS:Chr1_A_fumigatus_Af293:1374762-1375363W, translated using codon table 1 (94 amino acids) Uncharacterized ORF; Ortholog(s) have ATP-dependent microtubule motor activity, plus-end-directed activity	2.4415	19.15	1	2	2	2	94	11.0675	6.66846
Afu1g15620	helA AspGDID:ASPL0000102625 COORDS:Chr1_A_fumigatus_Af293:4219329-4221360W, translated using codon table 1 (655 amino acids) Uncharacterized ORF; Putative DEAD box RNA helicase; protein induced by heat shock	2.35792	3.66	1	2	2	2	655	73.8855	9.86182
Afu5g02850	Afu5g02850 AspGDID:ASPL0000107464 COORDS:Chr5_A_fumigatus_Af293:754834-756051W, translated using codon table 1 (324 amino acids) Uncharacterized ORF; Has domain(s) with predicted arylformamidase activity and role in tryptophan catabolic process to kynurenine	2.26458	10.19	1	2	2	2	324	36.303	5.21143
Afu1g15460	Afu1g15460 AspGDID:ASPL0000102611 COORDS:Chr1_A_fumigatus_Af293:4176314-4173471C, translated using codon table 1 (866 amino acids) Uncharacterized ORF; Ortholog of <i>A. nidulans FGSC A4</i> : AN0892, <i>A. niger CBS 513.88</i> : An01g13900, <i>A. oryzae RIB40</i> : AO090005001665, <i>Aspergillus wentii</i> : Aspwe1_0027562 and <i>Aspergillus sydowii</i> : Aspsy1_0138433	2.20448	3	1	2	2	2	866	95.2598	9.61279
Afu2g12230	Afu2g12230 AspGDID:ASPL0000103937 COORDS:Chr2_A_fumigatus_Af293:3151850-3152676W, translated using codon table 1 (231 amino acids) Uncharacterized ORF; Ortholog(s) have structural constituent of ribosome activity and mitochondrial large ribosomal subunit localization	2.08202	6.93	1	2	2	2	231	25.4293	10.4478
Afu1g02270	abp2 AspGDID:ASPL0000101397 COORDS:Chr1_A_fumigatus_Af293:666424-664029C, translated using codon table 1 (780 amino acids) Uncharacterized ORF; Putative ARS binding protein	0	2.05	1	2	2	2	780	85.2378	9.31982

## Sheet: SakA OS_60 min
Accession	Description	Score	Coverage	# Proteins	# Unique Peptides	# Peptides	# PSMs	# AAs	MW [kDa]	calc. pI
Afu2g02770	Afu2g02770 AspGDID:ASPL0000103107 COORDS:Chr2_A_fumigatus_Af293:716490-719616W, translated using codon table 1 (1008 amino acids) Uncharacterized ORF; Ortholog of <i>A. nidulans FGSC A4</i> : AN4545, <i>A. oryzae RIB40</i> : AO090026000849, <i>Aspergillus wentii</i> : Aspwe1_0105973, <i>Aspergillus sydowii</i> : Aspsy1_0059271 and <i>Aspergillus terreus NIH2624</i> : ATET_09613	192.337	59.52	1	41	41	53	1008	109.228	10.1841
Afu3g06550	Afu3g06550 AspGDID:ASPL0000105066 COORDS:Chr3_A_fumigatus_Af293:1623469-1625008W, translated using codon table 1 (469 amino acids) Uncharacterized ORF; Has domain(s) with predicted phosphatase activity, phosphoserine phosphatase activity and role in L-serine biosynthetic process, metabolic process	178.048	74.84	1	23	23	42	469	51.8419	5.89697
Afu1g12940	sakA AspGDID:ASPL0000102362 COORDS:Chr1_A_fumigatus_Af293:3428181-3429807W, translated using codon table 1 (366 amino acids) Verified ORF; Putative mitogen-activated protein kinase (MAPK) with predicted roles in the osmotic and oxidative stress responses; involved in sensing nitrogen in the medium	220.747	77.87	1	21	21	75	366	41.9334	5.60498
Afu3g11170	Afu3g11170 AspGDID:ASPL0000105515 COORDS:Chr3_A_fumigatus_Af293:2928974-2931529W, translated using codon table 1 (759 amino acids) Uncharacterized ORF; Ortholog(s) have sequence-specific DNA binding activity and role in carotenoid biosynthetic process, circadian rhythm, conidiophore development	91.8164	35.05	1	21	22	30	759	84.1513	6.7124
Afu5g04390	Afu5g04390 AspGDID:ASPL0000107618 COORDS:Chr5_A_fumigatus_Af293:1185144-1188189W, translated using codon table 1 (996 amino acids) Uncharacterized ORF; Ortholog of <i>A. nidulans FGSC A4</i> : AN9413/byrA, <i>A. niger CBS 513.88</i> : An09g06870, <i>A. oryzae RIB40</i> : AO090102000647, <i>Aspergillus wentii</i> : Aspwe1_0115474 and <i>Aspergillus sydowii</i> : Aspsy1_0036227	55.2888	22.39	1	14	14	16	996	109.293	7.97217
Afu1g02940	Afu1g02940 AspGDID:ASPL0000101464 COORDS:Chr1_A_fumigatus_Af293:841245-842768W, translated using codon table 1 (446 amino acids) Uncharacterized ORF; Ortholog(s) have GTPase activator activity, role in mitotic spindle assembly checkpoint, negative regulation of septation initiation signaling and cytosol, mitotic spindle pole body, nucleus localization	35.3411	30.94	1	14	14	15	446	49.6601	9.26123
Afu1g17350	Afu1g17350 AspGDID:ASPL0000102799 COORDS:Chr1_A_fumigatus_Af293:4746337-4743966C, translated using codon table 1 (727 amino acids) Uncharacterized ORF; Ortholog of <i>A. oryzae RIB40</i> : AO090020000692, <i>Neosartorya fischeri NRRL 181</i> : NFIA_008000, <i>Aspergillus fumigatus A1163</i> : AFUB_016720 and <i>Aspergillus clavatus NRRL 1</i> : ACLA_018150	36.1043	25.17	1	13	14	15	727	80.0909	6.53662
Afu4g13170	cpcB AspGDID:ASPL0000107023 COORDS:Chr4_A_fumigatus_Af293:3449811-3448364C, translated using codon table 1 (316 amino acids) Verified ORF; G-protein complex beta subunit; conidia-enriched protein; immunoreactive	45.2448	48.42	1	10	10	12	316	34.9574	6.52197
Afu2g03490	Afu2g03490 AspGDID:ASPL0000103178 COORDS:Chr2_A_fumigatus_Af293:921519-923827W, translated using codon table 1 (645 amino acids) Uncharacterized ORF; Putative calcium/calmodulin-dependent protein kinase; calcium induced; transcript induced by exposure to human airway epithelial cells	27.2891	21.71	1	10	10	12	645	72.0815	6.87354
Afu3g09820	dvrA AspGDID:ASPL0000105380 COORDS:Chr3_A_fumigatus_Af293:2515556-2517655W, translated using codon table 1 (679 amino acids) Verified ORF; C2H2 zinc finger domain protein; putative ortholog of C. albicans Bcr1p; mutants are hypervirulent in neutropenic mice and in flies	29.5089	24.89	1	9	9	11	679	73.1647	9.48096
Afu7g05660	Afu7g05660 AspGDID:ASPL0000110259 COORDS:Chr7_A_fumigatus_Af293:1376127-1379437W, translated using codon table 1 (1065 amino acids) Uncharacterized ORF; Putative translation elongation factor eEF-3; protein induced by heat shock and hypoxia	21.8573	14.74	1	9	9	10	1065	117.694	6.17627
Afu4g07710	Afu4g07710 AspGDID:ASPL0000106486 COORDS:Chr4_A_fumigatus_Af293:2014380-2018024W, translated using codon table 1 (1193 amino acids) Uncharacterized ORF; Putative pyruvate carboxylase; protein induced by heat shock	13.6185	8.8	1	9	9	9	1193	131.191	6.69775
Afu4g03860	nip1 AspGDID:ASPL0000106205 COORDS:Chr4_A_fumigatus_Af293:1086172-1088854W, translated using codon table 1 (862 amino acids) Uncharacterized ORF; Eukaryotic translation initiation factor 3 subunit C	20.8411	12.76	1	8	8	9	862	97.4481	5.13525
Afu1g04620	Afu1g04620 AspGDID:ASPL0000101631 COORDS:Chr1_A_fumigatus_Af293:1309293-1307958C, translated using codon table 1 (348 amino acids) Uncharacterized ORF; Putative zinc-containing alcohol dehydrogenase; reacts with rabbit immunosera exposed to A. fumigatus conidia; hypoxia induced protein; transcript up-regulated in conidia exposed to neutrophils; repressed by gliotoxin exposure	22.0156	32.18	1	7	7	7	348	37.8294	6.63916
Afu5g04210	Afu5g04210 AspGDID:ASPL0000107600 COORDS:Chr5_A_fumigatus_Af293:1122054-1123659W, translated using codon table 1 (460 amino acids) Uncharacterized ORF; Putative ubiquinol-cytochrome C reductase complex core protein 2; hypoxia induced protein	20.3071	28.48	1	7	7	8	460	48.06	8.90967
Afu4g07700	Afu4g07700 AspGDID:ASPL0000106485 COORDS:Chr4_A_fumigatus_Af293:2006286-2011744W, translated using codon table 1 (1679 amino acids) Uncharacterized ORF; Clathrin, heavy chain; transcript downregulated in response to amphotericin B	16.5397	6.13	1	7	7	7	1679	191.183	5.33838
Afu2g04310	Afu2g04310 AspGDID:ASPL0000103257 COORDS:Chr2_A_fumigatus_Af293:1189815-1188083C, translated using codon table 1 (416 amino acids) Uncharacterized ORF; Argininosuccinate synthase; hypoxia induced protein	11.5246	23.08	1	7	7	7	416	46.1043	5.47803
Afu4g11510	srb1 AspGDID:ASPL0000106859 COORDS:Chr4_A_fumigatus_Af293:3032998-3031629C, translated using codon table 1 (364 amino acids) Verified ORF; GDP-mannose pyrophosphorylase, which catalyses the synthesis of GDP-mannose from GTP and mannose-1-phosphate in cell wall biosynthesis	13.6626	21.43	1	6	6	6	364	40.0991	7.48877
Afu4g11340	lys9 AspGDID:ASPL0000106843 COORDS:Chr4_A_fumigatus_Af293:2978580-2976809C, translated using codon table 1 (450 amino acids) Uncharacterized ORF; Saccharopine dehydrogenase; hypoxia induced protein; transcript induced by exposure to human airway epithelial cells	13.5112	17.11	1	6	6	7	450	49.4183	6.27783
Afu3g12100	Afu3g12100 AspGDID:ASPL0000105606 COORDS:Chr3_A_fumigatus_Af293:3178707-3181079W, translated using codon table 1 (694 amino acids) Uncharacterized ORF; Putative trehalase phosphorylase with a predicted role in the glucose-1-phosphate pathway	11.7215	14.84	1	6	6	6	694	78.2557	6.1001
Afu3g07820	Afu3g07820 AspGDID:ASPL0000105186 COORDS:Chr3_A_fumigatus_Af293:1972540-1971051C, translated using codon table 1 (439 amino acids) Uncharacterized ORF; Ortholog(s) have role in positive regulation of RNA polymerase II transcriptional preinitiation complex assembly, positive regulation of protein catabolic process and proteasome regulatory particle assembly, <a href="#GOsection">more</a>	9.99021	15.26	1	6	6	6	439	48.8533	7.66455
Afu2g02590	Afu2g02590 AspGDID:ASPL0000103089 COORDS:Chr2_A_fumigatus_Af293:666730-668457W, translated using codon table 1 (555 amino acids) Uncharacterized ORF; Aspartyl-tRNA synthetase	8.15509	14.23	1	6	6	6	555	61.5887	6.32861
Afu6g03820	egd2 AspGDID:ASPL0000108837 COORDS:Chr6_A_fumigatus_Af293:841323-840546C, translated using codon table 1 (204 amino acids) Uncharacterized ORF; Nascent polypeptide-associated complex subunit alpha; predicted role in 'de novo' cotranslational protein folding; enriched in dormant conidia	22.1572	47.06	1	5	5	6	204	21.959	4.94482
Afu1g13490	Afu1g13490 AspGDID:ASPL0000102417 COORDS:Chr1_A_fumigatus_Af293:3586808-3588296W, translated using codon table 1 (293 amino acids) Uncharacterized ORF; Putative spermidine synthase; protein induced by hydrogen peroxide	18.9125	19.11	1	5	5	6	293	33.4237	5.5415
Afu3g11260	Afu3g11260 AspGDID:ASPL0000105524 COORDS:Chr3_A_fumigatus_Af293:2951140-2951715W, translated using codon table 1 (154 amino acids) Uncharacterized ORF; Ubiquitin	16.2393	35.06	1	5	5	6	154	17.6615	9.77393
Afu3g11360	Afu3g11360 AspGDID:ASPL0000105534 COORDS:Chr3_A_fumigatus_Af293:2979671-2978196C, translated using codon table 1 (451 amino acids) Uncharacterized ORF; Ortholog(s) have role in ascospore formation, cellular protein localization, cellular response to caffeine and eukaryotic translation initiation factor 3 complex assembly, <a href="#GOsection">more</a>	15.5	13.75	1	5	5	5	451	51.7173	5.35107
Afu2g14010	Afu2g14010 AspGDID:ASPL0000104116 COORDS:Chr2_A_fumigatus_Af293:3665918-3667873W, translated using codon table 1 (651 amino acids) Uncharacterized ORF; Ortholog of <i>A. nidulans FGSC A4</i> : AN6370, <i>A. oryzae RIB40</i> : AO090026000159, <i>Aspergillus wentii</i> : Aspwe1_0696714, <i>Aspergillus sydowii</i> : Aspsy1_0031745 and <i>Aspergillus terreus NIH2624</i> : ATET_01392	9.68641	9.98	1	5	5	5	651	72.3026	9.43701
Afu2g06150	pdiA AspGDID:ASPL0000103438 COORDS:Chr2_A_fumigatus_Af293:1746610-1744786C, translated using codon table 1 (517 amino acids) Verified ORF; Putative protein disulfide isomerase; conidial surface associated	7.86886	13.73	1	5	5	5	517	56.152	4.70361
Afu4g04520	Afu4g04520 AspGDID:ASPL0000106270 COORDS:Chr4_A_fumigatus_Af293:1276859-1275057C, translated using codon table 1 (444 amino acids) Uncharacterized ORF; Ortholog(s) have mitochondrion localization	7.40786	11.04	1	5	5	5	444	47.9867	5.70654
Afu4g12750	Afu4g12750 AspGDID:ASPL0000106981 COORDS:Chr4_A_fumigatus_Af293:3344997-3342675C, translated using codon table 1 (750 amino acids) Uncharacterized ORF; Ortholog(s) have role in deadenylation-dependent decapping of nuclear-transcribed mRNA and cytosol, nucleus localization	2.57822	8.4	1	5	5	5	750	84.8371	6.99072
Afu1g11730	Afu1g11730 AspGDID:ASPL0000102237 COORDS:Chr1_A_fumigatus_Af293:3087288-3088069W, translated using codon table 1 (183 amino acids) Uncharacterized ORF; Ortholog(s) have GTPase activity, role in ER to Golgi vesicle-mediated transport, Golgi to plasma membrane transport, cellular response to drug, macroautophagy and Golgi apparatus, glyoxysome localization	15.4111	35.52	1	4	4	4	183	20.9899	5.70654
Afu2g10420	Afu2g10420 AspGDID:ASPL0000103757 COORDS:Chr2_A_fumigatus_Af293:2667447-2668759W, translated using codon table 1 (397 amino acids) Uncharacterized ORF; Has domain(s) with predicted branched-chain-amino-acid transaminase activity, catalytic activity and role in branched-chain amino acid metabolic process, metabolic process	12.9347	17.13	1	4	4	6	397	43.9797	6.55127
Afu2g03810	hosA AspGDID:ASPL0000103207 COORDS:Chr2_A_fumigatus_Af293:1012691-1011228C, translated using codon table 1 (487 amino acids) Uncharacterized ORF; Putative histone deacetylase	12.0174	14.78	1	4	4	4	487	54.3098	6.13818
Afu4g10460	hcsA AspGDID:ASPL0000106760 COORDS:Chr4_A_fumigatus_Af293:2741783-2743422W, translated using codon table 1 (463 amino acids) Verified ORF; Homocitrate synthase, essential enzyme of the alpha-aminoadipate pathway of lysine biosynthesis; transcript highly induced during conidial germination; protein induced by heat shock; SrbA-regulated during hypoxia; no human homolog	11.937	12.31	1	4	4	4	463	50.5404	6.01123
Afu7g02180	Afu7g02180 AspGDID:ASPL0000110013 COORDS:Chr7_A_fumigatus_Af293:584569-586235W, translated using codon table 1 (509 amino acids) Uncharacterized ORF; Ortholog(s) have UDP-N-acetylglucosamine diphosphorylase activity, role in UDP-N-acetylglucosamine biosynthetic process and cytosol, nucleus localization	11.1504	9.63	1	4	4	4	509	56.6802	6.1001
Afu6g06720	Afu6g06720 AspGDID:ASPL0000109034 COORDS:Chr6_A_fumigatus_Af293:1462810-1465966W, translated using codon table 1 (906 amino acids) Uncharacterized ORF; Putative protein serine/threonine kinase	8.71505	5.74	1	4	4	4	906	99.7949	9.64209
Afu6g03440	Afu6g03440 AspGDID:ASPL0000108799 COORDS:Chr6_A_fumigatus_Af293:738342-736781C, translated using codon table 1 (497 amino acids) Uncharacterized ORF; Putative fructosyl amine; transcript induced by voriconazole	8.63429	10.06	1	4	4	4	497	54.895	5.75732
Afu5g02210	Afu5g02210 AspGDID:ASPL0000107401 COORDS:Chr5_A_fumigatus_Af293:565378-563628C, translated using codon table 1 (559 amino acids) Uncharacterized ORF; Ortholog of <i>A. nidulans FGSC A4</i> : AN8034, <i>A. niger CBS 513.88</i> : An02g10730, <i>A. oryzae RIB40</i> : AO090102000294, <i>Aspergillus wentii</i> : Aspwe1_0114775 and <i>Aspergillus sydowii</i> : Aspsy1_0033693	7.25903	7.87	1	4	4	4	559	60.7054	9.48096
Afu4g07580	Afu4g07580 AspGDID:ASPL0000106473 COORDS:Chr4_A_fumigatus_Af293:1969969-1971642W, translated using codon table 1 (516 amino acids) Uncharacterized ORF; Translation initiation factor EF-2 gamma subunit	6.27754	11.63	1	4	4	4	516	56.1044	7.09326
Afu4g04660	Afu4g04660 AspGDID:ASPL0000106283 COORDS:Chr4_A_fumigatus_Af293:1312437-1311087C, translated using codon table 1 (389 amino acids) Uncharacterized ORF; Ortholog(s) have protein domain specific binding activity	6.07865	14.91	1	4	5	5	389	43.423	8.17725
Afu3g12690	glfA AspGDID:ASPL0000105665 COORDS:Chr3_A_fumigatus_Af293:3368002-3366055C, translated using codon table 1 (532 amino acids) Verified ORF; Putative UDP-galactopyranose mutase, enzyme in the first step of galactofuranose biosynthesis; mutant unmasks mannan residues on the cell surface, which is thought to contribute to increased cell adhesion	6.02975	8.46	1	4	4	4	532	59.4418	6.93213
Afu6g02230	glkA AspGDID:ASPL0000108678 COORDS:Chr6_A_fumigatus_Af293:395467-393918C, translated using codon table 1 (493 amino acids) Verified ORF; Putative glucokinase; conidia-enriched protein; transcripts extremely abundant in resting conidia, levels decline during germination; transcript induced by exposure to human airway epithelial cells	5.62972	10.14	1	4	4	4	493	54.4198	5.50342
Afu5g05500	Afu5g05500 AspGDID:ASPL0000107629 COORDS:Chr5_A_fumigatus_Af293:1277444-1278887W, translated using codon table 1 (424 amino acids) Uncharacterized ORF; Ortholog(s) have phosphoglycerate dehydrogenase activity, role in serine family amino acid biosynthetic process and cytosol localization	4.94058	12.26	1	4	4	4	424	45.8868	7.00537
Afu7g03980	Afu7g03980 AspGDID:ASPL0000110093 COORDS:Chr7_A_fumigatus_Af293:893752-895260W, translated using codon table 1 (468 amino acids) Uncharacterized ORF; Ortholog(s) have role in translational initiation and cytosol, eukaryotic 43S preinitiation complex, eukaryotic translation initiation factor 3 complex, eIF3m, nucleus localization	4.54993	13.25	1	4	4	4	468	51.0816	5.05908
Afu1g08840	Afu1g08840 AspGDID:ASPL0000101950 COORDS:Chr1_A_fumigatus_Af293:2290909-2291935W, translated using codon table 1 (228 amino acids) Uncharacterized ORF; Ortholog(s) have guanylate kinase activity, role in GMP metabolic process and cytoplasm, nucleus localization	4.41515	14.47	1	4	4	4	228	25.5231	7.43018
Afu5g03560	Afu5g03560 AspGDID:ASPL0000107534 COORDS:Chr5_A_fumigatus_Af293:963324-960949C, translated using codon table 1 (715 amino acids) Uncharacterized ORF; Putative glutamyl-tRNA synthetase; transcript induced by exposure to human airway epithelial cells	2.71914	8.95	1	4	4	4	715	81.3732	7.53271
Afu3g11430	Afu3g11430 AspGDID:ASPL0000105541 COORDS:Chr3_A_fumigatus_Af293:2998674-2997540C, translated using codon table 1 (324 amino acids) Uncharacterized ORF; Putative arginase; SrbA-regulated during hypoxia	12.6238	16.05	1	3	3	4	324	35.42	5.87158
Afu3g08460	Afu3g08460 AspGDID:ASPL0000105249 COORDS:Chr3_A_fumigatus_Af293:2169117-2168265C, translated using codon table 1 (109 amino acids) Uncharacterized ORF; 60S ribosomal protein L35Ae	9.19299	35.78	1	3	3	4	109	12.3376	11.2241
Afu7g05930	mepB AspGDID:ASPL0000110285 COORDS:Chr7_A_fumigatus_Af293:1452895-1455148W, translated using codon table 1 (716 amino acids) Verified ORF; Putative metallopeptidase with similarity to mammalian thimet oligopeptidases; conidia-enriched protein; transcript induced by exposure to human airway epithelial cells and by growth on BSA as a sole nitrogen source	8.86643	5.87	1	3	3	4	716	81.8584	5.78271
Afu3g13870	nsdD AspGDID:ASPL0000105780 COORDS:Chr3_A_fumigatus_Af293:3674484-3676292W, translated using codon table 1 (493 amino acids) Verified ORF; Putative GATA-type transcriptional activator; required during an early stage of mating; plays a role in resistance toward cell wall stress	8.84684	9.13	1	3	3	3	493	52.9912	9.26123
Afu1g09010	Afu1g09010 AspGDID:ASPL0000101967 COORDS:Chr1_A_fumigatus_Af293:2333751-2335765W, translated using codon table 1 (651 amino acids) Uncharacterized ORF; Ortholog(s) have cytosol localization	8.1053	9.98	1	3	3	3	651	72.8652	7.06396
Afu2g02320	Afu2g02320 AspGDID:ASPL0000103062 COORDS:Chr2_A_fumigatus_Af293:586013-584085C, translated using codon table 1 (571 amino acids) Uncharacterized ORF; Hsp70 chaperone	7.46053	7.18	1	3	3	3	571	61.7457	5.14795
Afu6g05200	Afu6g05200 AspGDID:ASPL0000108975 COORDS:Chr6_A_fumigatus_Af293:1248660-1249485W, translated using codon table 1 (157 amino acids) Uncharacterized ORF; 60S ribosomal protein L28	6.05092	18.47	1	3	3	4	157	17.0442	10.8286
Afu3g08640	Afu3g08640 AspGDID:ASPL0000105266 COORDS:Chr3_A_fumigatus_Af293:2213730-2212518C, translated using codon table 1 (340 amino acids) Uncharacterized ORF; Ortholog(s) have sequence-specific DNA binding activity and role in cellular response to drug, cellular response to osmotic stress, translational initiation	5.79187	12.65	1	3	3	3	340	37.6889	6.69775
Afu1g02190	rab11 AspGDID:ASPL0000101389 COORDS:Chr1_A_fumigatus_Af293:648599-649525W, translated using codon table 1 (210 amino acids) Uncharacterized ORF; Ras GTPase; hypoxia repressed protein	4.56846	16.19	1	3	3	3	210	23.2808	5.68115
Afu1g14570	Afu1g14570 AspGDID:ASPL0000102524 COORDS:Chr1_A_fumigatus_Af293:3892553-3895217W, translated using codon table 1 (872 amino acids) Uncharacterized ORF; Putative phosphoribosyl-AMP cyclohydrolase; no human homolog	2.75595	5.39	1	3	3	3	872	92.8238	5.65576
Afu6g11070	Afu6g11070 AspGDID:ASPL0000109459 COORDS:Chr6_A_fumigatus_Af293:2727896-2730328W, translated using codon table 1 (787 amino acids) Uncharacterized ORF; Ortholog(s) have cytosol, nucleus localization	1.83082	5.34	1	3	3	3	787	89.2486	8.52881
Afu1g05620	Afu1g05620 AspGDID:ASPL0000101730 COORDS:Chr1_A_fumigatus_Af293:1613252-1615558W, translated using codon table 1 (600 amino acids) Uncharacterized ORF; Ortholog(s) have phenylalanine-tRNA ligase activity, role in cellular response to drug, phenylalanyl-tRNA aminoacylation and cytosol, nucleus, phenylalanine-tRNA ligase complex localization	0	4.33	1	3	3	3	600	67.8031	5.68115
Afu2g07730	Afu2g07730 AspGDID:ASPL0000103494 COORDS:Chr2_A_fumigatus_Af293:1981108-1977242C, translated using codon table 1 (1266 amino acids) Uncharacterized ORF; Has domain(s) with predicted phospholipid binding activity, role in cortical protein anchoring and cell cortex localization	0	3.16	1	3	3	3	1266	137.898	9.02686
Afu2g10100	aspf8 AspGDID:ASPL0000103725 COORDS:Chr2_A_fumigatus_Af293:2585506-2585100C, translated using codon table 1 (111 amino acids) Uncharacterized ORF; Allergen Asp f 8; putative ribosomal protein P2; transcript induced by growth on hydrogen peroxide and menadione	11.0386	39.64	1	2	3	3	111	11.1346	4.33545
Afu5g10570	Afu5g10570 AspGDID:ASPL0000108121 COORDS:Chr5_A_fumigatus_Af293:2705752-2704997C, translated using codon table 1 (154 amino acids) Verified ORF; Cofilin	8.82648	21.43	1	2	2	2	154	17.0176	5.65576
Afu3g10660	erg13 AspGDID:ASPL0000105464 COORDS:Chr3_A_fumigatus_Af293:2760689-2762268W, translated using codon table 1 (460 amino acids) Uncharacterized ORF; Putative hydroxymethyl glutaryl-coenzyme A synthase with a predicted role in ergosterol biosynthesis; SrbA-regulated during hypoxia	7.51795	8.7	1	2	2	2	460	50.7644	6.55127
Afu1g03610	Afu1g03610 AspGDID:ASPL0000101531 COORDS:Chr1_A_fumigatus_Af293:1043356-1044333W, translated using codon table 1 (282 amino acids) Uncharacterized ORF; Protein of unknown function; calcium downregulated	6.29005	10.64	1	2	2	2	282	32.0804	7.43018
Afu4g04318	Afu4g04318 AspGDID:ASPL0000366886 COORDS:Chr4_A_fumigatus_Af293:1217563-1217111C, translated using codon table 1 (111 amino acids) Uncharacterized ORF; Ortholog of <i>A. nidulans FGSC A4</i> : AN7011, <i>A. niger CBS 513.88</i> : An14g00530, <i>Aspergillus wentii</i> : Aspwe1_0053203, <i>Aspergillus sydowii</i> : Aspsy1_0184132 and <i>Aspergillus terreus NIH2624</i> : ATET_02726	5.99813	26.13	1	2	2	2	111	11.343	7.38623
Afu1g04900	Afu1g04900 AspGDID:ASPL0000101659 COORDS:Chr1_A_fumigatus_Af293:1389643-1388632C, translated using codon table 1 (258 amino acids) Uncharacterized ORF; Proliferating cell nuclear antigen (PCNA); conidia-enriched protein	5.95856	10.85	1	2	2	2	258	28.3053	4.71631
Afu6g13460	Afu6g13460 AspGDID:ASPL0000109687 COORDS:Chr6_A_fumigatus_Af293:3429190-3426694C, translated using codon table 1 (814 amino acids) Uncharacterized ORF; Ortholog of <i>A. nidulans FGSC A4</i> : AN5448, <i>A. niger CBS 513.88</i> : An08g08850, <i>Neosartorya fischeri NRRL 181</i> : NFIA_059420, <i>Aspergillus wentii</i> : Aspwe1_0194392 and <i>Aspergillus versicolor</i> : Aspve1_0053254	5.93155	2.95	1	2	2	2	814	90.3871	8.47021
Afu2g04820	Afu2g04820 AspGDID:ASPL0000103307 COORDS:Chr2_A_fumigatus_Af293:1326025-1323818C, translated using codon table 1 (716 amino acids) Uncharacterized ORF; Putative translation release factor eRF3; transcript induced by exposure to human airway epithelial cells	5.83971	5.59	1	2	2	2	716	77.2757	8.04541
Afu5g06390	Afu5g06390 AspGDID:ASPL0000107715 COORDS:Chr5_A_fumigatus_Af293:1536841-1538186W, translated using codon table 1 (338 amino acids) Uncharacterized ORF; Putative adenosine kinase	5.62678	12.72	1	2	2	2	338	36.8353	5.17334
Afu6g12170	fkbp1 AspGDID:ASPL0000109562 COORDS:Chr6_A_fumigatus_Af293:3060448-3061084W, translated using codon table 1 (112 amino acids) Uncharacterized ORF; Putative FK506-binding protein (FKBP)-type peptidyl-prolyl cis-trans isomerase; transcript induced by exposure to human airway epithelial cells	5.05689	21.43	1	2	2	2	112	12.1222	7.25439
Afu1g03100	Afu1g03100 AspGDID:ASPL0000101480 COORDS:Chr1_A_fumigatus_Af293:895958-895076C, translated using codon table 1 (165 amino acids) Uncharacterized ORF; Putative ATP synthase delta chain	4.18478	15.76	1	2	2	2	165	17.6294	5.35107
Afu3g08940	Afu3g08940 AspGDID:ASPL0000105295 COORDS:Chr3_A_fumigatus_Af293:2286027-2286949W, translated using codon table 1 (280 amino acids) Uncharacterized ORF; Ortholog(s) have role in ubiquitin-dependent protein catabolic process and nucleus, proteasome regulatory particle, lid subcomplex, proteasome storage granule localization	4.00404	12.5	1	2	2	3	280	31.1431	4.99561
Afu4g00960	pfkA AspGDID:ASPL0000106014 COORDS:Chr4_A_fumigatus_Af293:259114-261643W, translated using codon table 1 (808 amino acids) Uncharacterized ORF; Putative phosphofructokinase; reacts with rabbit immunosera exposed to A. fumigatus conidia	3.98208	2.72	1	2	2	2	808	88.6566	7.09326
Afu6g07760	Afu6g07760 AspGDID:ASPL0000109136 COORDS:Chr6_A_fumigatus_Af293:1770437-1772048W, translated using codon table 1 (492 amino acids) Uncharacterized ORF; Ortholog(s) have structural molecule activity	2.91335	5.49	1	2	2	2	492	54.4651	6.49365
Afu1g05660	Afu1g05660 AspGDID:ASPL0000101734 COORDS:Chr1_A_fumigatus_Af293:1625187-1625915W, translated using codon table 1 (187 amino acids) Uncharacterized ORF; Ortholog of <i>A. nidulans FGSC A4</i> : AN9533, <i>A. niger CBS 513.88</i> : An18g03350, <i>A. oryzae RIB40</i> : AO090009000370, <i>Aspergillus wentii</i> : Aspwe1_0169285 and <i>Aspergillus sydowii</i> : Aspsy1_0148827	2.73061	12.3	1	2	2	2	187	21.0599	9.64209
Afu3g09590	Afu3g09590 AspGDID:ASPL0000105357 COORDS:Chr3_A_fumigatus_Af293:2440296-2438341C, translated using codon table 1 (540 amino acids) Uncharacterized ORF; Ortholog(s) have role in cellular response to drug and chaperonin-containing T-complex, nucleus localization	2.50303	4.81	1	2	2	2	540	58.7327	6.75635
Afu1g02270	abp2 AspGDID:ASPL0000101397 COORDS:Chr1_A_fumigatus_Af293:666424-664029C, translated using codon table 1 (780 amino acids) Uncharacterized ORF; Putative ARS binding protein	2.3637	2.95	1	2	2	2	780	85.2378	9.31982
Afu7g02220	Afu7g02220 AspGDID:ASPL0000110017 COORDS:Chr7_A_fumigatus_Af293:593338-594222W, translated using codon table 1 (276 amino acids) Uncharacterized ORF; Ortholog of <i>A. nidulans FGSC A4</i> : AN9091, <i>A. niger CBS 513.88</i> : An12g00440, <i>Aspergillus wentii</i> : Aspwe1_0042339, <i>Aspergillus sydowii</i> : Aspsy1_0120658 and <i>Aspergillus terreus NIH2624</i> : ATET_01854	2.32491	9.06	1	2	2	2	276	30.2838	4.7417
Afu2g11940	ade13 AspGDID:ASPL0000103908 COORDS:Chr2_A_fumigatus_Af293:3080820-3078848C, translated using codon table 1 (483 amino acids) Uncharacterized ORF; Adenylosuccinate lyase; reacts with rabbit immunosera exposed to A. fumigatus conidia	2.32329	6.42	1	2	2	2	483	54.6911	6.55127
Afu2g07620	Afu2g07620 AspGDID:ASPL0000103483 COORDS:Chr2_A_fumigatus_Af293:1942912-1941117C, translated using codon table 1 (534 amino acids) Uncharacterized ORF; Cystathionine beta-synthase; transcript induced by exposure to human airway epithelial cells	2.29339	5.62	1	2	2	2	534	57.7783	6.97607
Afu4g10780	Afu4g10780 AspGDID:ASPL0000106791 COORDS:Chr4_A_fumigatus_Af293:2806494-2819008W, translated using codon table 1 (4039 amino acids) Uncharacterized ORF; Ortholog(s) have role in mRNA export from nucleus and nucleus localization	2.16534	0.47	1	2	2	3	4039	450.543	4.99561
Afu8g04360	Afu8g04360 AspGDID:ASPL0000110771 COORDS:Chr8_A_fumigatus_Af293:977937-980087W, translated using codon table 1 (690 amino acids) Uncharacterized ORF; Has domain(s) with predicted nucleic acid binding, zinc ion binding activity	1.68309	3.62	1	2	2	2	690	75.0659	8.90967
Afu1g13710	Afu1g13710 AspGDID:ASPL0000102439 COORDS:Chr1_A_fumigatus_Af293:3650512-3647224C, translated using codon table 1 (1064 amino acids) Uncharacterized ORF; Isoleucyl-tRNA synthetase, cytoplasmic	0	2.54	1	2	2	2	1064	122.315	6.43018
Afu1g15810	Afu1g15810 AspGDID:ASPL0000102644 COORDS:Chr1_A_fumigatus_Af293:4274274-4272405C, translated using codon table 1 (566 amino acids) Uncharacterized ORF; Ortholog(s) have role in ascospore formation, sporocarp development involved in sexual reproduction and nucleus localization	0	4.06	1	2	2	2	566	63.936	9.37842
Afu2g13860	Afu2g13860 AspGDID:ASPL0000104101 COORDS:Chr2_A_fumigatus_Af293:3619597-3620049W, translated using codon table 1 (142 amino acids) Uncharacterized ORF; Histone H4	2.87815	21.13	1	1	3	3	142	15.7624	10.2134
