# Supplementary material for: Aspergillus fumigatus High Osmolarity Glycerol Mitogen Activated Protein Kinases SakA and MpkC Physically Interact During Osmotic and Cell Wall Stresses
Source: Front Microbiol. 2019 May 7;10:918. doi: 10.3389/fmicb.2019.00918 (PMC6514138; doi:10.3389/fmicb.2019.00918)
Supplement: Supplementary file 8 [file Table_8.xls]

## Sheet: SakA OS_10min
Supplementary Table S8 - Total proteins identified in the SakA::GFP strins in presence of of Sorbitol 1.0M (10, 30 and 60 min)
Accession	Accession	Description	Score	Coverage	# Proteins	# Unique Peptides	# Peptides	# PSMs	# AAs	MW [kDa]	calc. pI
Afu1g12940	Afu1g12940	sakA AspGDID:ASPL0000102362 COORDS:Chr1_A_fumigatus_Af293:3428181-3429807W, translated using codon table 1 (366 amino acids) Verified ORF; Putative mitogen-activated protein kinase (MAPK) with predicted roles in the osmotic and oxidative stress responses; involved in sensing nitrogen in the medium	279.315	65.57	1	19	19	86	366	41.9334	5.60498
Afu5g04390	Afu3g06550	Afu3g06550 AspGDID:ASPL0000105066 COORDS:Chr3_A_fumigatus_Af293:1623469-1625008W, translated using codon table 1 (469 amino acids) Uncharacterized ORF; Has domain(s) with predicted phosphatase activity, phosphoserine phosphatase activity and role in L-serine biosynthetic process, metabolic process	134.153	60.13	1	19	19	30	469	51.8419	5.89697
Afu5g04410	Afu6g11890	Afu6g11890 AspGDID:ASPL0000109535 COORDS:Chr6_A_fumigatus_Af293:2972392-2969433C, translated using codon table 1 (930 amino acids) Uncharacterized ORF; Putative dynamin GTPase	100.05	36.45	1	25	25	31	930	104.337	6.82959
	Afu7g00250	tub2 AspGDID:ASPL0000109824 COORDS:Chr7_A_fumigatus_Af293:70221-71948W, translated using codon table 1 (448 amino acids) Uncharacterized ORF; Tubulin beta-2 subunit; predicted gene pair with AFUA_1G10910 (tubA)	33.9286	17.41	1	2	6	7	448	49.8598	4.98291
	Afu2g03490	Afu2g03490 AspGDID:ASPL0000103178 COORDS:Chr2_A_fumigatus_Af293:921519-923827W, translated using codon table 1 (645 amino acids) Uncharacterized ORF; Putative calcium/calmodulin-dependent protein kinase; calcium induced; transcript induced by exposure to human airway epithelial cells	29.5539	23.72	1	11	11	12	645	72.0815	6.87354
	Afu1g10012	Afu1g10012 AspGDID:ASPL0000362830 COORDS:Chr1_A_fumigatus_Af293:2588081-2582019C, translated using codon table 1 (1929 amino acids) Uncharacterized ORF; Ortholog of <i>A. nidulans FGSC A4</i> : AN5649, AN1674, AN0384, AN1268, AN7262, <i>A. fumigatus Af293</i> : Afu1g01700, Afu2g17000, Afu4g08730, Afu4g13630 and <i>A. niger CBS 513.88</i> : An01g09380, An01g06520, An04g09080, An04g03600	21.614	4.46	1	6	6	6	1929	211.956	5.36377
	Afu4g11160	Afu4g11160 AspGDID:ASPL0000106825 COORDS:Chr4_A_fumigatus_Af293:2915695-2914767C, translated using codon table 1 (258 amino acids) Uncharacterized ORF; Ortholog(s) have role in cellular protein localization, regulation of exit from mitosis, regulation of mitotic sister chromatid segregation, spindle pole body duplication	21.5408	36.82	1	7	7	7	258	28.4062	5.36377
	Afu3g08120	Afu3g08120 AspGDID:ASPL0000105215 COORDS:Chr3_A_fumigatus_Af293:2090173-2088525C, translated using codon table 1 (485 amino acids) Uncharacterized ORF; Has domain(s) with predicted role in mRNA processing	21.2033	8.87	1	5	5	6	485	56.7447	11.6196
	Afu5g04410	Afu5g04410 AspGDID:ASPL0000107620 COORDS:Chr5_A_fumigatus_Af293:1197423-1195796C, translated using codon table 1 (521 amino acids) Uncharacterized ORF; Ortholog of <i>A. nidulans FGSC A4</i> : AN11225, <i>Neosartorya fischeri NRRL 181</i> : NFIA_037650, <i>Aspergillus wentii</i> : Aspwe1_0043173 and <i>Aspergillus versicolor</i> : Aspve1_0389199	20.9593	15.36	1	7	7	8	521	58.9417	11.0923
	Afu5g04390	Afu5g04390 AspGDID:ASPL0000107618 COORDS:Chr5_A_fumigatus_Af293:1185144-1188189W, translated using codon table 1 (996 amino acids) Uncharacterized ORF; Ortholog of <i>A. nidulans FGSC A4</i> : AN9413/byrA, <i>A. niger CBS 513.88</i> : An09g06870, <i>A. oryzae RIB40</i> : AO090102000647, <i>Aspergillus wentii</i> : Aspwe1_0115474 and <i>Aspergillus sydowii</i> : Aspsy1_0036227	20.7074	10.64	1	5	5	5	996	109.293	7.97217
	Afu3g09370	Afu3g09370 AspGDID:ASPL0000105335 COORDS:Chr3_A_fumigatus_Af293:2373335-2369233C, translated using codon table 1 (1271 amino acids) Uncharacterized ORF; Ortholog(s) have role in establishment of cell polarity, establishment of nucleus localization, microtubule nucleation by spindle pole body, mitotic sister chromatid segregation	20.1675	7.71	1	9	9	10	1271	146.999	6.81494
	Afu3g13870	nsdD AspGDID:ASPL0000105780 COORDS:Chr3_A_fumigatus_Af293:3674484-3676292W, translated using codon table 1 (493 amino acids) Verified ORF; Putative GATA-type transcriptional activator; required during an early stage of mating; plays a role in resistance toward cell wall stress	18.1349	13.59	1	5	5	7	493	52.9912	9.26123
	Afu4g08770	Afu4g08770 AspGDID:ASPL0000106593 COORDS:Chr4_A_fumigatus_Af293:2278256-2275174C, translated using codon table 1 (993 amino acids) Uncharacterized ORF; Has domain(s) with predicted microtubule binding activity	17.3445	7.75	1	6	6	7	993	110.14	6.85889
	Afu6g12600	Afu6g12600 AspGDID:ASPL0000109603 COORDS:Chr6_A_fumigatus_Af293:3185640-3183146C, translated using codon table 1 (704 amino acids) Uncharacterized ORF; Ortholog of <i>A. nidulans FGSC A4</i> : AN3693, <i>A. niger CBS 513.88</i> : An06g01780, <i>A. oryzae RIB40</i> : AO090003000373, <i>Aspergillus wentii</i> : Aspwe1_0203403 and <i>Aspergillus sydowii</i> : Aspsy1_0892534	15.5782	9.94	1	4	4	5	704	76.2054	5.5542
	Afu2g11510	Afu2g11510 AspGDID:ASPL0000103865 COORDS:Chr2_A_fumigatus_Af293:2966147-2968230W, translated using codon table 1 (650 amino acids) Uncharacterized ORF; Ortholog(s) have role in cellular response to drug, rRNA processing, ribosomal large subunit biogenesis, ribosomal subunit export from nucleus and nucleolus, preribosome, large subunit precursor, spindle localization	14.1691	12.77	1	8	8	8	650	73.251	8.86572
	Afu2g07730	Afu2g07730 AspGDID:ASPL0000103494 COORDS:Chr2_A_fumigatus_Af293:1981108-1977242C, translated using codon table 1 (1266 amino acids) Uncharacterized ORF; Has domain(s) with predicted phospholipid binding activity, role in cortical protein anchoring and cell cortex localization	11.9057	5.53	1	4	4	4	1266	137.898	9.02686
	Afu1g02940	Afu1g02940 AspGDID:ASPL0000101464 COORDS:Chr1_A_fumigatus_Af293:841245-842768W, translated using codon table 1 (446 amino acids) Uncharacterized ORF; Ortholog(s) have GTPase activator activity, role in mitotic spindle assembly checkpoint, negative regulation of septation initiation signaling and cytosol, mitotic spindle pole body, nucleus localization	10.6249	12.78	1	4	4	4	446	49.6601	9.26123
	Afu5g03820	Afu5g03820 AspGDID:ASPL0000107560 COORDS:Chr5_A_fumigatus_Af293:1029110-1026612C, translated using codon table 1 (832 amino acids) Uncharacterized ORF; Ortholog(s) have role in cell septum assembly, phialide development and spindle pole body localization	10.4672	7.45	1	6	6	6	832	93.4337	4.97021
	Afu6g12300	Afu6g12300 AspGDID:ASPL0000109574 COORDS:Chr6_A_fumigatus_Af293:3095007-3092936C, translated using codon table 1 (478 amino acids) Verified ORF; RNP domain protein; conidia-enriched protein	9.80465	12.34	1	4	4	5	478	51.7352	9.5542
	Afu5g02210	Afu5g02210 AspGDID:ASPL0000107401 COORDS:Chr5_A_fumigatus_Af293:565378-563628C, translated using codon table 1 (559 amino acids) Uncharacterized ORF; Ortholog of <i>A. nidulans FGSC A4</i> : AN8034, <i>A. niger CBS 513.88</i> : An02g10730, <i>A. oryzae RIB40</i> : AO090102000294, <i>Aspergillus wentii</i> : Aspwe1_0114775 and <i>Aspergillus sydowii</i> : Aspsy1_0033693	8.22177	6.26	1	3	3	3	559	60.7054	9.48096
	Afu2g02770	Afu2g02770 AspGDID:ASPL0000103107 COORDS:Chr2_A_fumigatus_Af293:716490-719616W, translated using codon table 1 (1008 amino acids) Uncharacterized ORF; Ortholog of <i>A. nidulans FGSC A4</i> : AN4545, <i>A. oryzae RIB40</i> : AO090026000849, <i>Aspergillus wentii</i> : Aspwe1_0105973, <i>Aspergillus sydowii</i> : Aspsy1_0059271 and <i>Aspergillus terreus NIH2624</i> : ATET_09613	7.1507	7.84	1	4	4	5	1008	109.228	10.1841
	Afu6g02450	Afu6g02450 AspGDID:ASPL0000108700 COORDS:Chr6_A_fumigatus_Af293:460900-461479W, translated using codon table 1 (62 amino acids) Uncharacterized ORF; Ortholog(s) have cytoplasmic stress granule, cytosol, nucleus localization	6.99152	17.74	1	2	2	2	62	6.91494	11.5024
	Afu2g03030	prp8 AspGDID:ASPL0000103132 COORDS:Chr2_A_fumigatus_Af293:787177-777614C, translated using codon table 1 (3170 amino acids) Verified ORF; Putative pre-mRNA splicing factor; intein-containing protein, inteins are protein intervening sequences that can self-excise through protein splicing	6.78968	2.24	1	5	5	5	3170	364.449	8.06006
	Afu2g04820	Afu2g04820 AspGDID:ASPL0000103307 COORDS:Chr2_A_fumigatus_Af293:1326025-1323818C, translated using codon table 1 (716 amino acids) Uncharacterized ORF; Putative translation release factor eRF3; transcript induced by exposure to human airway epithelial cells	6.2236	6.28	1	4	4	4	716	77.2757	8.04541
	Afu6g09030	Afu6g09030 AspGDID:ASPL0000109258 COORDS:Chr6_A_fumigatus_Af293:2147557-2146355C, translated using codon table 1 (382 amino acids) Uncharacterized ORF; Ortholog of <i>A. nidulans FGSC A4</i> : AN1773, <i>A. niger CBS 513.88</i> : An11g06790, <i>A. oryzae RIB40</i> : AO090001000581, <i>Aspergillus wentii</i> : Aspwe1_0121600 and <i>Aspergillus sydowii</i> : Aspsy1_0038822	5.14633	4.97	1	2	2	2	382	41.3745	6.69775
	Afu7g04070	Afu7g04070 AspGDID:ASPL0000110102 COORDS:Chr7_A_fumigatus_Af293:916318-915016C, translated using codon table 1 (369 amino acids) Uncharacterized ORF; Ortholog(s) have 3-deoxy-7-phosphoheptulonate synthase activity, role in aromatic amino acid family biosynthetic process and cytoplasm, nucleus localization	4.28262	11.11	1	2	2	2	369	40.0468	6.7417
	Afu3g09090	Afu3g09090 AspGDID:ASPL0000105308 COORDS:Chr3_A_fumigatus_Af293:2316086-2317228W, translated using codon table 1 (380 amino acids) Uncharacterized ORF; Ortholog(s) have mitochondrion, nucleus localization	4.1349	5.53	1	2	2	2	380	43.3361	9.01221
	Afu5g07370	Afu5g07370 AspGDID:ASPL0000107811 COORDS:Chr5_A_fumigatus_Af293:1844081-1842511C, translated using codon table 1 (500 amino acids) Uncharacterized ORF; Ortholog(s) have metal ion binding, poly(A)-specific ribonuclease activity	3.54834	4.6	1	2	2	2	500	53.7507	7.07861
	Afu2g03810	hosA AspGDID:ASPL0000103207 COORDS:Chr2_A_fumigatus_Af293:1012691-1011228C, translated using codon table 1 (487 amino acids) Uncharacterized ORF; Putative histone deacetylase	3.09469	6.16	1	2	2	2	487	54.3098	6.13818
	Afu3g06640	Afu3g06640 AspGDID:ASPL0000105075 COORDS:Chr3_A_fumigatus_Af293:1644938-1644430C, translated using codon table 1 (82 amino acids) Uncharacterized ORF; Ortholog(s) have structural constituent of ribosome activity	2.47842	18.29	1	2	2	2	82	8.86157	9.26123
	Afu6g06720	Afu6g06720 AspGDID:ASPL0000109034 COORDS:Chr6_A_fumigatus_Af293:1462810-1465966W, translated using codon table 1 (906 amino acids) Uncharacterized ORF; Putative protein serine/threonine kinase	2.07431	2.21	1	2	2	2	906	99.7949	9.64209
	Afu1g10850	Afu1g10850 AspGDID:ASPL0000102148 COORDS:Chr1_A_fumigatus_Af293:2828843-2828496C, translated using codon table 1 (93 amino acids) Uncharacterized ORF; Ortholog(s) have protein tag activity	0	19.35	1	2	2	2	93	10.3931	5.03369
Afu3g06550	Afu3g09620	Afu3g09620 AspGDID:ASPL0000105360 COORDS:Chr3_A_fumigatus_Af293:2444571-2447761W, translated using codon table 1 (1003 amino acids) Uncharacterized ORF; Has domain(s) with predicted nucleic acid binding, nucleotide binding activity	216.886	48.85	1	30	30	49	1003	110.346	6.44287
Afu6g11890	Afu1g14220	nopA AspGDID:ASPL0000102490 COORDS:Chr1_A_fumigatus_Af293:3799657-3798472C, translated using codon table 1 (312 amino acids) Verified ORF; Nucleolar protein	196.612	68.27	1	19	19	78	312	32.5521	10.2866
Afu2g02770	Afu5g03160	Afu5g03160 AspGDID:ASPL0000107495 COORDS:Chr5_A_fumigatus_Af293:857006-860414W, translated using codon table 1 (1092 amino acids) Uncharacterized ORF; Has domain(s) with predicted ATP binding, protein kinase activity, protein tyrosine kinase activity, transferase activity, transferring phosphorus-containing groups activity and role in protein phosphorylation	195.951	41.94	1	35	35	51	1092	124.493	10.3452
Afu7g00250	Afu7g01460	Afu7g01460 AspGDID:ASPL0000109941 COORDS:Chr7_A_fumigatus_Af293:380737-379723C, translated using codon table 1 (259 amino acids) Uncharacterized ORF; Ribosomal protein S5	156.95	56.37	1	13	13	60	259	28.2875	10.5356
Afu1g10012	Afu2g13530	Afu2g13530 AspGDID:ASPL0000104068 COORDS:Chr2_A_fumigatus_Af293:3518148-3521066W, translated using codon table 1 (839 amino acids) Verified ORF; Putative translation elongation factor EF-2 subunit; protein abundant in conidia; protein induced by heat shock	94.6394	42.55	1	27	27	30	839	93.1394	6.96143
Afu1g02940	Afu1g07440	hsp70 AspGDID:ASPL0000101909 COORDS:Chr1_A_fumigatus_Af293:2102587-2104621W, translated using codon table 1 (638 amino acids) Verified ORF; Molecular chaperone; conidia-enriched protein	93.17	44.51	1	20	21	26	638	69.6176	5.17334
Afu6g12600	Afu6g04740	act1 AspGDID:ASPL0000108928 COORDS:Chr6_A_fumigatus_Af293:1114434-1113100C, translated using codon table 1 (393 amino acids) Verified ORF; Actin	92.3228	49.36	1	13	13	21	393	43.8651	6.27783
Afu2g07730	Afu3g05820	Afu3g05820 AspGDID:ASPL0000104995 COORDS:Chr3_A_fumigatus_Af293:1422936-1420087C, translated using codon table 1 (838 amino acids) Uncharacterized ORF; ZZ type zinc finger domain protein, putative fungal specific transcription factor; transcript up-regulated in conidia exposed to neutrophils	79.4342	35.2	1	19	19	25	838	91.8908	5.24951
Afu3g08120	Afu1g02550	Afu1g02550 AspGDID:ASPL0000101425 COORDS:Chr1_A_fumigatus_Af293:746335-744583C, translated using codon table 1 (448 amino acids) Uncharacterized ORF; Tubulin alpha-1 subunit; gene pair with AFUA_2G14990 (tubulin alpha-2 subunit)	74.7847	41.96	1	13	15	24	448	49.9932	5.09717
Afu2g03490	Afu6g06370	Afu6g06370 AspGDID:ASPL0000108998 COORDS:Chr6_A_fumigatus_Af293:1367479-1369026W, translated using codon table 1 (386 amino acids) Uncharacterized ORF; NAD(+)-isocitrate dehydrogenase subunit I	74.2191	44.04	1	14	14	21	386	41.9387	8.74854
Afu3g09820	Afu5g10550	Afu5g10550 AspGDID:ASPL0000108119 COORDS:Chr5_A_fumigatus_Af293:2702208-2700129C, translated using codon table 1 (519 amino acids) Uncharacterized ORF; ATP synthase F1, beta subunit; reacts with rabbit immunosera exposed to A. fumigatus conidia; hypoxia induced protein	73.3359	53.37	1	18	19	24	519	55.586	5.43994
Afu3g13870	Afu3g08200	ams1 AspGDID:ASPL0000105223 COORDS:Chr3_A_fumigatus_Af293:2103989-2100561C, translated using codon table 1 (1088 amino acids) Verified ORF; Putative Class IIC alpha-mannosidase with a predicted role in oligosaccharide catabolism and N-glycan processing	73.1027	27.94	1	22	22	26	1088	123.713	6.26514
Afu6g12300	Afu1g06390	tef1 AspGDID:ASPL0000101807 COORDS:Chr1_A_fumigatus_Af293:1831593-1833461W, translated using codon table 1 (494 amino acids) Verified ORF; Putative translation elongation factor EF-1 alpha subunit; protein abundant in conidia; protein induced by heat shock	71.6728	43.32	1	16	16	22	494	53.8089	9.1001
Afu2g03030	Afu2g14990	Afu2g14990 AspGDID:ASPL0000104214 COORDS:Chr2_A_fumigatus_Af293:3948734-3946908C, translated using codon table 1 (451 amino acids) Uncharacterized ORF; Tubulin alpha-2 subunit; gene pair with AFUA_1G02550 (tubulin alpha-1 subunit)	71.0157	60.75	1	15	17	20	451	50.4098	5.16064
Afu4g08770	Afu5g07240	Afu5g07240 AspGDID:ASPL0000107798 COORDS:Chr5_A_fumigatus_Af293:1801377-1803320W, translated using codon table 1 (647 amino acids) Uncharacterized ORF; Has domain(s) with predicted nucleic acid binding activity	69.7546	30.6	1	16	16	23	647	71.0997	5.35107
Afu3g05360	Afu5g05450	rps1 AspGDID:ASPL0000107624 COORDS:Chr5_A_fumigatus_Af293:1266407-1265371C, translated using codon table 1 (256 amino acids) Uncharacterized ORF; 40S ribosomal protein S3Ae; 40S ribosomal protein S1; reacts with rabbit immunosera exposed to A. fumigatus conidia	65.3715	51.95	1	13	13	19	256	29.1829	10.0376
Afu2g11510	Afu8g05320	Afu8g05320 AspGDID:ASPL0000110862 COORDS:Chr8_A_fumigatus_Af293:1239645-1241741W, translated using codon table 1 (556 amino acids) Verified ORF; Putative mitochondrial F1 ATPase subunit alpha; hypoxia induced protein	63.2979	46.76	1	21	21	23	556	59.8954	9.0708
Afu4g10240	Afu4g07660	ded1 AspGDID:ASPL0000106481 COORDS:Chr4_A_fumigatus_Af293:1990592-1992696W, translated using codon table 1 (674 amino acids) Uncharacterized ORF; ATP-dependent RNA helicase	60.9846	38.58	1	19	19	22	674	72.0459	8.95361
Afu6g02420	Afu5g05710	Afu5g05710 AspGDID:ASPL0000107648 COORDS:Chr5_A_fumigatus_Af293:1330422-1332169W, translated using codon table 1 (487 amino acids) Uncharacterized ORF; Ortholog(s) have pseudouridine synthase activity	60.6277	31.83	1	14	14	18	487	54.6913	8.5874
Afu4g11160	Afu6g06770	aspf22 AspGDID:ASPL0000109039 COORDS:Chr6_A_fumigatus_Af293:1480347-1478847C, translated using codon table 1 (438 amino acids) Verified ORF; Putative enolase; allergen Asp f 22; conidia-enriched protein; transcript induced by growth on hydrogen peroxide; hypoxia induced protein; transcript induced by exposure to human airway epithelial cells	58.8772	42.01	1	14	14	18	438	47.2763	5.57959
Afu5g02210	Afu5g07180	Afu5g07180 AspGDID:ASPL0000107793 COORDS:Chr5_A_fumigatus_Af293:1781990-1789479W, translated using codon table 1 (2473 amino acids) Uncharacterized ORF; Ortholog(s) have nucleus localization	57.2875	11.61	1	20	20	21	2473	274.127	8.17725
Afu6g02450	Afu1g10910	tubA AspGDID:ASPL0000102154 COORDS:Chr1_A_fumigatus_Af293:2850137-2848155C, translated using codon table 1 (466 amino acids) Uncharacterized ORF; Beta-tubulin; predicted gene pair with AFUA_7G00250 (tubulin beta-2 subunit); protein induced by hydrogen peroxide	57.0392	42.49	1	8	12	13	466	51.7606	4.86865
Afu5g08230	Afu8g03930	hscA AspGDID:ASPL0000110728 COORDS:Chr8_A_fumigatus_Af293:839316-841607W, translated using codon table 1 (614 amino acids) Verified ORF; Putative Hsp70 chaperone; Yap1-dependent induction in response to hydrogen peroxide; hypoxia induced protein	55.4381	31.92	1	14	14	17	614	66.9316	5.38916
Afu3g09370	Afu1g10350	pgkA AspGDID:ASPL0000102099 COORDS:Chr1_A_fumigatus_Af293:2666254-2667669W, translated using codon table 1 (417 amino acids) Verified ORF; Putative phosphoglycerate kinase; reacts with rabbit immunosera exposed to conidia; hypoxia induced protein; transcript up-regulated in conidia exposed to neutrophils; induced by gliotoxin exposure	55.3776	52.76	1	20	20	22	417	44.7338	6.7417
Afu4g10050	Afu1g03010	Afu1g03010 AspGDID:ASPL0000101471 COORDS:Chr1_A_fumigatus_Af293:869019-866374C, translated using codon table 1 (881 amino acids) Uncharacterized ORF; Ortholog(s) have U2-type spliceosomal complex localization	55.1918	24.63	1	17	17	22	881	100.781	9.94971
Afu1g11480	Afu3g04220	Afu3g04220 AspGDID:ASPL0000104938 COORDS:Chr3_A_fumigatus_Af293:1190959-1197288W, translated using codon table 1 (2092 amino acids) Uncharacterized ORF; Putative fatty acid synthase beta subunit; calcium downregulated; repressed by exposure to artemisinin; no human homolog	54.182	14.1	1	17	17	18	2092	231.898	6.27783
Afu7g02230	Afu1g07020	Afu1g07020 AspGDID:ASPL0000101869 COORDS:Chr1_A_fumigatus_Af293:1998734-1997177C, translated using codon table 1 (438 amino acids) Uncharacterized ORF; Ortholog(s) have role in cytokinesis checkpoint, positive regulation of septation initiation signaling, regulation of phosphorylation of RNA polymerase II C-terminal domain	54.1106	39.73	1	14	14	20	438	50.3497	8.27979
Afu3g09090	Afu5g03020	Afu5g03020 AspGDID:ASPL0000107481 COORDS:Chr5_A_fumigatus_Af293:806662-808051W, translated using codon table 1 (373 amino acids) Uncharacterized ORF; 60S ribosomal protein L4	53.8271	40.75	1	12	12	15	373	40.479	10.9604
Afu6g09030	Afu2g09290	hsp60 AspGDID:ASPL0000103647 COORDS:Chr2_A_fumigatus_Af293:2378663-2376729C, translated using codon table 1 (587 amino acids) Verified ORF; Putative antigenic mitochondrial protein; reacts with rabbit immunosera exposed to A. fumigatus conidia; hypoxia induced protein	53.7855	37.14	1	17	17	19	587	61.9117	5.64307
Afu5g07370	Afu1g10630	Afu1g10630 AspGDID:ASPL0000102127 COORDS:Chr1_A_fumigatus_Af293:2776408-2774958C, translated using codon table 1 (387 amino acids) Uncharacterized ORF; Putative S-adenosylmethionine synthetase; higher expression in 48 h biofilm vs planktonic cells; hypoxia induced protein	52.8474	51.42	1	13	13	15	387	42.1698	6.01123
Afu2g03040	Afu7g01700	Afu7g01700 AspGDID:ASPL0000109965 COORDS:Chr7_A_fumigatus_Af293:455021-456680W, translated using codon table 1 (535 amino acids) Uncharacterized ORF; Ortholog of <i>A. nidulans FGSC A4</i> : AN11178, <i>A. niger CBS 513.88</i> : An12g01010, <i>A. oryzae RIB40</i> : AO090038000539, <i>Aspergillus wentii</i> : Aspwe1_0042439 and <i>Aspergillus terreus NIH2624</i> : ATET_01783	52.2435	27.29	1	12	12	16	535	60.964	9.34912
Afu7g04510	Afu5g01730	Afu5g01730 AspGDID:ASPL0000107353 COORDS:Chr5_A_fumigatus_Af293:439787-433626C, translated using codon table 1 (2031 amino acids) Uncharacterized ORF; Has domain(s) with predicted DNA binding, chromatin binding activity	51.502	12.56	1	21	21	21	2031	222.552	9.40771
Afu7g04070	Afu1g05630	Afu1g05630 AspGDID:ASPL0000101731 COORDS:Chr1_A_fumigatus_Af293:1617319-1616207C, translated using codon table 1 (266 amino acids) Uncharacterized ORF; 40S ribosomal protein S3	50.8987	57.14	1	13	13	17	266	29.1832	9.1001
Afu2g03810	Afu8g04730	Afu8g04730 AspGDID:ASPL0000110807 COORDS:Chr8_A_fumigatus_Af293:1078214-1075934C, translated using codon table 1 (728 amino acids) Uncharacterized ORF; Oligopeptidase family protein	49.7685	35.58	1	17	17	17	728	79.9422	6.15088
Afu1g15810	Afu5g01970	gpdA AspGDID:ASPL0000107377 COORDS:Chr5_A_fumigatus_Af293:503797-505194W, translated using codon table 1 (338 amino acids) Verified ORF; Glyceraldehyde-3-phosphate dehydrogenase; predicted gene pair with AFUA_5G01030; protein induced by hydrogen peroxide; reacts with rabbit immunosera exposed to A. fumigatus conidia: induced by L-tyrosine	49.3279	47.34	1	13	13	15	338	36.2916	7.43018
Afu3g06640	Afu5g08750	Afu5g08750 AspGDID:ASPL0000107946 COORDS:Chr5_A_fumigatus_Af293:2232332-2234414W, translated using codon table 1 (674 amino acids) Uncharacterized ORF; Ortholog of <i>A. nidulans FGSC A4</i> : AN4698/SPA3, <i>A. niger CBS 513.88</i> : An07g04700, <i>Aspergillus wentii</i> : Aspwe1_0278209, <i>Aspergillus sydowii</i> : Aspsy1_0155406 and <i>Aspergillus terreus NIH2624</i> : ATET_06591	48.8064	25.07	1	13	13	20	674	76.9971	9.77393
Afu6g12720	Afu6g11310	Afu6g11310 AspGDID:ASPL0000109481 COORDS:Chr6_A_fumigatus_Af293:2801160-2808052W, translated using codon table 1 (2256 amino acids) Uncharacterized ORF; Ortholog(s) have GMP synthase (glutamine-hydrolyzing) activity, aspartate carbamoyltransferase activity, carbamoyl-phosphate synthase (glutamine-hydrolyzing) activity, dihydroorotase activity	46.0666	10.77	1	20	20	22	2256	248.298	6.58057
Afu1g14640	Afu2g11470	Afu2g11470 AspGDID:ASPL0000103861 COORDS:Chr2_A_fumigatus_Af293:2954546-2955975W, translated using codon table 1 (419 amino acids) Uncharacterized ORF; Ortholog of <i>A. nidulans FGSC A4</i> : AN10752, <i>A. niger CBS 513.88</i> : An02g03450, <i>Neosartorya fischeri NRRL 181</i> : NFIA_086710, <i>Aspergillus wentii</i> : Aspwe1_0044288 and <i>Aspergillus versicolor</i> : Aspve1_0040617	45.1383	35.8	1	14	14	17	419	50.3231	10.0522
Afu6g06720	Afu4g07360	metH AspGDID:ASPL0000106450 COORDS:Chr4_A_fumigatus_Af293:1914045-1911526C, translated using codon table 1 (774 amino acids) Uncharacterized ORF; Putative cobalamin-independent methionine synthase; protein induced by heat shock; Yap1-dependent induction in response to hydrogen peroxide; reacts with rabbit immunosera exposed to A. fumigatus conidia; no human homolog	44.9464	30.49	1	17	17	20	774	86.8405	6.78564
Afu2g04820	Afu2g08670	Afu2g08670 AspGDID:ASPL0000103586 COORDS:Chr2_A_fumigatus_Af293:2234495-2227401C, translated using codon table 1 (2292 amino acids) Uncharacterized ORF; Ortholog(s) have acetyl-CoA carboxylase activity, biotin carboxylase activity and role in long-chain fatty acid biosynthetic process, protein import into nucleus, regulation of mitosis	44.5168	12.3	1	18	18	19	2292	254.784	6.3667
Afu5g03820	Afu3g10310	Afu3g10310 AspGDID:ASPL0000105429 COORDS:Chr3_A_fumigatus_Af293:2671052-2673496W, translated using codon table 1 (743 amino acids) Uncharacterized ORF; Ortholog(s) have acetolactate synthase activity, flavin adenine dinucleotide binding activity, role in isoleucine biosynthetic process, valine biosynthetic process and acetolactate synthase complex, mitochondrion localization	44.4403	21.4	1	11	11	12	743	81.4649	8.54346
Afu3g14540	Afu3g09600	sik1 AspGDID:ASPL0000105358 COORDS:Chr3_A_fumigatus_Af293:2440680-2442368W, translated using codon table 1 (522 amino acids) Uncharacterized ORF; Ortholog(s) have role in rRNA processing and 90S preribosome, box C/D snoRNP complex, small-subunit processome localization	44.0905	31.8	1	12	12	15	522	58.1594	9.01221
Afu3g06300	Afu1g07280	Afu1g07280 AspGDID:ASPL0000101895 COORDS:Chr1_A_fumigatus_Af293:2064833-2066406W, translated using codon table 1 (447 amino acids) Uncharacterized ORF; Ortholog of <i>A. nidulans FGSC A4</i> : AN5141, <i>A. niger CBS 513.88</i> : An07g09830, <i>A. oryzae RIB40</i> : AO090012000982, <i>Aspergillus wentii</i> : Aspwe1_0172497 and <i>Aspergillus sydowii</i> : Aspsy1_0033440	43.4112	28.41	1	9	9	12	447	47.0054	5.42725
Afu5g05510	Afu2g09960	ssc70 AspGDID:ASPL0000103712 COORDS:Chr2_A_fumigatus_Af293:2553995-2551772C, translated using codon table 1 (661 amino acids) Verified ORF; Putative mitochondrial Hsp70 chaperone; reacts with rabbit immunosera exposed to A. fumigatus conidia; hypoxia induced protein	42.2595	28.9	1	14	14	15	661	71.9316	6.16357
Afu1g04850	Afu5g04170	hsp90 AspGDID:ASPL0000107596 COORDS:Chr5_A_fumigatus_Af293:1108402-1110583W, translated using codon table 1 (706 amino acids) Verified ORF; Heat shock protein; allergen Asp f 12; likely essential; required for conidiation and cell wall integrity; transcript induced by growth on hydrogen peroxide; enters the nucleus in response to heat shock	41.9743	30.17	1	20	20	22	706	80.5903	5.0083
Afu1g10850	Afu4g03410	fhpA AspGDID:ASPL0000106160 COORDS:Chr4_A_fumigatus_Af293:972646-973887W, translated using codon table 1 (413 amino acids) Uncharacterized ORF; Putative flavohemoprotein; protein induced by heat shock and hypoxia	41.0856	38.74	1	10	10	12	413	45.5801	6.13818
Afu6g02730	Afu4g11650	kgd1 AspGDID:ASPL0000106873 COORDS:Chr4_A_fumigatus_Af293:3079845-3083210W, translated using codon table 1 (1057 amino acids) Uncharacterized ORF; Putative alpha-ketoglutarate dehydrogenase complex subunit; protein induced by heat shock	40.3052	24.98	1	18	18	20	1057	118.826	6.94678
Afu7g04590	Afu3g11070	pdcA AspGDID:ASPL0000105505 COORDS:Chr3_A_fumigatus_Af293:2890318-2892286W, translated using codon table 1 (569 amino acids) Verified ORF; Putative pyruvate decarboxylase with a predicted role in pyruvate metabolism; reacts with rabbit immunosera exposed to A. fumigatus conidia; higher expression in 48 h biofilm vs planktonic cells; protein increases during hypoxia	39.9335	31.63	1	11	11	11	569	62.9591	6.53662
	Afu3g09080	Afu3g09080 AspGDID:ASPL0000105307 COORDS:Chr3_A_fumigatus_Af293:2315880-2313896C, translated using codon table 1 (586 amino acids) Uncharacterized ORF; Ortholog(s) have nucleus localization	39.716	27.13	1	11	11	13	586	65.2513	9.31982
	Afu7g05740	Afu7g05740 AspGDID:ASPL0000110266 COORDS:Chr7_A_fumigatus_Af293:1404497-1405787W, translated using codon table 1 (340 amino acids) Verified ORF; Putative NAD-dependent malate dehydrogenase; protein abundant in conidia; immunoreactive; reacts with rabbit immunosera exposed to A. fumigatus conidia; induced by L-tyrosine; transcript downregulated in response to hypoxia	39.5789	46.18	1	9	9	11	340	35.8761	9.08545
	Afu2g12130	Afu2g12130 AspGDID:ASPL0000103927 COORDS:Chr2_A_fumigatus_Af293:3116220-3115437C, translated using codon table 1 (240 amino acids) Uncharacterized ORF; Ortholog(s) have cytosol, nucleus localization	39.3926	43.33	1	8	8	13	240	27.3773	5.18604
	Afu3g07640	pma1 AspGDID:ASPL0000105170 COORDS:Chr3_A_fumigatus_Af293:1930419-1933527W, translated using codon table 1 (988 amino acids) Verified ORF; Putative plasma membrane H+ ATPase; transcript upregulated during conidial germination and in response to amphotericin B; protein and transcript levels downregulated by caspofungin treatment	39.2788	19.33	1	13	13	16	988	108.923	5.36377
	Afu3g06840	Afu3g06840 AspGDID:ASPL0000105095 COORDS:Chr3_A_fumigatus_Af293:1702997-1704159W, translated using codon table 1 (261 amino acids) Uncharacterized ORF; Putative cytosolic small ribosomal subunit S4	39.1046	40.23	1	11	11	14	261	29.4728	10.0669
	Afu6g02280	aspf3 AspGDID:ASPL0000108683 COORDS:Chr6_A_fumigatus_Af293:408478-407732C, translated using codon table 1 (168 amino acids) Verified ORF; Allergen Asp f 3; peroxiredoxin family reductase; putative peroxismal membrane protein; IgE binding; protein induced by heat shock and by exposure to hydrogen peroxide; hypoxia induced protein; induced by gliotoxin exposure	38.9447	75	1	9	9	12	168	18.4414	5.57959
	Afu6g10650	Afu6g10650 AspGDID:ASPL0000109420 COORDS:Chr6_A_fumigatus_Af293:2633292-2631089C, translated using codon table 1 (657 amino acids) Uncharacterized ORF; Putative ATP citrate lyase, subunit 1; protein induced by heat shock	38.875	25.88	1	11	11	16	657	71.9031	8.48486
	Afu3g13400	nop5 AspGDID:ASPL0000105735 COORDS:Chr3_A_fumigatus_Af293:3545829-3547784W, translated using codon table 1 (591 amino acids) Uncharacterized ORF; Putative nucleolar protein	38.8068	28.76	1	11	11	14	591	64.5228	7.60596
	Afu6g06340	gfa1 AspGDID:ASPL0000108994 COORDS:Chr6_A_fumigatus_Af293:1344619-1347035W, translated using codon table 1 (694 amino acids) Uncharacterized ORF; Ortholog(s) have glutamine-fructose-6-phosphate transaminase (isomerizing) activity	37.5718	37.46	1	18	18	19	694	77.2379	6.69775
	Afu6g04570	Afu6g04570 AspGDID:ASPL0000108911 COORDS:Chr6_A_fumigatus_Af293:1060589-1062452W, translated using codon table 1 (482 amino acids) Uncharacterized ORF; Putative translational elongation factor eEF-1 gamma subunit; protein induced by heat shock; transcript induced by exposure to human airway epithelial cells; snoRNA Afu-328 encoded within intron 2	37.5556	37.34	1	15	15	17	482	54.1488	7.63525
	Afu2g17110	cdc48 AspGDID:ASPL0000104427 COORDS:Chr2_A_fumigatus_Af293:4568058-4570820W, translated using codon table 1 (819 amino acids) Uncharacterized ORF; Putative cell division control protein; protein induced by heat shock	37.4918	22.47	1	14	14	15	819	90.162	5.22412
	Afu6g10660	Afu6g10660 AspGDID:ASPL0000109421 COORDS:Chr6_A_fumigatus_Af293:2635628-2637150W, translated using codon table 1 (486 amino acids) Uncharacterized ORF; Putative ATP citrate lyase subunit; repressed by gliotoxin exposure22405895	36.1514	37.65	1	14	14	14	486	52.8847	6.26514
	Afu2g03290	artA AspGDID:ASPL0000103158 COORDS:Chr2_A_fumigatus_Af293:868250-867203C, translated using codon table 1 (261 amino acids) Verified ORF; 14-3-3 family protein; predicted gene pair with AFUA_6G06750; conidia-enriched protein; protein induced by hydrogen peroxide; reacts with rabbit immunosera exposed to A. fumigatus conidia; hypoxia repressed protein	35.9835	52.87	1	9	10	12	261	29.0836	4.84326
	Afu2g14260	Afu2g14260 AspGDID:ASPL0000104141 COORDS:Chr2_A_fumigatus_Af293:3734617-3737950W, translated using codon table 1 (1011 amino acids) Uncharacterized ORF; Ortholog of <i>A. nidulans FGSC A4</i> : AN6342, <i>A. niger CBS 513.88</i> : An02g01220, <i>A. oryzae RIB40</i> : AO090023000107, <i>Aspergillus wentii</i> : Aspwe1_0045565 and <i>Aspergillus sydowii</i> : Aspsy1_0031691	35.9573	13.55	1	9	9	13	1011	112.754	8.07471
	Afu1g13570	Afu1g13570 AspGDID:ASPL0000102425 COORDS:Chr1_A_fumigatus_Af293:3610148-3609177C, translated using codon table 1 (286 amino acids) Uncharacterized ORF; Ortholog(s) have box H/ACA snoRNA binding activity, role in rRNA pseudouridine synthesis, snRNA pseudouridine synthesis and box H/ACA snoRNP complex localization	35.8636	13.29	1	5	5	8	286	31.2846	8.98291
	Afu2g10440	Afu2g10440 AspGDID:ASPL0000103759 COORDS:Chr2_A_fumigatus_Af293:2672089-2671408C, translated using codon table 1 (150 amino acids) Uncharacterized ORF; Ortholog(s) have mRNA binding, small ribosomal subunit rRNA binding activity and role in maturation of SSU-rRNA from tricistronic rRNA transcript (SSU-rRNA, 5.8S rRNA, LSU-rRNA), ribosomal small subunit assembly	35.6037	51.33	1	7	7	10	150	15.8224	10.7114
	Afu2g12520	Afu2g12520 AspGDID:ASPL0000103966 COORDS:Chr2_A_fumigatus_Af293:3215341-3219468W, translated using codon table 1 (1045 amino acids) Uncharacterized ORF; Ortholog of <i>A. nidulans FGSC A4</i> : AN6280, <i>A. niger CBS 513.88</i> : An02g04750, <i>A. oryzae RIB40</i> : AO090026000847, <i>Aspergillus wentii</i> : Aspwe1_0044488 and <i>Aspergillus sydowii</i> : Aspsy1_0150855	34.6081	17.89	1	14	14	16	1045	113.109	9.77393
	Afu2g10750	Afu2g10750 AspGDID:ASPL0000103790 COORDS:Chr2_A_fumigatus_Af293:2752834-2755410W, translated using codon table 1 (549 amino acids) Uncharacterized ORF; Putative RNA helicase; transcript induced by exposure to human airway epithelial cells	34.1245	27.14	1	12	12	13	549	60.3154	9.23193
	Afu3g08160	tif1 AspGDID:ASPL0000105219 COORDS:Chr3_A_fumigatus_Af293:2095759-2094223C, translated using codon table 1 (406 amino acids) Verified ORF; Eukaryotic translation initiation factor eIF4A; ATP-dependent RNA helicase; protein induced by heat shock; predicted gene pair with AFUA_5G02410	33.7447	32.27	1	12	12	13	406	45.7494	5.18604
	Afu4g13690	Afu4g13690 AspGDID:ASPL0000107075 COORDS:Chr4_A_fumigatus_Af293:3585762-3584862C, translated using codon table 1 (202 amino acids) Uncharacterized ORF; Has domain(s) with predicted pseudouridine synthase activity, snoRNA binding activity, role in pseudouridine synthesis, ribosome biogenesis, snRNA pseudouridine synthesis and box H/ACA snoRNP complex localization	32.5862	21.78	1	2	2	5	202	20.3925	11.2388
	Afu1g12800	Afu1g12800 AspGDID:ASPL0000102348 COORDS:Chr1_A_fumigatus_Af293:3382593-3384187W, translated using codon table 1 (385 amino acids) Uncharacterized ORF; Putative NADPH isocitrate dehydrogenase; transcript induced during conidial germination	32.362	32.21	1	10	10	11	385	41.7008	8.51416
	Afu6g12930	acoA AspGDID:ASPL0000109636 COORDS:Chr6_A_fumigatus_Af293:3262693-3265559W, translated using codon table 1 (787 amino acids) Verified ORF; Mitochondrial aconitate hydratase; citric acid cycle enzyme; protein abundant in conidia; transcript induced in conidia exposed to neutrophils; reacts with rabbit immunosera exposed to A. fumigatus conidia; hypoxia induced	32.1122	17.15	1	10	10	13	787	85.4752	6.7124
	Afu1g15020	Afu1g15020 AspGDID:ASPL0000102569 COORDS:Chr1_A_fumigatus_Af293:4039457-4040397W, translated using codon table 1 (215 amino acids) Uncharacterized ORF; 40S ribosomal protein S5; reacts with rabbit immunosera exposed to A. fumigatus conidia	31.9698	40.93	1	10	10	12	215	23.8905	9.21729
	Afu3g14490	Afu3g14490 AspGDID:ASPL0000105838 COORDS:Chr3_A_fumigatus_Af293:3844977-3843396C, translated using codon table 1 (508 amino acids) Uncharacterized ORF; Putative ketol acid reductoisomerase; transcript induced by exposure to human airway epithelial cells; no human homolog	31.2801	26.38	1	12	12	13	508	56.3183	9.29053
	Afu5g06240	alcC AspGDID:ASPL0000107700 COORDS:Chr5_A_fumigatus_Af293:1495619-1494455C, translated using codon table 1 (350 amino acids) Verified ORF; Putative zinc-dependent alcohol dehydrogenase, involved in ethanol fermentation; predicted gene pair with adh1; protein induced by hydrogen peroxide; reacts with rabbit immunosera exposed to A. fumigatus conidia	31.172	44.29	1	11	11	11	350	37.1563	7.63525
	Afu4g13390	Afu4g13390 AspGDID:ASPL0000107045 COORDS:Chr4_A_fumigatus_Af293:3509311-3508055C, translated using codon table 1 (381 amino acids) Uncharacterized ORF; Ortholog(s) have role in conidiophore development, conidium formation, hyphal growth, nuclear migration along microtubule, regulation of growth rate and cytoplasmic dynein complex, hyphal tip localization	31.0925	30.97	1	8	8	11	381	43.0934	6.72705
	Afu3g13030	Afu3g13030 AspGDID:ASPL0000105699 COORDS:Chr3_A_fumigatus_Af293:3459705-3461612W, translated using codon table 1 (540 amino acids) Uncharacterized ORF; Ortholog(s) have unfolded protein binding activity, role in cellular response to drug, protein folding and chaperonin-containing T-complex, nucleus localization	30.7304	24.26	1	11	11	12	540	59.3149	6.21436
	Afu3g04210	Afu3g04210 AspGDID:ASPL0000104937 COORDS:Chr3_A_fumigatus_Af293:1188450-1182737C, translated using codon table 1 (1857 amino acids) Uncharacterized ORF; Fatty acid synthase alpha subunit; transcript induced by exposure to human airway epithelial cells; no human homolog	30.6477	9.37	1	13	13	14	1857	204.472	6.48096
	Afu2g08090	Afu2g08090 AspGDID:ASPL0000103529 COORDS:Chr2_A_fumigatus_Af293:2101134-2098578C, translated using codon table 1 (806 amino acids) Uncharacterized ORF; Protein of unknown function, phoB-regulated	30.5791	16	1	9	9	12	806	90.9972	9.87646
	Afu6g06750	Afu6g06750 AspGDID:ASPL0000109037 COORDS:Chr6_A_fumigatus_Af293:1474803-1476209W, translated using codon table 1 (272 amino acids) Uncharacterized ORF; 14-3-3 family protein; predicted gene pair with AFUA_2G03290 (artA)	30.2299	43.01	1	8	9	11	272	30.6832	4.91943
	Afu5g11720	Afu5g11720 AspGDID:ASPL0000108229 COORDS:Chr5_A_fumigatus_Af293:3015667-3018681W, translated using codon table 1 (905 amino acids) Uncharacterized ORF; Ortholog(s) have role in proteasome-mediated ubiquitin-dependent protein catabolic process and cytosol, nucleus localization	29.4748	16.24	1	10	10	11	905	100.736	5.0083
	Afu1g06170	Afu1g06170 AspGDID:ASPL0000101785 COORDS:Chr1_A_fumigatus_Af293:1784284-1782664C, translated using codon table 1 (464 amino acids) Uncharacterized ORF; Ortholog(s) have role in positive regulation of RNA polymerase II transcriptional preinitiation complex assembly, proteasome regulatory particle assembly, ubiquitin-dependent protein catabolic process	29.4094	23.28	1	9	9	10	464	51.6705	4.97021
	Afu5g14680	Afu5g14680 AspGDID:ASPL0000108517 COORDS:Chr5_A_fumigatus_Af293:3799759-3800442W, translated using codon table 1 (227 amino acids) Verified ORF; Protein with Yap1-dependent induction in response to hydrogen peroxide; calcium downregulated; induced by gliotoxin exposure	29.2573	57.71	1	9	9	10	227	25.4229	4.90674
	Afu4g11830	Afu4g11830 AspGDID:ASPL0000106891 COORDS:Chr4_A_fumigatus_Af293:3122796-3124999W, translated using codon table 1 (713 amino acids) Uncharacterized ORF; Ortholog(s) have U2-type spliceosomal complex localization	29.1915	19.5	1	8	8	9	713	83.3627	7.12256
	Afu6g07770	Afu6g07770 AspGDID:ASPL0000109137 COORDS:Chr6_A_fumigatus_Af293:1773673-1775224W, translated using codon table 1 (501 amino acids) Uncharacterized ORF; Putative alanine aminotransferase	29.0836	31.14	1	10	10	10	501	55.1004	5.96045
	Afu1g11190	Afu1g11190 AspGDID:ASPL0000102182 COORDS:Chr1_A_fumigatus_Af293:2947142-2948249W, translated using codon table 1 (227 amino acids) Verified ORF; Putative eukaryotic translation elongation factor 1 subunit eEF1-beta; reacts with rabbit immunosera exposed to A. fumigatus conidia; induced by gliotoxin exposure	29.0567	51.98	1	8	8	8	227	25.2295	4.55127
	Afu2g08360	pyrG AspGDID:ASPL0000103555 COORDS:Chr2_A_fumigatus_Af293:2153922-2153018C, translated using codon table 1 (278 amino acids) Verified ORF; Orotidine 5'-monophosphate decarboxylase	28.6075	44.6	1	12	12	12	278	30.2485	6.69775
	Afu3g11390	Afu3g11390 AspGDID:ASPL0000105537 COORDS:Chr3_A_fumigatus_Af293:2988245-2989876W, translated using codon table 1 (465 amino acids) Uncharacterized ORF; Ortholog(s) have role in positive regulation of RNA polymerase II transcriptional preinitiation complex assembly, proteasome regulatory particle assembly, ubiquitin-dependent protein catabolic process	28.3671	30.75	1	9	10	11	465	51.5677	5.30029
	Afu1g14920	Afu1g14920 AspGDID:ASPL0000102559 COORDS:Chr1_A_fumigatus_Af293:3999910-4001513W, translated using codon table 1 (492 amino acids) Uncharacterized ORF; Putative peptidase D; induced by growth on BSA as a sole nitrogen source	28.0635	21.34	1	6	6	7	492	55.1882	5.8208
	Afu3g10730	Afu3g10730 AspGDID:ASPL0000105471 COORDS:Chr3_A_fumigatus_Af293:2781133-2780135C, translated using codon table 1 (201 amino acids) Uncharacterized ORF; 40S ribosomal protein S7e	28.0035	42.79	1	6	6	7	201	22.8304	10.1548
	Afu4g04460	Afu4g04460 AspGDID:ASPL0000106264 COORDS:Chr4_A_fumigatus_Af293:1261402-1262578W, translated using codon table 1 (226 amino acids) Uncharacterized ORF; 60S ribosomal protein L13	27.3632	32.74	1	9	9	10	226	25.6361	10.6528
	Afu3g10200	Afu3g10200 AspGDID:ASPL0000105418 COORDS:Chr3_A_fumigatus_Af293:2633724-2635031W, translated using codon table 1 (371 amino acids) Uncharacterized ORF; Ortholog of <i>A. nidulans FGSC A4</i> : AN10620, <i>A. oryzae RIB40</i> : AO090003000556, <i>Aspergillus wentii</i> : Aspwe1_0025004, <i>Aspergillus zonatus</i> : Aspzo1_0012301 and <i>Aspergillus sydowii</i> : Aspsy1_0146861	27.3619	22.91	1	7	7	10	371	43.3827	9.39307
	Afu5g06780	Afu5g06780 AspGDID:ASPL0000107754 COORDS:Chr5_A_fumigatus_Af293:1670126-1668765C, translated using codon table 1 (453 amino acids) Uncharacterized ORF; Putative carbamoyl-phosphate synthase; protein induced by hydrogen peroxide	27.3195	26.49	1	8	8	9	453	49.306	7.13721
	Afu6g12990	Afu6g12990 AspGDID:ASPL0000109642 COORDS:Chr6_A_fumigatus_Af293:3280512-3279334C, translated using codon table 1 (263 amino acids) Uncharacterized ORF; Putative cytosolic large ribosomal subunit protein L7A	27.1934	39.16	1	9	9	11	263	29.4273	10.2573
	Afu7g05290	Afu7g05290 AspGDID:ASPL0000110222 COORDS:Chr7_A_fumigatus_Af293:1257190-1256242C, translated using codon table 1 (151 amino acids) Uncharacterized ORF; Cytosolic small ribosomal subunit S13/S15; transcript repressed by exposure to human airway epithelial cells	26.9387	31.79	1	5	5	8	151	16.8353	10.4331
	Afu4g09740	Afu4g09740 AspGDID:ASPL0000106688 COORDS:Chr4_A_fumigatus_Af293:2536684-2538622W, translated using codon table 1 (567 amino acids) Uncharacterized ORF; Ortholog(s) have unfolded protein binding activity	26.8353	21.52	1	12	12	13	567	61.363	5.2876
	Afu6g05210	Afu6g05210 AspGDID:ASPL0000108976 COORDS:Chr6_A_fumigatus_Af293:1250905-1252499W, translated using codon table 1 (330 amino acids) Verified ORF; Putative NAD-dependent malate dehydrogenase with a predicted role in the citric acid cycle; transcript up-regulated in conidia exposed to neutrophils; phoB-regulated; reacts with rabbit immunosera exposed to A. fumigatus conidia	26.5388	37.88	1	8	8	9	330	34.7885	7.23975
	Afu5g04230	cit1 AspGDID:ASPL0000107602 COORDS:Chr5_A_fumigatus_Af293:1129170-1127276C, translated using codon table 1 (474 amino acids) Verified ORF; Putative citrate synthase; reacts with rabbit immunosera exposed to A. fumigatus conidia; transcript induced by exposure to human airway epithelial cells	25.9978	17.72	1	8	8	9	474	52.0791	8.57275
	Afu5g04210	Afu5g04210 AspGDID:ASPL0000107600 COORDS:Chr5_A_fumigatus_Af293:1122054-1123659W, translated using codon table 1 (460 amino acids) Uncharacterized ORF; Putative ubiquinol-cytochrome C reductase complex core protein 2; hypoxia induced protein	25.4495	22.61	1	7	7	8	460	48.06	8.90967
	Afu1g10220	Afu1g10220 AspGDID:ASPL0000102086 COORDS:Chr1_A_fumigatus_Af293:2633035-2630737C, translated using codon table 1 (736 amino acids) Uncharacterized ORF; Ortholog of <i>A. nidulans FGSC A4</i> : AN1250, <i>A. niger CBS 513.88</i> : An08g02090, <i>Neosartorya fischeri NRRL 181</i> : NFIA_015430 and <i>Aspergillus versicolor</i> : Aspve1_0119420	25.2655	13.32	1	6	6	6	736	83.2908	10.3452
	Afu6g05150	Afu6g05150 AspGDID:ASPL0000108970 COORDS:Chr6_A_fumigatus_Af293:1231600-1234035W, translated using codon table 1 (588 amino acids) Uncharacterized ORF; Ortholog(s) have histone binding, transcription corepressor activity	25.1465	16.67	1	7	7	8	588	63.9718	6.90283
	Afu4g13170	cpcB AspGDID:ASPL0000107023 COORDS:Chr4_A_fumigatus_Af293:3449811-3448364C, translated using codon table 1 (316 amino acids) Verified ORF; G-protein complex beta subunit; conidia-enriched protein; immunoreactive	24.9486	36.39	1	8	8	9	316	34.9574	6.52197
	Afu6g13550	Afu6g13550 AspGDID:ASPL0000109696 COORDS:Chr6_A_fumigatus_Af293:3450087-3449278C, translated using codon table 1 (155 amino acids) Uncharacterized ORF; Ribosomal protein S13p/S18e	24.7158	45.16	1	9	9	10	155	17.8567	10.4478
	Afu8g04000	erg10B AspGDID:ASPL0000110735 COORDS:Chr8_A_fumigatus_Af293:855589-857056W, translated using codon table 1 (401 amino acids) Uncharacterized ORF; Putative acetyl-coenzyme A acetyltransferase; protein induced by hydrogen peroxide; higher expression in 48 h biofilm vs planktonic cells; SrbA-regulated during hypoxia	24.704	30.67	1	7	7	8	401	41.2165	6.87354
	Afu5g09010	Afu5g09010 AspGDID:ASPL0000107972 COORDS:Chr5_A_fumigatus_Af293:2314843-2316871W, translated using codon table 1 (609 amino acids) Uncharacterized ORF; Ortholog of <i>A. nidulans FGSC A4</i> : AN4676, <i>A. niger CBS 513.88</i> : An07g04120, <i>A. oryzae RIB40</i> : AO090020000473, <i>Aspergillus sydowii</i> : Aspsy1_0059438 and <i>Aspergillus terreus NIH2624</i> : ATET_06565	24.6781	18.56	1	10	10	11	609	72.4277	8.99756
	Afu1g12390	Afu1g12390 AspGDID:ASPL0000102306 COORDS:Chr1_A_fumigatus_Af293:3269687-3271809W, translated using codon table 1 (568 amino acids) Uncharacterized ORF; Ortholog of S. cerevisiae SCD6; snoRNA Afu-200 encoded within intron 3	24.6591	13.73	1	6	6	7	568	59.2256	9.5542
	Afu1g17000	Afu1g17000 AspGDID:ASPL0000102765 COORDS:Chr1_A_fumigatus_Af293:4639817-4640623W, translated using codon table 1 (268 amino acids) Uncharacterized ORF; Ortholog of <i>A. nidulans FGSC A4</i> : AN0631, <i>A. niger CBS 513.88</i> : An01g09850, <i>A. oryzae RIB40</i> : AO090005000975, <i>Aspergillus wentii</i> : Aspwe1_0068188 and <i>Aspergillus sydowii</i> : Aspsy1_0041402	24.3503	44.4	1	8	8	9	268	28.6926	9.67139
	Afu6g07390	lysB AspGDID:ASPL0000109101 COORDS:Chr6_A_fumigatus_Af293:1667162-1668427W, translated using codon table 1 (358 amino acids) Verified ORF; Putative homoisocitrate dehydrogenase with a role in lysine metabolism; hypoxia induced protein	24.3047	30.73	1	9	9	9	358	38.0701	6.21436
	Afu1g04320	Afu1g04320 AspGDID:ASPL0000101600 COORDS:Chr1_A_fumigatus_Af293:1226288-1226942W, translated using codon table 1 (201 amino acids) Uncharacterized ORF; Ribosomal protein S8	23.7898	35.32	1	5	5	7	201	22.7982	11.1802
	Afu6g07540	Afu6g07540 AspGDID:ASPL0000109114 COORDS:Chr6_A_fumigatus_Af293:1715811-1713540C, translated using codon table 1 (548 amino acids) Uncharacterized ORF; Ortholog(s) have chaperonin-containing T-complex localization	23.7565	26.46	1	9	9	11	548	59.8493	5.51611
	Afu4g12350	Afu4g12350 AspGDID:ASPL0000106942 COORDS:Chr4_A_fumigatus_Af293:3234178-3232553C, translated using codon table 1 (499 amino acids) Verified ORF; Ortholog of <i>A. nidulans FGSC A4</i> : AN3664, <i>A. niger CBS 513.88</i> : An01g07660, <i>A. oryzae RIB40</i> : AO090009000437, <i>Aspergillus wentii</i> : Aspwe1_0047309 and <i>Aspergillus sydowii</i> : Aspsy1_1056088	23.7544	22.65	1	8	8	8	499	61.0517	9.11475
	Afu3g05600	Afu3g05600 AspGDID:ASPL0000104976 COORDS:Chr3_A_fumigatus_Af293:1361310-1362104W, translated using codon table 1 (149 amino acids) Uncharacterized ORF; 60S ribosomal protein L27a	23.5745	47.65	1	8	8	10	149	16.751	10.4331
	Afu5g09230	Afu5g09230 AspGDID:ASPL0000107992 COORDS:Chr5_A_fumigatus_Af293:2377061-2378400W, translated using codon table 1 (324 amino acids) Verified ORF; Putative transaldolase; abundant protein in conidia and mycelia; protein induced by hydrogen peroxide and hypoxia	23.3511	35.8	1	11	11	11	324	35.4265	6.44287
	Afu2g07350	Afu2g07350 AspGDID:ASPL0000103458 COORDS:Chr2_A_fumigatus_Af293:1876933-1878405W, translated using codon table 1 (456 amino acids) Uncharacterized ORF; Ortholog(s) have glutamate-5-semialdehyde dehydrogenase activity, role in proline biosynthetic process and cytosol, nucleus localization	23.3078	23.68	1	9	9	10	456	48.7838	5.94775
	Afu2g16020	Afu2g16020 AspGDID:ASPL0000104319 COORDS:Chr2_A_fumigatus_Af293:4237810-4239808W, translated using codon table 1 (566 amino acids) Uncharacterized ORF; Putative heat shock protein; transcript induced during conidial germination	23.0976	21.2	1	10	10	10	566	61.6862	6.87354
	Afu1g12890	Afu1g12890 AspGDID:ASPL0000102357 COORDS:Chr1_A_fumigatus_Af293:3406505-3407674W, translated using codon table 1 (300 amino acids) Uncharacterized ORF; Putative 60S Ribosomal protein L5	23.0867	35.67	1	7	7	8	300	34.7819	8.93896
	Afu4g08480	Afu4g08480 AspGDID:ASPL0000106562 COORDS:Chr4_A_fumigatus_Af293:2190795-2194480W, translated using codon table 1 (1140 amino acids) Uncharacterized ORF; Ortholog(s) have cytosol, nucleus localization	23.0681	10.35	1	10	10	10	1140	124.656	5.14795
	Afu4g06620	Afu4g06620 AspGDID:ASPL0000106377 COORDS:Chr4_A_fumigatus_Af293:1712343-1713780W, translated using codon table 1 (458 amino acids) Uncharacterized ORF; Glutamate/Leucine/Phenylalanine/Valine dehydrogenase; reacts with rabbit immunosera exposed to A. fumigatus conidia; hypoxia induced protein	22.9239	29.04	1	9	9	9	458	49.3369	6.1001
	Afu3g11540	Afu3g11540 AspGDID:ASPL0000105552 COORDS:Chr3_A_fumigatus_Af293:3034245-3035231W, translated using codon table 1 (328 amino acids) Uncharacterized ORF; Ortholog of <i>A. nidulans FGSC A4</i> : AN2893/fhdA, <i>A. niger CBS 513.88</i> : An14g03210, <i>A. oryzae RIB40</i> : AO090003000711, <i>Neosartorya fischeri NRRL 181</i> : NFIA_065770 and <i>Aspergillus clavatus NRRL 1</i> : ACLA_039420	22.8647	21.65	1	6	6	10	328	38.0904	10.5796
	Afu6g06900	rho1 AspGDID:ASPL0000109052 COORDS:Chr6_A_fumigatus_Af293:1523942-1524891W, translated using codon table 1 (193 amino acids) Verified ORF; Putative Rho-type GTPase; predominantly localize to the hyphal tip; involved in radial growth and conidiation; mutants display cytoplasmic leakage at the hyphal tips	22.7984	65.28	1	7	7	9	193	21.6873	6.771
	Afu2g04130	Afu2g04130 AspGDID:ASPL0000103239 COORDS:Chr2_A_fumigatus_Af293:1132624-1131702C, translated using codon table 1 (160 amino acids) Uncharacterized ORF; 40S ribosomal protein S11	22.3642	35.63	1	7	7	8	160	18.5551	10.8286
	Afu1g15140	Afu1g15140 AspGDID:ASPL0000102580 COORDS:Chr1_A_fumigatus_Af293:4071449-4070230C, translated using codon table 1 (323 amino acids) Uncharacterized ORF; Putative mitochondrial phosphate carrier protein; predicted gene pair with AFUA_1G02730	22.3049	33.44	1	7	7	7	323	33.8276	9.33447
	Afu4g11730	gldB AspGDID:ASPL0000106881 COORDS:Chr4_A_fumigatus_Af293:3102011-3103045W, translated using codon table 1 (325 amino acids) Verified ORF; Putative glycerol dehydrogenase; calcium induced; transcript induced by exposure to human airway epithelial cells	22.3044	38.15	1	8	8	9	325	36.8047	6.3667
	Afu1g09440	rps23 AspGDID:ASPL0000102010 COORDS:Chr1_A_fumigatus_Af293:2441556-2442180W, translated using codon table 1 (145 amino acids) Uncharacterized ORF; 40S ribosomal protein S23	22.2941	40	1	4	4	5	145	15.8908	10.4478
	Afu2g09210	Afu2g09210 AspGDID:ASPL0000103639 COORDS:Chr2_A_fumigatus_Af293:2359448-2360452W, translated using codon table 1 (223 amino acids) Uncharacterized ORF; 60S ribosomal protein L10; reacts with rabbit immunosera exposed to A. fumigatus conidia	22.1945	27.8	1	7	7	8	223	25.5705	10.3159
	Afu3g09590	Afu3g09590 AspGDID:ASPL0000105357 COORDS:Chr3_A_fumigatus_Af293:2440296-2438341C, translated using codon table 1 (540 amino acids) Uncharacterized ORF; Ortholog(s) have role in cellular response to drug and chaperonin-containing T-complex, nucleus localization	21.5888	19.26	1	7	7	8	540	58.7327	6.75635
	Afu2g11060	Afu2g11060 AspGDID:ASPL0000103821 COORDS:Chr2_A_fumigatus_Af293:2836626-2837531W, translated using codon table 1 (158 amino acids) Uncharacterized ORF; Putative acylCoA binding family protein	21.5607	42.41	1	5	5	6	158	17.2987	5.99854
	Afu7g01830	ugp1 AspGDID:ASPL0000109978 COORDS:Chr7_A_fumigatus_Af293:488718-487183C, translated using codon table 1 (511 amino acids) Verified ORF; UTP-glucose-1-phosphate uridylyltransferase; induced by hydrogen peroxide; hypoxia repressed protein	21.522	22.31	1	8	8	8	511	56.8895	6.87354
	Afu1g07540	Afu1g07540 AspGDID:ASPL0000101919 COORDS:Chr1_A_fumigatus_Af293:2122943-2124145W, translated using codon table 1 (350 amino acids) Uncharacterized ORF; Ortholog(s) have role in cellular response to drug and nuclear envelope, proteasome regulatory particle, lid subcomplex, proteasome storage granule localization	21.4985	34.29	1	6	6	6	350	38.9712	6.01123
	Afu5g03120	Afu5g03120 AspGDID:ASPL0000107491 COORDS:Chr5_A_fumigatus_Af293:846908-842554C, translated using codon table 1 (1418 amino acids) Uncharacterized ORF; Ortholog(s) have 5'-3' exoribonuclease activity, magnesium ion binding activity and cytoplasmic mRNA processing body, cytoplasmic stress granule, cytosol localization	21.2958	10.01	1	9	9	9	1418	159.853	7.06396
	Afu4g10800	Afu4g10800 AspGDID:ASPL0000106793 COORDS:Chr4_A_fumigatus_Af293:2823433-2822224C, translated using codon table 1 (237 amino acids) Uncharacterized ORF; 40S ribosomal protein S6	21.006	28.69	1	7	7	8	237	27.263	10.8433
	Afu2g07380	Afu2g07380 AspGDID:ASPL0000103461 COORDS:Chr2_A_fumigatus_Af293:1879464-1878670C, translated using codon table 1 (184 amino acids) Uncharacterized ORF; Ribosomal protein L18	20.9108	42.93	1	7	7	7	184	20.8407	11.8101
	Afu2g10330	Afu2g10330 AspGDID:ASPL0000103748 COORDS:Chr2_A_fumigatus_Af293:2644267-2645677W, translated using codon table 1 (447 amino acids) Uncharacterized ORF; Ortholog of <i>A. nidulans FGSC A4</i> : AN5949, <i>A. niger CBS 513.88</i> : An16g04660, <i>A. oryzae RIB40</i> : AO090011000605, <i>Aspergillus wentii</i> : Aspwe1_0175384 and <i>Aspergillus sydowii</i> : Aspsy1_0089318	20.8163	14.09	1	6	6	7	447	54.2211	9.86182
	Afu1g10130	Afu1g10130 AspGDID:ASPL0000102077 COORDS:Chr1_A_fumigatus_Af293:2611841-2610281C, translated using codon table 1 (446 amino acids) Uncharacterized ORF; Putative adenosylhomocysteinase; protein induced by heat shock	20.5302	24.44	1	8	8	8	446	48.4589	6.21436
	Afu3g07820	Afu3g07820 AspGDID:ASPL0000105186 COORDS:Chr3_A_fumigatus_Af293:1972540-1971051C, translated using codon table 1 (439 amino acids) Uncharacterized ORF; Ortholog(s) have role in positive regulation of RNA polymerase II transcriptional preinitiation complex assembly, positive regulation of protein catabolic process and proteasome regulatory particle assembly, <a href="#GOsection">more</a>	20.4016	25.97	1	9	9	10	439	48.8533	7.66455
	Afu2g16910	Afu2g16910 AspGDID:ASPL0000104410 COORDS:Chr2_A_fumigatus_Af293:4522596-4521467C, translated using codon table 1 (311 amino acids) Uncharacterized ORF; Ortholog of <i>A. nidulans FGSC A4</i> : AN7291, <i>A. oryzae RIB40</i> : AO090102000654, <i>Aspergillus wentii</i> : Aspwe1_0171092, <i>Aspergillus sydowii</i> : Aspsy1_0027159 and <i>Aspergillus terreus NIH2624</i> : ATET_10094	20.2196	24.44	1	5	5	7	311	35.5465	5.19873
	Afu2g11850	rpL3 AspGDID:ASPL0000103899 COORDS:Chr2_A_fumigatus_Af293:3060721-3062260W, translated using codon table 1 (392 amino acids) Uncharacterized ORF; Allergenic ribosomal L3 protein; allergen Asp f 23; transcript induced in response to dibutyryl cyclic AMP	19.9477	25.51	1	9	9	9	392	44.4167	10.1841
	Afu2g10500	Afu2g10500 AspGDID:ASPL0000103765 COORDS:Chr2_A_fumigatus_Af293:2687569-2686778C, translated using codon table 1 (143 amino acids) Uncharacterized ORF; 40S ribosomal protein Rps16	19.8439	39.86	1	5	5	6	143	15.9616	10.1841
	Afu1g15730	Afu1g15730 AspGDID:ASPL0000102636 COORDS:Chr1_A_fumigatus_Af293:4254406-4255080W, translated using codon table 1 (130 amino acids) Uncharacterized ORF; 40S ribosomal protein S22	19.2931	49.23	1	5	5	7	130	14.6648	9.65674
	Afu4g12750	Afu4g12750 AspGDID:ASPL0000106981 COORDS:Chr4_A_fumigatus_Af293:3344997-3342675C, translated using codon table 1 (750 amino acids) Uncharacterized ORF; Ortholog(s) have role in deadenylation-dependent decapping of nuclear-transcribed mRNA and cytosol, nucleus localization	19.1083	15.07	1	9	9	10	750	84.8371	6.99072
	Afu1g04940	Afu1g04940 AspGDID:ASPL0000101663 COORDS:Chr1_A_fumigatus_Af293:1408563-1409639W, translated using codon table 1 (189 amino acids) Uncharacterized ORF; Ortholog(s) have GTP binding, GTPase activity	18.8248	33.33	1	5	5	7	189	21.4181	6.41748
	Afu5g13450	Afu5g13450 AspGDID:ASPL0000108398 COORDS:Chr5_A_fumigatus_Af293:3535793-3536876W, translated using codon table 1 (249 amino acids) Verified ORF; Putative triosephosphate isomerase; protein abundant in conidia; reacts with rabbit immunosera exposed to A. fumigatus conidia' transcript induced by exposure to human airway epithelial cells	18.7897	41.77	1	7	7	7	249	27.1124	5.79541
	Afu1g12170	Afu1g12170 AspGDID:ASPL0000102283 COORDS:Chr1_A_fumigatus_Af293:3214725-3216299W, translated using codon table 1 (440 amino acids) Uncharacterized ORF; Putative translation elongation factor EF-Tu; hypoxia induced protein	18.6448	19.09	1	7	7	7	440	48.2559	7.18115
	Afu1g02410	Afu1g02410 AspGDID:ASPL0000101411 COORDS:Chr1_A_fumigatus_Af293:702057-703574W, translated using codon table 1 (469 amino acids) Uncharacterized ORF; Ortholog(s) have ATP-dependent 3'-5' DNA helicase activity, ATP-dependent 5'-3' DNA helicase activity and role in box C/D snoRNP assembly, histone exchange, rRNA processing, regulation of transcription from RNA polymerase II promoter	18.6135	19.4	1	7	7	7	469	51.3145	5.8335
	Afu2g10300	Afu2g10300 AspGDID:ASPL0000103745 COORDS:Chr2_A_fumigatus_Af293:2636570-2637526W, translated using codon table 1 (198 amino acids) Uncharacterized ORF; 40S ribosomal protein S17	18.5576	32.83	1	4	4	5	198	22.6521	9.99365
	Afu1g11730	Afu1g11730 AspGDID:ASPL0000102237 COORDS:Chr1_A_fumigatus_Af293:3087288-3088069W, translated using codon table 1 (183 amino acids) Uncharacterized ORF; Ortholog(s) have GTPase activity, role in ER to Golgi vesicle-mediated transport, Golgi to plasma membrane transport, cellular response to drug, macroautophagy and Golgi apparatus, glyoxysome localization	18.3345	35.52	1	4	4	5	183	20.9899	5.70654
	Afu3g06990	Afu3g06990 AspGDID:ASPL0000105110 COORDS:Chr3_A_fumigatus_Af293:1745813-1747149W, translated using codon table 1 (422 amino acids) Uncharacterized ORF; Ortholog of <i>A. nidulans FGSC A4</i> : AN4805, <i>A. niger CBS 513.88</i> : An02g13820, <i>A. oryzae RIB40</i> : AO090020000295, <i>Aspergillus wentii</i> : Aspwe1_0157674 and <i>Aspergillus sydowii</i> : Aspsy1_0087809	18.1758	12.32	1	4	4	6	422	48.4051	10.2573
	Afu1g09100	Afu1g09100 AspGDID:ASPL0000101976 COORDS:Chr1_A_fumigatus_Af293:2363153-2364329W, translated using codon table 1 (192 amino acids) Uncharacterized ORF; 60S ribosomal protein L9	18.1314	40.63	1	7	7	8	192	21.8297	9.67139
	Afu4g04520	Afu4g04520 AspGDID:ASPL0000106270 COORDS:Chr4_A_fumigatus_Af293:1276859-1275057C, translated using codon table 1 (444 amino acids) Uncharacterized ORF; Ortholog(s) have mitochondrion localization	17.9732	26.8	1	10	10	10	444	47.9867	5.70654
	Afu5g06360	Afu5g06360 AspGDID:ASPL0000107712 COORDS:Chr5_A_fumigatus_Af293:1531695-1530676C, translated using codon table 1 (254 amino acids) Uncharacterized ORF; 60S ribosomal protein L8; transcript induced by exposure to human airway epithelial cells	17.8161	23.23	1	4	4	6	254	27.4688	10.9751
	Afu1g14410	rpl17 AspGDID:ASPL0000102509 COORDS:Chr1_A_fumigatus_Af293:3851949-3852806W, translated using codon table 1 (208 amino acids) Uncharacterized ORF; 60S ribosomal protein L17	17.8136	22.6	1	6	6	7	208	23.4136	10.9751
	Afu4g13120	Afu4g13120 AspGDID:ASPL0000107018 COORDS:Chr4_A_fumigatus_Af293:3436372-3434668C, translated using codon table 1 (358 amino acids) Uncharacterized ORF; Putative glutamine synthetase; protein induced by heat shock and by hydrogen peroxide; transcript induced by exposure to human airway epithelial cells	17.7046	32.4	1	7	7	7	358	39.8744	5.70654
	Afu6g02630	Afu6g02630 AspGDID:ASPL0000108718 COORDS:Chr6_A_fumigatus_Af293:512097-510055C, translated using codon table 1 (441 amino acids) Uncharacterized ORF; Ortholog(s) have ATP-dependent RNA helicase activity	17.6001	20.18	1	8	8	8	441	49.5704	5.8208
	Afu4g11720	Afu4g11720 AspGDID:ASPL0000106880 COORDS:Chr4_A_fumigatus_Af293:3100984-3098931C, translated using codon table 1 (613 amino acids) Uncharacterized ORF; Putative phosphatidyl synthase; protein levels increase in response to pkaC overexpression	17.5695	15.99	1	8	8	8	613	67.0703	6.55127
	Afu3g11830	pgmA AspGDID:ASPL0000105579 COORDS:Chr3_A_fumigatus_Af293:3113884-3115685W, translated using codon table 1 (555 amino acids) Uncharacterized ORF; Putative phosphoglucomutase; reacts with rabbit immunosera exposed to A. fumigatus conidia; hypoxia repressed protein; transcript up-regulated in conidia exposed to neutrophils	17.5634	18.02	1	7	7	7	555	60.4637	6.75635
	Afu6g04200	Afu6g04200 AspGDID:ASPL0000108874 COORDS:Chr6_A_fumigatus_Af293:942450-943197W, translated using codon table 1 (228 amino acids) Uncharacterized ORF; Ortholog(s) have nucleus localization	17.464	24.56	1	5	5	7	228	27.3127	11.2827
	Afu4g06910	Afu4g06910 AspGDID:ASPL0000106405 COORDS:Chr4_A_fumigatus_Af293:1790067-1791391W, translated using codon table 1 (284 amino acids) Uncharacterized ORF; Putative outer mitochondrial membrane protein porin; hypoxia induced protein	17.3289	35.92	1	5	5	5	284	30.0075	8.99756
	Afu6g08050	gnd1 AspGDID:ASPL0000109165 COORDS:Chr6_A_fumigatus_Af293:1868427-1870349W, translated using codon table 1 (491 amino acids) Verified ORF; 6-phosphogluconate dehydrogenase; conidia-enriched protein; protein induced by heat shock; reacts with rabbit immunosera exposed to conidia; hypoxia-induced protein; transcript induced by exposure to human airway epithelial cells	17.3038	22.81	1	8	8	8	491	54.1233	5.93506
	Afu4g08240	Afu4g08240 AspGDID:ASPL0000106538 COORDS:Chr4_A_fumigatus_Af293:2135925-2137164W, translated using codon table 1 (347 amino acids) Verified ORF; Putative zinc-containing alcohol dehydrogenase; conidia-enriched protein; transcript up-regulated in conidia exposed to neutrophils	17.2581	30.55	1	6	6	6	347	37.4063	7.09326
	Afu1g12610	hsp88 AspGDID:ASPL0000102329 COORDS:Chr1_A_fumigatus_Af293:3331407-3333764W, translated using codon table 1 (714 amino acids) Uncharacterized ORF; Hsp70 chaperone; conidia-enriched protein; induction in response to hydrogen peroxide Yap1-dependent	17.2123	17.51	1	9	9	9	714	79.9949	5.17334
	Afu6g06780	rpt4 AspGDID:ASPL0000109040 COORDS:Chr6_A_fumigatus_Af293:1481801-1483206W, translated using codon table 1 (393 amino acids) Uncharacterized ORF; Proteasome regulatory particle subunit; transcript induced by exposure to human airway epithelial cells	17.0352	19.85	1	5	6	6	393	44.0853	5.80811
	Afu7g03980	Afu7g03980 AspGDID:ASPL0000110093 COORDS:Chr7_A_fumigatus_Af293:893752-895260W, translated using codon table 1 (468 amino acids) Uncharacterized ORF; Ortholog(s) have role in translational initiation and cytosol, eukaryotic 43S preinitiation complex, eukaryotic translation initiation factor 3 complex, eIF3m, nucleus localization	16.9774	26.71	1	6	6	6	468	51.0816	5.05908
	Afu6g07980	Afu6g07980 AspGDID:ASPL0000109158 COORDS:Chr6_A_fumigatus_Af293:1850730-1849524C, translated using codon table 1 (323 amino acids) Uncharacterized ORF; Ortholog(s) have RNA polymerase II core binding, cyclin-dependent protein serine/threonine kinase activity, histone binding activity	16.9735	28.79	1	7	7	8	323	36.6309	7.59131
	Afu4g10410	Afu4g10410 AspGDID:ASPL0000106755 COORDS:Chr4_A_fumigatus_Af293:2732043-2730416C, translated using codon table 1 (429 amino acids) Uncharacterized ORF; Putative aspartate aminotransferase; reacts with rabbit immunosera exposed to A. fumigatus conidia; hypoxia induced protein; transcript induced in conidia exposed to neutrophils or to human airway epithelial cells	16.9521	17.48	1	6	6	6	429	46.9681	8.86572
	Afu3g12300	Afu3g12300 AspGDID:ASPL0000105626 COORDS:Chr3_A_fumigatus_Af293:3242604-3243283W, translated using codon table 1 (124 amino acids) Uncharacterized ORF; 60S ribosomal protein L22	16.7995	41.13	1	5	5	6	124	14.1826	9.40771
	Afu1g05200	tif32 AspGDID:ASPL0000101689 COORDS:Chr1_A_fumigatus_Af293:1488654-1485294C, translated using codon table 1 (1051 amino acids) Uncharacterized ORF; Eukaryotic translation initiation factor 3 subunit A	16.6462	9.04	1	5	5	5	1051	120.156	9.39307
	Afu1g06710	Afu1g06710 AspGDID:ASPL0000101839 COORDS:Chr1_A_fumigatus_Af293:1922660-1920607C, translated using codon table 1 (564 amino acids) Uncharacterized ORF; Ortholog(s) have chaperonin-containing T-complex, nucleus localization	16.6264	15.6	1	6	6	6	564	60.9935	6.34131
	Afu1g03390	Afu1g03390 AspGDID:ASPL0000101509 COORDS:Chr1_A_fumigatus_Af293:988367-987625C, translated using codon table 1 (165 amino acids) Uncharacterized ORF; Putative 60S ribosomal protein L12	16.5967	40	1	5	5	5	165	17.9488	9.5542
	Afu3g08380	ipp1 AspGDID:ASPL0000105241 COORDS:Chr3_A_fumigatus_Af293:2149763-2148296C, translated using codon table 1 (396 amino acids) Uncharacterized ORF; Putative inorganic diphosphatase; reacts with rabbit immunosera exposed to A. fumigatus conidia	16.5585	22.47	1	7	7	8	396	43.5964	7.76709
	Afu4g04660	Afu4g04660 AspGDID:ASPL0000106283 COORDS:Chr4_A_fumigatus_Af293:1312437-1311087C, translated using codon table 1 (389 amino acids) Uncharacterized ORF; Ortholog(s) have protein domain specific binding activity	16.5364	25.45	1	7	8	8	389	43.423	8.17725
	Afu1g11710	Afu1g11710 AspGDID:ASPL0000102235 COORDS:Chr1_A_fumigatus_Af293:3080890-3079981C, translated using codon table 1 (217 amino acids) Uncharacterized ORF; Ribosomal protein L1	16.2817	18.43	1	3	3	4	217	24.2372	9.86182
	Afu2g05110	Afu2g05110 AspGDID:ASPL0000103336 COORDS:Chr2_A_fumigatus_Af293:1403645-1403098C, translated using codon table 1 (120 amino acids) Uncharacterized ORF; Ortholog(s) have U1 snRNP, U2 snRNP, cytosol localization	16.1558	29.17	1	2	2	4	120	13.2392	11.2827
	Afu3g07830	Afu3g07830 AspGDID:ASPL0000105187 COORDS:Chr3_A_fumigatus_Af293:1972897-1974834W, translated using codon table 1 (535 amino acids) Uncharacterized ORF; Ortholog(s) have unfolded protein binding activity, role in protein folding and chaperonin-containing T-complex, nucleus localization	16.146	12.71	1	5	5	9	535	57.5166	8.36768
	Afu1g04620	Afu1g04620 AspGDID:ASPL0000101631 COORDS:Chr1_A_fumigatus_Af293:1309293-1307958C, translated using codon table 1 (348 amino acids) Uncharacterized ORF; Putative zinc-containing alcohol dehydrogenase; reacts with rabbit immunosera exposed to A. fumigatus conidia; hypoxia induced protein; transcript up-regulated in conidia exposed to neutrophils; repressed by gliotoxin exposure	15.8806	28.16	1	6	6	6	348	37.8294	6.63916
	Afu1g06780	Afu1g06780 AspGDID:ASPL0000101846 COORDS:Chr1_A_fumigatus_Af293:1934366-1936614W, translated using codon table 1 (661 amino acids) Uncharacterized ORF; Ortholog(s) have cytosol, nucleus localization	15.7427	10.59	1	5	5	6	661	71.7523	6.44287
	Afu6g11260	Afu6g11260 AspGDID:ASPL0000109476 COORDS:Chr6_A_fumigatus_Af293:2786302-2787411W, translated using codon table 1 (266 amino acids) Uncharacterized ORF; Ribosomal protein L26; transcript induced by exposure to human airway epithelial cells	15.524	15.79	1	6	6	7	266	29.5987	10.9751
	Afu4g03880	Afu4g03880 AspGDID:ASPL0000106207 COORDS:Chr4_A_fumigatus_Af293:1090760-1092367W, translated using codon table 1 (251 amino acids) Uncharacterized ORF; 60S ribosomal protein L7	15.4762	27.09	1	5	5	5	251	29.0066	10.0376
	Afu4g11510	srb1 AspGDID:ASPL0000106859 COORDS:Chr4_A_fumigatus_Af293:3032998-3031629C, translated using codon table 1 (364 amino acids) Verified ORF; GDP-mannose pyrophosphorylase, which catalyses the synthesis of GDP-mannose from GTP and mannose-1-phosphate in cell wall biosynthesis	15.3195	21.43	1	6	6	6	364	40.0991	7.48877
	Afu1g11130	Afu1g11130 AspGDID:ASPL0000102176 COORDS:Chr1_A_fumigatus_Af293:2932858-2933809W, translated using codon table 1 (200 amino acids) Uncharacterized ORF; 60S ribosomal protein L6	15.0055	31.5	1	5	5	6	200	22.4393	10.1548
	Afu1g12070	Afu1g12070 AspGDID:ASPL0000102273 COORDS:Chr1_A_fumigatus_Af293:3197608-3198304W, translated using codon table 1 (175 amino acids) Uncharacterized ORF; Ortholog(s) have glycine dehydrogenase (decarboxylating) activity, role in glycine catabolic process, one-carbon metabolic process, protein lipoylation and mitochondrion localization	14.6186	31.43	1	4	4	5	175	18.6155	4.85596
	Afu1g15270	Afu1g15270 AspGDID:ASPL0000102593 COORDS:Chr1_A_fumigatus_Af293:4111044-4114037W, translated using codon table 1 (997 amino acids) Uncharacterized ORF; Ortholog(s) have cytosol, nuclear envelope localization	14.5131	10.43	1	7	7	7	997	111.028	5.70654
	Afu4g07700	Afu4g07700 AspGDID:ASPL0000106485 COORDS:Chr4_A_fumigatus_Af293:2006286-2011744W, translated using codon table 1 (1679 amino acids) Uncharacterized ORF; Clathrin, heavy chain; transcript downregulated in response to amphotericin B	14.2568	5.06	1	5	5	5	1679	191.183	5.33838
	Afu7g08590	Afu7g08590 AspGDID:ASPL0000110443 COORDS:Chr7_A_fumigatus_Af293:2004290-2002658C, translated using codon table 1 (523 amino acids) Uncharacterized ORF; Ortholog of <i>Aspergillus fumigatus A1163</i> : AFUB_097740	14.1441	13.38	1	6	6	6	523	57.6011	4.729
	Afu3g08940	Afu3g08940 AspGDID:ASPL0000105295 COORDS:Chr3_A_fumigatus_Af293:2286027-2286949W, translated using codon table 1 (280 amino acids) Uncharacterized ORF; Ortholog(s) have role in ubiquitin-dependent protein catabolic process and nucleus, proteasome regulatory particle, lid subcomplex, proteasome storage granule localization	14.1405	27.5	1	5	5	5	280	31.1431	4.99561
	Afu5g10780	uge5 AspGDID:ASPL0000108140 COORDS:Chr5_A_fumigatus_Af293:2756278-2757615W, translated using codon table 1 (371 amino acids) Verified ORF; UDP-glucose 4-epimerase required for galactose metabolism; hypoxia induced protein	14.077	13.48	1	3	3	5	371	40.5836	6.25244
	Afu2g09650	Afu2g09650 AspGDID:ASPL0000103682 COORDS:Chr2_A_fumigatus_Af293:2480020-2481781W, translated using codon table 1 (469 amino acids) Uncharacterized ORF; Aspartate transaminase; induced by L-tyrosine; transcript up-regulated in conidia exposed to neutrophils	13.9745	18.76	1	6	6	6	469	51.1509	8.48486
	Afu3g10100	Afu3g10100 AspGDID:ASPL0000105407 COORDS:Chr3_A_fumigatus_Af293:2602320-2600323C, translated using codon table 1 (299 amino acids) Uncharacterized ORF; Ortholog(s) have role in mRNA export from nucleus and nucleus localization	13.9226	14.05	1	3	3	4	299	35.0664	9.49561
	Afu6g13490	Afu6g13490 AspGDID:ASPL0000109690 COORDS:Chr6_A_fumigatus_Af293:3433612-3431912C, translated using codon table 1 (515 amino acids) Uncharacterized ORF; Putative glutamate decarboxylase; predicted gene pair with AFUA_8G06020; SrbA-regulated during hypoxia	13.8593	13.98	1	7	7	7	515	58.8806	6.23975
	Afu2g16010	Afu2g16010 AspGDID:ASPL0000104318 COORDS:Chr2_A_fumigatus_Af293:4237529-4235525C, translated using codon table 1 (601 amino acids) Uncharacterized ORF; Prolyl-tRNA synthetase	13.8347	11.98	1	6	6	6	601	66.9952	7.1665
	Afu1g05340	Afu1g05340 AspGDID:ASPL0000101702 COORDS:Chr1_A_fumigatus_Af293:1537487-1538453W, translated using codon table 1 (221 amino acids) Uncharacterized ORF; 40S ribosomal protein S19	13.7518	21.72	1	5	5	7	221	24.8199	9.53955
	Afu6g03820	egd2 AspGDID:ASPL0000108837 COORDS:Chr6_A_fumigatus_Af293:841323-840546C, translated using codon table 1 (204 amino acids) Uncharacterized ORF; Nascent polypeptide-associated complex subunit alpha; predicted role in 'de novo' cotranslational protein folding; enriched in dormant conidia	13.725	27.94	1	4	4	4	204	21.959	4.94482
	Afu1g13500	tktA AspGDID:ASPL0000102418 COORDS:Chr1_A_fumigatus_Af293:3591128-3588583C, translated using codon table 1 (684 amino acids) Verified ORF; Putative transketolase; protein abundant in conidia; protein induced by heat shock and by hydrogen peroxide; reacts with rabbit immunosera exposed to A. fumigatus conidia	13.5937	11.55	1	7	7	8	684	74.7807	6.59521
	Afu3g10920	stm1 AspGDID:ASPL0000105490 COORDS:Chr3_A_fumigatus_Af293:2843930-2842516C, translated using codon table 1 (304 amino acids) Uncharacterized ORF; Telomere and ribosome associated protein	13.5882	32.57	1	10	10	10	304	33.747	9.59814
	Afu2g09790	Afu2g09790 AspGDID:ASPL0000103695 COORDS:Chr2_A_fumigatus_Af293:2503042-2501287C, translated using codon table 1 (553 amino acids) Uncharacterized ORF; Putative glucose-6-phosphate isomerase	13.5329	14.47	1	5	5	5	553	61.2771	6.354
	Afu1g05040	Afu1g05040 AspGDID:ASPL0000101673 COORDS:Chr1_A_fumigatus_Af293:1448185-1446768C, translated using codon table 1 (413 amino acids) Uncharacterized ORF; Ortholog(s) have ATPase activator activity, unfolded protein binding activity	13.4986	13.32	1	4	4	5	413	45.4385	6.26514
	Afu3g07810	sdh1 AspGDID:ASPL0000105185 COORDS:Chr3_A_fumigatus_Af293:1970306-1968056C, translated using codon table 1 (647 amino acids) Uncharacterized ORF; Succinate dehydrogenase flavoprotein subunit; role in the citric acid cycle; up-regulated in conidia exposed to neutrophils and during conidial germination; hypoxia repressed protein and transcript; induced by exposure to artemisinin	13.2178	14.22	1	6	6	6	647	71.1033	6.97607
	Afu4g10460	hcsA AspGDID:ASPL0000106760 COORDS:Chr4_A_fumigatus_Af293:2741783-2743422W, translated using codon table 1 (463 amino acids) Verified ORF; Homocitrate synthase, essential enzyme of the alpha-aminoadipate pathway of lysine biosynthesis; transcript highly induced during conidial germination; protein induced by heat shock; SrbA-regulated during hypoxia; no human homolog	12.97	12.31	1	4	4	4	463	50.5404	6.01123
	Afu3g06970	Afu3g06970 AspGDID:ASPL0000105108 COORDS:Chr3_A_fumigatus_Af293:1743190-1744103W, translated using codon table 1 (193 amino acids) Uncharacterized ORF; 40S ribosomal protein S9; transcript induced by exposure to human airway epithelial cells	12.9651	31.61	1	5	5	5	193	22.1891	10.0522
	Afu3g13320	rps0 AspGDID:ASPL0000105727 COORDS:Chr3_A_fumigatus_Af293:3533778-3534743W, translated using codon table 1 (297 amino acids) Uncharacterized ORF; Putative 40S ribosomal protein S0	12.8544	20.54	1	5	5	5	297	32.1022	4.90674
	Afu2g06000	Afu2g06000 AspGDID:ASPL0000103423 COORDS:Chr2_A_fumigatus_Af293:1696635-1700101W, translated using codon table 1 (1093 amino acids) Uncharacterized ORF; Putative NAD+ dependent glutamate dehydrogenase; transcript induced during conidial germination	12.7909	8.33	1	6	6	6	1093	123.281	6.55127
	Afu1g04530	Afu1g04530 AspGDID:ASPL0000101621 COORDS:Chr1_A_fumigatus_Af293:1282636-1283216W, translated using codon table 1 (148 amino acids) Uncharacterized ORF; Ribosomal L18ae protein family	12.6929	27.03	1	5	5	6	148	17.3925	10.6968
	Afu1g04070	Afu1g04070 AspGDID:ASPL0000101576 COORDS:Chr1_A_fumigatus_Af293:1161707-1160930C, translated using codon table 1 (157 amino acids) Uncharacterized ORF; Eukaryotic initiation factor 5A; Yap1-dependent induction in response to hydrogen peroxide	12.5987	15.92	1	3	3	4	157	17.1983	5.40186
	Afu2g10090	Afu2g10090 AspGDID:ASPL0000103724 COORDS:Chr2_A_fumigatus_Af293:2584422-2583412C, translated using codon table 1 (153 amino acids) Uncharacterized ORF; 40S ribosomal protein S15	12.5841	32.68	1	4	4	5	153	17.7036	10.0669
	Afu4g07710	Afu4g07710 AspGDID:ASPL0000106486 COORDS:Chr4_A_fumigatus_Af293:2014380-2018024W, translated using codon table 1 (1193 amino acids) Uncharacterized ORF; Putative pyruvate carboxylase; protein induced by heat shock	12.5316	5.45	1	5	5	5	1193	131.191	6.69775
	Afu4g08580	prx1 AspGDID:ASPL0000106571 COORDS:Chr4_A_fumigatus_Af293:2220262-2219313C, translated using codon table 1 (222 amino acids) Uncharacterized ORF; Mitochondrial peroxiredoxin; predicted role in cell redox homeostasis regulation; protein levels increase with amphotericin B and H2O2 exposure; transcript up-regulated in conidia exposed to neutrophils; repressed by gliotoxin exposure	12.4872	31.98	1	4	4	4	222	24.5287	6.13818
	Afu6g03830	Afu6g03830 AspGDID:ASPL0000108838 COORDS:Chr6_A_fumigatus_Af293:842693-842009C, translated using codon table 1 (149 amino acids) Uncharacterized ORF; Ribosomal protein L14	12.4633	38.26	1	5	5	6	149	16.7334	10.2866
	Afu6g04920	fdh AspGDID:ASPL0000108946 COORDS:Chr6_A_fumigatus_Af293:1161764-1163212W, translated using codon table 1 (418 amino acids) Verified ORF; Putative NAD-dependent formate dehydrogenase; protein more abundant in conidia than mycelia; transcript up-regulated in conidia exposed to neutrophils; protein induced by heat shock; SrbA-regulated during hypoxia	12.44	17.7	1	6	6	6	418	45.7177	8.26514
	Afu2g04620	bipA AspGDID:ASPL0000103288 COORDS:Chr2_A_fumigatus_Af293:1260682-1258486C, translated using codon table 1 (672 amino acids) Uncharacterized ORF; Hsp70 chaperone; protein enriched in dormant conidia	12.2162	11.46	1	6	7	7	672	73.3395	5.03369
	Afu3g05350	htb1 AspGDID:ASPL0000104951 COORDS:Chr3_A_fumigatus_Af293:1290859-1290284C, translated using codon table 1 (140 amino acids) Uncharacterized ORF; Histone H2B	12.0566	32.14	1	4	4	4	140	14.9461	10.1255
	Afu6g02440	Afu6g02440 AspGDID:ASPL0000108699 COORDS:Chr6_A_fumigatus_Af293:459025-459857W, translated using codon table 1 (160 amino acids) Uncharacterized ORF; 60s ribosomal protein L24; ortholog of <i>S. cerevisiae</i> RPL24A and RPL24B; transcript induced by exposure to human airway epithelial cells	11.962	28.13	1	5	5	5	160	18.041	11.312
	Afu2g12980	Afu2g12980 AspGDID:ASPL0000104011 COORDS:Chr2_A_fumigatus_Af293:3335985-3331790C, translated using codon table 1 (1263 amino acids) Uncharacterized ORF; Putative protein transport protein; transcript downregulated in response to amphotericin B	11.9485	6.41	1	5	5	5	1263	136.688	6.72705
	Afu7g04870	Afu7g04870 AspGDID:ASPL0000110179 COORDS:Chr7_A_fumigatus_Af293:1142890-1143903W, translated using codon table 1 (337 amino acids) Uncharacterized ORF; Ortholog of <i>A. nidulans</i> AN8062; calcium induced	11.9144	16.32	1	3	3	4	337	36.5386	8.71924
	Afu4g12450	Afu4g12450 AspGDID:ASPL0000106952 COORDS:Chr4_A_fumigatus_Af293:3270803-3272689W, translated using codon table 1 (541 amino acids) Uncharacterized ORF; Putative PH domain protein; conserved lysine-rich protein; Yap1-dependent induction in response to hydrogen peroxide; hypoxia repressed protein	11.8412	18.3	1	8	8	8	541	56.9689	5.03369
	Afu2g10100	aspf8 AspGDID:ASPL0000103725 COORDS:Chr2_A_fumigatus_Af293:2585506-2585100C, translated using codon table 1 (111 amino acids) Uncharacterized ORF; Allergen Asp f 8; putative ribosomal protein P2; transcript induced by growth on hydrogen peroxide and menadione	11.838	50.45	1	3	4	4	111	11.1346	4.33545
	Afu1g01740	Afu1g01740 AspGDID:ASPL0000101344 COORDS:Chr1_A_fumigatus_Af293:538203-536416C, translated using codon table 1 (531 amino acids) Uncharacterized ORF; Ortholog(s) have unfolded protein binding activity, role in protein folding and chaperonin-containing T-complex, nucleus localization	11.6438	14.31	1	4	4	4	531	57.1551	6.21436
	Afu2g13295	Afu2g13295 AspGDID:ASPL0000362536 COORDS:Chr2_A_fumigatus_Af293:3433790-3435299W, translated using codon table 1 (453 amino acids) Uncharacterized ORF; Ortholog(s) have cytosol, nucleus localization	11.6102	19.21	1	5	5	5	453	49.7017	6.80029
	Afu7g05720	Afu7g05720 AspGDID:ASPL0000110264 COORDS:Chr7_A_fumigatus_Af293:1398605-1400277W, translated using codon table 1 (485 amino acids) Uncharacterized ORF; Pyruvate dehydrogenase complex, dihydrolipoamide acetyltransferase component; hypoxia induced protein	11.3159	17.94	1	5	5	5	485	51.9993	6.68311
	Afu6g13300	Afu6g13300 AspGDID:ASPL0000109671 COORDS:Chr6_A_fumigatus_Af293:3377042-3376007C, translated using codon table 1 (215 amino acids) Uncharacterized ORF; GTP-Binding nuclear protein Ran	11.3092	19.53	1	4	4	4	215	24.0624	7.38623
	Afu2g03380	Afu2g03380 AspGDID:ASPL0000103167 COORDS:Chr2_A_fumigatus_Af293:892615-891880C, translated using codon table 1 (127 amino acids) Uncharacterized ORF; Ortholog(s) have cytosol, mitochondrion, nucleus localization	11.2562	48.03	1	5	5	5	127	13.429	9.67139
	Afu3g11690	Afu3g11690 AspGDID:ASPL0000105565 COORDS:Chr3_A_fumigatus_Af293:3071255-3069978C, translated using codon table 1 (360 amino acids) Uncharacterized ORF; Putative class II fructose-bisphosphate aldolase; immunoreactive protein; reacts with rabbit immunosera exposed to A. fumigatus conidia; hypoxia induced protein	11.1768	16.39	1	4	4	4	360	39.7659	5.84619
	Afu7g05660	Afu7g05660 AspGDID:ASPL0000110259 COORDS:Chr7_A_fumigatus_Af293:1376127-1379437W, translated using codon table 1 (1065 amino acids) Uncharacterized ORF; Putative translation elongation factor eEF-3; protein induced by heat shock and hypoxia	11.156	8.36	1	5	5	5	1065	117.694	6.17627
	Afu5g05540	nap1 AspGDID:ASPL0000107632 COORDS:Chr5_A_fumigatus_Af293:1289638-1291216W, translated using codon table 1 (411 amino acids) Uncharacterized ORF; Putative nucleosome assembly protein	11.1271	14.6	1	4	4	5	411	46.7917	4.55127
	Afu5g07780	erg1 AspGDID:ASPL0000107850 COORDS:Chr5_A_fumigatus_Af293:1942829-1944341W, translated using codon table 1 (481 amino acids) Verified ORF; Putative squalene monooxygenase; higher expression in 48 h biofilm vs planktonic cells; SrbA-regulated during hypoxia	11.0781	10.81	1	4	4	4	481	52.6486	8.67529
	Afu5g11320	aspf29 AspGDID:ASPL0000108191 COORDS:Chr5_A_fumigatus_Af293:2903022-2902611C, translated using codon table 1 (110 amino acids) Verified ORF; Allergen Asp f 29; putative thioredoxin	11.072	49.09	1	4	4	4	110	11.968	5.22412
	Afu1g06770	Afu1g06770 AspGDID:ASPL0000101845 COORDS:Chr1_A_fumigatus_Af293:1933600-1932735C, translated using codon table 1 (119 amino acids) Uncharacterized ORF; 40S ribosomal protein S26	11.0347	30.25	1	3	3	4	119	13.4602	10.8726
	Afu1g09330	Afu1g09330 AspGDID:ASPL0000101999 COORDS:Chr1_A_fumigatus_Af293:2420356-2421522W, translated using codon table 1 (345 amino acids) Uncharacterized ORF; Ortholog(s) have sequence-specific DNA binding activity and role in translational initiation	10.9617	14.2	1	4	4	5	345	37.1759	4.88135
	Afu1g05080	Afu1g05080 AspGDID:ASPL0000101677 COORDS:Chr1_A_fumigatus_Af293:1454060-1455134W, translated using codon table 1 (313 amino acids) Uncharacterized ORF; Putative 60S ribosomal protein P0; reacts with rabbit immunosera exposed to A. fumigatus conidia	10.8761	16.29	1	4	4	4	313	33.4742	5.21143
	Afu4g04800	Afu4g04800 AspGDID:ASPL0000106297 COORDS:Chr4_A_fumigatus_Af293:1355368-1353041C, translated using codon table 1 (759 amino acids) Uncharacterized ORF; Putative AAA family ATPase	10.873	8.04	1	5	5	5	759	84.4255	6.16357
	Afu5g03490	ndk1 AspGDID:ASPL0000107527 COORDS:Chr5_A_fumigatus_Af293:944280-943353C, translated using codon table 1 (153 amino acids) Uncharacterized ORF; Putative nucleoside diphosphate kinase; induced by L-tyrosine	10.8144	39.22	1	5	5	5	153	16.9217	7.97217
	Afu5g05630	Afu5g05630 AspGDID:ASPL0000107640 COORDS:Chr5_A_fumigatus_Af293:1313445-1312542C, translated using codon table 1 (154 amino acids) Uncharacterized ORF; 60S ribosomal protein L23	10.6036	31.82	1	5	5	5	154	17.0726	10.3306
	Afu3g06960	Afu3g06960 AspGDID:ASPL0000105107 COORDS:Chr3_A_fumigatus_Af293:1742922-1742198C, translated using codon table 1 (158 amino acids) Uncharacterized ORF; 60S ribosomal protein L21	10.5079	24.68	1	3	3	3	158	17.9697	10.228
	Afu3g12500	Afu3g12500 AspGDID:ASPL0000105646 COORDS:Chr3_A_fumigatus_Af293:3302456-3301306C, translated using codon table 1 (363 amino acids) Uncharacterized ORF; Ortholog of <i>A. niger CBS 513.88</i> : An02g08440, <i>Aspergillus wentii</i> : Aspwe1_0371493, <i>Aspergillus versicolor</i> : Aspve1_0039356, <i>Aspergillus zonatus</i> : Aspzo1_0168566 and <i>Aspergillus sydowii</i> : Aspsy1_0029179	10.3091	14.6	1	5	5	5	363	42.8315	10.0815
	Afu6g02800	Afu6g02800 AspGDID:ASPL0000108735 COORDS:Chr6_A_fumigatus_Af293:570866-570078C, translated using codon table 1 (242 amino acids) Verified ORF; Putative glycosylphosphatidylinositol (GPI)-anchored protein; transcript up-regulated in hyphae upon exposure to neutrophils	10.2657	11.98	1	2	2	3	242	24.5928	4.76709
	Afu1g05990	Afu1g05990 AspGDID:ASPL0000101768 COORDS:Chr1_A_fumigatus_Af293:1728875-1727904C, translated using codon table 1 (202 amino acids) Uncharacterized ORF; Ribosomal protein L16a	10.1356	25.74	1	6	6	6	202	23.0546	10.5063
	Afu3g04170	Afu3g04170 AspGDID:ASPL0000104933 COORDS:Chr3_A_fumigatus_Af293:1175521-1176878W, translated using codon table 1 (377 amino acids) Uncharacterized ORF; Ortholog(s) have pyruvate dehydrogenase (acetyl-transferring) activity and role in acetyl-CoA biosynthetic process from pyruvate, arginine biosynthetic process, glutamine biosynthetic process	10.0923	16.45	1	5	5	5	377	40.5359	7.23975
	Afu6g12770	Afu6g12770 AspGDID:ASPL0000109620 COORDS:Chr6_A_fumigatus_Af293:3226794-3225505C, translated using codon table 1 (381 amino acids) Uncharacterized ORF; Ortholog of <i>A. nidulans FGSC A4</i> : AN3716, <i>A. niger CBS 513.88</i> : An08g10710, <i>A. oryzae RIB40</i> : AO090003000397, <i>Aspergillus wentii</i> : Aspwe1_0102826 and <i>Aspergillus sydowii</i> : Aspsy1_0032599	10.0771	15.49	1	4	4	4	381	43.4463	5.40186
	Afu4g07580	Afu4g07580 AspGDID:ASPL0000106473 COORDS:Chr4_A_fumigatus_Af293:1969969-1971642W, translated using codon table 1 (516 amino acids) Uncharacterized ORF; Translation initiation factor EF-2 gamma subunit	9.96378	13.37	1	4	4	4	516	56.1044	7.09326
	Afu5g01950	Afu5g01950 AspGDID:ASPL0000107375 COORDS:Chr5_A_fumigatus_Af293:500329-499510C, translated using codon table 1 (138 amino acids) Uncharacterized ORF; Ortholog(s) have chromatin binding activity	9.87933	26.81	1	4	4	4	138	14.7813	10.3745
	Afu2g13860	Afu2g13860 AspGDID:ASPL0000104101 COORDS:Chr2_A_fumigatus_Af293:3619597-3620049W, translated using codon table 1 (142 amino acids) Uncharacterized ORF; Histone H4	9.86233	21.83	1	4	4	5	142	15.7624	10.2134
	Afu2g09200	Afu2g09200 AspGDID:ASPL0000103638 COORDS:Chr2_A_fumigatus_Af293:2358357-2358900W, translated using codon table 1 (106 amino acids) Uncharacterized ORF; 60S ribosomal protein L30	9.83946	29.25	1	2	2	3	106	11.294	9.83252
	Afu3g05430	Afu3g05430 AspGDID:ASPL0000104959 COORDS:Chr3_A_fumigatus_Af293:1307445-1305739C, translated using codon table 1 (507 amino acids) Uncharacterized ORF; Ortholog(s) have translation regulator activity, nucleic acid binding activity	9.57078	9.86	1	4	4	4	507	57.0894	8.82178
	Afu2g07970	Afu2g07970 AspGDID:ASPL0000103517 COORDS:Chr2_A_fumigatus_Af293:2047985-2048981W, translated using codon table 1 (191 amino acids) Uncharacterized ORF; 60S ribosomal protein L19	9.56155	20.94	1	4	4	4	191	22.5655	11.561
	Afu4g14040	Afu4g14040 AspGDID:ASPL0000107109 COORDS:Chr4_A_fumigatus_Af293:3664993-3662573C, translated using codon table 1 (611 amino acids) Uncharacterized ORF; Ortholog of <i>A. nidulans FGSC A4</i> : AN3519, AN2646, AN0587, AN0866, AN7370 and <i>A. fumigatus Af293</i> : Afu1g15200, Afu3g03790, Afu5g06900, Afu7g08575	9.55588	10.31	1	5	5	5	611	68.0235	5.96045
	Afu3g08660	idp1 AspGDID:ASPL0000105268 COORDS:Chr3_A_fumigatus_Af293:2219058-2221293W, translated using codon table 1 (501 amino acids) Uncharacterized ORF; Putative isocitrate dehydrogenase; protein induced by heat shock	9.54409	10.98	1	5	5	5	501	55.7396	8.73389
	Afu3g11260	Afu3g11260 AspGDID:ASPL0000105524 COORDS:Chr3_A_fumigatus_Af293:2951140-2951715W, translated using codon table 1 (154 amino acids) Uncharacterized ORF; Ubiquitin	9.53286	23.38	1	3	3	3	154	17.6615	9.77393
	Afu4g07730	Afu4g07730 AspGDID:ASPL0000106488 COORDS:Chr4_A_fumigatus_Af293:2023719-2022959C, translated using codon table 1 (176 amino acids) Uncharacterized ORF; 60S ribosomal protein L11; transcript induced by exposure to human airway epithelial cells	9.48071	21.02	1	4	4	4	176	20.1006	10.0229
	Afu2g03610	Afu2g03610 AspGDID:ASPL0000103188 COORDS:Chr2_A_fumigatus_Af293:961023-959122C, translated using codon table 1 (546 amino acids) Uncharacterized ORF; Putative inosine 5'-monophosphate (IMP) dehydrogenase; reacts with rabbit immunosera exposed to A. fumigatus conidia; transcript induced by exposure to human airway epithelial cells; snoRNA Afu-210 encoded within intron 2	9.36522	5.68	1	3	3	3	546	57.9218	6.72705
	Afu5g13360	Afu5g13360 AspGDID:ASPL0000108389 COORDS:Chr5_A_fumigatus_Af293:3517368-3515148C, translated using codon table 1 (702 amino acids) Uncharacterized ORF; Ortholog(s) have role in cellular response to starvation, cytoplasmic mRNA processing body assembly and deadenylation-independent decapping of nuclear-transcribed mRNA, <a href="#GOsection">more</a>	9.36285	7.98	1	3	3	3	702	76.0323	7.21045
	Afu2g13240	Afu2g13240 AspGDID:ASPL0000104038 COORDS:Chr2_A_fumigatus_Af293:3402661-3404769W, translated using codon table 1 (506 amino acids) Uncharacterized ORF; Putative V-type ATPase, B subunit; transcript induced by exposure to human airway epithelial cells	9.26098	9.49	1	3	3	3	506	56.383	5.99854
	Afu7g05210	Afu7g05210 AspGDID:ASPL0000110214 COORDS:Chr7_A_fumigatus_Af293:1231392-1229485C, translated using codon table 1 (581 amino acids) Uncharacterized ORF; Ortholog(s) have CTP synthase activity	9.18844	11.36	1	4	4	4	581	64.828	6.32861
	Afu3g09290	Afu3g09290 AspGDID:ASPL0000105327 COORDS:Chr3_A_fumigatus_Af293:2357229-2355494C, translated using codon table 1 (520 amino acids) Verified ORF; Putative 2,3-bisphosphoglycerate-independent phosphoglycerate mutase; protein abundant in conidia; reacts with rabbit immunosera exposed to A. fumigatus conidia; transcript induced by exposure to human airway epithelial cells	9.18252	11.54	1	4	4	4	520	57.418	5.66846
	Afu1g14200	Afu1g14200 AspGDID:ASPL0000102488 COORDS:Chr1_A_fumigatus_Af293:3795841-3794154C, translated using codon table 1 (479 amino acids) Verified ORF; Putative mitochondrial processing peptidase beta subunit; induced by gliotoxin exposure	9.18022	10.23	1	4	4	4	479	53.2372	6.30322
	Afu1g03610	Afu1g03610 AspGDID:ASPL0000101531 COORDS:Chr1_A_fumigatus_Af293:1043356-1044333W, translated using codon table 1 (282 amino acids) Uncharacterized ORF; Protein of unknown function; calcium downregulated	9.17699	14.54	1	3	3	3	282	32.0804	7.43018
	Afu5g07120	Afu5g07120 AspGDID:ASPL0000107787 COORDS:Chr5_A_fumigatus_Af293:1769812-1771261W, translated using codon table 1 (352 amino acids) Uncharacterized ORF; RNP domain protein; reacts with rabbit immunosera exposed to A. fumigatus conidia	9.06579	16.19	1	4	4	4	352	37.116	9.15869
	Afu7g04210	Afu7g04210 AspGDID:ASPL0000110116 COORDS:Chr7_A_fumigatus_Af293:951859-952611W, translated using codon table 1 (161 amino acids) Uncharacterized ORF; Putative tropomyosin 1; protein induced by hydrogen peroxide; reacts with rabbit immunosera exposed to A. fumigatus conidia	9.04601	29.19	1	3	3	3	161	18.7575	5.03369
	Afu7g05920	Afu7g05920 AspGDID:ASPL0000110284 COORDS:Chr7_A_fumigatus_Af293:1449832-1451264W, translated using codon table 1 (456 amino acids) Uncharacterized ORF; Ortholog(s) have stearoyl-CoA 9-desaturase activity	9.02133	8.11	1	3	3	3	456	51.8677	9.1001
	Afu2g05250	rfeD AspGDID:ASPL0000103349 COORDS:Chr2_A_fumigatus_Af293:1460163-1458288C, translated using codon table 1 (508 amino acids) Uncharacterized ORF; Putative transcription factor; transcript up-regulated in conidia exposed to neutrophils	8.9906	15.16	1	5	5	5	508	55.8867	9.23193
	Afu3g09320	Afu3g09320 AspGDID:ASPL0000105330 COORDS:Chr3_A_fumigatus_Af293:2359631-2361249W, translated using codon table 1 (471 amino acids) Uncharacterized ORF; Serine hydroxymethyltransferase; protein level decreases upon heat shock; reacts with rabbit immunosera exposed to A. fumigatus conidia; hypoxia induced protein; SrbA-regulated during hypoxia	8.94439	11.89	1	5	5	5	471	51.8405	7.75244
	Afu4g03860	nip1 AspGDID:ASPL0000106205 COORDS:Chr4_A_fumigatus_Af293:1086172-1088854W, translated using codon table 1 (862 amino acids) Uncharacterized ORF; Eukaryotic translation initiation factor 3 subunit C	8.85384	7.77	1	6	6	7	862	97.4481	5.13525
	Afu1g04660	Afu1g04660 AspGDID:ASPL0000101635 COORDS:Chr1_A_fumigatus_Af293:1318902-1317870C, translated using codon table 1 (203 amino acids) Uncharacterized ORF; Ribosomal protein L15	8.85097	25.62	1	6	6	7	203	24.169	11.2974
	Afu1g16523	Afu1g16523 AspGDID:ASPL0000361786 COORDS:Chr1_A_fumigatus_Af293:4479906-4479286C, translated using codon table 1 (93 amino acids) Uncharacterized ORF; Ortholog(s) have structural constituent of ribosome activity and cytosolic small ribosomal subunit localization	8.84609	32.26	1	4	4	4	93	10.2958	10.1841
	Afu4g03160	Afu4g03160 AspGDID:ASPL0000106134 COORDS:Chr4_A_fumigatus_Af293:886361-887395W, translated using codon table 1 (344 amino acids) Uncharacterized ORF; Ortholog(s) have U2-type spliceosomal complex, cytosol localization	8.82052	19.77	1	4	4	4	344	37.7829	5.8208
	Afu5g09330	cipC AspGDID:ASPL0000108002 COORDS:Chr5_A_fumigatus_Af293:2402867-2402275C, translated using codon table 1 (130 amino acids) Verified ORF; CipC-like, hyphal-specific protein; not concanamycin A or stress induced as it is in A. nidulans; reacts with rabbit immunosera exposed to A. fumigatus conidia	8.72495	28.46	1	3	3	3	130	15.0433	6.26514
	Afu6g02750	egd1 AspGDID:ASPL0000108730 COORDS:Chr6_A_fumigatus_Af293:559767-558922C, translated using codon table 1 (186 amino acids) Uncharacterized ORF; Nascent polypeptide-associated complex (NAC) subunit beta; protein level decreases upon heat shock	8.60005	18.28	1	2	2	3	186	20.5334	5.43994
	Afu2g13110	cycA AspGDID:ASPL0000104025 COORDS:Chr2_A_fumigatus_Af293:3368165-3367112C, translated using codon table 1 (235 amino acids) Verified ORF; Cytochrome c; transcript derepressed during iron starvation in hapX mutant; SrbA-regulated during hypoxia; loss of cycA results in increased levels of AoxA activity, delayed germination and reduced growth in normoxia and hypoxia	8.56585	6.38	1	2	2	3	235	26.2545	10.0376
	Afu6g12220	Afu6g12220 AspGDID:ASPL0000109567 COORDS:Chr6_A_fumigatus_Af293:3072444-3071777C, translated using codon table 1 (194 amino acids) Uncharacterized ORF; Has domain(s) with predicted catalytic activity and role in metabolic process	8.43478	17.01	1	2	2	2	194	20.8915	6.41748
	Afu2g16820	Afu2g16820 AspGDID:ASPL0000104401 COORDS:Chr2_A_fumigatus_Af293:4493020-4491357C, translated using codon table 1 (405 amino acids) Uncharacterized ORF; Putative curved DNA-binding protein	8.3016	25.19	1	5	5	5	405	44.0373	7.73779
	Afu5g05570	Afu5g05570 AspGDID:ASPL0000107635 COORDS:Chr5_A_fumigatus_Af293:1299809-1299090C, translated using codon table 1 (177 amino acids) Uncharacterized ORF; Ortholog(s) have ATP binding, nucleoside-triphosphatase activity	8.28262	20.9	1	3	3	4	177	20.2901	4.58936
	Afu1g15200	Afu1g15200 AspGDID:ASPL0000102586 COORDS:Chr1_A_fumigatus_Af293:4091379-4088983C, translated using codon table 1 (724 amino acids) Uncharacterized ORF; Ortholog of <i>A. nidulans FGSC A4</i> : AN3519, AN2646, AN0587, AN0866, AN7370 and <i>A. fumigatus Af293</i> : Afu3g03790, Afu4g14040, Afu5g06900, Afu7g08575	8.23848	7.87	1	5	5	5	724	79.9826	7.79639
	Afu5g10570	Afu5g10570 AspGDID:ASPL0000108121 COORDS:Chr5_A_fumigatus_Af293:2705752-2704997C, translated using codon table 1 (154 amino acids) Verified ORF; Cofilin	8.218	21.43	1	2	2	2	154	17.0176	5.65576
	Afu1g06960	Afu1g06960 AspGDID:ASPL0000101864 COORDS:Chr1_A_fumigatus_Af293:1985804-1987045W, translated using codon table 1 (370 amino acids) Uncharacterized ORF; Putative pyruvate dehydrogenase complex subunit alpha; protein induced by hydrogen peroxide; hypoxia induced protein	8.15403	11.08	1	4	4	4	370	41.4525	6.80029
	Afu6g02470	Afu6g02470 AspGDID:ASPL0000108702 COORDS:Chr6_A_fumigatus_Af293:466824-464770C, translated using codon table 1 (582 amino acids) Uncharacterized ORF; Putative fumarate hydratase; reacts with rabbit immunosera exposed to A. fumigatus conidia	8.01816	9.79	1	3	3	3	582	63.1195	8.96826
	Afu1g03510	Afu1g03510 AspGDID:ASPL0000101521 COORDS:Chr1_A_fumigatus_Af293:1014395-1015676W, translated using codon table 1 (297 amino acids) Uncharacterized ORF; ATP Synthase gamma chain, mitochondrial precursor	7.99772	15.49	1	3	3	3	297	32.3556	8.20654
	Afu3g12100	Afu3g12100 AspGDID:ASPL0000105606 COORDS:Chr3_A_fumigatus_Af293:3178707-3181079W, translated using codon table 1 (694 amino acids) Uncharacterized ORF; Putative trehalase phosphorylase with a predicted role in the glucose-1-phosphate pathway	7.96433	6.48	1	3	3	3	694	78.2557	6.1001
	Afu6g05120	Afu6g05120 AspGDID:ASPL0000108967 COORDS:Chr6_A_fumigatus_Af293:1221763-1223363W, translated using codon table 1 (394 amino acids) Uncharacterized ORF; Ortholog(s) have protein serine/threonine kinase activity, role in activation of bipolar cell growth, protein phosphorylation, regulation of cytokinesis, regulation of mitotic sister chromatid segregation and cytosol, nucleus localization	7.68603	10.66	1	3	3	3	394	45.0592	8.36768
	Afu3g07430	aspf27 AspGDID:ASPL0000105151 COORDS:Chr3_A_fumigatus_Af293:1867882-1867179C, translated using codon table 1 (163 amino acids) Verified ORF; Putative peptidyl-prolyl cis-trans isomerase; cyclophilin; allergen Asp f 27; protein abundant in conidia; Yap1-dependent induction in response to hydrogen peroxide; induced by L-tyrosine	7.64228	34.36	1	4	4	4	163	17.7299	7.97217
	Afu1g00460	Afu1g00460 AspGDID:ASPL0000101218 COORDS:Chr1_A_fumigatus_Af293:146969-145247C, translated using codon table 1 (507 amino acids) Uncharacterized ORF; Ortholog(s) have intracellular localization	7.5717	11.05	2	4	4	4	507	55.8111	6.15088
	Afu1g15620	helA AspGDID:ASPL0000102625 COORDS:Chr1_A_fumigatus_Af293:4219329-4221360W, translated using codon table 1 (655 amino acids) Uncharacterized ORF; Putative DEAD box RNA helicase; protein induced by heat shock	7.4093	7.02	1	4	4	4	655	73.8855	9.86182
	Afu5g04320	Afu5g04320 AspGDID:ASPL0000107611 COORDS:Chr5_A_fumigatus_Af293:1159452-1158435C, translated using codon table 1 (201 amino acids) Uncharacterized ORF; Ortholog(s) have GTPase activity and role in ER to Golgi vesicle-mediated transport, Golgi organization, cellular response to drug, cellular response to nitrogen starvation, negative regulation of G0 to G1 transition, protein secretion	7.40287	22.89	1	4	4	4	201	22.2891	5.2749
	Afu4g00960	pfkA AspGDID:ASPL0000106014 COORDS:Chr4_A_fumigatus_Af293:259114-261643W, translated using codon table 1 (808 amino acids) Uncharacterized ORF; Putative phosphofructokinase; reacts with rabbit immunosera exposed to A. fumigatus conidia	7.27555	4.83	1	3	3	3	808	88.6566	7.09326
	Afu5g06010	Afu5g06010 AspGDID:ASPL0000107678 COORDS:Chr5_A_fumigatus_Af293:1425309-1424188C, translated using codon table 1 (247 amino acids) Uncharacterized ORF; Ortholog(s) have ribosomal large subunit binding activity	7.23287	13.36	1	2	2	2	247	26.5706	4.85596
	Afu3g08840	Afu3g08840 AspGDID:ASPL0000105285 COORDS:Chr3_A_fumigatus_Af293:2262208-2266262W, translated using codon table 1 (1212 amino acids) Uncharacterized ORF; Ortholog(s) have role in hyphal growth, nuclear division and Golgi apparatus, hyphal tip localization	7.21667	3.38	1	2	2	2	1212	135.784	6.27783
	Afu4g07690	Afu4g07690 AspGDID:ASPL0000106484 COORDS:Chr4_A_fumigatus_Af293:2001294-2003380W, translated using codon table 1 (595 amino acids) Uncharacterized ORF; Putative phosphoribosylaminoimidazole-carboxamide formyltransferase/IMP cyclohydrolase; hypoxia repressed protein	7.19301	7.06	1	4	4	4	595	64.9875	6.85889
	Afu6g00510	Afu6g00510 AspGDID:ASPL0000108606 COORDS:Chr6_A_fumigatus_Af293:125045-126049W, translated using codon table 1 (334 amino acids) Uncharacterized ORF; Has domain(s) with predicted oxidoreductase activity, transferase activity, transferring acyl groups other than amino-acyl groups, zinc ion binding activity and role in oxidation-reduction process	7.16145	11.68	1	2	2	3	334	36.0021	7.06396
	Afu5g03990	lap4 AspGDID:ASPL0000107577 COORDS:Chr5_A_fumigatus_Af293:1064415-1065965W, translated using codon table 1 (516 amino acids) Uncharacterized ORF; Vacuolar aspartyl aminopeptidase; induced by growth on BSA as a sole nitrogen source	7.05619	8.33	1	2	2	2	516	55.9892	7.07861
	Afu1g05390	Afu1g05390 AspGDID:ASPL0000101707 COORDS:Chr1_A_fumigatus_Af293:1549201-1548016C, translated using codon table 1 (308 amino acids) Uncharacterized ORF; Ortholog(s) have ATP:ADP antiporter activity	7.04638	8.12	1	2	2	2	308	33.3004	9.96436
	Afu1g04190	pab1 AspGDID:ASPL0000101587 COORDS:Chr1_A_fumigatus_Af293:1197903-1195508C, translated using codon table 1 (753 amino acids) Uncharacterized ORF; Putative polyadenylate-binding protein	6.9171	5.05	1	3	3	3	753	81.3943	5.94775
	Afu5g02750	Afu5g02750 AspGDID:ASPL0000107455 COORDS:Chr5_A_fumigatus_Af293:720857-719993C, translated using codon table 1 (158 amino acids) Uncharacterized ORF; Cytochrome c oxidase subunit Va with a predicted role in oxidative phosphorylation; induced by exposure to artemisinin	6.86049	20.89	1	3	3	3	158	17.9802	5.68115
	Afu2g07600	Afu2g07600 AspGDID:ASPL0000103481 COORDS:Chr2_A_fumigatus_Af293:1937806-1939061W, translated using codon table 1 (352 amino acids) Uncharacterized ORF; Ortholog(s) have GTP binding, signal recognition particle binding activity, role in protein targeting to ER and integral component of endoplasmic reticulum membrane localization	6.73739	10.51	1	3	3	3	352	38.5801	6.13818
	Afu5g06130	Afu5g06130 AspGDID:ASPL0000107690 COORDS:Chr5_A_fumigatus_Af293:1465997-1464574C, translated using codon table 1 (331 amino acids) Uncharacterized ORF; Succinyl-CoA synthetase alpha subunit; hypoxia induced protein	6.65656	13.9	1	4	4	4	331	34.552	8.63135
	Afu1g04900	Afu1g04900 AspGDID:ASPL0000101659 COORDS:Chr1_A_fumigatus_Af293:1389643-1388632C, translated using codon table 1 (258 amino acids) Uncharacterized ORF; Proliferating cell nuclear antigen (PCNA); conidia-enriched protein	6.64285	14.73	1	2	2	2	258	28.3053	4.71631
	Afu6g08960	pre9 AspGDID:ASPL0000109252 COORDS:Chr6_A_fumigatus_Af293:2134144-2133139C, translated using codon table 1 (255 amino acids) Uncharacterized ORF; Putative proteasome component	6.59064	22.75	1	4	4	4	255	28.1882	6.15088
	Afu6g07760	Afu6g07760 AspGDID:ASPL0000109136 COORDS:Chr6_A_fumigatus_Af293:1770437-1772048W, translated using codon table 1 (492 amino acids) Uncharacterized ORF; Ortholog(s) have structural molecule activity	6.51835	9.15	1	3	3	3	492	54.4651	6.49365
	Afu1g10510	Afu1g10510 AspGDID:ASPL0000102115 COORDS:Chr1_A_fumigatus_Af293:2736183-2737182W, translated using codon table 1 (186 amino acids) Uncharacterized ORF; 60S ribosomal protein L35	6.46036	12.9	1	3	3	3	186	21.1727	10.7407
	Afu2g11150	Afu2g11150 AspGDID:ASPL0000103830 COORDS:Chr2_A_fumigatus_Af293:2856083-2857872W, translated using codon table 1 (468 amino acids) Uncharacterized ORF; Putative secretory-pathway GDP dissociation inhibitor; transcript and protein levels increase upon exposure to amphotericin B	6.45	10.47	1	3	3	3	468	52.2473	5.50342
	Afu4g09140	car2 AspGDID:ASPL0000106629 COORDS:Chr4_A_fumigatus_Af293:2388283-2389697W, translated using codon table 1 (450 amino acids) Uncharacterized ORF; L-ornithine aminotransferase; induced by growth on BSA as a sole nitrogen source; SrbA-regulated during hypoxia	6.37907	8.44	1	3	3	3	450	49.0863	6.53662
	Afu3g08650	Afu3g08650 AspGDID:ASPL0000105267 COORDS:Chr3_A_fumigatus_Af293:2214642-2217724W, translated using codon table 1 (939 amino acids) Uncharacterized ORF; Putative C1-tetrahydrofolate synthase; transcript up-regulated in conidia exposed to neutrophils	6.33271	6.82	1	4	4	4	939	100.46	7.44482
	Afu3g08460	Afu3g08460 AspGDID:ASPL0000105249 COORDS:Chr3_A_fumigatus_Af293:2169117-2168265C, translated using codon table 1 (109 amino acids) Uncharacterized ORF; 60S ribosomal protein L35Ae	6.32791	21.1	1	2	2	3	109	12.3376	11.2241
	Afu5g02450	erg20 AspGDID:ASPL0000107425 COORDS:Chr5_A_fumigatus_Af293:631975-633093W, translated using codon table 1 (347 amino acids) Uncharacterized ORF; Putative polyprenyl synthetase; farnesyl-pyrophosphate synthetase; SrbA-regulated during hypoxia	6.29116	14.41	1	3	3	3	347	39.7375	5.50342
	Afu6g08810	Afu6g08810 AspGDID:ASPL0000109237 COORDS:Chr6_A_fumigatus_Af293:2088713-2087744C, translated using codon table 1 (285 amino acids) Uncharacterized ORF; Ortholog(s) have role in ascospore formation, mitochondrial respiratory chain complex I assembly, programmed cell death and mitochondrion, plasma membrane localization	6.21731	12.28	1	3	3	3	285	32.5615	8.29443
	Afu3g10800	Afu3g10800 AspGDID:ASPL0000105478 COORDS:Chr3_A_fumigatus_Af293:2807176-2811179W, translated using codon table 1 (1310 amino acids) Uncharacterized ORF; Ortholog of <i>A. nidulans FGSC A4</i> : AN4908, <i>A. niger CBS 513.88</i> : An02g06530, <i>A. oryzae RIB40</i> : AO090003000629, <i>Aspergillus wentii</i> : Aspwe1_0036953 and <i>Aspergillus sydowii</i> : Aspsy1_0043015	6.16912	4.05	1	3	3	3	1310	145.89	7.09326
	Afu1g16840	Afu1g16840 AspGDID:ASPL0000102749 COORDS:Chr1_A_fumigatus_Af293:4595884-4595128C, translated using codon table 1 (179 amino acids) Uncharacterized ORF; TCTP family protein	6.1682	7.82	1	2	2	2	179	20.234	4.97021
	Afu4g10730	Afu4g10730 AspGDID:ASPL0000106786 COORDS:Chr4_A_fumigatus_Af293:2795549-2793995C, translated using codon table 1 (458 amino acids) Uncharacterized ORF; Ortholog(s) have ATP-dependent 3'-5' DNA helicase activity, ATP-dependent 5'-3' DNA helicase activity, sequence-specific DNA binding activity	6.13893	7.64	1	2	2	2	458	49.6891	6.29053
	Afu2g09060	Afu2g09060 AspGDID:ASPL0000103624 COORDS:Chr2_A_fumigatus_Af293:2322933-2319612C, translated using codon table 1 (1023 amino acids) Uncharacterized ORF; Ortholog(s) have ATP-dependent 3'-5' DNA helicase activity, DNA replication origin binding, chromatin binding, four-way junction helicase activity and single-stranded DNA binding, <a href="#GOsection">more</a>	6.11246	8.02	1	5	5	5	1023	112.964	7.79639
	Afu4g04350	Afu4g04350 AspGDID:ASPL0000106252 COORDS:Chr4_A_fumigatus_Af293:1231191-1235612W, translated using codon table 1 (1418 amino acids) Uncharacterized ORF; Has domain(s) with predicted nucleoside-triphosphatase activity, nucleotide binding, pre-mRNA intronic binding activity, role in mRNA splicing, via spliceosome and spliceosomal complex localization	6.06614	2.47	1	3	3	3	1418	161.396	6.31592
	Afu2g04630	Afu2g04630 AspGDID:ASPL0000103289 COORDS:Chr2_A_fumigatus_Af293:1264467-1261686C, translated using codon table 1 (806 amino acids) Uncharacterized ORF; Ortholog(s) have cytosol localization	6.03043	7.57	1	4	4	4	806	87.2139	7.59131
	Afu3g11740	Afu3g11740 AspGDID:ASPL0000105570 COORDS:Chr3_A_fumigatus_Af293:3081634-3084443W, translated using codon table 1 (905 amino acids) Uncharacterized ORF; Ortholog(s) have role in anisotropic cell growth and cytoplasm, nucleus localization	5.9934	3.76	1	2	2	2	905	94.0716	6.81494
	Afu2g02590	Afu2g02590 AspGDID:ASPL0000103089 COORDS:Chr2_A_fumigatus_Af293:666730-668457W, translated using codon table 1 (555 amino acids) Uncharacterized ORF; Aspartyl-tRNA synthetase	5.97715	11.53	1	5	5	5	555	61.5887	6.32861
	Afu2g07620	Afu2g07620 AspGDID:ASPL0000103483 COORDS:Chr2_A_fumigatus_Af293:1942912-1941117C, translated using codon table 1 (534 amino acids) Uncharacterized ORF; Cystathionine beta-synthase; transcript induced by exposure to human airway epithelial cells	5.97482	4.87	1	2	2	2	534	57.7783	6.97607
	Afu2g04310	Afu2g04310 AspGDID:ASPL0000103257 COORDS:Chr2_A_fumigatus_Af293:1189815-1188083C, translated using codon table 1 (416 amino acids) Uncharacterized ORF; Argininosuccinate synthase; hypoxia induced protein	5.95579	17.07	1	6	6	6	416	46.1043	5.47803
	Afu8g05440	atp4 AspGDID:ASPL0000110874 COORDS:Chr8_A_fumigatus_Af293:1265282-1266290W, translated using codon table 1 (274 amino acids) Uncharacterized ORF; Mitochondrial ATPase subunit; hypoxia repressed protein	5.93569	14.6	1	3	3	3	274	29.7087	9.34912
	Afu2g11840	cyc8 AspGDID:ASPL0000103898 COORDS:Chr2_A_fumigatus_Af293:3056794-3059852W, translated using codon table 1 (867 amino acids) Verified ORF; Transcriptional corepressor; ortholog of <i>A. nidulans</i> ssnF; calcium induced; mutation causes increased azole sensitivity	5.90185	3.69	1	3	3	3	867	94.5764	6.72705
	Afu2g10270	tor AspGDID:ASPL0000103742 COORDS:Chr2_A_fumigatus_Af293:2631516-2624171C, translated using codon table 1 (2384 amino acids) Uncharacterized ORF; Tor kinase, involved in regulation cell wall biosynthesis and nutrient sensing	5.85234	1.76	1	3	3	3	2384	269.413	6.90283
	Afu1g08850	aspD AspGDID:ASPL0000101951 COORDS:Chr1_A_fumigatus_Af293:2293812-2292464C, translated using codon table 1 (346 amino acids) Verified ORF; Septin; localizes to long tubular structures within hyphae and to newly formed septa; repressed by exposure to artemisinin	5.81536	12.72	1	4	4	4	346	39.2071	7.84033
	Afu2g16880	Afu2g16880 AspGDID:ASPL0000104407 COORDS:Chr2_A_fumigatus_Af293:4516963-4516332C, translated using codon table 1 (92 amino acids) Uncharacterized ORF; 60S ribosomal protein L37a	5.78419	29.35	1	2	2	2	92	10.1494	10.4478
	Afu4g04318	Afu4g04318 AspGDID:ASPL0000366886 COORDS:Chr4_A_fumigatus_Af293:1217563-1217111C, translated using codon table 1 (111 amino acids) Uncharacterized ORF; Ortholog of <i>A. nidulans FGSC A4</i> : AN7011, <i>A. niger CBS 513.88</i> : An14g00530, <i>Aspergillus wentii</i> : Aspwe1_0053203, <i>Aspergillus sydowii</i> : Aspsy1_0184132 and <i>Aspergillus terreus NIH2624</i> : ATET_02726	5.74877	26.13	1	2	2	2	111	11.343	7.38623
	Afu8g05580	coaT AspGDID:ASPL0000110887 COORDS:Chr8_A_fumigatus_Af293:1308874-1310609W, translated using codon table 1 (525 amino acids) Uncharacterized ORF; Putative coenzyme A transferase; transcript induced by exposure to human airway epithelial cells	5.73016	7.24	1	2	2	2	525	58.1086	6.771
	Afu8g03880	Afu8g03880 AspGDID:ASPL0000110724 COORDS:Chr8_A_fumigatus_Af293:825050-828378W, translated using codon table 1 (1011 amino acids) Uncharacterized ORF; Putative alanyl-tRNA synthetase; protein induced by hydrogen peroxide	5.71891	5.93	1	4	4	4	1011	113.644	6.48096
	Afu2g03010	cox5b AspGDID:ASPL0000103130 COORDS:Chr2_A_fumigatus_Af293:772718-771517C, translated using codon table 1 (191 amino acids) Uncharacterized ORF; Putative cytochrome C subunit Vb; hypoxia induced protein	5.64986	20.94	1	2	2	2	191	21.5048	6.60986
	Afu2g10380	Afu2g10380 AspGDID:ASPL0000103753 COORDS:Chr2_A_fumigatus_Af293:2657604-2656030C, translated using codon table 1 (476 amino acids) Uncharacterized ORF; Has domain(s) with predicted translation initiation factor activity and eukaryotic translation initiation factor 3 complex localization	5.58487	6.09	1	2	2	2	476	54.6692	5.33838
	Afu1g13490	Afu1g13490 AspGDID:ASPL0000102417 COORDS:Chr1_A_fumigatus_Af293:3586808-3588296W, translated using codon table 1 (293 amino acids) Uncharacterized ORF; Putative spermidine synthase; protein induced by hydrogen peroxide	5.53034	10.58	1	2	2	2	293	33.4237	5.5415
	Afu1g02190	rab11 AspGDID:ASPL0000101389 COORDS:Chr1_A_fumigatus_Af293:648599-649525W, translated using codon table 1 (210 amino acids) Uncharacterized ORF; Ras GTPase; hypoxia repressed protein	5.45905	16.19	1	3	3	3	210	23.2808	5.68115
	Afu3g11360	Afu3g11360 AspGDID:ASPL0000105534 COORDS:Chr3_A_fumigatus_Af293:2979671-2978196C, translated using codon table 1 (451 amino acids) Uncharacterized ORF; Ortholog(s) have role in ascospore formation, cellular protein localization, cellular response to caffeine and eukaryotic translation initiation factor 3 complex assembly, <a href="#GOsection">more</a>	5.42481	6.87	1	3	3	3	451	51.7173	5.35107
	Afu6g07720	acuF AspGDID:ASPL0000109132 COORDS:Chr6_A_fumigatus_Af293:1757338-1754889C, translated using codon table 1 (601 amino acids) Uncharacterized ORF; Putative phosphoenolpyruvate carboxykinase; transcript up-regulated in conidia exposed to neutrophils; transcript downregulated in response to hypoxia	5.42298	7.65	1	3	3	3	601	66.6781	6.17627
	Afu3g06610	Afu3g06610 AspGDID:ASPL0000105072 COORDS:Chr3_A_fumigatus_Af293:1639448-1641145W, translated using codon table 1 (508 amino acids) Uncharacterized ORF; Proteasome regulatory particle subunit; transcript induced by exposure to human airway epithelial cells	5.39235	9.65	1	5	5	5	508	58.4077	7.18115
	Afu3g10240	Afu3g10240 AspGDID:ASPL0000105422 COORDS:Chr3_A_fumigatus_Af293:2649693-2642482C, translated using codon table 1 (2327 amino acids) Uncharacterized ORF; Ortholog(s) have cytosol, nucleus localization	5.33571	3.18	1	6	6	6	2327	258.955	5.94775
	Afu5g02160	Afu5g02160 AspGDID:ASPL0000107396 COORDS:Chr5_A_fumigatus_Af293:552208-549993C, translated using codon table 1 (613 amino acids) Uncharacterized ORF; Ortholog(s) have nucleolus localization	5.29053	6.53	1	2	2	2	613	65.768	7.34229
	Afu1g09390	Afu1g09390 AspGDID:ASPL0000102005 COORDS:Chr1_A_fumigatus_Af293:2433870-2432848C, translated using codon table 1 (303 amino acids) Uncharacterized ORF; Ortholog of <i>A. niger CBS 513.88</i> : An08g00930, <i>A. oryzae RIB40</i> : AO090005001586, <i>Neosartorya fischeri NRRL 181</i> : NFIA_016220, <i>Aspergillus wentii</i> : Aspwe1_0024550 and <i>Aspergillus versicolor</i> : Aspve1_0119823	5.21841	7.26	1	2	2	2	303	34.7225	11.3853
	Afu4g04330	Afu4g04330 AspGDID:ASPL0000106250 COORDS:Chr4_A_fumigatus_Af293:1230960-1228554C, translated using codon table 1 (673 amino acids) Uncharacterized ORF; Ortholog(s) have nucleus localization	5.19314	9.36	1	4	4	4	673	75.6083	5.38916
	Afu2g08130	Afu2g08130 AspGDID:ASPL0000103533 COORDS:Chr2_A_fumigatus_Af293:2111022-2110081C, translated using codon table 1 (106 amino acids) Uncharacterized ORF; 60S ribosomal protein L44	5.17936	16.04	1	2	2	2	106	12.1367	10.4478
	Afu5g03080	aspC AspGDID:ASPL0000107487 COORDS:Chr5_A_fumigatus_Af293:834771-833226C, translated using codon table 1 (384 amino acids) Uncharacterized ORF; Putative septin; hypoxia repressed protein; repressed by exposure to artemisinin	5.12338	12.76	1	3	4	4	384	44.387	8.73389
	Afu1g09840	tim44 AspGDID:ASPL0000102050 COORDS:Chr1_A_fumigatus_Af293:2554479-2552871C, translated using codon table 1 (515 amino acids) Uncharacterized ORF; Mitochondrial inner membrane translocase subunit	5.03453	11.65	1	4	4	4	515	57.7095	9.11475
	Afu1g05560	Afu1g05560 AspGDID:ASPL0000101724 COORDS:Chr1_A_fumigatus_Af293:1596516-1594882C, translated using codon table 1 (389 amino acids) Uncharacterized ORF; Ortholog(s) have role in cytoplasmic translation, filamentous growth and cytosol, nucleus, polysomal ribosome, polysome localization	4.90776	11.83	1	3	3	3	389	42.7828	8.74854
	Afu6g14330	Afu6g14330 AspGDID:ASPL0000109772 COORDS:Chr6_A_fumigatus_Af293:3648908-3645016C, translated using codon table 1 (1281 amino acids) Uncharacterized ORF; Ortholog(s) have cytosol localization	4.88156	3.9	1	3	3	3	1281	138.541	6.12549
	Afu1g08920	Afu1g08920 AspGDID:ASPL0000101958 COORDS:Chr1_A_fumigatus_Af293:2314391-2317348W, translated using codon table 1 (985 amino acids) Uncharacterized ORF; Ortholog of <i>A. nidulans FGSC A4</i> : AN1386, <i>A. niger CBS 513.88</i> : An08g00410, <i>A. oryzae RIB40</i> : AO090005001634, <i>Aspergillus wentii</i> : Aspwe1_0036270 and <i>Aspergillus sydowii</i> : Aspsy1_0138746	4.87123	4.87	1	4	4	4	985	109.823	8.82178
	Afu2g16090	Afu2g16090 AspGDID:ASPL0000104326 COORDS:Chr2_A_fumigatus_Af293:4262510-4260510C, translated using codon table 1 (552 amino acids) Uncharacterized ORF; Karyopherin alpha subunit	4.87015	8.88	1	4	4	4	552	60.6459	5.07178
	Afu8g04340	Afu8g04340 AspGDID:ASPL0000110769 COORDS:Chr8_A_fumigatus_Af293:975505-974078C, translated using codon table 1 (412 amino acids) Uncharacterized ORF; Putative cystathionine gamma-lyase; transcript induced by exposure to human airway epithelial cells	4.80405	7.04	1	2	2	2	412	43.628	6.80029
	Afu3g11430	Afu3g11430 AspGDID:ASPL0000105541 COORDS:Chr3_A_fumigatus_Af293:2998674-2997540C, translated using codon table 1 (324 amino acids) Uncharacterized ORF; Putative arginase; SrbA-regulated during hypoxia	4.79777	13.89	1	3	3	3	324	35.42	5.87158
	Afu8g00780	Afu8g00780 AspGDID:ASPL0000110518 COORDS:Chr8_A_fumigatus_Af293:187524-184726C, translated using codon table 1 (916 amino acids) Uncharacterized ORF; Has domain(s) with predicted ATP binding, nucleoside-triphosphatase activity, nucleotide binding activity	4.78999	2.84	1	2	2	3	916	102.859	7.82568
	Afu1g15950	pbs2 AspGDID:ASPL0000102658 COORDS:Chr1_A_fumigatus_Af293:4328570-4330604W, translated using codon table 1 (656 amino acids) Uncharacterized ORF; Putative mitogen-activated protein kinase kinase (MAPKK); role in stress response	4.78155	3.35	1	2	2	2	656	68.9303	6.60986
	Afu3g00370	Afu3g00370 AspGDID:ASPL0000104558 COORDS:Chr3_A_fumigatus_Af293:75582-78020W, translated using codon table 1 (812 amino acids) Uncharacterized ORF; Putative phosphoketolase; calcium downregulated	4.72589	4.68	1	4	4	4	812	91.8814	6.82959
	Afu2g03720	cyp4 AspGDID:ASPL0000103198 COORDS:Chr2_A_fumigatus_Af293:995026-995900W, translated using codon table 1 (205 amino acids) Uncharacterized ORF; Putative cyclophilin; peptidyl-prolyl cis-trans isomerase; allergen Asp f 11; transcript induced by growth on hydrogen peroxide	4.71895	10.24	1	2	2	2	205	22.2763	8.57275
	Afu6g13250	Afu6g13250 AspGDID:ASPL0000109666 COORDS:Chr6_A_fumigatus_Af293:3354774-3355600W, translated using codon table 1 (123 amino acids) Uncharacterized ORF; 60S ribosomal protein L31e; transcript induced by exposure to human airway epithelial cells	4.66971	16.26	1	2	2	2	123	13.9986	10.4917
	Afu7g02310	Afu7g02310 AspGDID:ASPL0000110026 COORDS:Chr7_A_fumigatus_Af293:629238-628529C, translated using codon table 1 (217 amino acids) Uncharacterized ORF; Putative adenine phosphoribosyltransferase 1; transcript induced by exposure to human airway epithelial cells; induced by gliotoxin exposure	4.60317	9.22	1	2	2	2	217	23.6063	6.39209
	Afu1g05500	Afu1g05500 AspGDID:ASPL0000101718 COORDS:Chr1_A_fumigatus_Af293:1573104-1573616W, translated using codon table 1 (144 amino acids) Uncharacterized ORF; 40S ribosomal protein S12	4.60212	13.89	1	3	3	3	144	15.6639	5.35107
	Afu1g06340	Afu1g06340 AspGDID:ASPL0000101802 COORDS:Chr1_A_fumigatus_Af293:1821569-1822486W, translated using codon table 1 (186 amino acids) Uncharacterized ORF; Putative 60S ribosomal protein L27	4.55657	15.59	1	4	4	4	186	21.4366	10.4917
	Afu2g04010	tpsB AspGDID:ASPL0000103227 COORDS:Chr2_A_fumigatus_Af293:1094679-1092973C, translated using codon table 1 (479 amino acids) Verified ORF; Putative trehalose-6-phosphate synthase; role in trehalose biosynthesis; expression up during heat shock; hypervirulent in combination with tpsA mutation, in a mouse model of pulmonary infection; predicted gene pair with AFUA_6G12950	4.55473	6.68	2	3	3	3	479	53.7666	7.43018
	Afu7g05370	aspB AspGDID:ASPL0000110230 COORDS:Chr7_A_fumigatus_Af293:1290537-1292385W, translated using codon table 1 (463 amino acids) Verified ORF; Putative septin; Yap1-dependent induction in response to hydrogen peroxide; localizes to septa and to rings at the base of developing phialides; hypoxia repressed protein	4.5484	7.34	1	2	3	3	463	52.5207	6.97607
	Afu6g10700	Afu6g10700 AspGDID:ASPL0000109425 COORDS:Chr6_A_fumigatus_Af293:2643846-2644318W, translated using codon table 1 (122 amino acids) Uncharacterized ORF; Ortholog(s) have chaperone binding, unfolded protein binding activity, role in protein refolding and mitochondrial matrix localization	4.4864	18.03	1	2	2	2	122	13.3771	8.1626
	Afu2g03730	Afu2g03730 AspGDID:ASPL0000103199 COORDS:Chr2_A_fumigatus_Af293:997517-996602C, translated using codon table 1 (257 amino acids) Uncharacterized ORF; Putative high affinity copper transporter; transcript up-regulated in hyphae upon exposure to neutrophils	4.46779	8.95	1	2	2	2	257	28.3308	7.86963
	Afu2g05910	hxkA AspGDID:ASPL0000103414 COORDS:Chr2_A_fumigatus_Af293:1662852-1664600W, translated using codon table 1 (490 amino acids) Verified ORF; Putative hexokinase; protein induced by heat shock	4.43941	6.73	1	2	2	2	490	54.1746	5.17334
	Afu2g12230	Afu2g12230 AspGDID:ASPL0000103937 COORDS:Chr2_A_fumigatus_Af293:3151850-3152676W, translated using codon table 1 (231 amino acids) Uncharacterized ORF; Ortholog(s) have structural constituent of ribosome activity and mitochondrial large ribosomal subunit localization	4.41354	11.69	1	3	3	3	231	25.4293	10.4478
	Afu1g08840	Afu1g08840 AspGDID:ASPL0000101950 COORDS:Chr1_A_fumigatus_Af293:2290909-2291935W, translated using codon table 1 (228 amino acids) Uncharacterized ORF; Ortholog(s) have guanylate kinase activity, role in GMP metabolic process and cytoplasm, nucleus localization	4.34325	10.53	1	3	3	3	228	25.5231	7.43018
	Afu1g06830	rpp1 AspGDID:ASPL0000101851 COORDS:Chr1_A_fumigatus_Af293:1948201-1948863W, translated using codon table 1 (111 amino acids) Uncharacterized ORF; Putative 60s acidic ribosomal protein superfamily member; putative ribosomal stalk protein	4.33675	20.72	1	2	2	2	111	11.1215	4.17041
	Afu4g09810	Afu4g09810 AspGDID:ASPL0000106695 COORDS:Chr4_A_fumigatus_Af293:2553014-2551974C, translated using codon table 1 (287 amino acids) Uncharacterized ORF; Protein of unknown function identified by mass spectrometry	4.33444	13.24	1	3	3	4	287	31.6535	9.33447
	Afu5g05920	Afu5g05920 AspGDID:ASPL0000107669 COORDS:Chr5_A_fumigatus_Af293:1392015-1389862C, translated using codon table 1 (699 amino acids) Uncharacterized ORF; Putative glycyl-tRNA synthetase; protein induced by heat shock	4.26596	5.29	1	2	2	2	699	79.0498	6.46826
	Afu1g04150	Afu1g04150 AspGDID:ASPL0000101584 COORDS:Chr1_A_fumigatus_Af293:1189000-1190147W, translated using codon table 1 (364 amino acids) Uncharacterized ORF; Has domain(s) with predicted NAD binding, magnesium ion binding, oxidoreductase activity, acting on the CH-OH group of donors, NAD or NADP as acceptor activity and role in oxidation-reduction process	4.2639	7.14	1	2	2	2	364	39.5391	5.84619
	Afu5g05500	Afu5g05500 AspGDID:ASPL0000107629 COORDS:Chr5_A_fumigatus_Af293:1277444-1278887W, translated using codon table 1 (424 amino acids) Uncharacterized ORF; Ortholog(s) have phosphoglycerate dehydrogenase activity, role in serine family amino acid biosynthetic process and cytosol localization	4.22361	12.03	1	4	4	4	424	45.8868	7.00537
	Afu6g03750	Afu6g03750 AspGDID:ASPL0000108830 COORDS:Chr6_A_fumigatus_Af293:827896-829831W, translated using codon table 1 (583 amino acids) Uncharacterized ORF; Ortholog(s) have amidophosphoribosyltransferase activity, role in 'de novo' IMP biosynthetic process, adenine metabolic process and cytoplasm localization	4.19463	5.49	1	2	2	2	583	64.0024	6.58057
	Afu7g03970	Afu7g03970 AspGDID:ASPL0000110092 COORDS:Chr7_A_fumigatus_Af293:892169-892894W, translated using codon table 1 (220 amino acids) Uncharacterized ORF; Ortholog of <i>A. nidulans FGSC A4</i> : AN4260, AN5290, AN1561, AN1493, AN7323, <i>A. fumigatus Af293</i> : Afu7g00970, Afu8g04890 and <i>A. niger CBS 513.88</i> : An16g07920, An01g14810	4.17862	9.55	1	2	2	2	220	22.7237	4.67822
	Afu6g05200	Afu6g05200 AspGDID:ASPL0000108975 COORDS:Chr6_A_fumigatus_Af293:1248660-1249485W, translated using codon table 1 (157 amino acids) Uncharacterized ORF; 60S ribosomal protein L28	4.14928	18.47	1	3	3	3	157	17.0442	10.8286
	Afu4g12190	Afu4g12190 AspGDID:ASPL0000106926 COORDS:Chr4_A_fumigatus_Af293:3200956-3199556C, translated using codon table 1 (400 amino acids) Uncharacterized ORF; Ortholog of <i>A. nidulans FGSC A4</i> : AN3651, <i>A. niger CBS 513.88</i> : An01g07460, <i>Aspergillus wentii</i> : Aspwe1_0055907, <i>Aspergillus sydowii</i> : Aspsy1_0154768 and <i>Aspergillus terreus NIH2624</i> : ATET_03105	4.12992	8	1	3	3	3	400	42.3369	7.1665
	Afu5g05460	Afu5g05460 AspGDID:ASPL0000107625 COORDS:Chr5_A_fumigatus_Af293:1268981-1268053C, translated using codon table 1 (242 amino acids) Uncharacterized ORF; Cytosine deaminase-uracil phosphoribosyltransferase fusion protein; transcript induced by exposure to human airway epithelial cells	4.09172	11.16	1	2	2	2	242	26.9281	7.76709
	Afu5g11560	Afu5g11560 AspGDID:ASPL0000108213 COORDS:Chr5_A_fumigatus_Af293:2965961-2964433C, translated using codon table 1 (439 amino acids) Uncharacterized ORF; Ortholog(s) have ATP binding activity	3.91096	18.91	1	3	3	3	439	47.6211	6.55127
	Afu5g06680	gatA AspGDID:ASPL0000107744 COORDS:Chr5_A_fumigatus_Af293:1641603-1643263W, translated using codon table 1 (499 amino acids) Uncharacterized ORF; 4-aminobutyrate aminotransferase; transcript downregulated in response to voriconazole; calcium induced	3.86851	5.81	1	2	2	2	499	55.1725	8.93896
	Afu4g12390	Afu4g12390 AspGDID:ASPL0000106946 COORDS:Chr4_A_fumigatus_Af293:3243337-3244737W, translated using codon table 1 (394 amino acids) Uncharacterized ORF; Ortholog(s) have role in negative regulation of induction of conjugation with cellular fusion, negative regulation of transcription from RNA polymerase II promoter and cytoplasm, nucleus localization	3.81575	7.61	1	2	2	2	394	43.1402	7.21045
	Afu4g10200	rfeF AspGDID:ASPL0000106734 COORDS:Chr4_A_fumigatus_Af293:2660389-2663660W, translated using codon table 1 (706 amino acids) Uncharacterized ORF; Putative transcription factor; calcium induced	3.80171	7.08	1	3	3	3	706	75.0871	5.03369
	Afu1g07480	hem13 AspGDID:ASPL0000101913 COORDS:Chr1_A_fumigatus_Af293:2109870-2111253W, translated using codon table 1 (440 amino acids) Uncharacterized ORF; Coproporphyrinogen III oxidase with a predicted role in heme biosynthesis; protein levels increase in amphotericin B; reacts with rabbit immunosera exposed to conidia; repressed by exposure to artemisinin; SrbA-regulated during hypoxia	3.71974	10.45	1	3	3	3	440	50.147	7.57666
	Afu2g14270	Afu2g14270 AspGDID:ASPL0000104142 COORDS:Chr2_A_fumigatus_Af293:3742174-3739906C, translated using codon table 1 (603 amino acids) Uncharacterized ORF; Putative actin-binding protein; hypoxia repressed protein	3.7022	5.31	1	2	2	2	603	65.8585	5.61768
	Afu1g13330	Afu1g13330 AspGDID:ASPL0000102401 COORDS:Chr1_A_fumigatus_Af293:3546428-3548027W, translated using codon table 1 (388 amino acids) Uncharacterized ORF; Ortholog(s) have ATP binding, ATPase activity	3.68554	8.76	1	4	4	4	388	43.6466	6.1001
	Afu2g05340	gel4 AspGDID:ASPL0000103358 COORDS:Chr2_A_fumigatus_Af293:1487091-1488862W, translated using codon table 1 (532 amino acids) Verified ORF; Essential 1,3-beta-glucanosyltransferase, GPI-anchored to the plasma membrane; constitutively expressed during hyphal growth; hypoxia induced protein	3.64611	6.02	1	2	2	2	532	57.0832	5.0083
	Afu2g02530	Afu2g02530 AspGDID:ASPL0000103083 COORDS:Chr2_A_fumigatus_Af293:653117-654358W, translated using codon table 1 (371 amino acids) Uncharacterized ORF; Ortholog(s) have role in activation of bipolar cell growth, homologous chromosome segregation, protein phosphorylation, regulation of DNA repair and regulation of circadian rhythm, <a href="#GOsection">more</a>	3.63567	7.28	1	2	2	2	371	42.4086	9.45166
	Afu5g08090	pyroA AspGDID:ASPL0000107881 COORDS:Chr5_A_fumigatus_Af293:2051048-2050001C, translated using codon table 1 (308 amino acids) Uncharacterized ORF; Putative pyridoxine biosynthesis protein	3.60838	10.71	1	3	3	3	308	32.7158	6.43018
	Afu5g08290	Afu5g08290 AspGDID:ASPL0000107901 COORDS:Chr5_A_fumigatus_Af293:2105292-2104352C, translated using codon table 1 (283 amino acids) Uncharacterized ORF; Ortholog(s) have intracellular localization	3.55972	10.25	1	2	2	2	283	31.3553	6.69775
	Afu7g05870	pre8 AspGDID:ASPL0000110279 COORDS:Chr7_A_fumigatus_Af293:1438165-1439254W, translated using codon table 1 (282 amino acids) Uncharacterized ORF; Putative proteasome subunit; immunoreactive protein; reacts with rabbit immunosera exposed to A. fumigatus conidia	3.5534	14.18	1	2	2	2	282	30.4438	5.5542
	Afu3g09030	Afu3g09030 AspGDID:ASPL0000105302 COORDS:Chr3_A_fumigatus_Af293:2303487-2302210C, translated using codon table 1 (310 amino acids) Uncharacterized ORF; Ortholog(s) have role in aerobic respiration, penicillin biosynthetic process and mitochondrial matrix localization	3.4906	16.45	1	3	3	3	310	34.8563	4.65283
	Afu3g12510	Afu3g12510 AspGDID:ASPL0000105647 COORDS:Chr3_A_fumigatus_Af293:3303007-3305658W, translated using codon table 1 (825 amino acids) Uncharacterized ORF; Ortholog(s) have cytoplasm localization	3.43672	2.42	1	2	2	2	825	90.2938	7.03467
	Afu6g03730	Afu6g03730 AspGDID:ASPL0000108828 COORDS:Chr6_A_fumigatus_Af293:823850-821958C, translated using codon table 1 (558 amino acids) Uncharacterized ORF; 2-methylcitrate dehydratase; hypoxia repressed protein; transcript up-regulated in conidia exposed to neutrophils and to human airway epithelial cells; no human homolog	3.39999	4.48	1	2	2	2	558	62.0658	8.36768
	Afu5g06770	Afu5g06770 AspGDID:ASPL0000107753 COORDS:Chr5_A_fumigatus_Af293:1666815-1668419W, translated using codon table 1 (367 amino acids) Uncharacterized ORF; Ortholog(s) have role in cytoplasmic translation and cell tip, cytoplasm localization	3.3426	6.54	1	2	2	2	367	40.6646	8.08936
	Afu6g08720	Afu6g08720 AspGDID:ASPL0000109228 COORDS:Chr6_A_fumigatus_Af293:2067644-2066477C, translated using codon table 1 (342 amino acids) Uncharacterized ORF; Putative 5'-methylthioadenosine phosphorylase; transcript induced by exposure to human airway epithelial cells	3.31133	10.53	1	2	2	2	342	37.582	7.38623
	AfuMt00120	AfuMt00120 AspGDID:ASPL0000366358 COORDS:mito_A_fumigatus_Af293:25862-26623W, translated using codon table 4 (253 amino acids) Uncharacterized ORF; Ortholog(s) have cytochrome-c oxidase activity, role in aerobic respiration, mitochondrial electron transport, cytochrome c to oxygen and mitochondrial respiratory chain complex IV localization	3.311	10.67	1	2	2	2	253	28.9926	4.76709
	Afu3g09280	Afu3g09280 AspGDID:ASPL0000105325 COORDS:Chr3_A_fumigatus_Af293:2354001-2355185W, translated using codon table 1 (308 amino acids) Uncharacterized ORF; Has domain(s) with predicted ribosome binding, translation initiation factor activity, role in regulation of translational initiation and eukaryotic translation initiation factor 3 complex localization	3.30116	8.44	1	2	2	2	308	34.3175	5.26221
	Afu8g05600	Afu8g05600 AspGDID:ASPL0000110889 COORDS:Chr8_A_fumigatus_Af293:1312489-1312126C, translated using codon table 1 (83 amino acids) Uncharacterized ORF; Ortholog of <i>A. nidulans FGSC A4</i> : AN1549, <i>A. niger CBS 513.88</i> : An16g07080, <i>A. oryzae RIB40</i> : AO090005000583, <i>Aspergillus wentii</i> : Aspwe1_0187131 and <i>Aspergillus sydowii</i> : Aspsy1_0086712	3.26017	40.96	1	3	3	3	83	9.2825	9.979
	Afu2g04700	Afu2g04700 AspGDID:ASPL0000103296 COORDS:Chr2_A_fumigatus_Af293:1283529-1287638W, translated using codon table 1 (1310 amino acids) Uncharacterized ORF; Ortholog(s) have role in cellular response to heat and cytosol, endoplasmic reticulum, nuclear outer membrane-endoplasmic reticulum membrane network localization	3.15601	5.42	1	5	5	5	1310	142.343	7.1958
	Afu5g12180	Afu5g12180 AspGDID:ASPL0000108274 COORDS:Chr5_A_fumigatus_Af293:3157322-3158399W, translated using codon table 1 (247 amino acids) Uncharacterized ORF; Ortholog(s) have Ran GTPase binding activity and role in G1/S transition of mitotic cell cycle, RNA export from nucleus, Ran protein signal transduction, protein import into nucleus, ubiquitin-dependent protein catabolic process	3.13693	13.77	1	2	2	2	247	27.6266	4.98291
	Afu5g13920	wos2 AspGDID:ASPL0000108443 COORDS:Chr5_A_fumigatus_Af293:3643780-3644692W, translated using codon table 1 (201 amino acids) Uncharacterized ORF; Putative Hsp90 binding co-chaperone; reacts with rabbit immunosera exposed to A. fumigatus conidia	3.06399	9.95	1	2	2	2	201	22.1986	4.4751
	Afu5g12890	Afu5g12890 AspGDID:ASPL0000108343 COORDS:Chr5_A_fumigatus_Af293:3381478-3379940C, translated using codon table 1 (512 amino acids) Uncharacterized ORF; Ortholog of <i>A. nidulans FGSC A4</i> : AN6826, <i>A. niger CBS 513.88</i> : An14g06450, <i>A. oryzae RIB40</i> : AO090120000402, <i>Aspergillus wentii</i> : Aspwe1_0058891 and <i>Aspergillus sydowii</i> : Aspsy1_0143996	3.01533	4.1	1	2	2	2	512	59.9216	5.35107
	Afu1g11700	Afu1g11700 AspGDID:ASPL0000102234 COORDS:Chr1_A_fumigatus_Af293:3078450-3079727W, translated using codon table 1 (425 amino acids) Uncharacterized ORF; Ortholog of <i>A. nidulans FGSC A4</i> : AN1121, <i>A. niger CBS 513.88</i> : An08g03920, <i>A. oryzae RIB40</i> : AO090038000248, <i>Aspergillus wentii</i> : Aspwe1_0068693 and <i>Aspergillus sydowii</i> : Aspsy1_0038144	3.00633	9.41	1	2	2	2	425	47.1481	8.54346
	Afu1g10970	Afu1g10970 AspGDID:ASPL0000102160 COORDS:Chr1_A_fumigatus_Af293:2865856-2868959W, translated using codon table 1 (955 amino acids) Uncharacterized ORF; Ortholog(s) have cytosol, plasma membrane localization	2.98081	3.04	1	2	2	2	955	106.49	5.70654
	Afu1g10310	Afu1g10310 AspGDID:ASPL0000102095 COORDS:Chr1_A_fumigatus_Af293:2655644-2657900W, translated using codon table 1 (604 amino acids) Uncharacterized ORF; Putative RNase L inhibitor of the ABC superfamily	2.97909	5.96	1	2	2	2	604	68.1972	8.23584
	Afu6g09920	Afu6g09920 AspGDID:ASPL0000109348 COORDS:Chr6_A_fumigatus_Af293:2439681-2441534W, translated using codon table 1 (617 amino acids) Uncharacterized ORF; Ortholog of <i>A. nidulans FGSC A4</i> : AN10946, <i>A. niger CBS 513.88</i> : An11g07970, <i>A. oryzae RIB40</i> : AO090001000626, <i>Neosartorya fischeri NRRL 181</i> : NFIA_055650 and <i>Aspergillus wentii</i> : Aspwe1_0045804	2.95866	3.89	1	2	2	2	617	65.3072	9.56885
	Afu5g07890	Afu5g07890 AspGDID:ASPL0000107861 COORDS:Chr5_A_fumigatus_Af293:1979250-1978604C, translated using codon table 1 (149 amino acids) Uncharacterized ORF; Putative single-stranded DNA binding protein family member	2.93086	18.12	1	2	2	2	149	16.2432	9.68604
	Afu6g11070	Afu6g11070 AspGDID:ASPL0000109459 COORDS:Chr6_A_fumigatus_Af293:2727896-2730328W, translated using codon table 1 (787 amino acids) Uncharacterized ORF; Ortholog(s) have cytosol, nucleus localization	2.89183	3.56	1	2	2	2	787	89.2486	8.52881
	Afu5g13480	Afu5g13480 AspGDID:ASPL0000108401 COORDS:Chr5_A_fumigatus_Af293:3542030-3540676C, translated using codon table 1 (382 amino acids) Uncharacterized ORF; Ortholog(s) have U1 snRNP, cytosol localization	2.86442	6.54	1	2	2	3	382	43.0539	10.0669
	Afu6g12660	Afu6g12660 AspGDID:ASPL0000109609 COORDS:Chr6_A_fumigatus_Af293:3198955-3199723W, translated using codon table 1 (155 amino acids) Uncharacterized ORF; 40S ribosomal protein S10b; protein level decreases upon heat shock	2.85986	18.71	1	2	2	2	155	17.8492	9.72998
	Afu3g11400	pep2 AspGDID:ASPL0000105538 COORDS:Chr3_A_fumigatus_Af293:2990626-2992029W, translated using codon table 1 (398 amino acids) Verified ORF; Aspartic acid endopeptidase; conidia-enriched protein; conidial surface associated; predicted signal secretion sequence; hypoxia induced protein; transcript up-regulated in conidia exposed to neutrophils and by growth on BSA	2.77152	7.54	1	2	2	2	398	43.3277	4.99561
	Afu7g02340	Afu7g02340 AspGDID:ASPL0000110029 COORDS:Chr7_A_fumigatus_Af293:635304-636088W, translated using codon table 1 (168 amino acids) Uncharacterized ORF; Ortholog(s) have role in isoleucine biosynthetic process, mitochondrial translation and mitochondrial matrix localization	2.767	10.71	1	2	2	2	168	18.0041	8.82178
	Afu7g02140	Afu7g02140 AspGDID:ASPL0000110009 COORDS:Chr7_A_fumigatus_Af293:573601-574445W, translated using codon table 1 (133 amino acids) Uncharacterized ORF; 40S ribosomal protein S24	2.75317	18.8	1	3	3	3	133	15.3054	10.7407
	Afu2g10030	Afu2g10030 AspGDID:ASPL0000103718 COORDS:Chr2_A_fumigatus_Af293:2570628-2569665C, translated using codon table 1 (265 amino acids) Uncharacterized ORF; Immunoreactive protein; calcium induced; transcript induced by exposure to human airway epithelial cells; induced by gliotoxin exposure	2.66587	9.06	1	2	2	2	265	28.2482	6.3667
	Afu1g05620	Afu1g05620 AspGDID:ASPL0000101730 COORDS:Chr1_A_fumigatus_Af293:1613252-1615558W, translated using codon table 1 (600 amino acids) Uncharacterized ORF; Ortholog(s) have phenylalanine-tRNA ligase activity, role in cellular response to drug, phenylalanyl-tRNA aminoacylation and cytosol, nucleus, phenylalanine-tRNA ligase complex localization	2.66574	3.33	1	2	2	2	600	67.8031	5.68115
	Afu2g03580	Afu2g03580 AspGDID:ASPL0000103185 COORDS:Chr2_A_fumigatus_Af293:953968-955580W, translated using codon table 1 (518 amino acids) Uncharacterized ORF; Ortholog(s) have phenylalanine-tRNA ligase activity, role in phenylalanyl-tRNA aminoacylation and cytosol, phenylalanine-tRNA ligase complex localization	2.64719	7.14	1	2	2	2	518	58.509	7.44482
	Afu3g09770	Afu3g09770 AspGDID:ASPL0000105375 COORDS:Chr3_A_fumigatus_Af293:2501138-2504109W, translated using codon table 1 (922 amino acids) Uncharacterized ORF; Has domain(s) with predicted nucleic acid binding, nucleotide binding activity	2.62648	2.6	1	2	2	2	922	100.771	8.49951
	Afu2g13250	trpB AspGDID:ASPL0000104039 COORDS:Chr2_A_fumigatus_Af293:3407647-3405303C, translated using codon table 1 (735 amino acids) Uncharacterized ORF; Putative bifunctional tryptophan synthase	2.61965	5.17	1	2	2	2	735	78.7133	5.96045
	Afu3g06760	Afu3g06760 AspGDID:ASPL0000105087 COORDS:Chr3_A_fumigatus_Af293:1678699-1677800C, translated using codon table 1 (158 amino acids) Uncharacterized ORF; Ribosomal protein L37	2.61251	11.39	1	2	2	2	158	17.9121	10.9897
	Afu1g13140	gpaA AspGDID:ASPL0000102382 COORDS:Chr1_A_fumigatus_Af293:3487653-3486410C, translated using codon table 1 (353 amino acids) Uncharacterized ORF; G protein-coupled receptor alpha subunit	2.58987	6.8	1	2	2	2	353	40.7433	5.14795
	Afu6g10470	zpr1 AspGDID:ASPL0000109402 COORDS:Chr6_A_fumigatus_Af293:2596608-2598107W, translated using codon table 1 (475 amino acids) Uncharacterized ORF; Putative zinc finger protein; transcript highly induced during conidial germination	2.5847	7.37	1	2	2	2	475	53.5291	4.66553
	Afu5g06390	Afu5g06390 AspGDID:ASPL0000107715 COORDS:Chr5_A_fumigatus_Af293:1536841-1538186W, translated using codon table 1 (338 amino acids) Uncharacterized ORF; Putative adenosine kinase	2.58453	10.95	1	2	2	2	338	36.8353	5.17334
	Afu1g04540	Afu1g04540 AspGDID:ASPL0000101622 COORDS:Chr1_A_fumigatus_Af293:1284032-1285205W, translated using codon table 1 (323 amino acids) Uncharacterized ORF; NADH-cytochrome b5 reductase involved in oxidative phosphorylation; hypoxia induced protein; induced by exposure to artemisinin	2.55765	9.29	1	2	2	2	323	36.151	9.0415
	Afu5g06060	skpA AspGDID:ASPL0000107683 COORDS:Chr5_A_fumigatus_Af293:1441806-1442525W, translated using codon table 1 (158 amino acids) Verified ORF; Putative sulfur metabolism regulator; higher expression in 48 h biofilm vs planktonic cells	2.48406	22.78	1	3	3	3	158	18.1299	4.4751
	Afu1g02030	Afu1g02030 AspGDID:ASPL0000101373 COORDS:Chr1_A_fumigatus_Af293:600839-603263W, translated using codon table 1 (740 amino acids) Uncharacterized ORF; Putative eukaryotic translation initiation factor 3 subunit; protein induced by heat shock	2.48319	6.62	1	3	3	3	740	84.4348	5.35107
	Afu2g16400	Afu2g16400 AspGDID:ASPL0000104358 COORDS:Chr2_A_fumigatus_Af293:4350318-4348385C, translated using codon table 1 (504 amino acids) Uncharacterized ORF; Translation initiation factor 4B	2.47582	5.56	1	2	2	2	504	54.242	9.0708
	Afu3g13820	Afu3g13820 AspGDID:ASPL0000105775 COORDS:Chr3_A_fumigatus_Af293:3651038-3650223C, translated using codon table 1 (201 amino acids) Uncharacterized ORF; Putative HET-C2 protein; transcript induced by exposure to human airway epithelial cells	2.44879	12.94	1	2	2	2	201	22.1986	6.94678
	Afu2g02560	Afu2g02560 AspGDID:ASPL0000103086 COORDS:Chr2_A_fumigatus_Af293:659395-662458W, translated using codon table 1 (916 amino acids) Uncharacterized ORF; Ortholog(s) have role in establishment or maintenance of cell polarity and cytosol localization	2.42877	2.84	1	2	2	2	916	100.615	5.65576
	Afu7g05930	mepB AspGDID:ASPL0000110285 COORDS:Chr7_A_fumigatus_Af293:1452895-1455148W, translated using codon table 1 (716 amino acids) Verified ORF; Putative metallopeptidase with similarity to mammalian thimet oligopeptidases; conidia-enriched protein; transcript induced by exposure to human airway epithelial cells and by growth on BSA as a sole nitrogen source	2.29632	2.93	1	2	2	2	716	81.8584	5.78271
	Afu2g13040	grpE AspGDID:ASPL0000104018 COORDS:Chr2_A_fumigatus_Af293:3347479-3346582C, translated using codon table 1 (250 amino acids) Uncharacterized ORF; Mitochondrial co-chaperone; protein level decreases upon heat shock	2.28381	8	1	2	2	2	250	28.3728	8.25049
	Afu1g13390	Afu1g13390 AspGDID:ASPL0000102407 COORDS:Chr1_A_fumigatus_Af293:3559882-3561759W, translated using codon table 1 (455 amino acids) Uncharacterized ORF; Ortholog(s) have structural constituent of cytoskeleton activity	2.25504	5.27	1	2	2	2	455	50.8526	5.64307
	Afu6g12170	fkbp1 AspGDID:ASPL0000109562 COORDS:Chr6_A_fumigatus_Af293:3060448-3061084W, translated using codon table 1 (112 amino acids) Uncharacterized ORF; Putative FK506-binding protein (FKBP)-type peptidyl-prolyl cis-trans isomerase; transcript induced by exposure to human airway epithelial cells	2.19767	21.43	1	2	2	2	112	12.1222	7.25439
	Afu6g09990	Afu6g09990 AspGDID:ASPL0000109355 COORDS:Chr6_A_fumigatus_Af293:2459187-2462825W, translated using codon table 1 (1095 amino acids) Uncharacterized ORF; Ortholog(s) have cytosol, nuclear envelope, nuclear membrane, nucleolus localization	2.1825	2.92	1	2	2	2	1095	121.526	4.729
	Afu2g07960	Afu2g07960 AspGDID:ASPL0000103516 COORDS:Chr2_A_fumigatus_Af293:2038888-2047447W, translated using codon table 1 (2674 amino acids) Uncharacterized ORF; Ortholog(s) have role in regulation of translational elongation and cytosolic ribosome, extracellular region, mitochondrion localization	2.17084	2.09	1	4	4	4	2674	291.954	5.85889
	Afu7g02180	Afu7g02180 AspGDID:ASPL0000110013 COORDS:Chr7_A_fumigatus_Af293:584569-586235W, translated using codon table 1 (509 amino acids) Uncharacterized ORF; Ortholog(s) have UDP-N-acetylglucosamine diphosphorylase activity, role in UDP-N-acetylglucosamine biosynthetic process and cytosol, nucleus localization	2.16552	3.73	1	2	2	2	509	56.6802	6.1001
	Afu3g14420	chsG AspGDID:ASPL0000105832 COORDS:Chr3_A_fumigatus_Af293:3831868-3834921W, translated using codon table 1 (911 amino acids) Verified ORF; Putative class III chitin synthase; predicted gene pair with AFUA_5G00760	2.16434	2.74	1	2	2	2	911	101.605	8.14795
	Afu5g08540	aspA AspGDID:ASPL0000107925 COORDS:Chr5_A_fumigatus_Af293:2167838-2169399W, translated using codon table 1 (382 amino acids) Verified ORF; Septin; hypoxia repressed protein; repressed by exposure to artemisinin	2.16024	9.69	1	3	3	3	382	43.2901	5.13525
	Afu1g13790	hhtA AspGDID:ASPL0000102447 COORDS:Chr1_A_fumigatus_Af293:3681876-3682468W, translated using codon table 1 (136 amino acids) Uncharacterized ORF; Histone H3	2.14538	11.76	1	2	2	2	136	15.3235	11.1509
	Afu6g02230	glkA AspGDID:ASPL0000108678 COORDS:Chr6_A_fumigatus_Af293:395467-393918C, translated using codon table 1 (493 amino acids) Verified ORF; Putative glucokinase; conidia-enriched protein; transcripts extremely abundant in resting conidia, levels decline during germination; transcript induced by exposure to human airway epithelial cells	2.14429	6.9	1	3	3	3	493	54.4198	5.50342
	Afu2g16370	Afu2g16370 AspGDID:ASPL0000104355 COORDS:Chr2_A_fumigatus_Af293:4343499-4342697C, translated using codon table 1 (131 amino acids) Uncharacterized ORF; 60S ribosomal protein L32	2.12379	18.32	1	3	3	3	131	14.9573	11.2681
	Afu1g05610	Afu1g05610 AspGDID:ASPL0000101729 COORDS:Chr1_A_fumigatus_Af293:1612356-1610038C, translated using codon table 1 (616 amino acids) Verified ORF; Putative protein phosphotase 2a 65kd regulatory subunit; conidia-enriched protein; protein induced by heat shock	2.09405	3.57	1	2	2	2	616	69.1473	4.85596
	Afu6g14200	erg10 AspGDID:ASPL0000109759 COORDS:Chr6_A_fumigatus_Af293:3615449-3614026C, translated using codon table 1 (433 amino acids) Uncharacterized ORF; Putative acetyl-CoA acetyltransferase; transcript up-regulated in conidia exposed to neutrophils; SrbA-regulated during hypoxia	2.04054	10.85	1	3	3	3	433	45.6818	8.95361
	Afu3g12690	glfA AspGDID:ASPL0000105665 COORDS:Chr3_A_fumigatus_Af293:3368002-3366055C, translated using codon table 1 (532 amino acids) Verified ORF; Putative UDP-galactopyranose mutase, enzyme in the first step of galactofuranose biosynthesis; mutant unmasks mannan residues on the cell surface, which is thought to contribute to increased cell adhesion	1.92811	3.38	1	2	2	2	532	59.4418	6.93213
	Afu6g03810	Afu6g03810 AspGDID:ASPL0000108836 COORDS:Chr6_A_fumigatus_Af293:840093-839212C, translated using codon table 1 (255 amino acids) Uncharacterized ORF; Putative mitochondrial ATP synthase D chain; hypoxia induced protein	1.90834	8.63	1	2	2	2	255	28.6782	9.0415
	Afu4g07845	Afu4g07845 AspGDID:ASPL0000366765 COORDS:Chr4_A_fumigatus_Af293:2048985-2049508W, translated using codon table 1 (80 amino acids) Uncharacterized ORF; Ortholog(s) have cytosol localization	1.88011	20	1	2	2	3	80	9.2782	10.2866
	Afu4g10780	Afu4g10780 AspGDID:ASPL0000106791 COORDS:Chr4_A_fumigatus_Af293:2806494-2819008W, translated using codon table 1 (4039 amino acids) Uncharacterized ORF; Ortholog(s) have role in mRNA export from nucleus and nucleus localization	1.84143	0.47	1	2	2	3	4039	450.543	4.99561
	Afu3g05900	ste7 AspGDID:ASPL0000105003 COORDS:Chr3_A_fumigatus_Af293:1444958-1446786W, translated using codon table 1 (536 amino acids) Uncharacterized ORF; MAP kinase kinase (MAPKK)	1.81839	4.66	1	2	2	2	536	58.482	9.0708
	Afu2g09910	faa4 AspGDID:ASPL0000103707 COORDS:Chr2_A_fumigatus_Af293:2540651-2538322C, translated using codon table 1 (697 amino acids) Uncharacterized ORF; Putative long chain fatty acid CoA ligase; fatty acid activator; hypoxia repressed protein	1.80231	6.17	1	2	2	2	697	76.6677	7.31299
	Afu2g15870	Afu2g15870 AspGDID:ASPL0000104304 COORDS:Chr2_A_fumigatus_Af293:4194874-4191631C, translated using codon table 1 (1039 amino acids) Uncharacterized ORF; Ortholog(s) have cytosol, nuclear envelope localization	1.78907	2.12	1	2	2	2	1039	114.292	4.65283
	Afu5g04330	Afu5g04330 AspGDID:ASPL0000107612 COORDS:Chr5_A_fumigatus_Af293:1164058-1160457C, translated using codon table 1 (967 amino acids) Verified ORF; Putative aminopeptidase; conidia-enriched protein; protein induced by heat shock; repressed by gliotoxin exposure	1.78743	3.21	1	3	3	3	967	108.639	6.7124
	Afu1g04370	Afu1g04370 AspGDID:ASPL0000101605 COORDS:Chr1_A_fumigatus_Af293:1245559-1246940W, translated using codon table 1 (437 amino acids) Uncharacterized ORF; Ortholog of <i>A. nidulans FGSC A4</i> : AN0461, <i>A. niger CBS 513.88</i> : An01g03230, <i>A. oryzae RIB40</i> : AO090003000912, <i>Aspergillus wentii</i> : Aspwe1_0025386 and <i>Aspergillus sydowii</i> : Aspsy1_0055307	1.75803	4.58	1	2	2	2	437	45.4672	4.93213
	Afu2g03650	Afu2g03650 AspGDID:ASPL0000103192 COORDS:Chr2_A_fumigatus_Af293:971652-973672W, translated using codon table 1 (550 amino acids) Uncharacterized ORF; Ortholog of <i>A. nidulans FGSC A4</i> : AN3821, <i>A. niger CBS 513.88</i> : An07g08220, <i>A. oryzae RIB40</i> : AO090120000220, <i>Aspergillus wentii</i> : Aspwe1_0172303 and <i>Aspergillus sydowii</i> : Aspsy1_0030705	1.73436	3.45	1	2	2	2	550	57.9181	6.34131
	Afu6g04010	Afu6g04010 AspGDID:ASPL0000108856 COORDS:Chr6_A_fumigatus_Af293:901498-904822W, translated using codon table 1 (962 amino acids) Uncharacterized ORF; Ortholog(s) have importin-alpha export receptor activity, role in cell division, protein export from nucleus and nuclear membrane localization	1.72242	3.22	1	2	2	2	962	108.421	5.37646
	Afu6g12400	fks1 AspGDID:ASPL0000109584 COORDS:Chr6_A_fumigatus_Af293:3132292-3126474C, translated using codon table 1 (1904 amino acids) Verified ORF; Putative 1,3-beta-glucan synthase catalytic subunit, major subunit of glucan synthase; predicted transmembrane protein; essential	1.71959	1.37	1	2	2	2	1904	217.994	8.14795
	Afu2g07770	rasB AspGDID:ASPL0000103497 COORDS:Chr2_A_fumigatus_Af293:1990828-1991628W, translated using codon table 1 (239 amino acids) Verified ORF; Ras family GTPase protein	1.66344	7.53	1	2	2	2	239	26.4714	8.51416
	Afu2g10920	Afu2g10920 AspGDID:ASPL0000103807 COORDS:Chr2_A_fumigatus_Af293:2813917-2812855C, translated using codon table 1 (294 amino acids) Uncharacterized ORF; Putative enoyl-CoA hydratase/isomerase family protein with a predicted role in beta oxidation of fatty acids; transcript up-regulated in conidia exposed to neutrophils	1.63355	7.14	1	2	2	2	294	31.5663	8.55811
	Afu1g06790	Afu1g06790 AspGDID:ASPL0000101847 COORDS:Chr1_A_fumigatus_Af293:1937397-1941009W, translated using codon table 1 (1095 amino acids) Uncharacterized ORF; Ortholog(s) have role in protein import into nucleus, regulation of mitotic cell cycle and cytosol, nuclear membrane, nucleolus localization	0	3.38	1	2	2	2	1095	121.355	4.76709
	Afu1g05310	Afu1g05310 AspGDID:ASPL0000101699 COORDS:Chr1_A_fumigatus_Af293:1529654-1532946W, translated using codon table 1 (1066 amino acids) Uncharacterized ORF; Ortholog(s) have role in cellular response to nitrogen starvation, negative regulation of G0 to G1 transition, ribosomal small subunit biogenesis and 90S preribosome, nucleolus localization	0	1.97	1	2	2	2	1066	119.041	7.28369
	Afu1g15720	Afu1g15720 AspGDID:ASPL0000102635 COORDS:Chr1_A_fumigatus_Af293:4249956-4253073W, translated using codon table 1 (872 amino acids) Uncharacterized ORF; Ortholog(s) have role in cell division and nuclear membrane localization	0	3.1	1	2	2	2	872	96.2482	4.76709
	Afu1g03030	Afu1g03030 AspGDID:ASPL0000101473 COORDS:Chr1_A_fumigatus_Af293:871248-874638W, translated using codon table 1 (1105 amino acids) Uncharacterized ORF; Ortholog of <i>A. nidulans FGSC A4</i> : AN9448, <i>A. oryzae RIB40</i> : AO090005000796, <i>Aspergillus wentii</i> : Aspwe1_0169602, <i>Aspergillus sydowii</i> : Aspsy1_0628822 and <i>Aspergillus terreus NIH2624</i> : ATET_01955	0	3.53	1	2	2	2	1105	118.381	8.42627
	Afu1g15860	Afu1g15860 AspGDID:ASPL0000102649 COORDS:Chr1_A_fumigatus_Af293:4290367-4288413C, translated using codon table 1 (591 amino acids) Uncharacterized ORF; Has domain(s) with predicted role in intracellular protein transport, retrograde vesicle-mediated transport, Golgi to ER, transport, vesicle-mediated transport and COPI vesicle coat, clathrin adaptor complex localization	0	4.4	1	2	2	2	591	65.3323	5.87158
	Afu1g16780	Afu1g16780 AspGDID:ASPL0000102743 COORDS:Chr1_A_fumigatus_Af293:4578362-4576093C, translated using codon table 1 (664 amino acids) Uncharacterized ORF; Ortholog(s) have protein serine/threonine kinase activity	0	2.41	1	2	2	2	664	74.2838	9.36377
	Afu2g10610	Afu2g10610 AspGDID:ASPL0000103776 COORDS:Chr2_A_fumigatus_Af293:2715240-2718149W, translated using codon table 1 (855 amino acids) Uncharacterized ORF; Ortholog(s) have ubiquitin binding activity	0	2.92	1	2	2	2	855	94.8853	5.08447
	Afu2g02100	Afu2g02100 AspGDID:ASPL0000103040 COORDS:Chr2_A_fumigatus_Af293:523316-521496C, translated using codon table 1 (513 amino acids) Uncharacterized ORF; Putative dihydrolipoamide dehydrogenase; reacts with rabbit immunosera exposed to A. fumigatus conidia	0	5.46	1	3	3	3	513	54.9366	8.17725
	Afu2g03400	Afu2g03400 AspGDID:ASPL0000103169 COORDS:Chr2_A_fumigatus_Af293:896513-897792W, translated using codon table 1 (335 amino acids) Uncharacterized ORF; Ortholog(s) have ubiquitin-specific protease activity and role in cellular response to drug, mitochondrial fission, peroxisome fission, proteasome-mediated ubiquitin-dependent protein catabolic process, protein deubiquitination	0	5.97	1	2	2	2	335	37.4139	6.20166
	Afu2g07810	Afu2g07810 AspGDID:ASPL0000103501 COORDS:Chr2_A_fumigatus_Af293:1998025-1999850W, translated using codon table 1 (537 amino acids) Uncharacterized ORF; Putative cytosolic hydroxymethyltransferase	0	4.47	1	2	2	2	537	58.7963	8.85107
	Afu2g13480	Afu2g13480 AspGDID:ASPL0000104063 COORDS:Chr2_A_fumigatus_Af293:3491973-3494492W, translated using codon table 1 (839 amino acids) Uncharacterized ORF; Ortholog of <i>A. nidulans FGSC A4</i> : AN10799, <i>A. niger CBS 513.88</i> : An02g02390, <i>A. oryzae RIB40</i> : AO090026000326, <i>Aspergillus wentii</i> : Aspwe1_0045443 and <i>Aspergillus sydowii</i> : Aspsy1_0151451	0	4.17	1	2	2	2	839	94.3821	8.74854
	Afu2g00720	Afu2g00720 AspGDID:ASPL0000102904 COORDS:Chr2_A_fumigatus_Af293:161113-162800W, translated using codon table 1 (492 amino acids) Uncharacterized ORF; Putative aldehyde dehydrogenase (NAD+)	0	4.67	1	2	2	2	492	51.9098	5.80811
	Afu3g06110	Afu3g06110 AspGDID:ASPL0000105022 COORDS:Chr3_A_fumigatus_Af293:1507370-1509490W, translated using codon table 1 (638 amino acids) Uncharacterized ORF; Has domain(s) with predicted enzyme regulator activity, role in regulation of protein catabolic process and proteasome complex localization	0	4.23	1	2	2	2	638	70.7152	7.15186
	Afu3g08640	Afu3g08640 AspGDID:ASPL0000105266 COORDS:Chr3_A_fumigatus_Af293:2213730-2212518C, translated using codon table 1 (340 amino acids) Uncharacterized ORF; Ortholog(s) have sequence-specific DNA binding activity and role in cellular response to drug, cellular response to osmotic stress, translational initiation	0	5.29	1	2	2	2	340	37.6889	6.69775
	Afu4g14380	Afu4g14380 AspGDID:ASPL0000107143 COORDS:Chr4_A_fumigatus_Af293:3803235-3802361C, translated using codon table 1 (266 amino acids) Verified ORF; Protein of unknown function; transcript downregulated in response to voriconazole	0	9.4	1	2	2	2	266	29.9935	7.86963
	Afu6g04700	his3 AspGDID:ASPL0000108924 COORDS:Chr6_A_fumigatus_Af293:1096980-1096191C, translated using codon table 1 (244 amino acids) Uncharacterized ORF; Putative imidazoleglycerol-phosphate dehydratase; no human homolog	0	9.43	1	2	2	2	244	26.0434	6.84424
	Afu3g13480	Afu3g13480 AspGDID:ASPL0000105743 COORDS:Chr3_A_fumigatus_Af293:3565478-3566600W, translated using codon table 1 (308 amino acids) Uncharacterized ORF; Translation initiation factor 2 alpha subunit	0	6.82	1	2	2	2	308	35.014	5.8208
	Afu6g07640	Afu6g07640 AspGDID:ASPL0000109124 COORDS:Chr6_A_fumigatus_Af293:1735592-1737557W, translated using codon table 1 (604 amino acids) Uncharacterized ORF; Has domain(s) with predicted ATP binding, aminoacyl-tRNA ligase activity, lysine-tRNA ligase activity, nucleic acid binding activity, role in lysyl-tRNA aminoacylation, tRNA aminoacylation for protein translation and cytoplasm localization	0	5.63	1	3	3	4	604	68.9187	6.06201
	Afu7g01860	sti1 AspGDID:ASPL0000109981 COORDS:Chr7_A_fumigatus_Af293:501500-503455W, translated using codon table 1 (581 amino acids) Verified ORF; Putative heat shock protein; protein levels increase in response to amphotericin B; transcript induced by exposure to human airway epithelial cells; induced by gliotoxin exposure	0	5.16	1	2	2	2	581	64.2614	5.57959

## Sheet: SakA OS_30min
Accession	Accession	Description	Score	Coverage	# Proteins	# Unique Peptides	# Peptides	# PSMs	# AAs	MW [kDa]	calc. pI
Afu2g02770	Afu1g12940	sakA AspGDID:ASPL0000102362 COORDS:Chr1_A_fumigatus_Af293:3428181-3429807W, translated using codon table 1 (366 amino acids) Verified ORF; Putative mitogen-activated protein kinase (MAPK) with predicted roles in the osmotic and oxidative stress responses; involved in sensing nitrogen in the medium	241.366	65.57	1	19	19	76	366	41.9334	5.60498
Afu3g11170	Afu3g06550	Afu3g06550 AspGDID:ASPL0000105066 COORDS:Chr3_A_fumigatus_Af293:1623469-1625008W, translated using codon table 1 (469 amino acids) Uncharacterized ORF; Has domain(s) with predicted phosphatase activity, phosphoserine phosphatase activity and role in L-serine biosynthetic process, metabolic process	172.211	61.41	1	20	20	38	469	51.8419	5.89697
Afu7g00250	Afu2g02770	Afu2g02770 AspGDID:ASPL0000103107 COORDS:Chr2_A_fumigatus_Af293:716490-719616W, translated using codon table 1 (1008 amino acids) Uncharacterized ORF; Ortholog of <i>A. nidulans FGSC A4</i> : AN4545, <i>A. oryzae RIB40</i> : AO090026000849, <i>Aspergillus wentii</i> : Aspwe1_0105973, <i>Aspergillus sydowii</i> : Aspsy1_0059271 and <i>Aspergillus terreus NIH2624</i> : ATET_09613	112.188	39.38	1	24	24	30	1008	109.228	10.1841
Afu3g09370	Afu3g11170	Afu3g11170 AspGDID:ASPL0000105515 COORDS:Chr3_A_fumigatus_Af293:2928974-2931529W, translated using codon table 1 (759 amino acids) Uncharacterized ORF; Ortholog(s) have sequence-specific DNA binding activity and role in carotenoid biosynthetic process, circadian rhythm, conidiophore development	74.393	28.19	1	15	16	27	759	84.1513	6.7124
Afu1g02890	Afu5g04390	Afu5g04390 AspGDID:ASPL0000107618 COORDS:Chr5_A_fumigatus_Af293:1185144-1188189W, translated using codon table 1 (996 amino acids) Uncharacterized ORF; Ortholog of <i>A. nidulans FGSC A4</i> : AN9413/byrA, <i>A. niger CBS 513.88</i> : An09g06870, <i>A. oryzae RIB40</i> : AO090102000647, <i>Aspergillus wentii</i> : Aspwe1_0115474 and <i>Aspergillus sydowii</i> : Aspsy1_0036227	59.7724	23.49	1	14	14	16	996	109.293	7.97217
	Afu7g00250	tub2 AspGDID:ASPL0000109824 COORDS:Chr7_A_fumigatus_Af293:70221-71948W, translated using codon table 1 (448 amino acids) Uncharacterized ORF; Tubulin beta-2 subunit; predicted gene pair with AFUA_1G10910 (tubA)	37.1345	20.54	1	2	7	9	448	49.8598	4.98291
	Afu1g02940	Afu1g02940 AspGDID:ASPL0000101464 COORDS:Chr1_A_fumigatus_Af293:841245-842768W, translated using codon table 1 (446 amino acids) Uncharacterized ORF; Ortholog(s) have GTPase activator activity, role in mitotic spindle assembly checkpoint, negative regulation of septation initiation signaling and cytosol, mitotic spindle pole body, nucleus localization	32.1127	25.78	1	11	11	12	446	49.6601	9.26123
	Afu3g09820	dvrA AspGDID:ASPL0000105380 COORDS:Chr3_A_fumigatus_Af293:2515556-2517655W, translated using codon table 1 (679 amino acids) Verified ORF; C2H2 zinc finger domain protein; putative ortholog of C. albicans Bcr1p; mutants are hypervirulent in neutropenic mice and in flies	24.7686	19	1	8	8	9	679	73.1647	9.48096
	Afu2g07960	Afu2g07960 AspGDID:ASPL0000103516 COORDS:Chr2_A_fumigatus_Af293:2038888-2047447W, translated using codon table 1 (2674 amino acids) Uncharacterized ORF; Ortholog(s) have role in regulation of translational elongation and cytosolic ribosome, extracellular region, mitochondrion localization	19.1986	5.27	1	10	10	12	2674	291.954	5.85889
	Afu2g07730	Afu2g07730 AspGDID:ASPL0000103494 COORDS:Chr2_A_fumigatus_Af293:1981108-1977242C, translated using codon table 1 (1266 amino acids) Uncharacterized ORF; Has domain(s) with predicted phospholipid binding activity, role in cortical protein anchoring and cell cortex localization	18.433	10.35	1	9	9	10	1266	137.898	9.02686
	Afu4g12750	Afu4g12750 AspGDID:ASPL0000106981 COORDS:Chr4_A_fumigatus_Af293:3344997-3342675C, translated using codon table 1 (750 amino acids) Uncharacterized ORF; Ortholog(s) have role in deadenylation-dependent decapping of nuclear-transcribed mRNA and cytosol, nucleus localization	14.2583	12.67	1	8	8	8	750	84.8371	6.99072
	Afu4g11160	Afu4g11160 AspGDID:ASPL0000106825 COORDS:Chr4_A_fumigatus_Af293:2915695-2914767C, translated using codon table 1 (258 amino acids) Uncharacterized ORF; Ortholog(s) have role in cellular protein localization, regulation of exit from mitosis, regulation of mitotic sister chromatid segregation, spindle pole body duplication	10.5899	29.46	1	5	5	5	258	28.4062	5.36377
	Afu7g05870	pre8 AspGDID:ASPL0000110279 COORDS:Chr7_A_fumigatus_Af293:1438165-1439254W, translated using codon table 1 (282 amino acids) Uncharacterized ORF; Putative proteasome subunit; immunoreactive protein; reacts with rabbit immunosera exposed to A. fumigatus conidia	9.15866	14.18	1	2	2	3	282	30.4438	5.5542
	Afu1g17350	Afu1g17350 AspGDID:ASPL0000102799 COORDS:Chr1_A_fumigatus_Af293:4746337-4743966C, translated using codon table 1 (727 amino acids) Uncharacterized ORF; Ortholog of <i>A. oryzae RIB40</i> : AO090020000692, <i>Neosartorya fischeri NRRL 181</i> : NFIA_008000, <i>Aspergillus fumigatus A1163</i> : AFUB_016720 and <i>Aspergillus clavatus NRRL 1</i> : ACLA_018150	8.77603	6.19	1	2	3	3	727	80.0909	6.53662
	Afu4g08770	Afu4g08770 AspGDID:ASPL0000106593 COORDS:Chr4_A_fumigatus_Af293:2278256-2275174C, translated using codon table 1 (993 amino acids) Uncharacterized ORF; Has domain(s) with predicted microtubule binding activity	6.75684	5.04	1	4	4	4	993	110.14	6.85889
	Afu3g09370	Afu3g09370 AspGDID:ASPL0000105335 COORDS:Chr3_A_fumigatus_Af293:2373335-2369233C, translated using codon table 1 (1271 amino acids) Uncharacterized ORF; Ortholog(s) have role in establishment of cell polarity, establishment of nucleus localization, microtubule nucleation by spindle pole body, mitotic sister chromatid segregation	5.92431	2.83	1	3	3	3	1271	146.999	6.81494
	Afu2g03810	hosA AspGDID:ASPL0000103207 COORDS:Chr2_A_fumigatus_Af293:1012691-1011228C, translated using codon table 1 (487 amino acids) Uncharacterized ORF; Putative histone deacetylase	5.80217	7.6	1	2	2	2	487	54.3098	6.13818
	Afu5g02210	Afu5g02210 AspGDID:ASPL0000107401 COORDS:Chr5_A_fumigatus_Af293:565378-563628C, translated using codon table 1 (559 amino acids) Uncharacterized ORF; Ortholog of <i>A. nidulans FGSC A4</i> : AN8034, <i>A. niger CBS 513.88</i> : An02g10730, <i>A. oryzae RIB40</i> : AO090102000294, <i>Aspergillus wentii</i> : Aspwe1_0114775 and <i>Aspergillus sydowii</i> : Aspsy1_0033693	5.50794	4.65	1	2	2	2	559	60.7054	9.48096
	Afu6g13370	Afu6g13370 AspGDID:ASPL0000109678 COORDS:Chr6_A_fumigatus_Af293:3394599-3400210W, translated using codon table 1 (1798 amino acids) Uncharacterized ORF; Ortholog(s) have snoRNA binding activity	5.03343	2	1	2	2	2	1798	198.873	5.77002
	Afu2g04010	tpsB AspGDID:ASPL0000103227 COORDS:Chr2_A_fumigatus_Af293:1094679-1092973C, translated using codon table 1 (479 amino acids) Verified ORF; Putative trehalose-6-phosphate synthase; role in trehalose biosynthesis; expression up during heat shock; hypervirulent in combination with tpsA mutation, in a mouse model of pulmonary infection; predicted gene pair with AFUA_6G12950	4.95792	5.22	2	2	2	2	479	53.7666	7.43018
	Afu6g13460	Afu6g13460 AspGDID:ASPL0000109687 COORDS:Chr6_A_fumigatus_Af293:3429190-3426694C, translated using codon table 1 (814 amino acids) Uncharacterized ORF; Ortholog of <i>A. nidulans FGSC A4</i> : AN5448, <i>A. niger CBS 513.88</i> : An08g08850, <i>Neosartorya fischeri NRRL 181</i> : NFIA_059420, <i>Aspergillus wentii</i> : Aspwe1_0194392 and <i>Aspergillus versicolor</i> : Aspve1_0053254	4.91942	4.42	1	3	3	3	814	90.3871	8.47021
	Afu4g10240	Afu4g10240 AspGDID:ASPL0000106738 COORDS:Chr4_A_fumigatus_Af293:2679454-2679977W, translated using codon table 1 (116 amino acids) Uncharacterized ORF; Ortholog(s) have mRNA binding activity and role in cellular response to nitrogen starvation, mRNA splicing, via spliceosome, negative regulation of G0 to G1 transition	4.36098	16.38	1	2	2	2	116	12.831	11.312
	Afu5g05500	Afu5g05500 AspGDID:ASPL0000107629 COORDS:Chr5_A_fumigatus_Af293:1277444-1278887W, translated using codon table 1 (424 amino acids) Uncharacterized ORF; Ortholog(s) have phosphoglycerate dehydrogenase activity, role in serine family amino acid biosynthetic process and cytosol localization	4.28745	9.67	1	3	3	3	424	45.8868	7.00537
	Afu6g00660	Afu6g00660 AspGDID:ASPL0000108620 COORDS:Chr6_A_fumigatus_Af293:170160-171220W, translated using codon table 1 (322 amino acids) Uncharacterized ORF; Ortholog(s) have role in asperthecin biosynthetic process	3.73113	12.42	1	3	3	3	322	35.7539	5.51611
	Afu6g11070	Afu6g11070 AspGDID:ASPL0000109459 COORDS:Chr6_A_fumigatus_Af293:2727896-2730328W, translated using codon table 1 (787 amino acids) Uncharacterized ORF; Ortholog(s) have cytosol, nucleus localization	2.44694	3.56	1	2	2	2	787	89.2486	8.52881
	Afu1g04850	Afu1g04850 AspGDID:ASPL0000101654 COORDS:Chr1_A_fumigatus_Af293:1374762-1375363W, translated using codon table 1 (94 amino acids) Uncharacterized ORF; Ortholog(s) have ATP-dependent microtubule motor activity, plus-end-directed activity	2.4415	19.15	1	2	2	2	94	11.0675	6.66846
	Afu1g15620	helA AspGDID:ASPL0000102625 COORDS:Chr1_A_fumigatus_Af293:4219329-4221360W, translated using codon table 1 (655 amino acids) Uncharacterized ORF; Putative DEAD box RNA helicase; protein induced by heat shock	2.35792	3.66	1	2	2	2	655	73.8855	9.86182
	Afu5g02850	Afu5g02850 AspGDID:ASPL0000107464 COORDS:Chr5_A_fumigatus_Af293:754834-756051W, translated using codon table 1 (324 amino acids) Uncharacterized ORF; Has domain(s) with predicted arylformamidase activity and role in tryptophan catabolic process to kynurenine	2.26458	10.19	1	2	2	2	324	36.303	5.21143
	Afu2g03580	Afu2g03580 AspGDID:ASPL0000103185 COORDS:Chr2_A_fumigatus_Af293:953968-955580W, translated using codon table 1 (518 amino acids) Uncharacterized ORF; Ortholog(s) have phenylalanine-tRNA ligase activity, role in phenylalanyl-tRNA aminoacylation and cytosol, phenylalanine-tRNA ligase complex localization	2.2338	6.56	1	3	3	3	518	58.509	7.44482
	Afu1g15460	Afu1g15460 AspGDID:ASPL0000102611 COORDS:Chr1_A_fumigatus_Af293:4176314-4173471C, translated using codon table 1 (866 amino acids) Uncharacterized ORF; Ortholog of <i>A. nidulans FGSC A4</i> : AN0892, <i>A. niger CBS 513.88</i> : An01g13900, <i>A. oryzae RIB40</i> : AO090005001665, <i>Aspergillus wentii</i> : Aspwe1_0027562 and <i>Aspergillus sydowii</i> : Aspsy1_0138433	2.20448	3	1	2	2	2	866	95.2598	9.61279
	Afu2g12230	Afu2g12230 AspGDID:ASPL0000103937 COORDS:Chr2_A_fumigatus_Af293:3151850-3152676W, translated using codon table 1 (231 amino acids) Uncharacterized ORF; Ortholog(s) have structural constituent of ribosome activity and mitochondrial large ribosomal subunit localization	2.08202	6.93	1	2	2	2	231	25.4293	10.4478
	Afu5g09910	Afu5g09910 AspGDID:ASPL0000108059 COORDS:Chr5_A_fumigatus_Af293:2564144-2563392C, translated using codon table 1 (217 amino acids) Uncharacterized ORF; Putative p-nitroreductase family protein; protein induced by heat shock; Yap1-dependent induction in response to hydrogen peroxide; induced by gliotoxin exposure	2.06607	13.36	1	3	3	3	217	24.2985	5.90967
	Afu1g02270	abp2 AspGDID:ASPL0000101397 COORDS:Chr1_A_fumigatus_Af293:666424-664029C, translated using codon table 1 (780 amino acids) Uncharacterized ORF; Putative ARS binding protein	0	2.05	1	2	2	2	780	85.2378	9.31982
Afu1g12940	Afu3g09620	Afu3g09620 AspGDID:ASPL0000105360 COORDS:Chr3_A_fumigatus_Af293:2444571-2447761W, translated using codon table 1 (1003 amino acids) Uncharacterized ORF; Has domain(s) with predicted nucleic acid binding, nucleotide binding activity	249.543	52.04	1	33	33	55	1003	110.346	6.44287
Afu3g06550	Afu1g14220	nopA AspGDID:ASPL0000102490 COORDS:Chr1_A_fumigatus_Af293:3799657-3798472C, translated using codon table 1 (312 amino acids) Verified ORF; Nucleolar protein	213.3	69.55	1	22	22	74	312	32.5521	10.2866
Afu5g04390	Afu5g03160	Afu5g03160 AspGDID:ASPL0000107495 COORDS:Chr5_A_fumigatus_Af293:857006-860414W, translated using codon table 1 (1092 amino acids) Uncharacterized ORF; Has domain(s) with predicted ATP binding, protein kinase activity, protein tyrosine kinase activity, transferase activity, transferring phosphorus-containing groups activity and role in protein phosphorylation	168.242	41.3	1	35	35	47	1092	124.493	10.3452
Afu3g09820	Afu1g06390	tef1 AspGDID:ASPL0000101807 COORDS:Chr1_A_fumigatus_Af293:1831593-1833461W, translated using codon table 1 (494 amino acids) Verified ORF; Putative translation elongation factor EF-1 alpha subunit; protein abundant in conidia; protein induced by heat shock	124.211	51.82	1	16	16	28	494	53.8089	9.1001
Afu1g02940	Afu2g13530	Afu2g13530 AspGDID:ASPL0000104068 COORDS:Chr2_A_fumigatus_Af293:3518148-3521066W, translated using codon table 1 (839 amino acids) Verified ORF; Putative translation elongation factor EF-2 subunit; protein abundant in conidia; protein induced by heat shock	119.514	48.87	1	29	29	35	839	93.1394	6.96143
Afu2g07730	Afu7g01460	Afu7g01460 AspGDID:ASPL0000109941 COORDS:Chr7_A_fumigatus_Af293:380737-379723C, translated using codon table 1 (259 amino acids) Uncharacterized ORF; Ribosomal protein S5	117.696	45.95	1	13	13	48	259	28.2875	10.5356
Afu1g15460	Afu1g07440	hsp70 AspGDID:ASPL0000101909 COORDS:Chr1_A_fumigatus_Af293:2102587-2104621W, translated using codon table 1 (638 amino acids) Verified ORF; Molecular chaperone; conidia-enriched protein	107.332	47.02	1	24	25	32	638	69.6176	5.17334
Afu1g17350	Afu4g07360	metH AspGDID:ASPL0000106450 COORDS:Chr4_A_fumigatus_Af293:1914045-1911526C, translated using codon table 1 (774 amino acids) Uncharacterized ORF; Putative cobalamin-independent methionine synthase; protein induced by heat shock; Yap1-dependent induction in response to hydrogen peroxide; reacts with rabbit immunosera exposed to A. fumigatus conidia; no human homolog	93.5334	43.28	1	23	23	28	774	86.8405	6.78564
Afu2g07960	Afu6g04740	act1 AspGDID:ASPL0000108928 COORDS:Chr6_A_fumigatus_Af293:1114434-1113100C, translated using codon table 1 (393 amino acids) Verified ORF; Actin	91.3794	48.85	1	12	12	20	393	43.8651	6.27783
Afu8g04360	Afu3g05820	Afu3g05820 AspGDID:ASPL0000104995 COORDS:Chr3_A_fumigatus_Af293:1422936-1420087C, translated using codon table 1 (838 amino acids) Uncharacterized ORF; ZZ type zinc finger domain protein, putative fungal specific transcription factor; transcript up-regulated in conidia exposed to neutrophils	87.8499	36.87	1	19	19	25	838	91.8908	5.24951
Afu5g02210	Afu1g10350	pgkA AspGDID:ASPL0000102099 COORDS:Chr1_A_fumigatus_Af293:2666254-2667669W, translated using codon table 1 (417 amino acids) Verified ORF; Putative phosphoglycerate kinase; reacts with rabbit immunosera exposed to conidia; hypoxia induced protein; transcript up-regulated in conidia exposed to neutrophils; induced by gliotoxin exposure	85.0311	61.87	1	26	26	30	417	44.7338	6.7417
Afu4g12750	Afu8g03930	hscA AspGDID:ASPL0000110728 COORDS:Chr8_A_fumigatus_Af293:839316-841607W, translated using codon table 1 (614 amino acids) Verified ORF; Putative Hsp70 chaperone; Yap1-dependent induction in response to hydrogen peroxide; hypoxia induced protein	84.942	41.04	1	19	19	24	614	66.9316	5.38916
Afu4g04550	Afu5g10550	Afu5g10550 AspGDID:ASPL0000108119 COORDS:Chr5_A_fumigatus_Af293:2702208-2700129C, translated using codon table 1 (519 amino acids) Uncharacterized ORF; ATP synthase F1, beta subunit; reacts with rabbit immunosera exposed to A. fumigatus conidia; hypoxia induced protein	84.3856	54.91	1	19	20	24	519	55.586	5.43994
Afu1g12250	Afu6g06770	aspf22 AspGDID:ASPL0000109039 COORDS:Chr6_A_fumigatus_Af293:1480347-1478847C, translated using codon table 1 (438 amino acids) Verified ORF; Putative enolase; allergen Asp f 22; conidia-enriched protein; transcript induced by growth on hydrogen peroxide; hypoxia induced protein; transcript induced by exposure to human airway epithelial cells	84.3252	50.23	1	16	16	22	438	47.2763	5.57959
Afu7g05650	Afu3g04210	Afu3g04210 AspGDID:ASPL0000104937 COORDS:Chr3_A_fumigatus_Af293:1188450-1182737C, translated using codon table 1 (1857 amino acids) Uncharacterized ORF; Fatty acid synthase alpha subunit; transcript induced by exposure to human airway epithelial cells; no human homolog	82.0131	17.02	1	24	24	28	1857	204.472	6.48096
Afu2g03810	Afu3g08200	ams1 AspGDID:ASPL0000105223 COORDS:Chr3_A_fumigatus_Af293:2103989-2100561C, translated using codon table 1 (1088 amino acids) Verified ORF; Putative Class IIC alpha-mannosidase with a predicted role in oligosaccharide catabolism and N-glycan processing	81.9092	29.87	1	23	23	26	1088	123.713	6.26514
Afu1g09390	Afu2g08670	Afu2g08670 AspGDID:ASPL0000103586 COORDS:Chr2_A_fumigatus_Af293:2234495-2227401C, translated using codon table 1 (2292 amino acids) Uncharacterized ORF; Ortholog(s) have acetyl-CoA carboxylase activity, biotin carboxylase activity and role in long-chain fatty acid biosynthetic process, protein import into nucleus, regulation of mitosis	80.7199	17.36	1	26	26	29	2292	254.784	6.3667
Afu2g05420	Afu2g09290	hsp60 AspGDID:ASPL0000103647 COORDS:Chr2_A_fumigatus_Af293:2378663-2376729C, translated using codon table 1 (587 amino acids) Verified ORF; Putative antigenic mitochondrial protein; reacts with rabbit immunosera exposed to A. fumigatus conidia; hypoxia induced protein	78.6106	51.62	1	22	22	26	587	61.9117	5.64307
Afu7g04870	Afu5g01970	gpdA AspGDID:ASPL0000107377 COORDS:Chr5_A_fumigatus_Af293:503797-505194W, translated using codon table 1 (338 amino acids) Verified ORF; Glyceraldehyde-3-phosphate dehydrogenase; predicted gene pair with AFUA_5G01030; protein induced by hydrogen peroxide; reacts with rabbit immunosera exposed to A. fumigatus conidia: induced by L-tyrosine	77.6035	58.88	1	18	18	21	338	36.2916	7.43018
Afu4g12870	Afu4g07660	ded1 AspGDID:ASPL0000106481 COORDS:Chr4_A_fumigatus_Af293:1990592-1992696W, translated using codon table 1 (674 amino acids) Uncharacterized ORF; ATP-dependent RNA helicase	76.5389	41.25	1	21	21	24	674	72.0459	8.95361
Afu3g13870	Afu5g04170	hsp90 AspGDID:ASPL0000107596 COORDS:Chr5_A_fumigatus_Af293:1108402-1110583W, translated using codon table 1 (706 amino acids) Verified ORF; Heat shock protein; allergen Asp f 12; likely essential; required for conidiation and cell wall integrity; transcript induced by growth on hydrogen peroxide; enters the nucleus in response to heat shock	74.1119	36.4	1	26	26	29	706	80.5903	5.0083
Afu1g02270	Afu5g07180	Afu5g07180 AspGDID:ASPL0000107793 COORDS:Chr5_A_fumigatus_Af293:1781990-1789479W, translated using codon table 1 (2473 amino acids) Uncharacterized ORF; Ortholog(s) have nucleus localization	73.8855	16.9	1	31	31	32	2473	274.127	8.17725
Afu1g15620	Afu5g03020	Afu5g03020 AspGDID:ASPL0000107481 COORDS:Chr5_A_fumigatus_Af293:806662-808051W, translated using codon table 1 (373 amino acids) Uncharacterized ORF; 60S ribosomal protein L4	72.0201	45.04	1	12	12	19	373	40.479	10.9604
Afu3g05760	Afu1g10910	tubA AspGDID:ASPL0000102154 COORDS:Chr1_A_fumigatus_Af293:2850137-2848155C, translated using codon table 1 (466 amino acids) Uncharacterized ORF; Beta-tubulin; predicted gene pair with AFUA_7G00250 (tubulin beta-2 subunit); protein induced by hydrogen peroxide	71.2457	47.85	1	9	14	17	466	51.7606	4.86865
Afu7g05870	Afu1g02550	Afu1g02550 AspGDID:ASPL0000101425 COORDS:Chr1_A_fumigatus_Af293:746335-744583C, translated using codon table 1 (448 amino acids) Uncharacterized ORF; Tubulin alpha-1 subunit; gene pair with AFUA_2G14990 (tubulin alpha-2 subunit)	70.8689	56.03	1	14	16	22	448	49.9932	5.09717
Afu6g13370	Afu1g07020	Afu1g07020 AspGDID:ASPL0000101869 COORDS:Chr1_A_fumigatus_Af293:1998734-1997177C, translated using codon table 1 (438 amino acids) Uncharacterized ORF; Ortholog(s) have role in cytokinesis checkpoint, positive regulation of septation initiation signaling, regulation of phosphorylation of RNA polymerase II C-terminal domain	69.4822	45.21	1	15	15	23	438	50.3497	8.27979
Afu4g12390	Afu5g08750	Afu5g08750 AspGDID:ASPL0000107946 COORDS:Chr5_A_fumigatus_Af293:2232332-2234414W, translated using codon table 1 (674 amino acids) Uncharacterized ORF; Ortholog of <i>A. nidulans FGSC A4</i> : AN4698/SPA3, <i>A. niger CBS 513.88</i> : An07g04700, <i>Aspergillus wentii</i> : Aspwe1_0278209, <i>Aspergillus sydowii</i> : Aspsy1_0155406 and <i>Aspergillus terreus NIH2624</i> : ATET_06591	68.5007	28.34	1	17	17	23	674	76.9971	9.77393
Afu2g14010	Afu6g10650	Afu6g10650 AspGDID:ASPL0000109420 COORDS:Chr6_A_fumigatus_Af293:2633292-2631089C, translated using codon table 1 (657 amino acids) Uncharacterized ORF; Putative ATP citrate lyase, subunit 1; protein induced by heat shock	67.7784	37.9	1	18	18	24	657	71.9031	8.48486
Afu7g03670	Afu3g04220	Afu3g04220 AspGDID:ASPL0000104938 COORDS:Chr3_A_fumigatus_Af293:1190959-1197288W, translated using codon table 1 (2092 amino acids) Uncharacterized ORF; Putative fatty acid synthase beta subunit; calcium downregulated; repressed by exposure to artemisinin; no human homolog	66.2461	14.77	1	18	18	20	2092	231.898	6.27783
Afu4g11160	Afu8g05320	Afu8g05320 AspGDID:ASPL0000110862 COORDS:Chr8_A_fumigatus_Af293:1239645-1241741W, translated using codon table 1 (556 amino acids) Verified ORF; Putative mitochondrial F1 ATPase subunit alpha; hypoxia induced protein	65.0336	37.77	1	19	19	22	556	59.8954	9.0708
Afu4g10240	Afu3g11070	pdcA AspGDID:ASPL0000105505 COORDS:Chr3_A_fumigatus_Af293:2890318-2892286W, translated using codon table 1 (569 amino acids) Verified ORF; Putative pyruvate decarboxylase with a predicted role in pyruvate metabolism; reacts with rabbit immunosera exposed to A. fumigatus conidia; higher expression in 48 h biofilm vs planktonic cells; protein increases during hypoxia	62.1935	31.99	1	12	12	17	569	62.9591	6.53662
Afu2g04010	Afu5g05450	rps1 AspGDID:ASPL0000107624 COORDS:Chr5_A_fumigatus_Af293:1266407-1265371C, translated using codon table 1 (256 amino acids) Uncharacterized ORF; 40S ribosomal protein S3Ae; 40S ribosomal protein S1; reacts with rabbit immunosera exposed to A. fumigatus conidia	61.7434	53.13	1	14	14	18	256	29.1829	10.0376
Afu6g13460	Afu1g10630	Afu1g10630 AspGDID:ASPL0000102127 COORDS:Chr1_A_fumigatus_Af293:2776408-2774958C, translated using codon table 1 (387 amino acids) Uncharacterized ORF; Putative S-adenosylmethionine synthetase; higher expression in 48 h biofilm vs planktonic cells; hypoxia induced protein	61.7315	60.98	1	15	15	17	387	42.1698	6.01123
Afu6g11070	Afu6g06370	Afu6g06370 AspGDID:ASPL0000108998 COORDS:Chr6_A_fumigatus_Af293:1367479-1369026W, translated using codon table 1 (386 amino acids) Uncharacterized ORF; NAD(+)-isocitrate dehydrogenase subunit I	61.1704	38.08	1	13	13	18	386	41.9387	8.74854
Afu4g08770	Afu2g11850	rpL3 AspGDID:ASPL0000103899 COORDS:Chr2_A_fumigatus_Af293:3060721-3062260W, translated using codon table 1 (392 amino acids) Uncharacterized ORF; Allergenic ribosomal L3 protein; allergen Asp f 23; transcript induced in response to dibutyryl cyclic AMP	60.5926	37.24	1	15	15	19	392	44.4167	10.1841
Afu5g05500	Afu4g03410	fhpA AspGDID:ASPL0000106160 COORDS:Chr4_A_fumigatus_Af293:972646-973887W, translated using codon table 1 (413 amino acids) Uncharacterized ORF; Putative flavohemoprotein; protein induced by heat shock and hypoxia	60.4586	46.97	1	11	11	15	413	45.5801	6.13818
Afu2g08690	Afu2g11470	Afu2g11470 AspGDID:ASPL0000103861 COORDS:Chr2_A_fumigatus_Af293:2954546-2955975W, translated using codon table 1 (419 amino acids) Uncharacterized ORF; Ortholog of <i>A. nidulans FGSC A4</i> : AN10752, <i>A. niger CBS 513.88</i> : An02g03450, <i>Neosartorya fischeri NRRL 181</i> : NFIA_086710, <i>Aspergillus wentii</i> : Aspwe1_0044288 and <i>Aspergillus versicolor</i> : Aspve1_0040617	60.0996	36.75	1	15	15	17	419	50.3231	10.0522
Afu1g04690	Afu2g14990	Afu2g14990 AspGDID:ASPL0000104214 COORDS:Chr2_A_fumigatus_Af293:3948734-3946908C, translated using codon table 1 (451 amino acids) Uncharacterized ORF; Tubulin alpha-2 subunit; gene pair with AFUA_1G02550 (tubulin alpha-1 subunit)	59.4155	44.57	1	11	13	16	451	50.4098	5.16064
Afu2g05060	Afu4g11650	kgd1 AspGDID:ASPL0000106873 COORDS:Chr4_A_fumigatus_Af293:3079845-3083210W, translated using codon table 1 (1057 amino acids) Uncharacterized ORF; Putative alpha-ketoglutarate dehydrogenase complex subunit; protein induced by heat shock	59.3688	27.63	1	19	19	21	1057	118.826	6.94678
Afu1g15810	Afu2g12520	Afu2g12520 AspGDID:ASPL0000103966 COORDS:Chr2_A_fumigatus_Af293:3215341-3219468W, translated using codon table 1 (1045 amino acids) Uncharacterized ORF; Ortholog of <i>A. nidulans FGSC A4</i> : AN6280, <i>A. niger CBS 513.88</i> : An02g04750, <i>A. oryzae RIB40</i> : AO090026000847, <i>Aspergillus wentii</i> : Aspwe1_0044488 and <i>Aspergillus sydowii</i> : Aspsy1_0150855	57.9139	24.31	1	18	18	23	1045	113.109	9.77393
Afu5g09460	Afu2g09960	ssc70 AspGDID:ASPL0000103712 COORDS:Chr2_A_fumigatus_Af293:2553995-2551772C, translated using codon table 1 (661 amino acids) Verified ORF; Putative mitochondrial Hsp70 chaperone; reacts with rabbit immunosera exposed to A. fumigatus conidia; hypoxia induced protein	57.2803	33.28	1	15	15	17	661	71.9316	6.16357
Afu6g00660	Afu6g04570	Afu6g04570 AspGDID:ASPL0000108911 COORDS:Chr6_A_fumigatus_Af293:1060589-1062452W, translated using codon table 1 (482 amino acids) Uncharacterized ORF; Putative translational elongation factor eEF-1 gamma subunit; protein induced by heat shock; transcript induced by exposure to human airway epithelial cells; snoRNA Afu-328 encoded within intron 2	56.1323	36.1	1	15	15	19	482	54.1488	7.63525
Afu2g12230	Afu4g13170	cpcB AspGDID:ASPL0000107023 COORDS:Chr4_A_fumigatus_Af293:3449811-3448364C, translated using codon table 1 (316 amino acids) Verified ORF; G-protein complex beta subunit; conidia-enriched protein; immunoreactive	55.9023	58.23	1	12	12	14	316	34.9574	6.52197
Afu5g02850	Afu7g05740	Afu7g05740 AspGDID:ASPL0000110266 COORDS:Chr7_A_fumigatus_Af293:1404497-1405787W, translated using codon table 1 (340 amino acids) Verified ORF; Putative NAD-dependent malate dehydrogenase; protein abundant in conidia; immunoreactive; reacts with rabbit immunosera exposed to A. fumigatus conidia; induced by L-tyrosine; transcript downregulated in response to hypoxia	55.3853	51.76	1	11	11	13	340	35.8761	9.08545
Afu1g04850	Afu2g12130	Afu2g12130 AspGDID:ASPL0000103927 COORDS:Chr2_A_fumigatus_Af293:3116220-3115437C, translated using codon table 1 (240 amino acids) Uncharacterized ORF; Ortholog(s) have cytosol, nucleus localization	55.3723	44.58	1	10	10	15	240	27.3773	5.18604
Afu2g15840	Afu5g07240	Afu5g07240 AspGDID:ASPL0000107798 COORDS:Chr5_A_fumigatus_Af293:1801377-1803320W, translated using codon table 1 (647 amino acids) Uncharacterized ORF; Has domain(s) with predicted nucleic acid binding activity	55.1809	28.28	1	13	13	18	647	71.0997	5.35107
Afu2g03580	Afu3g09600	sik1 AspGDID:ASPL0000105358 COORDS:Chr3_A_fumigatus_Af293:2440680-2442368W, translated using codon table 1 (522 amino acids) Uncharacterized ORF; Ortholog(s) have role in rRNA processing and 90S preribosome, box C/D snoRNP complex, small-subunit processome localization	54.9874	37.93	1	13	13	16	522	58.1594	9.01221
Afu3g06110	Afu3g09080	Afu3g09080 AspGDID:ASPL0000105307 COORDS:Chr3_A_fumigatus_Af293:2315880-2313896C, translated using codon table 1 (586 amino acids) Uncharacterized ORF; Ortholog(s) have nucleus localization	54.6783	28.67	1	12	12	15	586	65.2513	9.31982
Afu5g09910	Afu3g11830	pgmA AspGDID:ASPL0000105579 COORDS:Chr3_A_fumigatus_Af293:3113884-3115685W, translated using codon table 1 (555 amino acids) Uncharacterized ORF; Putative phosphoglucomutase; reacts with rabbit immunosera exposed to A. fumigatus conidia; hypoxia repressed protein; transcript up-regulated in conidia exposed to neutrophils	53.2448	41.8	1	16	16	18	555	60.4637	6.75635
Afu2g16462	Afu3g06840	Afu3g06840 AspGDID:ASPL0000105095 COORDS:Chr3_A_fumigatus_Af293:1702997-1704159W, translated using codon table 1 (261 amino acids) Uncharacterized ORF; Putative cytosolic small ribosomal subunit S4	53.043	47.13	1	13	13	17	261	29.4728	10.0669
	Afu6g07770	Afu6g07770 AspGDID:ASPL0000109137 COORDS:Chr6_A_fumigatus_Af293:1773673-1775224W, translated using codon table 1 (501 amino acids) Uncharacterized ORF; Putative alanine aminotransferase	52.5235	34.93	1	11	11	14	501	55.1004	5.96045
	Afu6g06340	gfa1 AspGDID:ASPL0000108994 COORDS:Chr6_A_fumigatus_Af293:1344619-1347035W, translated using codon table 1 (694 amino acids) Uncharacterized ORF; Ortholog(s) have glutamine-fructose-6-phosphate transaminase (isomerizing) activity	52.215	35.3	1	18	18	20	694	77.2379	6.69775
	Afu5g05710	Afu5g05710 AspGDID:ASPL0000107648 COORDS:Chr5_A_fumigatus_Af293:1330422-1332169W, translated using codon table 1 (487 amino acids) Uncharacterized ORF; Ortholog(s) have pseudouridine synthase activity	51.8547	25.87	1	13	13	17	487	54.6913	8.5874
	Afu1g12390	Afu1g12390 AspGDID:ASPL0000102306 COORDS:Chr1_A_fumigatus_Af293:3269687-3271809W, translated using codon table 1 (568 amino acids) Uncharacterized ORF; Ortholog of S. cerevisiae SCD6; snoRNA Afu-200 encoded within intron 3	51.7586	28.52	1	9	9	12	568	59.2256	9.5542
	Afu5g14680	Afu5g14680 AspGDID:ASPL0000108517 COORDS:Chr5_A_fumigatus_Af293:3799759-3800442W, translated using codon table 1 (227 amino acids) Verified ORF; Protein with Yap1-dependent induction in response to hydrogen peroxide; calcium downregulated; induced by gliotoxin exposure	51.0943	65.2	1	11	11	13	227	25.4229	4.90674
	Afu6g06750	Afu6g06750 AspGDID:ASPL0000109037 COORDS:Chr6_A_fumigatus_Af293:1474803-1476209W, translated using codon table 1 (272 amino acids) Uncharacterized ORF; 14-3-3 family protein; predicted gene pair with AFUA_2G03290 (artA)	50.8823	54.41	1	11	12	15	272	30.6832	4.91943
	Afu2g03290	artA AspGDID:ASPL0000103158 COORDS:Chr2_A_fumigatus_Af293:868250-867203C, translated using codon table 1 (261 amino acids) Verified ORF; 14-3-3 family protein; predicted gene pair with AFUA_6G06750; conidia-enriched protein; protein induced by hydrogen peroxide; reacts with rabbit immunosera exposed to A. fumigatus conidia; hypoxia repressed protein	50.2762	54.02	1	10	11	14	261	29.0836	4.84326
	Afu4g06620	Afu4g06620 AspGDID:ASPL0000106377 COORDS:Chr4_A_fumigatus_Af293:1712343-1713780W, translated using codon table 1 (458 amino acids) Uncharacterized ORF; Glutamate/Leucine/Phenylalanine/Valine dehydrogenase; reacts with rabbit immunosera exposed to A. fumigatus conidia; hypoxia induced protein	50.2649	50.66	1	14	14	15	458	49.3369	6.1001
	Afu7g01700	Afu7g01700 AspGDID:ASPL0000109965 COORDS:Chr7_A_fumigatus_Af293:455021-456680W, translated using codon table 1 (535 amino acids) Uncharacterized ORF; Ortholog of <i>A. nidulans FGSC A4</i> : AN11178, <i>A. niger CBS 513.88</i> : An12g01010, <i>A. oryzae RIB40</i> : AO090038000539, <i>Aspergillus wentii</i> : Aspwe1_0042439 and <i>Aspergillus terreus NIH2624</i> : ATET_01783	48.6599	23.18	1	12	12	15	535	60.964	9.34912
	Afu6g12930	acoA AspGDID:ASPL0000109636 COORDS:Chr6_A_fumigatus_Af293:3262693-3265559W, translated using codon table 1 (787 amino acids) Verified ORF; Mitochondrial aconitate hydratase; citric acid cycle enzyme; protein abundant in conidia; transcript induced in conidia exposed to neutrophils; reacts with rabbit immunosera exposed to A. fumigatus conidia; hypoxia induced	48.2435	31.51	1	17	17	17	787	85.4752	6.7124
	Afu4g11730	gldB AspGDID:ASPL0000106881 COORDS:Chr4_A_fumigatus_Af293:3102011-3103045W, translated using codon table 1 (325 amino acids) Verified ORF; Putative glycerol dehydrogenase; calcium induced; transcript induced by exposure to human airway epithelial cells	48.0886	60.31	1	12	12	13	325	36.8047	6.3667
	Afu1g05630	Afu1g05630 AspGDID:ASPL0000101731 COORDS:Chr1_A_fumigatus_Af293:1617319-1616207C, translated using codon table 1 (266 amino acids) Uncharacterized ORF; 40S ribosomal protein S3	47.3453	68.42	1	15	15	17	266	29.1832	9.1001
	Afu7g01830	ugp1 AspGDID:ASPL0000109978 COORDS:Chr7_A_fumigatus_Af293:488718-487183C, translated using codon table 1 (511 amino acids) Verified ORF; UTP-glucose-1-phosphate uridylyltransferase; induced by hydrogen peroxide; hypoxia repressed protein	46.7608	36.2	1	14	14	16	511	56.8895	6.87354
	Afu1g11190	Afu1g11190 AspGDID:ASPL0000102182 COORDS:Chr1_A_fumigatus_Af293:2947142-2948249W, translated using codon table 1 (227 amino acids) Verified ORF; Putative eukaryotic translation elongation factor 1 subunit eEF1-beta; reacts with rabbit immunosera exposed to A. fumigatus conidia; induced by gliotoxin exposure	46.3044	52.42	1	10	10	12	227	25.2295	4.55127
	Afu5g06240	alcC AspGDID:ASPL0000107700 COORDS:Chr5_A_fumigatus_Af293:1495619-1494455C, translated using codon table 1 (350 amino acids) Verified ORF; Putative zinc-dependent alcohol dehydrogenase, involved in ethanol fermentation; predicted gene pair with adh1; protein induced by hydrogen peroxide; reacts with rabbit immunosera exposed to A. fumigatus conidia	45.8324	51.43	1	14	14	14	350	37.1563	7.63525
	Afu1g07280	Afu1g07280 AspGDID:ASPL0000101895 COORDS:Chr1_A_fumigatus_Af293:2064833-2066406W, translated using codon table 1 (447 amino acids) Uncharacterized ORF; Ortholog of <i>A. nidulans FGSC A4</i> : AN5141, <i>A. niger CBS 513.88</i> : An07g09830, <i>A. oryzae RIB40</i> : AO090012000982, <i>Aspergillus wentii</i> : Aspwe1_0172497 and <i>Aspergillus sydowii</i> : Aspsy1_0033440	44.3919	32.89	1	10	10	12	447	47.0054	5.42725
	Afu6g05210	Afu6g05210 AspGDID:ASPL0000108976 COORDS:Chr6_A_fumigatus_Af293:1250905-1252499W, translated using codon table 1 (330 amino acids) Verified ORF; Putative NAD-dependent malate dehydrogenase with a predicted role in the citric acid cycle; transcript up-regulated in conidia exposed to neutrophils; phoB-regulated; reacts with rabbit immunosera exposed to A. fumigatus conidia	44.0573	56.97	1	11	11	13	330	34.7885	7.23975
	Afu6g10660	Afu6g10660 AspGDID:ASPL0000109421 COORDS:Chr6_A_fumigatus_Af293:2635628-2637150W, translated using codon table 1 (486 amino acids) Uncharacterized ORF; Putative ATP citrate lyase subunit; repressed by gliotoxin exposure22405895	41.8229	32.92	1	12	12	15	486	52.8847	6.26514
	Afu1g12890	Afu1g12890 AspGDID:ASPL0000102357 COORDS:Chr1_A_fumigatus_Af293:3406505-3407674W, translated using codon table 1 (300 amino acids) Uncharacterized ORF; Putative 60S Ribosomal protein L5	41.6988	47.33	1	9	9	11	300	34.7819	8.93896
	Afu1g15270	Afu1g15270 AspGDID:ASPL0000102593 COORDS:Chr1_A_fumigatus_Af293:4111044-4114037W, translated using codon table 1 (997 amino acids) Uncharacterized ORF; Ortholog(s) have cytosol, nuclear envelope localization	41.2503	16.45	1	13	13	13	997	111.028	5.70654
	Afu1g10220	Afu1g10220 AspGDID:ASPL0000102086 COORDS:Chr1_A_fumigatus_Af293:2633035-2630737C, translated using codon table 1 (736 amino acids) Uncharacterized ORF; Ortholog of <i>A. nidulans FGSC A4</i> : AN1250, <i>A. niger CBS 513.88</i> : An08g02090, <i>Neosartorya fischeri NRRL 181</i> : NFIA_015430 and <i>Aspergillus versicolor</i> : Aspve1_0119420	41.0311	14.4	1	6	6	10	736	83.2908	10.3452
	Afu6g11310	Afu6g11310 AspGDID:ASPL0000109481 COORDS:Chr6_A_fumigatus_Af293:2801160-2808052W, translated using codon table 1 (2256 amino acids) Uncharacterized ORF; Ortholog(s) have GMP synthase (glutamine-hydrolyzing) activity, aspartate carbamoyltransferase activity, carbamoyl-phosphate synthase (glutamine-hydrolyzing) activity, dihydroorotase activity	40.9611	10.28	1	19	19	19	2256	248.298	6.58057
	Afu5g01730	Afu5g01730 AspGDID:ASPL0000107353 COORDS:Chr5_A_fumigatus_Af293:439787-433626C, translated using codon table 1 (2031 amino acids) Uncharacterized ORF; Has domain(s) with predicted DNA binding, chromatin binding activity	40.7831	11.23	1	18	18	18	2031	222.552	9.40771
	Afu6g02280	aspf3 AspGDID:ASPL0000108683 COORDS:Chr6_A_fumigatus_Af293:408478-407732C, translated using codon table 1 (168 amino acids) Verified ORF; Allergen Asp f 3; peroxiredoxin family reductase; putative peroxismal membrane protein; IgE binding; protein induced by heat shock and by exposure to hydrogen peroxide; hypoxia induced protein; induced by gliotoxin exposure	40.628	65.48	1	9	9	12	168	18.4414	5.57959
	Afu5g03120	Afu5g03120 AspGDID:ASPL0000107491 COORDS:Chr5_A_fumigatus_Af293:846908-842554C, translated using codon table 1 (1418 amino acids) Uncharacterized ORF; Ortholog(s) have 5'-3' exoribonuclease activity, magnesium ion binding activity and cytoplasmic mRNA processing body, cytoplasmic stress granule, cytosol localization	39.6644	16.5	1	17	17	18	1418	159.853	7.06396
	Afu4g09740	Afu4g09740 AspGDID:ASPL0000106688 COORDS:Chr4_A_fumigatus_Af293:2536684-2538622W, translated using codon table 1 (567 amino acids) Uncharacterized ORF; Ortholog(s) have unfolded protein binding activity	39.5857	26.63	1	14	14	15	567	61.363	5.2876
	Afu1g13570	Afu1g13570 AspGDID:ASPL0000102425 COORDS:Chr1_A_fumigatus_Af293:3610148-3609177C, translated using codon table 1 (286 amino acids) Uncharacterized ORF; Ortholog(s) have box H/ACA snoRNA binding activity, role in rRNA pseudouridine synthesis, snRNA pseudouridine synthesis and box H/ACA snoRNP complex localization	39.453	17.13	1	6	6	9	286	31.2846	8.98291
	Afu2g14260	Afu2g14260 AspGDID:ASPL0000104141 COORDS:Chr2_A_fumigatus_Af293:3734617-3737950W, translated using codon table 1 (1011 amino acids) Uncharacterized ORF; Ortholog of <i>A. nidulans FGSC A4</i> : AN6342, <i>A. niger CBS 513.88</i> : An02g01220, <i>A. oryzae RIB40</i> : AO090023000107, <i>Aspergillus wentii</i> : Aspwe1_0045565 and <i>Aspergillus sydowii</i> : Aspsy1_0031691	38.9069	13.16	1	8	8	12	1011	112.754	8.07471
	Afu2g08090	Afu2g08090 AspGDID:ASPL0000103529 COORDS:Chr2_A_fumigatus_Af293:2101134-2098578C, translated using codon table 1 (806 amino acids) Uncharacterized ORF; Protein of unknown function, phoB-regulated	38.2944	15.38	1	8	8	12	806	90.9972	9.87646
	Afu2g09210	Afu2g09210 AspGDID:ASPL0000103639 COORDS:Chr2_A_fumigatus_Af293:2359448-2360452W, translated using codon table 1 (223 amino acids) Uncharacterized ORF; 60S ribosomal protein L10; reacts with rabbit immunosera exposed to A. fumigatus conidia	38.1919	52.02	1	12	12	13	223	25.5705	10.3159
	Afu5g13450	Afu5g13450 AspGDID:ASPL0000108398 COORDS:Chr5_A_fumigatus_Af293:3535793-3536876W, translated using codon table 1 (249 amino acids) Verified ORF; Putative triosephosphate isomerase; protein abundant in conidia; reacts with rabbit immunosera exposed to A. fumigatus conidia' transcript induced by exposure to human airway epithelial cells	38.0176	48.19	1	8	8	11	249	27.1124	5.79541
	Afu3g10730	Afu3g10730 AspGDID:ASPL0000105471 COORDS:Chr3_A_fumigatus_Af293:2781133-2780135C, translated using codon table 1 (201 amino acids) Uncharacterized ORF; 40S ribosomal protein S7e	37.6015	40.8	1	6	6	8	201	22.8304	10.1548
	Afu5g09230	Afu5g09230 AspGDID:ASPL0000107992 COORDS:Chr5_A_fumigatus_Af293:2377061-2378400W, translated using codon table 1 (324 amino acids) Verified ORF; Putative transaldolase; abundant protein in conidia and mycelia; protein induced by hydrogen peroxide and hypoxia	37.5209	45.06	1	13	13	14	324	35.4265	6.44287
	Afu2g17110	cdc48 AspGDID:ASPL0000104427 COORDS:Chr2_A_fumigatus_Af293:4568058-4570820W, translated using codon table 1 (819 amino acids) Uncharacterized ORF; Putative cell division control protein; protein induced by heat shock	37.0355	18.19	1	12	12	13	819	90.162	5.22412
	Afu4g11830	Afu4g11830 AspGDID:ASPL0000106891 COORDS:Chr4_A_fumigatus_Af293:3122796-3124999W, translated using codon table 1 (713 amino acids) Uncharacterized ORF; Ortholog(s) have U2-type spliceosomal complex localization	36.8762	21.6	1	9	9	10	713	83.3627	7.12256
	Afu3g10920	stm1 AspGDID:ASPL0000105490 COORDS:Chr3_A_fumigatus_Af293:2843930-2842516C, translated using codon table 1 (304 amino acids) Uncharacterized ORF; Telomere and ribosome associated protein	36.0719	36.84	1	11	11	14	304	33.747	9.59814
	Afu1g15020	Afu1g15020 AspGDID:ASPL0000102569 COORDS:Chr1_A_fumigatus_Af293:4039457-4040397W, translated using codon table 1 (215 amino acids) Uncharacterized ORF; 40S ribosomal protein S5; reacts with rabbit immunosera exposed to A. fumigatus conidia	35.9461	54.88	1	9	9	12	215	23.8905	9.21729
	Afu8g04730	Afu8g04730 AspGDID:ASPL0000110807 COORDS:Chr8_A_fumigatus_Af293:1078214-1075934C, translated using codon table 1 (728 amino acids) Uncharacterized ORF; Oligopeptidase family protein	35.7325	22.53	1	11	11	11	728	79.9422	6.15088
	Afu2g10440	Afu2g10440 AspGDID:ASPL0000103759 COORDS:Chr2_A_fumigatus_Af293:2672089-2671408C, translated using codon table 1 (150 amino acids) Uncharacterized ORF; Ortholog(s) have mRNA binding, small ribosomal subunit rRNA binding activity and role in maturation of SSU-rRNA from tricistronic rRNA transcript (SSU-rRNA, 5.8S rRNA, LSU-rRNA), ribosomal small subunit assembly	35.624	57.33	1	7	7	9	150	15.8224	10.7114
	Afu5g04210	Afu5g04210 AspGDID:ASPL0000107600 COORDS:Chr5_A_fumigatus_Af293:1122054-1123659W, translated using codon table 1 (460 amino acids) Uncharacterized ORF; Putative ubiquinol-cytochrome C reductase complex core protein 2; hypoxia induced protein	35.5064	32.39	1	8	8	9	460	48.06	8.90967
	Afu3g08380	ipp1 AspGDID:ASPL0000105241 COORDS:Chr3_A_fumigatus_Af293:2149763-2148296C, translated using codon table 1 (396 amino acids) Uncharacterized ORF; Putative inorganic diphosphatase; reacts with rabbit immunosera exposed to A. fumigatus conidia	35.5033	45.96	1	12	12	14	396	43.5964	7.76709
	Afu1g12800	Afu1g12800 AspGDID:ASPL0000102348 COORDS:Chr1_A_fumigatus_Af293:3382593-3384187W, translated using codon table 1 (385 amino acids) Uncharacterized ORF; Putative NADPH isocitrate dehydrogenase; transcript induced during conidial germination	35.2665	31.17	1	9	9	11	385	41.7008	8.51416
	Afu1g10130	Afu1g10130 AspGDID:ASPL0000102077 COORDS:Chr1_A_fumigatus_Af293:2611841-2610281C, translated using codon table 1 (446 amino acids) Uncharacterized ORF; Putative adenosylhomocysteinase; protein induced by heat shock	35.2346	30.04	1	11	11	12	446	48.4589	6.21436
	Afu1g13500	tktA AspGDID:ASPL0000102418 COORDS:Chr1_A_fumigatus_Af293:3591128-3588583C, translated using codon table 1 (684 amino acids) Verified ORF; Putative transketolase; protein abundant in conidia; protein induced by heat shock and by hydrogen peroxide; reacts with rabbit immunosera exposed to A. fumigatus conidia	35.1129	23.1	1	13	13	15	684	74.7807	6.59521
	Afu6g12990	Afu6g12990 AspGDID:ASPL0000109642 COORDS:Chr6_A_fumigatus_Af293:3280512-3279334C, translated using codon table 1 (263 amino acids) Uncharacterized ORF; Putative cytosolic large ribosomal subunit protein L7A	34.8316	34.22	1	10	10	12	263	29.4273	10.2573
	Afu1g12170	Afu1g12170 AspGDID:ASPL0000102283 COORDS:Chr1_A_fumigatus_Af293:3214725-3216299W, translated using codon table 1 (440 amino acids) Uncharacterized ORF; Putative translation elongation factor EF-Tu; hypoxia induced protein	34.427	30.45	1	11	11	12	440	48.2559	7.18115
	Afu4g07690	Afu4g07690 AspGDID:ASPL0000106484 COORDS:Chr4_A_fumigatus_Af293:2001294-2003380W, translated using codon table 1 (595 amino acids) Uncharacterized ORF; Putative phosphoribosylaminoimidazole-carboxamide formyltransferase/IMP cyclohydrolase; hypoxia repressed protein	34.0438	25.71	1	11	11	12	595	64.9875	6.85889
	Afu4g12350	Afu4g12350 AspGDID:ASPL0000106942 COORDS:Chr4_A_fumigatus_Af293:3234178-3232553C, translated using codon table 1 (499 amino acids) Verified ORF; Ortholog of <i>A. nidulans FGSC A4</i> : AN3664, <i>A. niger CBS 513.88</i> : An01g07660, <i>A. oryzae RIB40</i> : AO090009000437, <i>Aspergillus wentii</i> : Aspwe1_0047309 and <i>Aspergillus sydowii</i> : Aspsy1_1056088	33.5198	26.25	1	11	11	11	499	61.0517	9.11475
	Afu3g07640	pma1 AspGDID:ASPL0000105170 COORDS:Chr3_A_fumigatus_Af293:1930419-1933527W, translated using codon table 1 (988 amino acids) Verified ORF; Putative plasma membrane H+ ATPase; transcript upregulated during conidial germination and in response to amphotericin B; protein and transcript levels downregulated by caspofungin treatment	33.5108	17	1	13	13	15	988	108.923	5.36377
	Afu6g08050	gnd1 AspGDID:ASPL0000109165 COORDS:Chr6_A_fumigatus_Af293:1868427-1870349W, translated using codon table 1 (491 amino acids) Verified ORF; 6-phosphogluconate dehydrogenase; conidia-enriched protein; protein induced by heat shock; reacts with rabbit immunosera exposed to conidia; hypoxia-induced protein; transcript induced by exposure to human airway epithelial cells	33.5085	35.23	1	13	13	14	491	54.1233	5.93506
	Afu3g10310	Afu3g10310 AspGDID:ASPL0000105429 COORDS:Chr3_A_fumigatus_Af293:2671052-2673496W, translated using codon table 1 (743 amino acids) Uncharacterized ORF; Ortholog(s) have acetolactate synthase activity, flavin adenine dinucleotide binding activity, role in isoleucine biosynthetic process, valine biosynthetic process and acetolactate synthase complex, mitochondrion localization	33.4468	21.67	1	11	11	11	743	81.4649	8.54346
	Afu2g09650	Afu2g09650 AspGDID:ASPL0000103682 COORDS:Chr2_A_fumigatus_Af293:2480020-2481781W, translated using codon table 1 (469 amino acids) Uncharacterized ORF; Aspartate transaminase; induced by L-tyrosine; transcript up-regulated in conidia exposed to neutrophils	33.3847	30.92	1	10	10	10	469	51.1509	8.48486
	Afu1g05200	tif32 AspGDID:ASPL0000101689 COORDS:Chr1_A_fumigatus_Af293:1488654-1485294C, translated using codon table 1 (1051 amino acids) Uncharacterized ORF; Eukaryotic translation initiation factor 3 subunit A	33.1493	17.51	1	12	12	12	1051	120.156	9.39307
	Afu6g11890	Afu6g11890 AspGDID:ASPL0000109535 COORDS:Chr6_A_fumigatus_Af293:2972392-2969433C, translated using codon table 1 (930 amino acids) Uncharacterized ORF; Putative dynamin GTPase	32.9916	19.03	1	12	12	13	930	104.337	6.82959
	Afu3g05600	Afu3g05600 AspGDID:ASPL0000104976 COORDS:Chr3_A_fumigatus_Af293:1361310-1362104W, translated using codon table 1 (149 amino acids) Uncharacterized ORF; 60S ribosomal protein L27a	32.584	47.65	1	7	7	10	149	16.751	10.4331
	Afu4g12450	Afu4g12450 AspGDID:ASPL0000106952 COORDS:Chr4_A_fumigatus_Af293:3270803-3272689W, translated using codon table 1 (541 amino acids) Uncharacterized ORF; Putative PH domain protein; conserved lysine-rich protein; Yap1-dependent induction in response to hydrogen peroxide; hypoxia repressed protein	32.4331	34.94	1	11	11	11	541	56.9689	5.03369
	Afu1g04070	Afu1g04070 AspGDID:ASPL0000101576 COORDS:Chr1_A_fumigatus_Af293:1161707-1160930C, translated using codon table 1 (157 amino acids) Uncharacterized ORF; Eukaryotic initiation factor 5A; Yap1-dependent induction in response to hydrogen peroxide	32.4071	42.68	1	6	6	8	157	17.1983	5.40186
	Afu3g10200	Afu3g10200 AspGDID:ASPL0000105418 COORDS:Chr3_A_fumigatus_Af293:2633724-2635031W, translated using codon table 1 (371 amino acids) Uncharacterized ORF; Ortholog of <i>A. nidulans FGSC A4</i> : AN10620, <i>A. oryzae RIB40</i> : AO090003000556, <i>Aspergillus wentii</i> : Aspwe1_0025004, <i>Aspergillus zonatus</i> : Aspzo1_0012301 and <i>Aspergillus sydowii</i> : Aspsy1_0146861	32.2904	25.88	1	8	8	12	371	43.3827	9.39307
	Afu3g13400	nop5 AspGDID:ASPL0000105735 COORDS:Chr3_A_fumigatus_Af293:3545829-3547784W, translated using codon table 1 (591 amino acids) Uncharacterized ORF; Putative nucleolar protein	32.1448	26.73	1	10	10	12	591	64.5228	7.60596
	Afu1g12610	hsp88 AspGDID:ASPL0000102329 COORDS:Chr1_A_fumigatus_Af293:3331407-3333764W, translated using codon table 1 (714 amino acids) Uncharacterized ORF; Hsp70 chaperone; conidia-enriched protein; induction in response to hydrogen peroxide Yap1-dependent	31.8935	21.15	1	12	12	12	714	79.9949	5.17334
	Afu2g10270	tor AspGDID:ASPL0000103742 COORDS:Chr2_A_fumigatus_Af293:2631516-2624171C, translated using codon table 1 (2384 amino acids) Uncharacterized ORF; Tor kinase, involved in regulation cell wall biosynthesis and nutrient sensing	31.883	7.38	1	13	13	14	2384	269.413	6.90283
	Afu1g15730	Afu1g15730 AspGDID:ASPL0000102636 COORDS:Chr1_A_fumigatus_Af293:4254406-4255080W, translated using codon table 1 (130 amino acids) Uncharacterized ORF; 40S ribosomal protein S22	31.7548	64.62	1	6	6	8	130	14.6648	9.65674
	Afu1g03010	Afu1g03010 AspGDID:ASPL0000101471 COORDS:Chr1_A_fumigatus_Af293:869019-866374C, translated using codon table 1 (881 amino acids) Uncharacterized ORF; Ortholog(s) have U2-type spliceosomal complex localization	31.1141	15.78	1	12	12	13	881	100.781	9.94971
	Afu3g08160	tif1 AspGDID:ASPL0000105219 COORDS:Chr3_A_fumigatus_Af293:2095759-2094223C, translated using codon table 1 (406 amino acids) Verified ORF; Eukaryotic translation initiation factor eIF4A; ATP-dependent RNA helicase; protein induced by heat shock; predicted gene pair with AFUA_5G02410	30.7859	33.5	1	13	13	14	406	45.7494	5.18604
	Afu5g09010	Afu5g09010 AspGDID:ASPL0000107972 COORDS:Chr5_A_fumigatus_Af293:2314843-2316871W, translated using codon table 1 (609 amino acids) Uncharacterized ORF; Ortholog of <i>A. nidulans FGSC A4</i> : AN4676, <i>A. niger CBS 513.88</i> : An07g04120, <i>A. oryzae RIB40</i> : AO090020000473, <i>Aspergillus sydowii</i> : Aspsy1_0059438 and <i>Aspergillus terreus NIH2624</i> : ATET_06565	30.7328	22.17	1	13	13	15	609	72.4277	8.99756
	Afu6g13550	Afu6g13550 AspGDID:ASPL0000109696 COORDS:Chr6_A_fumigatus_Af293:3450087-3449278C, translated using codon table 1 (155 amino acids) Uncharacterized ORF; Ribosomal protein S13p/S18e	30.1465	52.9	1	10	10	11	155	17.8567	10.4478
	Afu6g12600	Afu6g12600 AspGDID:ASPL0000109603 COORDS:Chr6_A_fumigatus_Af293:3185640-3183146C, translated using codon table 1 (704 amino acids) Uncharacterized ORF; Ortholog of <i>A. nidulans FGSC A4</i> : AN3693, <i>A. niger CBS 513.88</i> : An06g01780, <i>A. oryzae RIB40</i> : AO090003000373, <i>Aspergillus wentii</i> : Aspwe1_0203403 and <i>Aspergillus sydowii</i> : Aspsy1_0892534	30.0324	22.44	1	9	9	9	704	76.2054	5.5542
	Afu1g01740	Afu1g01740 AspGDID:ASPL0000101344 COORDS:Chr1_A_fumigatus_Af293:538203-536416C, translated using codon table 1 (531 amino acids) Uncharacterized ORF; Ortholog(s) have unfolded protein binding activity, role in protein folding and chaperonin-containing T-complex, nucleus localization	29.9372	25.05	1	8	8	10	531	57.1551	6.21436
	Afu4g07700	Afu4g07700 AspGDID:ASPL0000106485 COORDS:Chr4_A_fumigatus_Af293:2006286-2011744W, translated using codon table 1 (1679 amino acids) Uncharacterized ORF; Clathrin, heavy chain; transcript downregulated in response to amphotericin B	29.5017	10.96	1	13	13	14	1679	191.183	5.33838
	Afu3g14490	Afu3g14490 AspGDID:ASPL0000105838 COORDS:Chr3_A_fumigatus_Af293:3844977-3843396C, translated using codon table 1 (508 amino acids) Uncharacterized ORF; Putative ketol acid reductoisomerase; transcript induced by exposure to human airway epithelial cells; no human homolog	29.4204	22.24	1	11	11	12	508	56.3183	9.29053
	Afu5g05540	nap1 AspGDID:ASPL0000107632 COORDS:Chr5_A_fumigatus_Af293:1289638-1291216W, translated using codon table 1 (411 amino acids) Uncharacterized ORF; Putative nucleosome assembly protein	29.3634	27.25	1	9	9	10	411	46.7917	4.55127
	Afu3g06990	Afu3g06990 AspGDID:ASPL0000105110 COORDS:Chr3_A_fumigatus_Af293:1745813-1747149W, translated using codon table 1 (422 amino acids) Uncharacterized ORF; Ortholog of <i>A. nidulans FGSC A4</i> : AN4805, <i>A. niger CBS 513.88</i> : An02g13820, <i>A. oryzae RIB40</i> : AO090020000295, <i>Aspergillus wentii</i> : Aspwe1_0157674 and <i>Aspergillus sydowii</i> : Aspsy1_0087809	29.3347	19.67	1	5	5	7	422	48.4051	10.2573
	Afu6g07390	lysB AspGDID:ASPL0000109101 COORDS:Chr6_A_fumigatus_Af293:1667162-1668427W, translated using codon table 1 (358 amino acids) Verified ORF; Putative homoisocitrate dehydrogenase with a role in lysine metabolism; hypoxia induced protein	29.1142	32.68	1	11	11	11	358	38.0701	6.21436
	Afu1g04620	Afu1g04620 AspGDID:ASPL0000101631 COORDS:Chr1_A_fumigatus_Af293:1309293-1307958C, translated using codon table 1 (348 amino acids) Uncharacterized ORF; Putative zinc-containing alcohol dehydrogenase; reacts with rabbit immunosera exposed to A. fumigatus conidia; hypoxia induced protein; transcript up-regulated in conidia exposed to neutrophils; repressed by gliotoxin exposure	28.9341	39.66	1	9	9	10	348	37.8294	6.63916
	Afu2g10090	Afu2g10090 AspGDID:ASPL0000103724 COORDS:Chr2_A_fumigatus_Af293:2584422-2583412C, translated using codon table 1 (153 amino acids) Uncharacterized ORF; 40S ribosomal protein S15	28.4963	50.33	1	6	6	9	153	17.7036	10.0669
	Afu4g10410	Afu4g10410 AspGDID:ASPL0000106755 COORDS:Chr4_A_fumigatus_Af293:2732043-2730416C, translated using codon table 1 (429 amino acids) Uncharacterized ORF; Putative aspartate aminotransferase; reacts with rabbit immunosera exposed to A. fumigatus conidia; hypoxia induced protein; transcript induced in conidia exposed to neutrophils or to human airway epithelial cells	28.4425	28.44	1	10	10	10	429	46.9681	8.86572
	Afu4g04460	Afu4g04460 AspGDID:ASPL0000106264 COORDS:Chr4_A_fumigatus_Af293:1261402-1262578W, translated using codon table 1 (226 amino acids) Uncharacterized ORF; 60S ribosomal protein L13	28.4035	43.81	1	11	11	13	226	25.6361	10.6528
	Afu3g11390	Afu3g11390 AspGDID:ASPL0000105537 COORDS:Chr3_A_fumigatus_Af293:2988245-2989876W, translated using codon table 1 (465 amino acids) Uncharacterized ORF; Ortholog(s) have role in positive regulation of RNA polymerase II transcriptional preinitiation complex assembly, proteasome regulatory particle assembly, ubiquitin-dependent protein catabolic process	28.3043	28.82	1	9	9	10	465	51.5677	5.30029
	Afu5g11720	Afu5g11720 AspGDID:ASPL0000108229 COORDS:Chr5_A_fumigatus_Af293:3015667-3018681W, translated using codon table 1 (905 amino acids) Uncharacterized ORF; Ortholog(s) have role in proteasome-mediated ubiquitin-dependent protein catabolic process and cytosol, nucleus localization	28.096	11.71	1	7	7	9	905	100.736	5.0083
	Afu6g13300	Afu6g13300 AspGDID:ASPL0000109671 COORDS:Chr6_A_fumigatus_Af293:3377042-3376007C, translated using codon table 1 (215 amino acids) Uncharacterized ORF; GTP-Binding nuclear protein Ran	27.9628	40	1	7	7	8	215	24.0624	7.38623
	Afu5g04230	cit1 AspGDID:ASPL0000107602 COORDS:Chr5_A_fumigatus_Af293:1129170-1127276C, translated using codon table 1 (474 amino acids) Verified ORF; Putative citrate synthase; reacts with rabbit immunosera exposed to A. fumigatus conidia; transcript induced by exposure to human airway epithelial cells	27.8896	19.83	1	9	9	10	474	52.0791	8.57275
	Afu5g10780	uge5 AspGDID:ASPL0000108140 COORDS:Chr5_A_fumigatus_Af293:2756278-2757615W, translated using codon table 1 (371 amino acids) Verified ORF; UDP-glucose 4-epimerase required for galactose metabolism; hypoxia induced protein	27.6752	35.58	1	9	9	10	371	40.5836	6.25244
	Afu3g09320	Afu3g09320 AspGDID:ASPL0000105330 COORDS:Chr3_A_fumigatus_Af293:2359631-2361249W, translated using codon table 1 (471 amino acids) Uncharacterized ORF; Serine hydroxymethyltransferase; protein level decreases upon heat shock; reacts with rabbit immunosera exposed to A. fumigatus conidia; hypoxia induced protein; SrbA-regulated during hypoxia	27.5923	21.87	1	8	9	10	471	51.8405	7.75244
	Afu7g05660	Afu7g05660 AspGDID:ASPL0000110259 COORDS:Chr7_A_fumigatus_Af293:1376127-1379437W, translated using codon table 1 (1065 amino acids) Uncharacterized ORF; Putative translation elongation factor eEF-3; protein induced by heat shock and hypoxia	27.5449	14.08	1	9	9	11	1065	117.694	6.17627
	Afu8g04000	erg10B AspGDID:ASPL0000110735 COORDS:Chr8_A_fumigatus_Af293:855589-857056W, translated using codon table 1 (401 amino acids) Uncharacterized ORF; Putative acetyl-coenzyme A acetyltransferase; protein induced by hydrogen peroxide; higher expression in 48 h biofilm vs planktonic cells; SrbA-regulated during hypoxia	27.5204	28.68	1	7	7	8	401	41.2165	6.87354
	Afu1g09100	Afu1g09100 AspGDID:ASPL0000101976 COORDS:Chr1_A_fumigatus_Af293:2363153-2364329W, translated using codon table 1 (192 amino acids) Uncharacterized ORF; 60S ribosomal protein L9	27.1682	52.08	1	9	9	10	192	21.8297	9.67139
	Afu2g02100	Afu2g02100 AspGDID:ASPL0000103040 COORDS:Chr2_A_fumigatus_Af293:523316-521496C, translated using codon table 1 (513 amino acids) Uncharacterized ORF; Putative dihydrolipoamide dehydrogenase; reacts with rabbit immunosera exposed to A. fumigatus conidia	26.9455	23.78	1	8	8	9	513	54.9366	8.17725
	Afu1g06170	Afu1g06170 AspGDID:ASPL0000101785 COORDS:Chr1_A_fumigatus_Af293:1784284-1782664C, translated using codon table 1 (464 amino acids) Uncharacterized ORF; Ortholog(s) have role in positive regulation of RNA polymerase II transcriptional preinitiation complex assembly, proteasome regulatory particle assembly, ubiquitin-dependent protein catabolic process	26.8166	23.92	1	9	9	9	464	51.6705	4.97021
	Afu5g06360	Afu5g06360 AspGDID:ASPL0000107712 COORDS:Chr5_A_fumigatus_Af293:1531695-1530676C, translated using codon table 1 (254 amino acids) Uncharacterized ORF; 60S ribosomal protein L8; transcript induced by exposure to human airway epithelial cells	26.7704	36.61	1	7	7	11	254	27.4688	10.9751
	Afu7g05290	Afu7g05290 AspGDID:ASPL0000110222 COORDS:Chr7_A_fumigatus_Af293:1257190-1256242C, translated using codon table 1 (151 amino acids) Uncharacterized ORF; Cytosolic small ribosomal subunit S13/S15; transcript repressed by exposure to human airway epithelial cells	26.7445	39.74	1	6	6	8	151	16.8353	10.4331
	Afu4g08240	Afu4g08240 AspGDID:ASPL0000106538 COORDS:Chr4_A_fumigatus_Af293:2135925-2137164W, translated using codon table 1 (347 amino acids) Verified ORF; Putative zinc-containing alcohol dehydrogenase; conidia-enriched protein; transcript up-regulated in conidia exposed to neutrophils	26.7411	34.58	1	7	7	8	347	37.4063	7.09326
	Afu4g03880	Afu4g03880 AspGDID:ASPL0000106207 COORDS:Chr4_A_fumigatus_Af293:1090760-1092367W, translated using codon table 1 (251 amino acids) Uncharacterized ORF; 60S ribosomal protein L7	26.4608	34.66	1	8	8	8	251	29.0066	10.0376
	Afu2g16820	Afu2g16820 AspGDID:ASPL0000104401 COORDS:Chr2_A_fumigatus_Af293:4493020-4491357C, translated using codon table 1 (405 amino acids) Uncharacterized ORF; Putative curved DNA-binding protein	26.2466	26.91	1	8	8	8	405	44.0373	7.73779
	Afu2g11060	Afu2g11060 AspGDID:ASPL0000103821 COORDS:Chr2_A_fumigatus_Af293:2836626-2837531W, translated using codon table 1 (158 amino acids) Uncharacterized ORF; Putative acylCoA binding family protein	26.0448	49.37	1	6	6	8	158	17.2987	5.99854
	Afu2g03490	Afu2g03490 AspGDID:ASPL0000103178 COORDS:Chr2_A_fumigatus_Af293:921519-923827W, translated using codon table 1 (645 amino acids) Uncharacterized ORF; Putative calcium/calmodulin-dependent protein kinase; calcium induced; transcript induced by exposure to human airway epithelial cells	25.9897	18.6	1	8	8	10	645	72.0815	6.87354
	Afu7g03980	Afu7g03980 AspGDID:ASPL0000110093 COORDS:Chr7_A_fumigatus_Af293:893752-895260W, translated using codon table 1 (468 amino acids) Uncharacterized ORF; Ortholog(s) have role in translational initiation and cytosol, eukaryotic 43S preinitiation complex, eukaryotic translation initiation factor 3 complex, eIF3m, nucleus localization	25.6179	25.85	1	7	7	7	468	51.0816	5.05908
	Afu2g04130	Afu2g04130 AspGDID:ASPL0000103239 COORDS:Chr2_A_fumigatus_Af293:1132624-1131702C, translated using codon table 1 (160 amino acids) Uncharacterized ORF; 40S ribosomal protein S11	25.3537	41.25	1	7	7	9	160	18.5551	10.8286
	Afu2g13480	Afu2g13480 AspGDID:ASPL0000104063 COORDS:Chr2_A_fumigatus_Af293:3491973-3494492W, translated using codon table 1 (839 amino acids) Uncharacterized ORF; Ortholog of <i>A. nidulans FGSC A4</i> : AN10799, <i>A. niger CBS 513.88</i> : An02g02390, <i>A. oryzae RIB40</i> : AO090026000326, <i>Aspergillus wentii</i> : Aspwe1_0045443 and <i>Aspergillus sydowii</i> : Aspsy1_0151451	25.2914	14.66	1	9	9	10	839	94.3821	8.74854
	Afu1g13490	Afu1g13490 AspGDID:ASPL0000102417 COORDS:Chr1_A_fumigatus_Af293:3586808-3588296W, translated using codon table 1 (293 amino acids) Uncharacterized ORF; Putative spermidine synthase; protein induced by hydrogen peroxide	25.2101	21.84	1	6	6	7	293	33.4237	5.5415
	Afu3g13320	rps0 AspGDID:ASPL0000105727 COORDS:Chr3_A_fumigatus_Af293:3533778-3534743W, translated using codon table 1 (297 amino acids) Uncharacterized ORF; Putative 40S ribosomal protein S0	24.989	35.02	1	7	7	8	297	32.1022	4.90674
	Afu2g16010	Afu2g16010 AspGDID:ASPL0000104318 COORDS:Chr2_A_fumigatus_Af293:4237529-4235525C, translated using codon table 1 (601 amino acids) Uncharacterized ORF; Prolyl-tRNA synthetase	24.9355	31.95	1	14	14	14	601	66.9952	7.1665
	Afu3g12300	Afu3g12300 AspGDID:ASPL0000105626 COORDS:Chr3_A_fumigatus_Af293:3242604-3243283W, translated using codon table 1 (124 amino acids) Uncharacterized ORF; 60S ribosomal protein L22	24.8105	41.13	1	5	5	8	124	14.1826	9.40771
	Afu2g10750	Afu2g10750 AspGDID:ASPL0000103790 COORDS:Chr2_A_fumigatus_Af293:2752834-2755410W, translated using codon table 1 (549 amino acids) Uncharacterized ORF; Putative RNA helicase; transcript induced by exposure to human airway epithelial cells	24.7862	23.13	1	10	10	10	549	60.3154	9.23193
	Afu1g09440	rps23 AspGDID:ASPL0000102010 COORDS:Chr1_A_fumigatus_Af293:2441556-2442180W, translated using codon table 1 (145 amino acids) Uncharacterized ORF; 40S ribosomal protein S23	24.7109	45.52	1	5	5	6	145	15.8908	10.4478
	Afu6g04200	Afu6g04200 AspGDID:ASPL0000108874 COORDS:Chr6_A_fumigatus_Af293:942450-943197W, translated using codon table 1 (228 amino acids) Uncharacterized ORF; Ortholog(s) have nucleus localization	24.5533	21.49	1	3	3	6	228	27.3127	11.2827
	Afu6g04920	fdh AspGDID:ASPL0000108946 COORDS:Chr6_A_fumigatus_Af293:1161764-1163212W, translated using codon table 1 (418 amino acids) Verified ORF; Putative NAD-dependent formate dehydrogenase; protein more abundant in conidia than mycelia; transcript up-regulated in conidia exposed to neutrophils; protein induced by heat shock; SrbA-regulated during hypoxia	24.3806	27.27	1	9	9	9	418	45.7177	8.26514
	Afu4g13120	Afu4g13120 AspGDID:ASPL0000107018 COORDS:Chr4_A_fumigatus_Af293:3436372-3434668C, translated using codon table 1 (358 amino acids) Uncharacterized ORF; Putative glutamine synthetase; protein induced by heat shock and by hydrogen peroxide; transcript induced by exposure to human airway epithelial cells	24.3434	18.99	1	5	5	7	358	39.8744	5.70654
	Afu1g17000	Afu1g17000 AspGDID:ASPL0000102765 COORDS:Chr1_A_fumigatus_Af293:4639817-4640623W, translated using codon table 1 (268 amino acids) Uncharacterized ORF; Ortholog of <i>A. nidulans FGSC A4</i> : AN0631, <i>A. niger CBS 513.88</i> : An01g09850, <i>A. oryzae RIB40</i> : AO090005000975, <i>Aspergillus wentii</i> : Aspwe1_0068188 and <i>Aspergillus sydowii</i> : Aspsy1_0041402	24.3314	44.4	1	8	8	10	268	28.6926	9.67139
	Afu4g03860	nip1 AspGDID:ASPL0000106205 COORDS:Chr4_A_fumigatus_Af293:1086172-1088854W, translated using codon table 1 (862 amino acids) Uncharacterized ORF; Eukaryotic translation initiation factor 3 subunit C	24.283	10.79	1	7	7	8	862	97.4481	5.13525
	Afu2g07810	Afu2g07810 AspGDID:ASPL0000103501 COORDS:Chr2_A_fumigatus_Af293:1998025-1999850W, translated using codon table 1 (537 amino acids) Uncharacterized ORF; Putative cytosolic hydroxymethyltransferase	24.2687	19.18	1	6	7	8	537	58.7963	8.85107
	Afu6g03820	egd2 AspGDID:ASPL0000108837 COORDS:Chr6_A_fumigatus_Af293:841323-840546C, translated using codon table 1 (204 amino acids) Uncharacterized ORF; Nascent polypeptide-associated complex subunit alpha; predicted role in 'de novo' cotranslational protein folding; enriched in dormant conidia	24.0067	34.31	1	5	5	7	204	21.959	4.94482
	Afu5g11320	aspf29 AspGDID:ASPL0000108191 COORDS:Chr5_A_fumigatus_Af293:2903022-2902611C, translated using codon table 1 (110 amino acids) Verified ORF; Allergen Asp f 29; putative thioredoxin	23.9096	60.91	1	5	5	7	110	11.968	5.22412
	Afu3g06970	Afu3g06970 AspGDID:ASPL0000105108 COORDS:Chr3_A_fumigatus_Af293:1743190-1744103W, translated using codon table 1 (193 amino acids) Uncharacterized ORF; 40S ribosomal protein S9; transcript induced by exposure to human airway epithelial cells	23.8745	41.97	1	9	9	9	193	22.1891	10.0522
	Afu1g04940	Afu1g04940 AspGDID:ASPL0000101663 COORDS:Chr1_A_fumigatus_Af293:1408563-1409639W, translated using codon table 1 (189 amino acids) Uncharacterized ORF; Ortholog(s) have GTP binding, GTPase activity	23.6993	46.03	1	7	7	9	189	21.4181	6.41748
	Afu1g06710	Afu1g06710 AspGDID:ASPL0000101839 COORDS:Chr1_A_fumigatus_Af293:1922660-1920607C, translated using codon table 1 (564 amino acids) Uncharacterized ORF; Ortholog(s) have chaperonin-containing T-complex, nucleus localization	23.4807	19.5	1	7	7	8	564	60.9935	6.34131
	Afu2g05250	rfeD AspGDID:ASPL0000103349 COORDS:Chr2_A_fumigatus_Af293:1460163-1458288C, translated using codon table 1 (508 amino acids) Uncharacterized ORF; Putative transcription factor; transcript up-regulated in conidia exposed to neutrophils	23.1091	23.43	1	7	7	8	508	55.8867	9.23193
	Afu2g08360	pyrG AspGDID:ASPL0000103555 COORDS:Chr2_A_fumigatus_Af293:2153922-2153018C, translated using codon table 1 (278 amino acids) Verified ORF; Orotidine 5'-monophosphate decarboxylase	23.0046	29.14	1	10	10	10	278	30.2485	6.69775
	Afu2g06000	Afu2g06000 AspGDID:ASPL0000103423 COORDS:Chr2_A_fumigatus_Af293:1696635-1700101W, translated using codon table 1 (1093 amino acids) Uncharacterized ORF; Putative NAD+ dependent glutamate dehydrogenase; transcript induced during conidial germination	22.8489	15	1	11	11	11	1093	123.281	6.55127
	Afu4g13390	Afu4g13390 AspGDID:ASPL0000107045 COORDS:Chr4_A_fumigatus_Af293:3509311-3508055C, translated using codon table 1 (381 amino acids) Uncharacterized ORF; Ortholog(s) have role in conidiophore development, conidium formation, hyphal growth, nuclear migration along microtubule, regulation of growth rate and cytoplasmic dynein complex, hyphal tip localization	22.7412	25.98	1	6	6	7	381	43.0934	6.72705
	Afu2g07620	Afu2g07620 AspGDID:ASPL0000103483 COORDS:Chr2_A_fumigatus_Af293:1942912-1941117C, translated using codon table 1 (534 amino acids) Uncharacterized ORF; Cystathionine beta-synthase; transcript induced by exposure to human airway epithelial cells	22.5969	21.91	1	6	6	6	534	57.7783	6.97607
	Afu2g10330	Afu2g10330 AspGDID:ASPL0000103748 COORDS:Chr2_A_fumigatus_Af293:2644267-2645677W, translated using codon table 1 (447 amino acids) Uncharacterized ORF; Ortholog of <i>A. nidulans FGSC A4</i> : AN5949, <i>A. niger CBS 513.88</i> : An16g04660, <i>A. oryzae RIB40</i> : AO090011000605, <i>Aspergillus wentii</i> : Aspwe1_0175384 and <i>Aspergillus sydowii</i> : Aspsy1_0089318	22.5459	17.9	1	8	8	9	447	54.2211	9.86182
	Afu3g11690	Afu3g11690 AspGDID:ASPL0000105565 COORDS:Chr3_A_fumigatus_Af293:3071255-3069978C, translated using codon table 1 (360 amino acids) Uncharacterized ORF; Putative class II fructose-bisphosphate aldolase; immunoreactive protein; reacts with rabbit immunosera exposed to A. fumigatus conidia; hypoxia induced protein	22.5315	28.61	1	7	7	7	360	39.7659	5.84619
	Afu2g16020	Afu2g16020 AspGDID:ASPL0000104319 COORDS:Chr2_A_fumigatus_Af293:4237810-4239808W, translated using codon table 1 (566 amino acids) Uncharacterized ORF; Putative heat shock protein; transcript induced during conidial germination	22.4917	22.08	1	9	9	9	566	61.6862	6.87354
	Afu3g09290	Afu3g09290 AspGDID:ASPL0000105327 COORDS:Chr3_A_fumigatus_Af293:2357229-2355494C, translated using codon table 1 (520 amino acids) Verified ORF; Putative 2,3-bisphosphoglycerate-independent phosphoglycerate mutase; protein abundant in conidia; reacts with rabbit immunosera exposed to A. fumigatus conidia; transcript induced by exposure to human airway epithelial cells	21.9827	20	1	7	7	8	520	57.418	5.66846
	Afu3g07810	sdh1 AspGDID:ASPL0000105185 COORDS:Chr3_A_fumigatus_Af293:1970306-1968056C, translated using codon table 1 (647 amino acids) Uncharacterized ORF; Succinate dehydrogenase flavoprotein subunit; role in the citric acid cycle; up-regulated in conidia exposed to neutrophils and during conidial germination; hypoxia repressed protein and transcript; induced by exposure to artemisinin	21.8779	15.3	1	7	7	7	647	71.1033	6.97607
	Afu1g11730	Afu1g11730 AspGDID:ASPL0000102237 COORDS:Chr1_A_fumigatus_Af293:3087288-3088069W, translated using codon table 1 (183 amino acids) Uncharacterized ORF; Ortholog(s) have GTPase activity, role in ER to Golgi vesicle-mediated transport, Golgi to plasma membrane transport, cellular response to drug, macroautophagy and Golgi apparatus, glyoxysome localization	21.5608	38.25	1	6	6	7	183	20.9899	5.70654
	Afu6g02470	Afu6g02470 AspGDID:ASPL0000108702 COORDS:Chr6_A_fumigatus_Af293:466824-464770C, translated using codon table 1 (582 amino acids) Uncharacterized ORF; Putative fumarate hydratase; reacts with rabbit immunosera exposed to A. fumigatus conidia	21.4331	17.35	1	7	7	8	582	63.1195	8.96826
	Afu1g04190	pab1 AspGDID:ASPL0000101587 COORDS:Chr1_A_fumigatus_Af293:1197903-1195508C, translated using codon table 1 (753 amino acids) Uncharacterized ORF; Putative polyadenylate-binding protein	21.3736	12.75	1	9	9	9	753	81.3943	5.94775
	Afu1g05390	Afu1g05390 AspGDID:ASPL0000101707 COORDS:Chr1_A_fumigatus_Af293:1549201-1548016C, translated using codon table 1 (308 amino acids) Uncharacterized ORF; Ortholog(s) have ATP:ADP antiporter activity	21.132	25.32	1	6	6	6	308	33.3004	9.96436
	Afu1g05080	Afu1g05080 AspGDID:ASPL0000101677 COORDS:Chr1_A_fumigatus_Af293:1454060-1455134W, translated using codon table 1 (313 amino acids) Uncharacterized ORF; Putative 60S ribosomal protein P0; reacts with rabbit immunosera exposed to A. fumigatus conidia	21.0721	31.63	1	6	6	6	313	33.4742	5.21143
	Afu3g10800	Afu3g10800 AspGDID:ASPL0000105478 COORDS:Chr3_A_fumigatus_Af293:2807176-2811179W, translated using codon table 1 (1310 amino acids) Uncharacterized ORF; Ortholog of <i>A. nidulans FGSC A4</i> : AN4908, <i>A. niger CBS 513.88</i> : An02g06530, <i>A. oryzae RIB40</i> : AO090003000629, <i>Aspergillus wentii</i> : Aspwe1_0036953 and <i>Aspergillus sydowii</i> : Aspsy1_0043015	20.6499	9.69	1	9	9	9	1310	145.89	7.09326
	Afu5g07120	Afu5g07120 AspGDID:ASPL0000107787 COORDS:Chr5_A_fumigatus_Af293:1769812-1771261W, translated using codon table 1 (352 amino acids) Uncharacterized ORF; RNP domain protein; reacts with rabbit immunosera exposed to A. fumigatus conidia	20.648	16.76	1	3	3	4	352	37.116	9.15869
	Afu6g07720	acuF AspGDID:ASPL0000109132 COORDS:Chr6_A_fumigatus_Af293:1757338-1754889C, translated using codon table 1 (601 amino acids) Uncharacterized ORF; Putative phosphoenolpyruvate carboxykinase; transcript up-regulated in conidia exposed to neutrophils; transcript downregulated in response to hypoxia	20.6142	19.47	1	8	8	8	601	66.6781	6.17627
	Afu6g09990	Afu6g09990 AspGDID:ASPL0000109355 COORDS:Chr6_A_fumigatus_Af293:2459187-2462825W, translated using codon table 1 (1095 amino acids) Uncharacterized ORF; Ortholog(s) have cytosol, nuclear envelope, nuclear membrane, nucleolus localization	20.5585	11.42	1	8	8	8	1095	121.526	4.729
	Afu6g06900	rho1 AspGDID:ASPL0000109052 COORDS:Chr6_A_fumigatus_Af293:1523942-1524891W, translated using codon table 1 (193 amino acids) Verified ORF; Putative Rho-type GTPase; predominantly localize to the hyphal tip; involved in radial growth and conidiation; mutants display cytoplasmic leakage at the hyphal tips	20.3376	49.74	1	7	7	8	193	21.6873	6.771
	Afu5g04330	Afu5g04330 AspGDID:ASPL0000107612 COORDS:Chr5_A_fumigatus_Af293:1164058-1160457C, translated using codon table 1 (967 amino acids) Verified ORF; Putative aminopeptidase; conidia-enriched protein; protein induced by heat shock; repressed by gliotoxin exposure	20.0914	12.1	1	8	8	9	967	108.639	6.7124
	Afu5g08712	Afu5g08712 AspGDID:ASPL0000364076 COORDS:Chr5_A_fumigatus_Af293:2216260-2220639W, translated using codon table 1 (1305 amino acids) Uncharacterized ORF; Ortholog of <i>A. nidulans FGSC A4</i> : AN4705, <i>A. niger CBS 513.88</i> : An07g04770, <i>A. oryzae RIB40</i> : AO090020000431, <i>Aspergillus wentii</i> : Aspwe1_0035214 and <i>Aspergillus sydowii</i> : Aspsy1_0155251	20.0677	10.88	1	10	10	10	1305	140.552	5.21143
	Afu4g07710	Afu4g07710 AspGDID:ASPL0000106486 COORDS:Chr4_A_fumigatus_Af293:2014380-2018024W, translated using codon table 1 (1193 amino acids) Uncharacterized ORF; Putative pyruvate carboxylase; protein induced by heat shock	19.9895	9.22	1	8	8	8	1193	131.191	6.69775
	Afu2g03380	Afu2g03380 AspGDID:ASPL0000103167 COORDS:Chr2_A_fumigatus_Af293:892615-891880C, translated using codon table 1 (127 amino acids) Uncharacterized ORF; Ortholog(s) have cytosol, mitochondrion, nucleus localization	19.8112	48.03	1	5	5	7	127	13.429	9.67139
	Afu1g06830	rpp1 AspGDID:ASPL0000101851 COORDS:Chr1_A_fumigatus_Af293:1948201-1948863W, translated using codon table 1 (111 amino acids) Uncharacterized ORF; Putative 60s acidic ribosomal protein superfamily member; putative ribosomal stalk protein	19.8093	53.15	1	3	3	4	111	11.1215	4.17041
	Afu5g05630	Afu5g05630 AspGDID:ASPL0000107640 COORDS:Chr5_A_fumigatus_Af293:1313445-1312542C, translated using codon table 1 (154 amino acids) Uncharacterized ORF; 60S ribosomal protein L23	19.6446	46.1	1	7	7	8	154	17.0726	10.3306
	Afu1g10012	Afu1g10012 AspGDID:ASPL0000362830 COORDS:Chr1_A_fumigatus_Af293:2588081-2582019C, translated using codon table 1 (1929 amino acids) Uncharacterized ORF; Ortholog of <i>A. nidulans FGSC A4</i> : AN5649, AN1674, AN0384, AN1268, AN7262, <i>A. fumigatus Af293</i> : Afu1g01700, Afu2g17000, Afu4g08730, Afu4g13630 and <i>A. niger CBS 513.88</i> : An01g09380, An01g06520, An04g09080, An04g03600	19.5224	4.61	1	7	7	7	1929	211.956	5.36377
	Afu3g13030	Afu3g13030 AspGDID:ASPL0000105699 COORDS:Chr3_A_fumigatus_Af293:3459705-3461612W, translated using codon table 1 (540 amino acids) Uncharacterized ORF; Ortholog(s) have unfolded protein binding activity, role in cellular response to drug, protein folding and chaperonin-containing T-complex, nucleus localization	19.4736	19.26	1	9	9	10	540	59.3149	6.21436
	Afu4g10800	Afu4g10800 AspGDID:ASPL0000106793 COORDS:Chr4_A_fumigatus_Af293:2823433-2822224C, translated using codon table 1 (237 amino acids) Uncharacterized ORF; 40S ribosomal protein S6	19.1538	34.18	1	7	7	7	237	27.263	10.8433
	Afu7g04210	Afu7g04210 AspGDID:ASPL0000110116 COORDS:Chr7_A_fumigatus_Af293:951859-952611W, translated using codon table 1 (161 amino acids) Uncharacterized ORF; Putative tropomyosin 1; protein induced by hydrogen peroxide; reacts with rabbit immunosera exposed to A. fumigatus conidia	19.1115	45.34	1	5	5	5	161	18.7575	5.03369
	Afu4g03050	pfy1 AspGDID:ASPL0000106123 COORDS:Chr4_A_fumigatus_Af293:854319-853521C, translated using codon table 1 (131 amino acids) Uncharacterized ORF; Profilin	18.993	58.02	1	3	3	4	131	13.9389	5.47803
	Afu2g07380	Afu2g07380 AspGDID:ASPL0000103461 COORDS:Chr2_A_fumigatus_Af293:1879464-1878670C, translated using codon table 1 (184 amino acids) Uncharacterized ORF; Ribosomal protein L18	18.7193	31.52	1	5	5	5	184	20.8407	11.8101
	Afu1g05340	Afu1g05340 AspGDID:ASPL0000101702 COORDS:Chr1_A_fumigatus_Af293:1537487-1538453W, translated using codon table 1 (221 amino acids) Uncharacterized ORF; 40S ribosomal protein S19	18.5215	21.27	1	4	4	6	221	24.8199	9.53955
	Afu4g08580	prx1 AspGDID:ASPL0000106571 COORDS:Chr4_A_fumigatus_Af293:2220262-2219313C, translated using codon table 1 (222 amino acids) Uncharacterized ORF; Mitochondrial peroxiredoxin; predicted role in cell redox homeostasis regulation; protein levels increase with amphotericin B and H2O2 exposure; transcript up-regulated in conidia exposed to neutrophils; repressed by gliotoxin exposure	18.3341	50	1	6	6	6	222	24.5287	6.13818
	Afu1g04320	Afu1g04320 AspGDID:ASPL0000101600 COORDS:Chr1_A_fumigatus_Af293:1226288-1226942W, translated using codon table 1 (201 amino acids) Uncharacterized ORF; Ribosomal protein S8	18.3312	27.86	1	4	4	5	201	22.7982	11.1802
	Afu4g11720	Afu4g11720 AspGDID:ASPL0000106880 COORDS:Chr4_A_fumigatus_Af293:3100984-3098931C, translated using codon table 1 (613 amino acids) Uncharacterized ORF; Putative phosphatidyl synthase; protein levels increase in response to pkaC overexpression	18.1727	15.17	1	8	8	8	613	67.0703	6.55127
	Afu1g04530	Afu1g04530 AspGDID:ASPL0000101621 COORDS:Chr1_A_fumigatus_Af293:1282636-1283216W, translated using codon table 1 (148 amino acids) Uncharacterized ORF; Ribosomal L18ae protein family	18.0821	27.03	1	5	5	7	148	17.3925	10.6968
	Afu6g00510	Afu6g00510 AspGDID:ASPL0000108606 COORDS:Chr6_A_fumigatus_Af293:125045-126049W, translated using codon table 1 (334 amino acids) Uncharacterized ORF; Has domain(s) with predicted oxidoreductase activity, transferase activity, transferring acyl groups other than amino-acyl groups, zinc ion binding activity and role in oxidation-reduction process	18.0489	24.25	1	5	5	6	334	36.0021	7.06396
	Afu2g10100	aspf8 AspGDID:ASPL0000103725 COORDS:Chr2_A_fumigatus_Af293:2585506-2585100C, translated using codon table 1 (111 amino acids) Uncharacterized ORF; Allergen Asp f 8; putative ribosomal protein P2; transcript induced by growth on hydrogen peroxide and menadione	18.0383	68.47	1	3	4	5	111	11.1346	4.33545
	Afu2g10420	Afu2g10420 AspGDID:ASPL0000103757 COORDS:Chr2_A_fumigatus_Af293:2667447-2668759W, translated using codon table 1 (397 amino acids) Uncharacterized ORF; Has domain(s) with predicted branched-chain-amino-acid transaminase activity, catalytic activity and role in branched-chain amino acid metabolic process, metabolic process	17.8164	22.17	1	5	5	6	397	43.9797	6.55127
	Afu3g11860	eb1 AspGDID:ASPL0000105582 COORDS:Chr3_A_fumigatus_Af293:3124507-3123064C, translated using codon table 1 (278 amino acids) Uncharacterized ORF; Putative microtubule associated protein	17.7931	23.38	1	5	5	5	278	30.6318	7.48877
	Afu6g03440	Afu6g03440 AspGDID:ASPL0000108799 COORDS:Chr6_A_fumigatus_Af293:738342-736781C, translated using codon table 1 (497 amino acids) Uncharacterized ORF; Putative fructosyl amine; transcript induced by voriconazole	17.6653	19.72	1	7	7	8	497	54.895	5.75732
	Afu4g06910	Afu4g06910 AspGDID:ASPL0000106405 COORDS:Chr4_A_fumigatus_Af293:1790067-1791391W, translated using codon table 1 (284 amino acids) Uncharacterized ORF; Putative outer mitochondrial membrane protein porin; hypoxia induced protein	17.5449	24.3	1	4	4	5	284	30.0075	8.99756
	Afu4g08480	Afu4g08480 AspGDID:ASPL0000106562 COORDS:Chr4_A_fumigatus_Af293:2190795-2194480W, translated using codon table 1 (1140 amino acids) Uncharacterized ORF; Ortholog(s) have cytosol, nucleus localization	17.4205	9.04	1	9	9	9	1140	124.656	5.14795
	Afu1g12070	Afu1g12070 AspGDID:ASPL0000102273 COORDS:Chr1_A_fumigatus_Af293:3197608-3198304W, translated using codon table 1 (175 amino acids) Uncharacterized ORF; Ortholog(s) have glycine dehydrogenase (decarboxylating) activity, role in glycine catabolic process, one-carbon metabolic process, protein lipoylation and mitochondrion localization	17.2268	32	1	4	4	5	175	18.6155	4.85596
	Afu3g09590	Afu3g09590 AspGDID:ASPL0000105357 COORDS:Chr3_A_fumigatus_Af293:2440296-2438341C, translated using codon table 1 (540 amino acids) Uncharacterized ORF; Ortholog(s) have role in cellular response to drug and chaperonin-containing T-complex, nucleus localization	17.2097	15.56	1	7	7	7	540	58.7327	6.75635
	Afu2g16520	pld2 AspGDID:ASPL0000104371 COORDS:Chr2_A_fumigatus_Af293:4414595-4411031C, translated using codon table 1 (1101 amino acids) Uncharacterized ORF; Putative phospholipase D; calcium induced; repressed by exposure to artemisinin	17.1434	7.45	1	5	5	6	1101	123.353	6.65381
	Afu1g14410	rpl17 AspGDID:ASPL0000102509 COORDS:Chr1_A_fumigatus_Af293:3851949-3852806W, translated using codon table 1 (208 amino acids) Uncharacterized ORF; 60S ribosomal protein L17	17.1317	29.81	1	6	6	6	208	23.4136	10.9751
	Afu5g04250	cysD AspGDID:ASPL0000107604 COORDS:Chr5_A_fumigatus_Af293:1136288-1134676C, translated using codon table 1 (434 amino acids) Uncharacterized ORF; Homocysteine synthase; transcript up-regulated in conidia exposed to neutrophils	17.1099	17.97	1	5	5	5	434	46.8658	6.354
	Afu3g07820	Afu3g07820 AspGDID:ASPL0000105186 COORDS:Chr3_A_fumigatus_Af293:1972540-1971051C, translated using codon table 1 (439 amino acids) Uncharacterized ORF; Ortholog(s) have role in positive regulation of RNA polymerase II transcriptional preinitiation complex assembly, positive regulation of protein catabolic process and proteasome regulatory particle assembly, <a href="#GOsection">more</a>	16.9622	25.51	1	9	9	10	439	48.8533	7.66455
	Afu6g13490	Afu6g13490 AspGDID:ASPL0000109690 COORDS:Chr6_A_fumigatus_Af293:3433612-3431912C, translated using codon table 1 (515 amino acids) Uncharacterized ORF; Putative glutamate decarboxylase; predicted gene pair with AFUA_8G06020; SrbA-regulated during hypoxia	16.8129	13.98	1	7	7	7	515	58.8806	6.23975
	Afu6g11260	Afu6g11260 AspGDID:ASPL0000109476 COORDS:Chr6_A_fumigatus_Af293:2786302-2787411W, translated using codon table 1 (266 amino acids) Uncharacterized ORF; Ribosomal protein L26; transcript induced by exposure to human airway epithelial cells	16.7995	22.18	1	7	7	8	266	29.5987	10.9751
	Afu4g04520	Afu4g04520 AspGDID:ASPL0000106270 COORDS:Chr4_A_fumigatus_Af293:1276859-1275057C, translated using codon table 1 (444 amino acids) Uncharacterized ORF; Ortholog(s) have mitochondrion localization	16.6919	21.62	1	8	8	8	444	47.9867	5.70654
	Afu4g04330	Afu4g04330 AspGDID:ASPL0000106250 COORDS:Chr4_A_fumigatus_Af293:1230960-1228554C, translated using codon table 1 (673 amino acids) Uncharacterized ORF; Ortholog(s) have nucleus localization	16.6912	19.02	1	7	7	9	673	75.6083	5.38916
	Afu3g09030	Afu3g09030 AspGDID:ASPL0000105302 COORDS:Chr3_A_fumigatus_Af293:2303487-2302210C, translated using codon table 1 (310 amino acids) Uncharacterized ORF; Ortholog(s) have role in aerobic respiration, penicillin biosynthetic process and mitochondrial matrix localization	16.5813	27.74	1	5	5	5	310	34.8563	4.65283
	Afu6g08750	Afu6g08750 AspGDID:ASPL0000109231 COORDS:Chr6_A_fumigatus_Af293:2073566-2071674C, translated using codon table 1 (578 amino acids) Uncharacterized ORF; Ortholog(s) have role in hyphal growth and cytosol, mitochondrion localization	16.5202	19.2	1	6	6	6	578	62.9819	8.17725
	Afu3g12100	Afu3g12100 AspGDID:ASPL0000105606 COORDS:Chr3_A_fumigatus_Af293:3178707-3181079W, translated using codon table 1 (694 amino acids) Uncharacterized ORF; Putative trehalase phosphorylase with a predicted role in the glucose-1-phosphate pathway	16.3981	18.01	1	9	9	9	694	78.2557	6.1001
	Afu5g05920	Afu5g05920 AspGDID:ASPL0000107669 COORDS:Chr5_A_fumigatus_Af293:1392015-1389862C, translated using codon table 1 (699 amino acids) Uncharacterized ORF; Putative glycyl-tRNA synthetase; protein induced by heat shock	16.3946	15.45	1	8	8	8	699	79.0498	6.46826
	Afu2g07970	Afu2g07970 AspGDID:ASPL0000103517 COORDS:Chr2_A_fumigatus_Af293:2047985-2048981W, translated using codon table 1 (191 amino acids) Uncharacterized ORF; 60S ribosomal protein L19	16.3801	33.51	1	6	6	7	191	22.5655	11.561
	Afu2g10380	Afu2g10380 AspGDID:ASPL0000103753 COORDS:Chr2_A_fumigatus_Af293:2657604-2656030C, translated using codon table 1 (476 amino acids) Uncharacterized ORF; Has domain(s) with predicted translation initiation factor activity and eukaryotic translation initiation factor 3 complex localization	16.2976	16.81	1	5	5	5	476	54.6692	5.33838
	Afu1g14200	Afu1g14200 AspGDID:ASPL0000102488 COORDS:Chr1_A_fumigatus_Af293:3795841-3794154C, translated using codon table 1 (479 amino acids) Verified ORF; Putative mitochondrial processing peptidase beta subunit; induced by gliotoxin exposure	16.2813	16.91	1	6	6	6	479	53.2372	6.30322
	Afu1g07480	hem13 AspGDID:ASPL0000101913 COORDS:Chr1_A_fumigatus_Af293:2109870-2111253W, translated using codon table 1 (440 amino acids) Uncharacterized ORF; Coproporphyrinogen III oxidase with a predicted role in heme biosynthesis; protein levels increase in amphotericin B; reacts with rabbit immunosera exposed to conidia; repressed by exposure to artemisinin; SrbA-regulated during hypoxia	16.2602	19.55	1	5	5	6	440	50.147	7.57666
	Afu1g06780	Afu1g06780 AspGDID:ASPL0000101846 COORDS:Chr1_A_fumigatus_Af293:1934366-1936614W, translated using codon table 1 (661 amino acids) Uncharacterized ORF; Ortholog(s) have cytosol, nucleus localization	16.1826	15.13	1	4	4	4	661	71.7523	6.44287
	Afu2g04620	bipA AspGDID:ASPL0000103288 COORDS:Chr2_A_fumigatus_Af293:1260682-1258486C, translated using codon table 1 (672 amino acids) Uncharacterized ORF; Hsp70 chaperone; protein enriched in dormant conidia	16.1155	10.12	1	5	6	7	672	73.3395	5.03369
	Afu1g15140	Afu1g15140 AspGDID:ASPL0000102580 COORDS:Chr1_A_fumigatus_Af293:4071449-4070230C, translated using codon table 1 (323 amino acids) Uncharacterized ORF; Putative mitochondrial phosphate carrier protein; predicted gene pair with AFUA_1G02730	16.1136	24.46	1	5	5	5	323	33.8276	9.33447
	Afu3g11430	Afu3g11430 AspGDID:ASPL0000105541 COORDS:Chr3_A_fumigatus_Af293:2998674-2997540C, translated using codon table 1 (324 amino acids) Uncharacterized ORF; Putative arginase; SrbA-regulated during hypoxia	16.085	20.37	1	4	4	5	324	35.42	5.87158
	Afu4g12920	Afu4g12920 AspGDID:ASPL0000106998 COORDS:Chr4_A_fumigatus_Af293:3384591-3386472W, translated using codon table 1 (604 amino acids) Uncharacterized ORF; Putative mitochondrial histidyl-tRNA synthetase; protein induced by heat shock	16.0536	13.08	1	5	5	5	604	66.6164	7.13721
	Afu2g03610	Afu2g03610 AspGDID:ASPL0000103188 COORDS:Chr2_A_fumigatus_Af293:961023-959122C, translated using codon table 1 (546 amino acids) Uncharacterized ORF; Putative inosine 5'-monophosphate (IMP) dehydrogenase; reacts with rabbit immunosera exposed to A. fumigatus conidia; transcript induced by exposure to human airway epithelial cells; snoRNA Afu-210 encoded within intron 2	15.8884	16.12	1	6	6	6	546	57.9218	6.72705
	Afu3g12500	Afu3g12500 AspGDID:ASPL0000105646 COORDS:Chr3_A_fumigatus_Af293:3302456-3301306C, translated using codon table 1 (363 amino acids) Uncharacterized ORF; Ortholog of <i>A. niger CBS 513.88</i> : An02g08440, <i>Aspergillus wentii</i> : Aspwe1_0371493, <i>Aspergillus versicolor</i> : Aspve1_0039356, <i>Aspergillus zonatus</i> : Aspzo1_0168566 and <i>Aspergillus sydowii</i> : Aspsy1_0029179	15.8571	21.49	1	6	6	6	363	42.8315	10.0815
	Afu4g09140	car2 AspGDID:ASPL0000106629 COORDS:Chr4_A_fumigatus_Af293:2388283-2389697W, translated using codon table 1 (450 amino acids) Uncharacterized ORF; L-ornithine aminotransferase; induced by growth on BSA as a sole nitrogen source; SrbA-regulated during hypoxia	15.8077	20.67	1	6	6	6	450	49.0863	6.53662
	Afu4g10200	rfeF AspGDID:ASPL0000106734 COORDS:Chr4_A_fumigatus_Af293:2660389-2663660W, translated using codon table 1 (706 amino acids) Uncharacterized ORF; Putative transcription factor; calcium induced	15.7955	13.17	1	6	6	6	706	75.0871	5.03369
	Afu2g05110	Afu2g05110 AspGDID:ASPL0000103336 COORDS:Chr2_A_fumigatus_Af293:1403645-1403098C, translated using codon table 1 (120 amino acids) Uncharacterized ORF; Ortholog(s) have U1 snRNP, U2 snRNP, cytosol localization	15.7766	29.17	1	2	2	4	120	13.2392	11.2827
	Afu2g16910	Afu2g16910 AspGDID:ASPL0000104410 COORDS:Chr2_A_fumigatus_Af293:4522596-4521467C, translated using codon table 1 (311 amino acids) Uncharacterized ORF; Ortholog of <i>A. nidulans FGSC A4</i> : AN7291, <i>A. oryzae RIB40</i> : AO090102000654, <i>Aspergillus wentii</i> : Aspwe1_0171092, <i>Aspergillus sydowii</i> : Aspsy1_0027159 and <i>Aspergillus terreus NIH2624</i> : ATET_10094	15.6362	24.44	1	5	5	5	311	35.5465	5.19873
	Afu3g07430	aspf27 AspGDID:ASPL0000105151 COORDS:Chr3_A_fumigatus_Af293:1867882-1867179C, translated using codon table 1 (163 amino acids) Verified ORF; Putative peptidyl-prolyl cis-trans isomerase; cyclophilin; allergen Asp f 27; protein abundant in conidia; Yap1-dependent induction in response to hydrogen peroxide; induced by L-tyrosine	15.614	44.17	1	6	6	8	163	17.7299	7.97217
	Afu2g10300	Afu2g10300 AspGDID:ASPL0000103745 COORDS:Chr2_A_fumigatus_Af293:2636570-2637526W, translated using codon table 1 (198 amino acids) Uncharacterized ORF; 40S ribosomal protein S17	15.6096	22.73	1	4	4	6	198	22.6521	9.99365
	Afu2g00720	Afu2g00720 AspGDID:ASPL0000102904 COORDS:Chr2_A_fumigatus_Af293:161113-162800W, translated using codon table 1 (492 amino acids) Uncharacterized ORF; Putative aldehyde dehydrogenase (NAD+)	15.5933	20.93	1	7	7	8	492	51.9098	5.80811
	Afu3g11740	Afu3g11740 AspGDID:ASPL0000105570 COORDS:Chr3_A_fumigatus_Af293:3081634-3084443W, translated using codon table 1 (905 amino acids) Uncharacterized ORF; Ortholog(s) have role in anisotropic cell growth and cytoplasm, nucleus localization	15.5132	9.72	1	6	6	6	905	94.0716	6.81494
	Afu4g07160	Afu4g07160 AspGDID:ASPL0000106430 COORDS:Chr4_A_fumigatus_Af293:1858924-1862471W, translated using codon table 1 (1082 amino acids) Uncharacterized ORF; Ortholog(s) have role in regulation of circadian rhythm and TRAMP complex localization	15.454	9.33	1	8	8	8	1082	122.544	6.03662
	Afu4g00960	pfkA AspGDID:ASPL0000106014 COORDS:Chr4_A_fumigatus_Af293:259114-261643W, translated using codon table 1 (808 amino acids) Uncharacterized ORF; Putative phosphofructokinase; reacts with rabbit immunosera exposed to A. fumigatus conidia	15.2677	11.14	1	5	5	6	808	88.6566	7.09326
	Afu5g08540	aspA AspGDID:ASPL0000107925 COORDS:Chr5_A_fumigatus_Af293:2167838-2169399W, translated using codon table 1 (382 amino acids) Verified ORF; Septin; hypoxia repressed protein; repressed by exposure to artemisinin	15.1858	18.59	1	6	6	6	382	43.2901	5.13525
	Afu3g07830	Afu3g07830 AspGDID:ASPL0000105187 COORDS:Chr3_A_fumigatus_Af293:1972897-1974834W, translated using codon table 1 (535 amino acids) Uncharacterized ORF; Ortholog(s) have unfolded protein binding activity, role in protein folding and chaperonin-containing T-complex, nucleus localization	15.1406	14.21	1	6	6	6	535	57.5166	8.36768
	Afu5g09330	cipC AspGDID:ASPL0000108002 COORDS:Chr5_A_fumigatus_Af293:2402867-2402275C, translated using codon table 1 (130 amino acids) Verified ORF; CipC-like, hyphal-specific protein; not concanamycin A or stress induced as it is in A. nidulans; reacts with rabbit immunosera exposed to A. fumigatus conidia	14.9723	43.08	1	5	5	6	130	15.0433	6.26514
	Afu1g11130	Afu1g11130 AspGDID:ASPL0000102176 COORDS:Chr1_A_fumigatus_Af293:2932858-2933809W, translated using codon table 1 (200 amino acids) Uncharacterized ORF; 60S ribosomal protein L6	14.961	31.5	1	5	5	6	200	22.4393	10.1548
	Afu6g04390	Afu6g04390 AspGDID:ASPL0000108893 COORDS:Chr6_A_fumigatus_Af293:1007212-1004620C, translated using codon table 1 (746 amino acids) Uncharacterized ORF; Ortholog(s) have ubiquitin-protein transferase activity	14.922	13.14	1	7	7	7	746	83.7691	6.27783
	Afu8g04090	codA AspGDID:ASPL0000110744 COORDS:Chr8_A_fumigatus_Af293:888631-890353W, translated using codon table 1 (542 amino acids) Verified ORF; Putative choline oxidase; AFUB_083470 choA ortholog	14.9045	16.97	1	7	7	8	542	60.1474	6.84424
	Afu5g01860	Afu5g01860 AspGDID:ASPL0000107366 COORDS:Chr5_A_fumigatus_Af293:473984-473076C, translated using codon table 1 (188 amino acids) Uncharacterized ORF; Ortholog(s) have role in Arp2/3 complex-mediated actin nucleation, actin cortical patch localization, cellular response to drug, endocytosis and establishment of mitochondrion localization, <a href="#GOsection">more</a>	14.8514	27.66	1	3	3	4	188	21.1359	6.80029
	Afu2g15870	Afu2g15870 AspGDID:ASPL0000104304 COORDS:Chr2_A_fumigatus_Af293:4194874-4191631C, translated using codon table 1 (1039 amino acids) Uncharacterized ORF; Ortholog(s) have cytosol, nuclear envelope localization	14.8023	8.57	1	6	6	6	1039	114.292	4.65283
	Afu1g05990	Afu1g05990 AspGDID:ASPL0000101768 COORDS:Chr1_A_fumigatus_Af293:1728875-1727904C, translated using codon table 1 (202 amino acids) Uncharacterized ORF; Ribosomal protein L16a	14.7952	26.24	1	7	7	7	202	23.0546	10.5063
	Afu8g05580	coaT AspGDID:ASPL0000110887 COORDS:Chr8_A_fumigatus_Af293:1308874-1310609W, translated using codon table 1 (525 amino acids) Uncharacterized ORF; Putative coenzyme A transferase; transcript induced by exposure to human airway epithelial cells	14.6974	14.1	1	4	4	4	525	58.1086	6.771
	Afu4g10460	hcsA AspGDID:ASPL0000106760 COORDS:Chr4_A_fumigatus_Af293:2741783-2743422W, translated using codon table 1 (463 amino acids) Verified ORF; Homocitrate synthase, essential enzyme of the alpha-aminoadipate pathway of lysine biosynthesis; transcript highly induced during conidial germination; protein induced by heat shock; SrbA-regulated during hypoxia; no human homolog	14.6052	12.31	1	4	4	4	463	50.5404	6.01123
	Afu4g13690	Afu4g13690 AspGDID:ASPL0000107075 COORDS:Chr4_A_fumigatus_Af293:3585762-3584862C, translated using codon table 1 (202 amino acids) Uncharacterized ORF; Has domain(s) with predicted pseudouridine synthase activity, snoRNA binding activity, role in pseudouridine synthesis, ribosome biogenesis, snRNA pseudouridine synthesis and box H/ACA snoRNP complex localization	14.5088	21.78	1	2	2	3	202	20.3925	11.2388
	Afu1g10780	Afu1g10780 AspGDID:ASPL0000102141 COORDS:Chr1_A_fumigatus_Af293:2813802-2815322W, translated using codon table 1 (485 amino acids) Uncharacterized ORF; Glycine cleavage system T protein; SrbA-regulated during hypoxia	14.5058	16.29	1	5	5	5	485	51.6396	9.0708
	Afu3g11540	Afu3g11540 AspGDID:ASPL0000105552 COORDS:Chr3_A_fumigatus_Af293:3034245-3035231W, translated using codon table 1 (328 amino acids) Uncharacterized ORF; Ortholog of <i>A. nidulans FGSC A4</i> : AN2893/fhdA, <i>A. niger CBS 513.88</i> : An14g03210, <i>A. oryzae RIB40</i> : AO090003000711, <i>Neosartorya fischeri NRRL 181</i> : NFIA_065770 and <i>Aspergillus clavatus NRRL 1</i> : ACLA_039420	14.4706	21.65	1	6	6	6	328	38.0904	10.5796
	Afu6g03830	Afu6g03830 AspGDID:ASPL0000108838 COORDS:Chr6_A_fumigatus_Af293:842693-842009C, translated using codon table 1 (149 amino acids) Uncharacterized ORF; Ribosomal protein L14	14.4296	31.54	1	4	4	5	149	16.7334	10.2866
	Afu8g03880	Afu8g03880 AspGDID:ASPL0000110724 COORDS:Chr8_A_fumigatus_Af293:825050-828378W, translated using codon table 1 (1011 amino acids) Uncharacterized ORF; Putative alanyl-tRNA synthetase; protein induced by hydrogen peroxide	14.425	9.69	1	7	7	7	1011	113.644	6.48096
	Afu1g11710	Afu1g11710 AspGDID:ASPL0000102235 COORDS:Chr1_A_fumigatus_Af293:3080890-3079981C, translated using codon table 1 (217 amino acids) Uncharacterized ORF; Ribosomal protein L1	14.2817	24.88	1	4	4	6	217	24.2372	9.86182
	Afu2g15430	Afu2g15430 AspGDID:ASPL0000104260 COORDS:Chr2_A_fumigatus_Af293:4077712-4076912C, translated using codon table 1 (266 amino acids) Uncharacterized ORF; Sorbitol/xylulose reductase	14.2795	18.8	1	4	4	5	266	28.202	6.354
	Afu1g05500	Afu1g05500 AspGDID:ASPL0000101718 COORDS:Chr1_A_fumigatus_Af293:1573104-1573616W, translated using codon table 1 (144 amino acids) Uncharacterized ORF; 40S ribosomal protein S12	14.2463	29.86	1	5	5	5	144	15.6639	5.35107
	Afu3g08120	Afu3g08120 AspGDID:ASPL0000105215 COORDS:Chr3_A_fumigatus_Af293:2090173-2088525C, translated using codon table 1 (485 amino acids) Uncharacterized ORF; Has domain(s) with predicted role in mRNA processing	14.2454	7.22	1	3	3	4	485	56.7447	11.6196
	Afu6g05150	Afu6g05150 AspGDID:ASPL0000108970 COORDS:Chr6_A_fumigatus_Af293:1231600-1234035W, translated using codon table 1 (588 amino acids) Uncharacterized ORF; Ortholog(s) have histone binding, transcription corepressor activity	14.0426	11.22	1	5	5	5	588	63.9718	6.90283
	Afu7g02180	Afu7g02180 AspGDID:ASPL0000110013 COORDS:Chr7_A_fumigatus_Af293:584569-586235W, translated using codon table 1 (509 amino acids) Uncharacterized ORF; Ortholog(s) have UDP-N-acetylglucosamine diphosphorylase activity, role in UDP-N-acetylglucosamine biosynthetic process and cytosol, nucleus localization	13.9643	16.5	1	6	6	7	509	56.6802	6.1001
	Afu3g11360	Afu3g11360 AspGDID:ASPL0000105534 COORDS:Chr3_A_fumigatus_Af293:2979671-2978196C, translated using codon table 1 (451 amino acids) Uncharacterized ORF; Ortholog(s) have role in ascospore formation, cellular protein localization, cellular response to caffeine and eukaryotic translation initiation factor 3 complex assembly, <a href="#GOsection">more</a>	13.8996	13.3	1	5	5	5	451	51.7173	5.35107
	Afu5g03490	ndk1 AspGDID:ASPL0000107527 COORDS:Chr5_A_fumigatus_Af293:944280-943353C, translated using codon table 1 (153 amino acids) Uncharacterized ORF; Putative nucleoside diphosphate kinase; induced by L-tyrosine	13.8716	38.56	1	4	4	4	153	16.9217	7.97217
	Afu1g05610	Afu1g05610 AspGDID:ASPL0000101729 COORDS:Chr1_A_fumigatus_Af293:1612356-1610038C, translated using codon table 1 (616 amino acids) Verified ORF; Putative protein phosphotase 2a 65kd regulatory subunit; conidia-enriched protein; protein induced by heat shock	13.8083	10.88	1	5	5	5	616	69.1473	4.85596
	Afu3g08660	idp1 AspGDID:ASPL0000105268 COORDS:Chr3_A_fumigatus_Af293:2219058-2221293W, translated using codon table 1 (501 amino acids) Uncharacterized ORF; Putative isocitrate dehydrogenase; protein induced by heat shock	13.6994	14.77	1	7	7	7	501	55.7396	8.73389
	Afu2g16090	Afu2g16090 AspGDID:ASPL0000104326 COORDS:Chr2_A_fumigatus_Af293:4262510-4260510C, translated using codon table 1 (552 amino acids) Uncharacterized ORF; Karyopherin alpha subunit	13.6847	13.04	1	6	6	7	552	60.6459	5.07178
	Afu1g16840	Afu1g16840 AspGDID:ASPL0000102749 COORDS:Chr1_A_fumigatus_Af293:4595884-4595128C, translated using codon table 1 (179 amino acids) Uncharacterized ORF; TCTP family protein	13.6196	29.05	1	5	5	5	179	20.234	4.97021
	Afu3g04170	Afu3g04170 AspGDID:ASPL0000104933 COORDS:Chr3_A_fumigatus_Af293:1175521-1176878W, translated using codon table 1 (377 amino acids) Uncharacterized ORF; Ortholog(s) have pyruvate dehydrogenase (acetyl-transferring) activity and role in acetyl-CoA biosynthetic process from pyruvate, arginine biosynthetic process, glutamine biosynthetic process	13.5743	13.26	1	5	5	6	377	40.5359	7.23975
	Afu7g05920	Afu7g05920 AspGDID:ASPL0000110284 COORDS:Chr7_A_fumigatus_Af293:1449832-1451264W, translated using codon table 1 (456 amino acids) Uncharacterized ORF; Ortholog(s) have stearoyl-CoA 9-desaturase activity	13.52	12.72	1	5	5	5	456	51.8677	9.1001
	Afu4g11510	srb1 AspGDID:ASPL0000106859 COORDS:Chr4_A_fumigatus_Af293:3032998-3031629C, translated using codon table 1 (364 amino acids) Verified ORF; GDP-mannose pyrophosphorylase, which catalyses the synthesis of GDP-mannose from GTP and mannose-1-phosphate in cell wall biosynthesis	13.508	18.13	1	5	5	5	364	40.0991	7.48877
	Afu2g10070	Afu2g10070 AspGDID:ASPL0000103722 COORDS:Chr2_A_fumigatus_Af293:2576586-2580364W, translated using codon table 1 (1175 amino acids) Uncharacterized ORF; Putative carbamoyl-phosphate synthetase, large subunit	13.4057	7.91	1	6	6	6	1175	129.134	6.21436
	Afu3g06960	Afu3g06960 AspGDID:ASPL0000105107 COORDS:Chr3_A_fumigatus_Af293:1742922-1742198C, translated using codon table 1 (158 amino acids) Uncharacterized ORF; 60S ribosomal protein L21	13.3378	36.08	1	5	5	5	158	17.9697	10.228
	Afu6g09920	Afu6g09920 AspGDID:ASPL0000109348 COORDS:Chr6_A_fumigatus_Af293:2439681-2441534W, translated using codon table 1 (617 amino acids) Uncharacterized ORF; Ortholog of <i>A. nidulans FGSC A4</i> : AN10946, <i>A. niger CBS 513.88</i> : An11g07970, <i>A. oryzae RIB40</i> : AO090001000626, <i>Neosartorya fischeri NRRL 181</i> : NFIA_055650 and <i>Aspergillus wentii</i> : Aspwe1_0045804	13.2533	17.34	1	7	7	7	617	65.3072	9.56885
	Afu3g05350	htb1 AspGDID:ASPL0000104951 COORDS:Chr3_A_fumigatus_Af293:1290859-1290284C, translated using codon table 1 (140 amino acids) Uncharacterized ORF; Histone H2B	13.2331	32.14	1	4	4	5	140	14.9461	10.1255
	Afu7g06010	Afu7g06010 AspGDID:ASPL0000110293 COORDS:Chr7_A_fumigatus_Af293:1472458-1471853C, translated using codon table 1 (182 amino acids) Uncharacterized ORF; Ortholog(s) have mitochondrion localization	13.2239	36.81	1	5	5	5	182	19.5816	9.70068
	Afu4g03160	Afu4g03160 AspGDID:ASPL0000106134 COORDS:Chr4_A_fumigatus_Af293:886361-887395W, translated using codon table 1 (344 amino acids) Uncharacterized ORF; Ortholog(s) have U2-type spliceosomal complex, cytosol localization	13.2025	20.93	1	5	5	5	344	37.7829	5.8208
	Afu6g02910	argEF AspGDID:ASPL0000108747 COORDS:Chr6_A_fumigatus_Af293:603327-600472C, translated using codon table 1 (906 amino acids) Verified ORF; Mitochondrial bifunctional enzyme with N-acetyl-gamma-glutamyl-phosphate reductase and acetylglutamate kinase activity, catalyzes the second and third step in arginine biosynthesis	13.1329	10.38	1	8	8	8	906	99.3845	8.14795
	Afu1g09840	tim44 AspGDID:ASPL0000102050 COORDS:Chr1_A_fumigatus_Af293:2554479-2552871C, translated using codon table 1 (515 amino acids) Uncharacterized ORF; Mitochondrial inner membrane translocase subunit	13.074	16.12	1	6	6	6	515	57.7095	9.11475
	Afu6g12220	Afu6g12220 AspGDID:ASPL0000109567 COORDS:Chr6_A_fumigatus_Af293:3072444-3071777C, translated using codon table 1 (194 amino acids) Uncharacterized ORF; Has domain(s) with predicted catalytic activity and role in metabolic process	13.0738	26.29	1	3	3	3	194	20.8915	6.41748
	Afu2g09790	Afu2g09790 AspGDID:ASPL0000103695 COORDS:Chr2_A_fumigatus_Af293:2503042-2501287C, translated using codon table 1 (553 amino acids) Uncharacterized ORF; Putative glucose-6-phosphate isomerase	12.993	17	1	8	8	8	553	61.2771	6.354
	Afu2g02590	Afu2g02590 AspGDID:ASPL0000103089 COORDS:Chr2_A_fumigatus_Af293:666730-668457W, translated using codon table 1 (555 amino acids) Uncharacterized ORF; Aspartyl-tRNA synthetase	12.7627	14.23	1	6	6	6	555	61.5887	6.32861
	Afu2g13110	cycA AspGDID:ASPL0000104025 COORDS:Chr2_A_fumigatus_Af293:3368165-3367112C, translated using codon table 1 (235 amino acids) Verified ORF; Cytochrome c; transcript derepressed during iron starvation in hapX mutant; SrbA-regulated during hypoxia; loss of cycA results in increased levels of AoxA activity, delayed germination and reduced growth in normoxia and hypoxia	12.7409	6.38	1	2	2	4	235	26.2545	10.0376
	Afu4g14040	Afu4g14040 AspGDID:ASPL0000107109 COORDS:Chr4_A_fumigatus_Af293:3664993-3662573C, translated using codon table 1 (611 amino acids) Uncharacterized ORF; Ortholog of <i>A. nidulans FGSC A4</i> : AN3519, AN2646, AN0587, AN0866, AN7370 and <i>A. fumigatus Af293</i> : Afu1g15200, Afu3g03790, Afu5g06900, Afu7g08575	12.5172	15.38	1	6	6	6	611	68.0235	5.96045
	Afu5g03080	aspC AspGDID:ASPL0000107487 COORDS:Chr5_A_fumigatus_Af293:834771-833226C, translated using codon table 1 (384 amino acids) Uncharacterized ORF; Putative septin; hypoxia repressed protein; repressed by exposure to artemisinin	12.4034	21.61	1	6	7	7	384	44.387	8.73389
	Afu1g06960	Afu1g06960 AspGDID:ASPL0000101864 COORDS:Chr1_A_fumigatus_Af293:1985804-1987045W, translated using codon table 1 (370 amino acids) Uncharacterized ORF; Putative pyruvate dehydrogenase complex subunit alpha; protein induced by hydrogen peroxide; hypoxia induced protein	12.3678	15.95	1	6	6	6	370	41.4525	6.80029
	Afu2g01040	Afu2g01040 AspGDID:ASPL0000102935 COORDS:Chr2_A_fumigatus_Af293:239825-238336C, translated using codon table 1 (379 amino acids) Uncharacterized ORF; Putative formaldehyde dehydrogenase; transcript up-regulated in conidia exposed to neutrophils	12.3584	21.37	1	4	4	4	379	40.0182	7.26904
	Afu6g03810	Afu6g03810 AspGDID:ASPL0000108836 COORDS:Chr6_A_fumigatus_Af293:840093-839212C, translated using codon table 1 (255 amino acids) Uncharacterized ORF; Putative mitochondrial ATP synthase D chain; hypoxia induced protein	12.1471	26.67	1	4	4	4	255	28.6782	9.0415
	Afu1g04660	Afu1g04660 AspGDID:ASPL0000101635 COORDS:Chr1_A_fumigatus_Af293:1318902-1317870C, translated using codon table 1 (203 amino acids) Uncharacterized ORF; Ribosomal protein L15	12.0951	25.62	1	6	6	8	203	24.169	11.2974
	Afu1g03390	Afu1g03390 AspGDID:ASPL0000101509 COORDS:Chr1_A_fumigatus_Af293:988367-987625C, translated using codon table 1 (165 amino acids) Uncharacterized ORF; Putative 60S ribosomal protein L12	12.0407	30.91	1	3	3	3	165	17.9488	9.5542
	Afu1g10510	Afu1g10510 AspGDID:ASPL0000102115 COORDS:Chr1_A_fumigatus_Af293:2736183-2737182W, translated using codon table 1 (186 amino acids) Uncharacterized ORF; 60S ribosomal protein L35	12.0286	20.97	1	5	5	5	186	21.1727	10.7407
	Afu1g07540	Afu1g07540 AspGDID:ASPL0000101919 COORDS:Chr1_A_fumigatus_Af293:2122943-2124145W, translated using codon table 1 (350 amino acids) Uncharacterized ORF; Ortholog(s) have role in cellular response to drug and nuclear envelope, proteasome regulatory particle, lid subcomplex, proteasome storage granule localization	12.0167	18.29	1	3	3	3	350	38.9712	6.01123
	Afu1g04900	Afu1g04900 AspGDID:ASPL0000101659 COORDS:Chr1_A_fumigatus_Af293:1389643-1388632C, translated using codon table 1 (258 amino acids) Uncharacterized ORF; Proliferating cell nuclear antigen (PCNA); conidia-enriched protein	11.9827	19.77	1	3	3	3	258	28.3053	4.71631
	Afu5g06680	gatA AspGDID:ASPL0000107744 COORDS:Chr5_A_fumigatus_Af293:1641603-1643263W, translated using codon table 1 (499 amino acids) Uncharacterized ORF; 4-aminobutyrate aminotransferase; transcript downregulated in response to voriconazole; calcium induced	11.9491	14.63	1	6	6	6	499	55.1725	8.93896
	Afu2g04310	Afu2g04310 AspGDID:ASPL0000103257 COORDS:Chr2_A_fumigatus_Af293:1189815-1188083C, translated using codon table 1 (416 amino acids) Uncharacterized ORF; Argininosuccinate synthase; hypoxia induced protein	11.9235	15.38	1	6	6	7	416	46.1043	5.47803
	Afu6g02440	Afu6g02440 AspGDID:ASPL0000108699 COORDS:Chr6_A_fumigatus_Af293:459025-459857W, translated using codon table 1 (160 amino acids) Uncharacterized ORF; 60s ribosomal protein L24; ortholog of <i>S. cerevisiae</i> RPL24A and RPL24B; transcript induced by exposure to human airway epithelial cells	11.9086	28.13	1	5	5	5	160	18.041	11.312
	Afu1g09030	Afu1g09030 AspGDID:ASPL0000101969 COORDS:Chr1_A_fumigatus_Af293:2341463-2342225W, translated using codon table 1 (144 amino acids) Uncharacterized ORF; Protein of unknown function; calcium downregulated; transcript up-regulated in conidia exposed to neutrophils	11.803	32.64	1	4	4	4	144	16.1765	8.04541
	Afu3g08460	Afu3g08460 AspGDID:ASPL0000105249 COORDS:Chr3_A_fumigatus_Af293:2169117-2168265C, translated using codon table 1 (109 amino acids) Uncharacterized ORF; 60S ribosomal protein L35Ae	11.7758	42.2	1	4	4	6	109	12.3376	11.2241
	Afu2g13250	trpB AspGDID:ASPL0000104039 COORDS:Chr2_A_fumigatus_Af293:3407647-3405303C, translated using codon table 1 (735 amino acids) Uncharacterized ORF; Putative bifunctional tryptophan synthase	11.7611	7.35	1	4	4	4	735	78.7133	5.96045
	Afu6g02630	Afu6g02630 AspGDID:ASPL0000108718 COORDS:Chr6_A_fumigatus_Af293:512097-510055C, translated using codon table 1 (441 amino acids) Uncharacterized ORF; Ortholog(s) have ATP-dependent RNA helicase activity	11.6778	15.42	1	6	6	6	441	49.5704	5.8208
	Afu4g04318	Afu4g04318 AspGDID:ASPL0000366886 COORDS:Chr4_A_fumigatus_Af293:1217563-1217111C, translated using codon table 1 (111 amino acids) Uncharacterized ORF; Ortholog of <i>A. nidulans FGSC A4</i> : AN7011, <i>A. niger CBS 513.88</i> : An14g00530, <i>Aspergillus wentii</i> : Aspwe1_0053203, <i>Aspergillus sydowii</i> : Aspsy1_0184132 and <i>Aspergillus terreus NIH2624</i> : ATET_02726	11.6483	41.44	1	3	3	4	111	11.343	7.38623
	Afu6g06780	rpt4 AspGDID:ASPL0000109040 COORDS:Chr6_A_fumigatus_Af293:1481801-1483206W, translated using codon table 1 (393 amino acids) Uncharacterized ORF; Proteasome regulatory particle subunit; transcript induced by exposure to human airway epithelial cells	11.636	18.58	1	6	6	6	393	44.0853	5.80811
	Afu6g07170	Afu6g07170 AspGDID:ASPL0000109079 COORDS:Chr6_A_fumigatus_Af293:1608838-1609615W, translated using codon table 1 (212 amino acids) Uncharacterized ORF; Putative transcription factor	11.5825	31.13	1	3	3	3	212	24.4508	6.17627
	Afu5g05490	Afu5g05490 AspGDID:ASPL0000107628 COORDS:Chr5_A_fumigatus_Af293:1274938-1276745W, translated using codon table 1 (474 amino acids) Uncharacterized ORF; Ortholog(s) have cytosol localization	11.4858	14.77	1	4	4	4	474	54.1563	6.43018
	Afu2g15760	Afu2g15760 AspGDID:ASPL0000104293 COORDS:Chr2_A_fumigatus_Af293:4162600-4165937W, translated using codon table 1 (1033 amino acids) Uncharacterized ORF; Ortholog(s) have ubiquitin activating enzyme activity, role in mRNA export from nucleus, protein ubiquitination and cytosol, nucleus localization	11.4854	10.36	1	5	5	6	1033	115.146	5.24951
	Afu2g07350	Afu2g07350 AspGDID:ASPL0000103458 COORDS:Chr2_A_fumigatus_Af293:1876933-1878405W, translated using codon table 1 (456 amino acids) Uncharacterized ORF; Ortholog(s) have glutamate-5-semialdehyde dehydrogenase activity, role in proline biosynthetic process and cytosol, nucleus localization	11.4448	17.98	1	7	7	7	456	48.7838	5.94775
	Afu3g05370	Afu3g05370 AspGDID:ASPL0000104953 COORDS:Chr3_A_fumigatus_Af293:1293607-1295556W, translated using codon table 1 (461 amino acids) Uncharacterized ORF; Putative dihydrolipoamide succinyltransferase; reacts with rabbit immunosera exposed to A. fumigatus conidia; hypoxia induced protein; transcript induced by exposure to human airway epithelial cells	11.3736	13.02	1	4	4	5	461	50.3374	8.88037
	Afu6g02750	egd1 AspGDID:ASPL0000108730 COORDS:Chr6_A_fumigatus_Af293:559767-558922C, translated using codon table 1 (186 amino acids) Uncharacterized ORF; Nascent polypeptide-associated complex (NAC) subunit beta; protein level decreases upon heat shock	11.3668	30.11	1	3	3	3	186	20.5334	5.43994
	Afu7g05070	frdA AspGDID:ASPL0000110199 COORDS:Chr7_A_fumigatus_Af293:1197069-1195618C, translated using codon table 1 (483 amino acids) Uncharacterized ORF; Putative FAD-dependent oxidoreductase; immunoreactive protein	11.2946	10.77	1	3	3	3	483	51.2359	6.0874
	Afu5g04410	Afu5g04410 AspGDID:ASPL0000107620 COORDS:Chr5_A_fumigatus_Af293:1197423-1195796C, translated using codon table 1 (521 amino acids) Uncharacterized ORF; Ortholog of <i>A. nidulans FGSC A4</i> : AN11225, <i>Neosartorya fischeri NRRL 181</i> : NFIA_037650, <i>Aspergillus wentii</i> : Aspwe1_0043173 and <i>Aspergillus versicolor</i> : Aspve1_0389199	11.2379	16.12	1	7	7	7	521	58.9417	11.0923
	Afu2g09200	Afu2g09200 AspGDID:ASPL0000103638 COORDS:Chr2_A_fumigatus_Af293:2358357-2358900W, translated using codon table 1 (106 amino acids) Uncharacterized ORF; 60S ribosomal protein L30	11.2196	29.25	1	2	2	3	106	11.294	9.83252
	Afu8g05440	atp4 AspGDID:ASPL0000110874 COORDS:Chr8_A_fumigatus_Af293:1265282-1266290W, translated using codon table 1 (274 amino acids) Uncharacterized ORF; Mitochondrial ATPase subunit; hypoxia repressed protein	11.1612	20.07	1	4	4	4	274	29.7087	9.34912
	Afu4g11340	lys9 AspGDID:ASPL0000106843 COORDS:Chr4_A_fumigatus_Af293:2978580-2976809C, translated using codon table 1 (450 amino acids) Uncharacterized ORF; Saccharopine dehydrogenase; hypoxia induced protein; transcript induced by exposure to human airway epithelial cells	11.1331	18.67	1	7	7	7	450	49.4183	6.27783
	Afu7g05720	Afu7g05720 AspGDID:ASPL0000110264 COORDS:Chr7_A_fumigatus_Af293:1398605-1400277W, translated using codon table 1 (485 amino acids) Uncharacterized ORF; Pyruvate dehydrogenase complex, dihydrolipoamide acetyltransferase component; hypoxia induced protein	11.0652	10.1	1	3	3	3	485	51.9993	6.68311
	Afu5g03560	Afu5g03560 AspGDID:ASPL0000107534 COORDS:Chr5_A_fumigatus_Af293:963324-960949C, translated using codon table 1 (715 amino acids) Uncharacterized ORF; Putative glutamyl-tRNA synthetase; transcript induced by exposure to human airway epithelial cells	11.0635	13.71	1	6	6	6	715	81.3732	7.53271
	Afu6g13330	Afu6g13330 AspGDID:ASPL0000109674 COORDS:Chr6_A_fumigatus_Af293:3382648-3383137W, translated using codon table 1 (112 amino acids) Verified ORF; Putative RNA binding protein of unknown function; conidia-enriched protein; transcript up-regulated in conidia exposed to neutrophils	11.0165	41.96	1	2	2	2	112	12.4831	6.15088
	Afu1g14570	Afu1g14570 AspGDID:ASPL0000102524 COORDS:Chr1_A_fumigatus_Af293:3892553-3895217W, translated using codon table 1 (872 amino acids) Uncharacterized ORF; Putative phosphoribosyl-AMP cyclohydrolase; no human homolog	10.9706	9.06	1	5	5	5	872	92.8238	5.65576
	Afu3g11260	Afu3g11260 AspGDID:ASPL0000105524 COORDS:Chr3_A_fumigatus_Af293:2951140-2951715W, translated using codon table 1 (154 amino acids) Uncharacterized ORF; Ubiquitin	10.8737	31.82	1	4	4	4	154	17.6615	9.77393
	Afu2g10500	Afu2g10500 AspGDID:ASPL0000103765 COORDS:Chr2_A_fumigatus_Af293:2687569-2686778C, translated using codon table 1 (143 amino acids) Uncharacterized ORF; 40S ribosomal protein Rps16	10.8235	18.88	1	2	2	3	143	15.9616	10.1841
	Afu2g02560	Afu2g02560 AspGDID:ASPL0000103086 COORDS:Chr2_A_fumigatus_Af293:659395-662458W, translated using codon table 1 (916 amino acids) Uncharacterized ORF; Ortholog(s) have role in establishment or maintenance of cell polarity and cytosol localization	10.7425	6.22	1	4	4	4	916	100.615	5.65576
	Afu1g13780	Afu1g13780 AspGDID:ASPL0000102446 COORDS:Chr1_A_fumigatus_Af293:3681048-3680611C, translated using codon table 1 (103 amino acids) Uncharacterized ORF; Has domain(s) with predicted DNA binding, protein heterodimerization activity, role in DNA-templated transcription, initiation, nucleosome assembly and nucleosome, nucleus localization	10.7083	40.78	1	4	4	4	103	11.3634	11.356
	Afu1g06770	Afu1g06770 AspGDID:ASPL0000101845 COORDS:Chr1_A_fumigatus_Af293:1933600-1932735C, translated using codon table 1 (119 amino acids) Uncharacterized ORF; 40S ribosomal protein S26	10.656	30.25	1	3	3	4	119	13.4602	10.8726
	Afu2g03010	cox5b AspGDID:ASPL0000103130 COORDS:Chr2_A_fumigatus_Af293:772718-771517C, translated using codon table 1 (191 amino acids) Uncharacterized ORF; Putative cytochrome C subunit Vb; hypoxia induced protein	10.6189	34.55	1	3	3	4	191	21.5048	6.60986
	Afu7g04070	Afu7g04070 AspGDID:ASPL0000110102 COORDS:Chr7_A_fumigatus_Af293:916318-915016C, translated using codon table 1 (369 amino acids) Uncharacterized ORF; Ortholog(s) have 3-deoxy-7-phosphoheptulonate synthase activity, role in aromatic amino acid family biosynthetic process and cytoplasm, nucleus localization	10.577	13.55	1	2	2	2	369	40.0468	6.7417
	Afu3g11710	Afu3g11710 AspGDID:ASPL0000105567 COORDS:Chr3_A_fumigatus_Af293:3077527-3075881C, translated using codon table 1 (374 amino acids) Uncharacterized ORF; Ortholog(s) have mRNA binding, saccharopine dehydrogenase (NAD+, L-lysine-forming) activity, role in lysine biosynthetic process via aminoadipic acid and cytoplasm localization	10.533	17.65	1	5	5	5	374	41.1903	5.33838
	Afu3g05430	Afu3g05430 AspGDID:ASPL0000104959 COORDS:Chr3_A_fumigatus_Af293:1307445-1305739C, translated using codon table 1 (507 amino acids) Uncharacterized ORF; Ortholog(s) have translation regulator activity, nucleic acid binding activity	10.4677	7.89	1	3	3	3	507	57.0894	8.82178
	Afu1g06790	Afu1g06790 AspGDID:ASPL0000101847 COORDS:Chr1_A_fumigatus_Af293:1937397-1941009W, translated using codon table 1 (1095 amino acids) Uncharacterized ORF; Ortholog(s) have role in protein import into nucleus, regulation of mitotic cell cycle and cytosol, nuclear membrane, nucleolus localization	10.3633	7.4	1	5	5	5	1095	121.355	4.76709
	Afu2g05910	hxkA AspGDID:ASPL0000103414 COORDS:Chr2_A_fumigatus_Af293:1662852-1664600W, translated using codon table 1 (490 amino acids) Verified ORF; Putative hexokinase; protein induced by heat shock	10.3282	10	1	3	3	3	490	54.1746	5.17334
	Afu1g15450	Afu1g15450 AspGDID:ASPL0000102610 COORDS:Chr1_A_fumigatus_Af293:4172637-4171167C, translated using codon table 1 (424 amino acids) Uncharacterized ORF; Ortholog(s) have adenylosuccinate synthase activity, sulfinylpropanyl adenylate synthase activity	10.3077	15.8	1	6	6	7	424	46.6189	6.90283
	Afu1g09330	Afu1g09330 AspGDID:ASPL0000101999 COORDS:Chr1_A_fumigatus_Af293:2420356-2421522W, translated using codon table 1 (345 amino acids) Uncharacterized ORF; Ortholog(s) have sequence-specific DNA binding activity and role in translational initiation	10.3057	13.33	1	4	4	4	345	37.1759	4.88135
	Afu5g13360	Afu5g13360 AspGDID:ASPL0000108389 COORDS:Chr5_A_fumigatus_Af293:3517368-3515148C, translated using codon table 1 (702 amino acids) Uncharacterized ORF; Ortholog(s) have role in cellular response to starvation, cytoplasmic mRNA processing body assembly and deadenylation-independent decapping of nuclear-transcribed mRNA, <a href="#GOsection">more</a>	10.2524	8.83	1	3	3	3	702	76.0323	7.21045
	Afu3g01580	Afu3g01580 AspGDID:ASPL0000104678 COORDS:Chr3_A_fumigatus_Af293:397771-395356C, translated using codon table 1 (646 amino acids) Uncharacterized ORF; Putative glucose-methanol-choline (GMC) oxidoreductase; protein induced by hydrogen peroxide; hypoxia induced protein; repressed by gliotoxin exposure	10.1634	7.28	1	3	3	3	646	72.1047	7.41553
	Afu3g11400	pep2 AspGDID:ASPL0000105538 COORDS:Chr3_A_fumigatus_Af293:2990626-2992029W, translated using codon table 1 (398 amino acids) Verified ORF; Aspartic acid endopeptidase; conidia-enriched protein; conidial surface associated; predicted signal secretion sequence; hypoxia induced protein; transcript up-regulated in conidia exposed to neutrophils and by growth on BSA	10.1141	12.81	1	3	3	4	398	43.3277	4.99561
	Afu3g10240	Afu3g10240 AspGDID:ASPL0000105422 COORDS:Chr3_A_fumigatus_Af293:2649693-2642482C, translated using codon table 1 (2327 amino acids) Uncharacterized ORF; Ortholog(s) have cytosol, nucleus localization	10.0204	5.11	1	10	10	10	2327	258.955	5.94775
	Afu1g15000	Afu1g15000 AspGDID:ASPL0000102567 COORDS:Chr1_A_fumigatus_Af293:4029547-4031693W, translated using codon table 1 (643 amino acids) Uncharacterized ORF; Putative isopropylmalate synthase; transcript highly induced during conidial germination; SrbA-regulated during hypoxia	9.93117	12.13	1	6	6	6	643	71.1504	5.68115
	Afu5g08090	pyroA AspGDID:ASPL0000107881 COORDS:Chr5_A_fumigatus_Af293:2051048-2050001C, translated using codon table 1 (308 amino acids) Uncharacterized ORF; Putative pyridoxine biosynthesis protein	9.92883	10.71	1	4	4	4	308	32.7158	6.43018
	Afu6g08580	fkbp4 AspGDID:ASPL0000109214 COORDS:Chr6_A_fumigatus_Af293:2030676-2032327W, translated using codon table 1 (489 amino acids) Uncharacterized ORF; Putative FK506-binding protein (FKBP)-type peptidyl-prolyl cis-trans isomerase	9.92244	11.86	1	3	3	3	489	53.0452	4.55127
	Afu3g10100	Afu3g10100 AspGDID:ASPL0000105407 COORDS:Chr3_A_fumigatus_Af293:2602320-2600323C, translated using codon table 1 (299 amino acids) Uncharacterized ORF; Ortholog(s) have role in mRNA export from nucleus and nucleus localization	9.89881	14.05	1	3	3	4	299	35.0664	9.49561
	Afu5g05460	Afu5g05460 AspGDID:ASPL0000107625 COORDS:Chr5_A_fumigatus_Af293:1268981-1268053C, translated using codon table 1 (242 amino acids) Uncharacterized ORF; Cytosine deaminase-uracil phosphoribosyltransferase fusion protein; transcript induced by exposure to human airway epithelial cells	9.84775	19.42	1	3	3	3	242	26.9281	7.76709
	Afu1g13090	Afu1g13090 AspGDID:ASPL0000102377 COORDS:Chr1_A_fumigatus_Af293:3472871-3470577C, translated using codon table 1 (764 amino acids) Uncharacterized ORF; Ortholog(s) have anthranilate synthase activity, glyceraldehyde-3-phosphate dehydrogenase (NAD+) (phosphorylating) activity, indole-3-glycerol-phosphate synthase activity, phosphoribosylanthranilate isomerase activity	9.82999	7.07	1	3	3	3	764	82.1806	6.34131
	Afu2g03720	cyp4 AspGDID:ASPL0000103198 COORDS:Chr2_A_fumigatus_Af293:995026-995900W, translated using codon table 1 (205 amino acids) Uncharacterized ORF; Putative cyclophilin; peptidyl-prolyl cis-trans isomerase; allergen Asp f 11; transcript induced by growth on hydrogen peroxide	9.77196	16.59	1	4	4	5	205	22.2763	8.57275
	Afu2g13295	Afu2g13295 AspGDID:ASPL0000362536 COORDS:Chr2_A_fumigatus_Af293:3433790-3435299W, translated using codon table 1 (453 amino acids) Uncharacterized ORF; Ortholog(s) have cytosol, nucleus localization	9.77074	8.39	1	3	3	3	453	49.7017	6.80029
	Afu6g03730	Afu6g03730 AspGDID:ASPL0000108828 COORDS:Chr6_A_fumigatus_Af293:823850-821958C, translated using codon table 1 (558 amino acids) Uncharacterized ORF; 2-methylcitrate dehydratase; hypoxia repressed protein; transcript up-regulated in conidia exposed to neutrophils and to human airway epithelial cells; no human homolog	9.73522	8.24	1	3	3	3	558	62.0658	8.36768
	Afu5g02450	erg20 AspGDID:ASPL0000107425 COORDS:Chr5_A_fumigatus_Af293:631975-633093W, translated using codon table 1 (347 amino acids) Uncharacterized ORF; Putative polyprenyl synthetase; farnesyl-pyrophosphate synthetase; SrbA-regulated during hypoxia	9.72118	14.41	1	3	3	3	347	39.7375	5.50342
	Afu3g08980	Afu3g08980 AspGDID:ASPL0000105299 COORDS:Chr3_A_fumigatus_Af293:2294770-2296443W, translated using codon table 1 (536 amino acids) Uncharacterized ORF; Ortholog(s) have threonine synthase activity, role in threonine biosynthetic process and cytosol, nucleus localization	9.67322	15.49	1	5	5	5	536	59.2332	6.20166
	Afu1g16523	Afu1g16523 AspGDID:ASPL0000361786 COORDS:Chr1_A_fumigatus_Af293:4479906-4479286C, translated using codon table 1 (93 amino acids) Uncharacterized ORF; Ortholog(s) have structural constituent of ribosome activity and cytosolic small ribosomal subunit localization	9.66995	32.26	1	5	5	5	93	10.2958	10.1841
	Afu6g07980	Afu6g07980 AspGDID:ASPL0000109158 COORDS:Chr6_A_fumigatus_Af293:1850730-1849524C, translated using codon table 1 (323 amino acids) Uncharacterized ORF; Ortholog(s) have RNA polymerase II core binding, cyclin-dependent protein serine/threonine kinase activity, histone binding activity	9.62623	14.24	1	4	4	4	323	36.6309	7.59131
	Afu1g03400	Afu1g03400 AspGDID:ASPL0000101510 COORDS:Chr1_A_fumigatus_Af293:991451-988800C, translated using codon table 1 (769 amino acids) Uncharacterized ORF; Ortholog(s) have cytoplasm localization	9.57296	7.54	1	4	4	4	769	85.4021	6.29053
	Afu2g11150	Afu2g11150 AspGDID:ASPL0000103830 COORDS:Chr2_A_fumigatus_Af293:2856083-2857872W, translated using codon table 1 (468 amino acids) Uncharacterized ORF; Putative secretory-pathway GDP dissociation inhibitor; transcript and protein levels increase upon exposure to amphotericin B	9.53493	12.61	1	4	4	4	468	52.2473	5.50342
	Afu7g02340	Afu7g02340 AspGDID:ASPL0000110029 COORDS:Chr7_A_fumigatus_Af293:635304-636088W, translated using codon table 1 (168 amino acids) Uncharacterized ORF; Ortholog(s) have role in isoleucine biosynthetic process, mitochondrial translation and mitochondrial matrix localization	9.49085	26.79	1	3	3	3	168	18.0041	8.82178
	Afu5g12180	Afu5g12180 AspGDID:ASPL0000108274 COORDS:Chr5_A_fumigatus_Af293:3157322-3158399W, translated using codon table 1 (247 amino acids) Uncharacterized ORF; Ortholog(s) have Ran GTPase binding activity and role in G1/S transition of mitotic cell cycle, RNA export from nucleus, Ran protein signal transduction, protein import into nucleus, ubiquitin-dependent protein catabolic process	9.47748	35.22	1	5	5	5	247	27.6266	4.98291
	Afu5g07780	erg1 AspGDID:ASPL0000107850 COORDS:Chr5_A_fumigatus_Af293:1942829-1944341W, translated using codon table 1 (481 amino acids) Verified ORF; Putative squalene monooxygenase; higher expression in 48 h biofilm vs planktonic cells; SrbA-regulated during hypoxia	9.45233	15.59	1	4	4	4	481	52.6486	8.67529
	Afu6g07430	Afu6g07430 AspGDID:ASPL0000109105 COORDS:Chr6_A_fumigatus_Af293:1677465-1679554W, translated using codon table 1 (527 amino acids) Uncharacterized ORF; Putative pyruvate kinase; reacts with rabbit immunosera exposed to A. fumigatus conidia	9.3412	7.97	1	3	3	3	527	58.348	7.03467
	Afu4g07730	Afu4g07730 AspGDID:ASPL0000106488 COORDS:Chr4_A_fumigatus_Af293:2023719-2022959C, translated using codon table 1 (176 amino acids) Uncharacterized ORF; 60S ribosomal protein L11; transcript induced by exposure to human airway epithelial cells	9.29056	19.89	1	3	3	3	176	20.1006	10.0229
	Afu6g12170	fkbp1 AspGDID:ASPL0000109562 COORDS:Chr6_A_fumigatus_Af293:3060448-3061084W, translated using codon table 1 (112 amino acids) Uncharacterized ORF; Putative FK506-binding protein (FKBP)-type peptidyl-prolyl cis-trans isomerase; transcript induced by exposure to human airway epithelial cells	9.27426	33.93	1	3	3	3	112	12.1222	7.25439
	Afu5g10570	Afu5g10570 AspGDID:ASPL0000108121 COORDS:Chr5_A_fumigatus_Af293:2705752-2704997C, translated using codon table 1 (154 amino acids) Verified ORF; Cofilin	9.23825	21.43	1	2	2	2	154	17.0176	5.65576
	Afu3g06530	sC AspGDID:ASPL0000105064 COORDS:Chr3_A_fumigatus_Af293:1618981-1616721C, translated using codon table 1 (574 amino acids) Uncharacterized ORF; Putative ATP sulfurylase; sulfate adenylyltransferase; reacts with rabbit immunosera exposed to A. fumigatus conidia; hypoxia repressed protein	9.23797	10.45	1	4	4	4	574	64.2932	7.06396
	Afu5g13510	Afu5g13510 AspGDID:ASPL0000108404 COORDS:Chr5_A_fumigatus_Af293:3546669-3545011C, translated using codon table 1 (476 amino acids) Uncharacterized ORF; Ortholog(s) have Prp19 complex, cytosol, nuclear envelope localization	9.23245	13.87	1	3	3	3	476	50.1476	5.19873
	Afu4g04660	Afu4g04660 AspGDID:ASPL0000106283 COORDS:Chr4_A_fumigatus_Af293:1312437-1311087C, translated using codon table 1 (389 amino acids) Uncharacterized ORF; Ortholog(s) have protein domain specific binding activity	9.11831	17.22	1	5	5	5	389	43.423	8.17725
	Afu4g06160	Afu4g06160 AspGDID:ASPL0000106333 COORDS:Chr4_A_fumigatus_Af293:1580345-1581763W, translated using codon table 1 (414 amino acids) Uncharacterized ORF; Branched-chain-amino-acid transaminase; SrbA-regulated during hypoxia	9.08924	11.84	1	4	4	4	414	45.9447	8.93896
	Afu5g02910	Afu5g02910 AspGDID:ASPL0000107470 COORDS:Chr5_A_fumigatus_Af293:772100-770907C, translated using codon table 1 (354 amino acids) Uncharacterized ORF; NAP family protein	9.05868	15.25	1	4	4	4	354	41.0408	4.50049
	Afu5g06010	Afu5g06010 AspGDID:ASPL0000107678 COORDS:Chr5_A_fumigatus_Af293:1425309-1424188C, translated using codon table 1 (247 amino acids) Uncharacterized ORF; Ortholog(s) have ribosomal large subunit binding activity	9.0582	13.36	1	2	2	2	247	26.5706	4.85596
	Afu1g09010	Afu1g09010 AspGDID:ASPL0000101967 COORDS:Chr1_A_fumigatus_Af293:2333751-2335765W, translated using codon table 1 (651 amino acids) Uncharacterized ORF; Ortholog(s) have cytosol localization	9.04751	9.83	1	4	4	4	651	72.8652	7.06396
	Afu3g05450	Afu3g05450 AspGDID:ASPL0000104961 COORDS:Chr3_A_fumigatus_Af293:1314948-1313258C, translated using codon table 1 (478 amino acids) Uncharacterized ORF; Putative glutamate carboxypeptidase	9.03013	8.58	1	2	2	2	478	52.9817	5.71924
	Afu5g10640	Afu5g10640 AspGDID:ASPL0000108128 COORDS:Chr5_A_fumigatus_Af293:2721762-2723271W, translated using codon table 1 (391 amino acids) Uncharacterized ORF; Ortholog(s) have tyrosine-tRNA ligase activity, role in tyrosyl-tRNA aminoacylation and cytosol, nucleus localization	9.01389	14.83	1	5	5	5	391	43.5878	6.58057
	Afu6g08960	pre9 AspGDID:ASPL0000109252 COORDS:Chr6_A_fumigatus_Af293:2134144-2133139C, translated using codon table 1 (255 amino acids) Uncharacterized ORF; Putative proteasome component	8.95108	18.82	1	3	3	3	255	28.1882	6.15088
	Afu6g12180	dprB AspGDID:ASPL0000109563 COORDS:Chr6_A_fumigatus_Af293:3062324-3063738W, translated using codon table 1 (435 amino acids) Verified ORF; Fungal dehydrin-like protein that plays a role in oxidative, osmotic and pH stress responses; conserved DPR motif; cytoplasm and peroxisome localized; calcium and germination downregulated; transcript induced in neutrophil-exposed conidia	8.90692	14.94	1	4	4	6	435	45.506	7.28369
	Afu1g07530	Afu1g07530 AspGDID:ASPL0000101918 COORDS:Chr1_A_fumigatus_Af293:2122230-2121254C, translated using codon table 1 (257 amino acids) Uncharacterized ORF; Ortholog(s) have adenylate kinase activity, role in ADP biosynthetic process, DNA replication initiation and cytosol, mitochondrial intermembrane space, mitochondrial outer membrane, nucleus localization	8.90233	18.68	1	4	4	4	257	28.6848	7.88428
	Afu1g06580	hel10 AspGDID:ASPL0000101826 COORDS:Chr1_A_fumigatus_Af293:1886083-1885383C, translated using codon table 1 (207 amino acids) Uncharacterized ORF; Ortholog of <i>A. nidulans FGSC A4</i> : AN4252, AN10165, <i>A. fumigatus Af293</i> : Afu1g11910, <i>A. niger CBS 513.88</i> : An18g05640, An08g04120 and <i>A. oryzae RIB40</i> : AO090001000456, AO090001000373	8.85509	19.81	1	2	2	2	207	21.7957	6.88818
	Afu5g04320	Afu5g04320 AspGDID:ASPL0000107611 COORDS:Chr5_A_fumigatus_Af293:1159452-1158435C, translated using codon table 1 (201 amino acids) Uncharacterized ORF; Ortholog(s) have GTPase activity and role in ER to Golgi vesicle-mediated transport, Golgi organization, cellular response to drug, cellular response to nitrogen starvation, negative regulation of G0 to G1 transition, protein secretion	8.83738	26.87	1	5	5	5	201	22.2891	5.2749
	Afu8g01670	cat2 AspGDID:ASPL0000110606 COORDS:Chr8_A_fumigatus_Af293:441545-439266C, translated using codon table 1 (759 amino acids) Verified ORF; Putative bifunctional catalase-peroxidase; induction in response to hydrogen peroxide Yap1-dependent; transcript induced by exposure to human airway epithelial cells; SrbA-regulated during hypoxia	8.81716	7.11	1	4	4	5	759	83.7098	6.58057
	Afu5g11240	Afu5g11240 AspGDID:ASPL0000108183 COORDS:Chr5_A_fumigatus_Af293:2877011-2875843C, translated using codon table 1 (311 amino acids) Uncharacterized ORF; Ortholog(s) have carbonyl reductase (NADPH) activity, oxidoreductase activity, acting on the aldehyde or oxo group of donors, NAD or NADP as acceptor activity and cytosol, nucleus, ribosome localization	8.74968	21.22	1	4	4	4	311	33.6528	8.98291
	Afu7g02310	Afu7g02310 AspGDID:ASPL0000110026 COORDS:Chr7_A_fumigatus_Af293:629238-628529C, translated using codon table 1 (217 amino acids) Uncharacterized ORF; Putative adenine phosphoribosyltransferase 1; transcript induced by exposure to human airway epithelial cells; induced by gliotoxin exposure	8.69533	19.35	1	3	3	3	217	23.6063	6.39209
	Afu2g16400	Afu2g16400 AspGDID:ASPL0000104358 COORDS:Chr2_A_fumigatus_Af293:4350318-4348385C, translated using codon table 1 (504 amino acids) Uncharacterized ORF; Translation initiation factor 4B	8.65707	8.33	1	3	3	3	504	54.242	9.0708
	Afu1g10310	Afu1g10310 AspGDID:ASPL0000102095 COORDS:Chr1_A_fumigatus_Af293:2655644-2657900W, translated using codon table 1 (604 amino acids) Uncharacterized ORF; Putative RNase L inhibitor of the ABC superfamily	8.65593	5.96	1	2	2	2	604	68.1972	8.23584
	Afu2g08210	Afu2g08210 AspGDID:ASPL0000103540 COORDS:Chr2_A_fumigatus_Af293:2120982-2119914C, translated using codon table 1 (337 amino acids) Uncharacterized ORF; Ortholog(s) have cytosol, nucleus localization	8.52829	10.68	1	3	3	3	337	38.0219	4.729
	Afu1g14120	bfr1 AspGDID:ASPL0000102480 COORDS:Chr1_A_fumigatus_Af293:3774407-3776224W, translated using codon table 1 (510 amino acids) Uncharacterized ORF; Putative nuclear segregation protein	8.44811	7.45	1	3	3	3	510	57.388	9.12939
	Afu6g05200	Afu6g05200 AspGDID:ASPL0000108975 COORDS:Chr6_A_fumigatus_Af293:1248660-1249485W, translated using codon table 1 (157 amino acids) Uncharacterized ORF; 60S ribosomal protein L28	8.44563	18.47	1	3	3	3	157	17.0442	10.8286
	Afu5g06780	Afu5g06780 AspGDID:ASPL0000107754 COORDS:Chr5_A_fumigatus_Af293:1670126-1668765C, translated using codon table 1 (453 amino acids) Uncharacterized ORF; Putative carbamoyl-phosphate synthase; protein induced by hydrogen peroxide	8.38214	12.58	1	4	4	4	453	49.306	7.13721
	Afu4g14380	Afu4g14380 AspGDID:ASPL0000107143 COORDS:Chr4_A_fumigatus_Af293:3803235-3802361C, translated using codon table 1 (266 amino acids) Verified ORF; Protein of unknown function; transcript downregulated in response to voriconazole	8.28529	14.29	1	3	3	3	266	29.9935	7.86963
	Afu3g12690	glfA AspGDID:ASPL0000105665 COORDS:Chr3_A_fumigatus_Af293:3368002-3366055C, translated using codon table 1 (532 amino acids) Verified ORF; Putative UDP-galactopyranose mutase, enzyme in the first step of galactofuranose biosynthesis; mutant unmasks mannan residues on the cell surface, which is thought to contribute to increased cell adhesion	8.26256	12.78	1	6	6	6	532	59.4418	6.93213
	Afu1g02410	Afu1g02410 AspGDID:ASPL0000101411 COORDS:Chr1_A_fumigatus_Af293:702057-703574W, translated using codon table 1 (469 amino acids) Uncharacterized ORF; Ortholog(s) have ATP-dependent 3'-5' DNA helicase activity, ATP-dependent 5'-3' DNA helicase activity and role in box C/D snoRNP assembly, histone exchange, rRNA processing, regulation of transcription from RNA polymerase II promoter	8.20206	11.3	1	4	4	4	469	51.3145	5.8335
	Afu2g10030	Afu2g10030 AspGDID:ASPL0000103718 COORDS:Chr2_A_fumigatus_Af293:2570628-2569665C, translated using codon table 1 (265 amino acids) Uncharacterized ORF; Immunoreactive protein; calcium induced; transcript induced by exposure to human airway epithelial cells; induced by gliotoxin exposure	8.19044	29.06	1	6	6	6	265	28.2482	6.3667
	Afu1g05040	Afu1g05040 AspGDID:ASPL0000101673 COORDS:Chr1_A_fumigatus_Af293:1448185-1446768C, translated using codon table 1 (413 amino acids) Uncharacterized ORF; Ortholog(s) have ATPase activator activity, unfolded protein binding activity	8.08202	12.83	1	4	4	4	413	45.4385	6.26514
	Afu1g03510	Afu1g03510 AspGDID:ASPL0000101521 COORDS:Chr1_A_fumigatus_Af293:1014395-1015676W, translated using codon table 1 (297 amino acids) Uncharacterized ORF; ATP Synthase gamma chain, mitochondrial precursor	7.99554	20.2	1	4	4	4	297	32.3556	8.20654
	Afu6g07540	Afu6g07540 AspGDID:ASPL0000109114 COORDS:Chr6_A_fumigatus_Af293:1715811-1713540C, translated using codon table 1 (548 amino acids) Uncharacterized ORF; Ortholog(s) have chaperonin-containing T-complex localization	7.90239	4.56	1	2	2	3	548	59.8493	5.51611
	Afu3g10660	erg13 AspGDID:ASPL0000105464 COORDS:Chr3_A_fumigatus_Af293:2760689-2762268W, translated using codon table 1 (460 amino acids) Uncharacterized ORF; Putative hydroxymethyl glutaryl-coenzyme A synthase with a predicted role in ergosterol biosynthesis; SrbA-regulated during hypoxia	7.86989	8.7	1	3	3	3	460	50.7644	6.55127
	Afu2g13240	Afu2g13240 AspGDID:ASPL0000104038 COORDS:Chr2_A_fumigatus_Af293:3402661-3404769W, translated using codon table 1 (506 amino acids) Uncharacterized ORF; Putative V-type ATPase, B subunit; transcript induced by exposure to human airway epithelial cells	7.86761	11.26	1	5	5	5	506	56.383	5.99854
	Afu1g08850	aspD AspGDID:ASPL0000101951 COORDS:Chr1_A_fumigatus_Af293:2293812-2292464C, translated using codon table 1 (346 amino acids) Verified ORF; Septin; localizes to long tubular structures within hyphae and to newly formed septa; repressed by exposure to artemisinin	7.85459	9.25	1	2	2	2	346	39.2071	7.84033
	Afu1g13710	Afu1g13710 AspGDID:ASPL0000102439 COORDS:Chr1_A_fumigatus_Af293:3650512-3647224C, translated using codon table 1 (1064 amino acids) Uncharacterized ORF; Isoleucyl-tRNA synthetase, cytoplasmic	7.83724	5.36	1	5	5	5	1064	122.315	6.43018
	Afu7g01860	sti1 AspGDID:ASPL0000109981 COORDS:Chr7_A_fumigatus_Af293:501500-503455W, translated using codon table 1 (581 amino acids) Verified ORF; Putative heat shock protein; protein levels increase in response to amphotericin B; transcript induced by exposure to human airway epithelial cells; induced by gliotoxin exposure	7.82261	14.11	1	5	5	5	581	64.2614	5.57959
	Afu6g14330	Afu6g14330 AspGDID:ASPL0000109772 COORDS:Chr6_A_fumigatus_Af293:3648908-3645016C, translated using codon table 1 (1281 amino acids) Uncharacterized ORF; Ortholog(s) have cytosol localization	7.81332	3.83	1	3	3	3	1281	138.541	6.12549
	Afu7g05370	aspB AspGDID:ASPL0000110230 COORDS:Chr7_A_fumigatus_Af293:1290537-1292385W, translated using codon table 1 (463 amino acids) Verified ORF; Putative septin; Yap1-dependent induction in response to hydrogen peroxide; localizes to septa and to rings at the base of developing phialides; hypoxia repressed protein	7.80472	7.34	1	2	3	3	463	52.5207	6.97607
	Afu2g04820	Afu2g04820 AspGDID:ASPL0000103307 COORDS:Chr2_A_fumigatus_Af293:1326025-1323818C, translated using codon table 1 (716 amino acids) Uncharacterized ORF; Putative translation release factor eRF3; transcript induced by exposure to human airway epithelial cells	7.79786	5.17	1	3	3	3	716	77.2757	8.04541
	Afu3g08940	Afu3g08940 AspGDID:ASPL0000105295 COORDS:Chr3_A_fumigatus_Af293:2286027-2286949W, translated using codon table 1 (280 amino acids) Uncharacterized ORF; Ortholog(s) have role in ubiquitin-dependent protein catabolic process and nucleus, proteasome regulatory particle, lid subcomplex, proteasome storage granule localization	7.79554	16.79	1	3	3	3	280	31.1431	4.99561
	Afu5g02150	pre6 AspGDID:ASPL0000107395 COORDS:Chr5_A_fumigatus_Af293:548545-547635C, translated using codon table 1 (251 amino acids) Uncharacterized ORF; Putative proteasome component; reacts with rabbit immunosera exposed to A. fumigatus conidia; transcript induced by exposure to human airway epithelial cells	7.78988	12.35	1	2	2	2	251	27.4313	7.94287
	Afu5g12260	tigA AspGDID:ASPL0000108282 COORDS:Chr5_A_fumigatus_Af293:3183118-3184297W, translated using codon table 1 (368 amino acids) Uncharacterized ORF; Putative disulfide isomerase	7.72844	13.32	1	4	4	4	368	40.2289	6.44287
	Afu6g05120	Afu6g05120 AspGDID:ASPL0000108967 COORDS:Chr6_A_fumigatus_Af293:1221763-1223363W, translated using codon table 1 (394 amino acids) Uncharacterized ORF; Ortholog(s) have protein serine/threonine kinase activity, role in activation of bipolar cell growth, protein phosphorylation, regulation of cytokinesis, regulation of mitotic sister chromatid segregation and cytosol, nucleus localization	7.61104	10.66	1	3	3	3	394	45.0592	8.36768
	Afu5g09240	sod1 AspGDID:ASPL0000107993 COORDS:Chr5_A_fumigatus_Af293:2379492-2380591W, translated using codon table 1 (154 amino acids) Verified ORF; Cu/Zn superoxide dismutase; recognized by sera from aspergillosis patients; highly expressed in conidia; transcript induced by copper starvation, menadione, gliotoxin and growth at high temperature; protein induced by hydrogen peroxide	7.5437	19.48	1	2	2	2	154	15.9569	6.52197
	Afu5g06770	Afu5g06770 AspGDID:ASPL0000107753 COORDS:Chr5_A_fumigatus_Af293:1666815-1668419W, translated using codon table 1 (367 amino acids) Uncharacterized ORF; Ortholog(s) have role in cytoplasmic translation and cell tip, cytoplasm localization	7.53074	8.45	1	2	2	2	367	40.6646	8.08936
	Afu2g15070	Afu2g15070 AspGDID:ASPL0000104222 COORDS:Chr2_A_fumigatus_Af293:3981607-3982633W, translated using codon table 1 (280 amino acids) Uncharacterized ORF; Ortholog(s) have polyubiquitin binding, structural molecule activity and role in negative regulation of protein catabolic process, ubiquitin-dependent protein catabolic process	7.46852	12.86	1	2	2	2	280	29.984	5.13525
	Afu3g07680	Afu3g07680 AspGDID:ASPL0000105174 COORDS:Chr3_A_fumigatus_Af293:1941416-1940148C, translated using codon table 1 (422 amino acids) Uncharacterized ORF; Putative ran GTPase activating protein	7.45713	9	1	2	2	2	422	46.1998	4.67822
	Afu2g08130	Afu2g08130 AspGDID:ASPL0000103533 COORDS:Chr2_A_fumigatus_Af293:2111022-2110081C, translated using codon table 1 (106 amino acids) Uncharacterized ORF; 60S ribosomal protein L44	7.37625	16.04	1	3	3	3	106	12.1367	10.4478
	Afu2g13040	grpE AspGDID:ASPL0000104018 COORDS:Chr2_A_fumigatus_Af293:3347479-3346582C, translated using codon table 1 (250 amino acids) Uncharacterized ORF; Mitochondrial co-chaperone; protein level decreases upon heat shock	7.35052	10	1	2	2	2	250	28.3728	8.25049
	Afu2g15940	Afu2g15940 AspGDID:ASPL0000104311 COORDS:Chr2_A_fumigatus_Af293:4216706-4215369C, translated using codon table 1 (445 amino acids) Uncharacterized ORF; Cofactor for methionyl-and glutamyl-tRNA synthetases	7.18428	7.19	1	2	2	2	445	47.4928	6.96143
	Afu2g11940	ade13 AspGDID:ASPL0000103908 COORDS:Chr2_A_fumigatus_Af293:3080820-3078848C, translated using codon table 1 (483 amino acids) Uncharacterized ORF; Adenylosuccinate lyase; reacts with rabbit immunosera exposed to A. fumigatus conidia	7.18283	11.39	1	5	5	5	483	54.6911	6.55127
	Afu4g11080	facA AspGDID:ASPL0000106818 COORDS:Chr4_A_fumigatus_Af293:2893854-2891549C, translated using codon table 1 (670 amino acids) Uncharacterized ORF; Putative acetyl-coenzyme A synthetase with a predicted role in acetate metabolism; transcript up-regulated in conidia exposed to neutrophils; protein induced by heat shock; hypoxia repressed protein	7.17261	7.46	1	4	4	4	670	74.4038	6.44287
	Afu1g03610	Afu1g03610 AspGDID:ASPL0000101531 COORDS:Chr1_A_fumigatus_Af293:1043356-1044333W, translated using codon table 1 (282 amino acids) Uncharacterized ORF; Protein of unknown function; calcium downregulated	7.12607	10.64	1	2	2	2	282	32.0804	7.43018
	Afu6g13250	Afu6g13250 AspGDID:ASPL0000109666 COORDS:Chr6_A_fumigatus_Af293:3354774-3355600W, translated using codon table 1 (123 amino acids) Uncharacterized ORF; 60S ribosomal protein L31e; transcript induced by exposure to human airway epithelial cells	7.04528	40.65	1	6	6	6	123	13.9986	10.4917
	Afu6g07640	Afu6g07640 AspGDID:ASPL0000109124 COORDS:Chr6_A_fumigatus_Af293:1735592-1737557W, translated using codon table 1 (604 amino acids) Uncharacterized ORF; Has domain(s) with predicted ATP binding, aminoacyl-tRNA ligase activity, lysine-tRNA ligase activity, nucleic acid binding activity, role in lysyl-tRNA aminoacylation, tRNA aminoacylation for protein translation and cytoplasm localization	7.03089	10.6	1	4	4	5	604	68.9187	6.06201
	Afu4g12190	Afu4g12190 AspGDID:ASPL0000106926 COORDS:Chr4_A_fumigatus_Af293:3200956-3199556C, translated using codon table 1 (400 amino acids) Uncharacterized ORF; Ortholog of <i>A. nidulans FGSC A4</i> : AN3651, <i>A. niger CBS 513.88</i> : An01g07460, <i>Aspergillus wentii</i> : Aspwe1_0055907, <i>Aspergillus sydowii</i> : Aspsy1_0154768 and <i>Aspergillus terreus NIH2624</i> : ATET_03105	6.95289	8	1	3	3	3	400	42.3369	7.1665
	Afu4g10730	Afu4g10730 AspGDID:ASPL0000106786 COORDS:Chr4_A_fumigatus_Af293:2795549-2793995C, translated using codon table 1 (458 amino acids) Uncharacterized ORF; Ortholog(s) have ATP-dependent 3'-5' DNA helicase activity, ATP-dependent 5'-3' DNA helicase activity, sequence-specific DNA binding activity	6.88192	8.3	1	2	2	2	458	49.6891	6.29053
	Afu6g10700	Afu6g10700 AspGDID:ASPL0000109425 COORDS:Chr6_A_fumigatus_Af293:2643846-2644318W, translated using codon table 1 (122 amino acids) Uncharacterized ORF; Ortholog(s) have chaperone binding, unfolded protein binding activity, role in protein refolding and mitochondrial matrix localization	6.82985	26.23	1	3	3	3	122	13.3771	8.1626
	Afu6g02450	Afu6g02450 AspGDID:ASPL0000108700 COORDS:Chr6_A_fumigatus_Af293:460900-461479W, translated using codon table 1 (62 amino acids) Uncharacterized ORF; Ortholog(s) have cytoplasmic stress granule, cytosol, nucleus localization	6.70915	17.74	1	2	2	2	62	6.91494	11.5024
	Afu4g07580	Afu4g07580 AspGDID:ASPL0000106473 COORDS:Chr4_A_fumigatus_Af293:1969969-1971642W, translated using codon table 1 (516 amino acids) Uncharacterized ORF; Translation initiation factor EF-2 gamma subunit	6.66502	5.43	1	2	2	2	516	56.1044	7.09326
	Afu1g04540	Afu1g04540 AspGDID:ASPL0000101622 COORDS:Chr1_A_fumigatus_Af293:1284032-1285205W, translated using codon table 1 (323 amino acids) Uncharacterized ORF; NADH-cytochrome b5 reductase involved in oxidative phosphorylation; hypoxia induced protein; induced by exposure to artemisinin	6.64126	12.69	1	3	3	3	323	36.151	9.0415
	Afu5g07890	Afu5g07890 AspGDID:ASPL0000107861 COORDS:Chr5_A_fumigatus_Af293:1979250-1978604C, translated using codon table 1 (149 amino acids) Uncharacterized ORF; Putative single-stranded DNA binding protein family member	6.63057	23.49	1	3	3	3	149	16.2432	9.68604
	Afu2g02530	Afu2g02530 AspGDID:ASPL0000103083 COORDS:Chr2_A_fumigatus_Af293:653117-654358W, translated using codon table 1 (371 amino acids) Uncharacterized ORF; Ortholog(s) have role in activation of bipolar cell growth, homologous chromosome segregation, protein phosphorylation, regulation of DNA repair and regulation of circadian rhythm, <a href="#GOsection">more</a>	6.55264	10.78	1	3	3	3	371	42.4086	9.45166
	Afu3g08470	Afu3g08470 AspGDID:ASPL0000105250 COORDS:Chr3_A_fumigatus_Af293:2171618-2174019W, translated using codon table 1 (511 amino acids) Verified ORF; Glucose-6-phosphate 1-dehydrogenase	6.52443	6.07	1	3	3	3	511	58.8991	7.00537
	Afu8g05600	Afu8g05600 AspGDID:ASPL0000110889 COORDS:Chr8_A_fumigatus_Af293:1312489-1312126C, translated using codon table 1 (83 amino acids) Uncharacterized ORF; Ortholog of <i>A. nidulans FGSC A4</i> : AN1549, <i>A. niger CBS 513.88</i> : An16g07080, <i>A. oryzae RIB40</i> : AO090005000583, <i>Aspergillus wentii</i> : Aspwe1_0187131 and <i>Aspergillus sydowii</i> : Aspsy1_0086712	6.47492	26.51	1	2	2	2	83	9.2825	9.979
	Afu1g02190	rab11 AspGDID:ASPL0000101389 COORDS:Chr1_A_fumigatus_Af293:648599-649525W, translated using codon table 1 (210 amino acids) Uncharacterized ORF; Ras GTPase; hypoxia repressed protein	6.46673	16.19	1	3	3	3	210	23.2808	5.68115
	Afu1g06210	agm1 AspGDID:ASPL0000101789 COORDS:Chr1_A_fumigatus_Af293:1791710-1793700W, translated using codon table 1 (566 amino acids) Verified ORF; N-acetylphosphoglucosamine mutase, involved in chitin biosynthesis; essential	6.41469	5.65	1	2	2	2	566	61.4774	6.11279
	Afu7g02140	Afu7g02140 AspGDID:ASPL0000110009 COORDS:Chr7_A_fumigatus_Af293:573601-574445W, translated using codon table 1 (133 amino acids) Uncharacterized ORF; 40S ribosomal protein S24	6.39442	25.56	1	3	3	3	133	15.3054	10.7407
	Afu4g04800	Afu4g04800 AspGDID:ASPL0000106297 COORDS:Chr4_A_fumigatus_Af293:1355368-1353041C, translated using codon table 1 (759 amino acids) Uncharacterized ORF; Putative AAA family ATPase	6.38885	5.14	1	3	3	3	759	84.4255	6.16357
	Afu2g14670	Afu2g14670 AspGDID:ASPL0000104181 COORDS:Chr2_A_fumigatus_Af293:3849283-3851093W, translated using codon table 1 (585 amino acids) Uncharacterized ORF; Ortholog(s) have role in ascospore formation, cellular response to caffeine, eukaryotic translation initiation factor 3 complex assembly, gamma-tubulin complex localization	6.33598	7.86	1	3	3	3	585	65.1913	5.26221
	Afu6g03750	Afu6g03750 AspGDID:ASPL0000108830 COORDS:Chr6_A_fumigatus_Af293:827896-829831W, translated using codon table 1 (583 amino acids) Uncharacterized ORF; Ortholog(s) have amidophosphoribosyltransferase activity, role in 'de novo' IMP biosynthetic process, adenine metabolic process and cytoplasm localization	6.33195	4.8	1	2	2	2	583	64.0024	6.58057
	Afu6g12740	Afu6g12740 AspGDID:ASPL0000109617 COORDS:Chr6_A_fumigatus_Af293:3219940-3220875W, translated using codon table 1 (245 amino acids) Uncharacterized ORF; Dienelactone hydrolase family protein	6.32154	17.96	1	3	3	3	245	26.9258	6.63916
	Afu2g16880	Afu2g16880 AspGDID:ASPL0000104407 COORDS:Chr2_A_fumigatus_Af293:4516963-4516332C, translated using codon table 1 (92 amino acids) Uncharacterized ORF; 60S ribosomal protein L37a	6.26044	29.35	1	2	2	2	92	10.1494	10.4478
	Afu5g11560	Afu5g11560 AspGDID:ASPL0000108213 COORDS:Chr5_A_fumigatus_Af293:2965961-2964433C, translated using codon table 1 (439 amino acids) Uncharacterized ORF; Ortholog(s) have ATP binding activity	6.19276	6.61	1	2	2	2	439	47.6211	6.55127
	Afu3g01110	gua1 AspGDID:ASPL0000104631 COORDS:Chr3_A_fumigatus_Af293:261096-258836C, translated using codon table 1 (539 amino acids) Uncharacterized ORF; Putative GMP synthase ([glutamine-hydrolyzing); Yap1-dependent induction in response to hydrogen peroxide	6.1623	5.75	1	2	2	2	539	59.4337	6.26514
	Afu4g07435	Afu4g07435 AspGDID:ASPL0000106458 COORDS:Chr4_A_fumigatus_Af293:1932665-1931582C, translated using codon table 1 (166 amino acids) Uncharacterized ORF; 60S ribosomal protein L36	6.12237	10.24	1	2	2	2	166	18.9943	11.9126
	Afu7g08590	Afu7g08590 AspGDID:ASPL0000110443 COORDS:Chr7_A_fumigatus_Af293:2004290-2002658C, translated using codon table 1 (523 amino acids) Uncharacterized ORF; Ortholog of <i>Aspergillus fumigatus A1163</i> : AFUB_097740	6.10195	5.74	1	3	3	3	523	57.6011	4.729
	Afu2g07500	pepP AspGDID:ASPL0000103473 COORDS:Chr2_A_fumigatus_Af293:1922270-1923825W, translated using codon table 1 (468 amino acids) Uncharacterized ORF; Putative prolidase; transcript induced by exposure to human airway epithelial cells; induced by growth on BSA as a sole nitrogen source	6.05729	7.05	1	2	2	2	468	51.9113	5.73193
	Afu5g13920	wos2 AspGDID:ASPL0000108443 COORDS:Chr5_A_fumigatus_Af293:3643780-3644692W, translated using codon table 1 (201 amino acids) Uncharacterized ORF; Putative Hsp90 binding co-chaperone; reacts with rabbit immunosera exposed to A. fumigatus conidia	5.99146	13.93	1	3	3	3	201	22.1986	4.4751
	Afu6g07620	Afu6g07620 AspGDID:ASPL0000109122 COORDS:Chr6_A_fumigatus_Af293:1731263-1729750C, translated using codon table 1 (437 amino acids) Uncharacterized ORF; GDP-mannose pyrophosphorylase A; repressed by exposure to artemisinin	5.98018	7.55	1	2	2	2	437	48.2561	7.29834
	Afu1g10810	Afu1g10810 AspGDID:ASPL0000102144 COORDS:Chr1_A_fumigatus_Af293:2821017-2822416W, translated using codon table 1 (391 amino acids) Uncharacterized ORF; Ortholog(s) have role in calcium ion transport into cytosol and cytosol, plasma membrane localization	5.95643	10.49	1	3	3	3	391	44.1257	6.96143
	Afu6g14200	erg10 AspGDID:ASPL0000109759 COORDS:Chr6_A_fumigatus_Af293:3615449-3614026C, translated using codon table 1 (433 amino acids) Uncharacterized ORF; Putative acetyl-CoA acetyltransferase; transcript up-regulated in conidia exposed to neutrophils; SrbA-regulated during hypoxia	5.92937	10.85	1	3	3	4	433	45.6818	8.95361
	Afu5g06390	Afu5g06390 AspGDID:ASPL0000107715 COORDS:Chr5_A_fumigatus_Af293:1536841-1538186W, translated using codon table 1 (338 amino acids) Uncharacterized ORF; Putative adenosine kinase	5.89804	15.68	1	3	3	3	338	36.8353	5.17334
	Afu6g08720	Afu6g08720 AspGDID:ASPL0000109228 COORDS:Chr6_A_fumigatus_Af293:2067644-2066477C, translated using codon table 1 (342 amino acids) Uncharacterized ORF; Putative 5'-methylthioadenosine phosphorylase; transcript induced by exposure to human airway epithelial cells	5.8721	9.06	1	2	2	2	342	37.582	7.38623
	Afu1g02030	Afu1g02030 AspGDID:ASPL0000101373 COORDS:Chr1_A_fumigatus_Af293:600839-603263W, translated using codon table 1 (740 amino acids) Uncharacterized ORF; Putative eukaryotic translation initiation factor 3 subunit; protein induced by heat shock	5.84629	7.7	1	4	4	4	740	84.4348	5.35107
	Afu6g10610	Afu6g10610 AspGDID:ASPL0000109416 COORDS:Chr6_A_fumigatus_Af293:2625814-2626707W, translated using codon table 1 (272 amino acids) Uncharacterized ORF; Putative ribose 5-phosphate isomerase A	5.78251	11.76	1	2	2	2	272	28.359	6.25244
	Afu6g12630	Afu6g12630 AspGDID:ASPL0000109606 COORDS:Chr6_A_fumigatus_Af293:3191249-3194824W, translated using codon table 1 (1127 amino acids) Uncharacterized ORF; Ortholog(s) have aminoacyl-tRNA editing activity, leucine-tRNA ligase activity, role in leucyl-tRNA aminoacylation, regulation of TOR signaling and cytosol localization	5.67449	6.57	1	6	6	6	1127	127.11	6.7417
	Afu5g01950	Afu5g01950 AspGDID:ASPL0000107375 COORDS:Chr5_A_fumigatus_Af293:500329-499510C, translated using codon table 1 (138 amino acids) Uncharacterized ORF; Ortholog(s) have chromatin binding activity	5.67351	19.57	1	3	3	3	138	14.7813	10.3745
	Afu8g04800	Afu8g04800 AspGDID:ASPL0000110814 COORDS:Chr8_A_fumigatus_Af293:1101881-1098425C, translated using codon table 1 (1057 amino acids) Uncharacterized ORF; Putative valyl-tRNA synthetase; transcript induced by exposure to human airway epithelial cells	5.61115	3.97	1	3	3	3	1057	119.903	7.18115
	Afu7g03990	ura6 AspGDID:ASPL0000110094 COORDS:Chr7_A_fumigatus_Af293:896510-895803C, translated using codon table 1 (235 amino acids) Uncharacterized ORF; Uridylate kinase; induced by gliotoxin exposure	5.41939	17.45	1	3	3	3	235	25.5441	5.80811
	Afu1g09800	Afu1g09800 AspGDID:ASPL0000102046 COORDS:Chr1_A_fumigatus_Af293:2543871-2545480W, translated using codon table 1 (394 amino acids) Uncharacterized ORF; Ortholog of S. cerevisiae OLA1; snoRNA Afu-304 encoded within intron 2	5.39812	6.35	1	2	2	2	394	43.452	7.81104
	Afu6g08810	Afu6g08810 AspGDID:ASPL0000109237 COORDS:Chr6_A_fumigatus_Af293:2088713-2087744C, translated using codon table 1 (285 amino acids) Uncharacterized ORF; Ortholog(s) have role in ascospore formation, mitochondrial respiratory chain complex I assembly, programmed cell death and mitochondrion, plasma membrane localization	5.39747	10.88	1	2	2	2	285	32.5615	8.29443
	Afu1g06340	Afu1g06340 AspGDID:ASPL0000101802 COORDS:Chr1_A_fumigatus_Af293:1821569-1822486W, translated using codon table 1 (186 amino acids) Uncharacterized ORF; Putative 60S ribosomal protein L27	5.36932	15.59	1	4	4	4	186	21.4366	10.4917
	Afu5g06040	Afu5g06040 AspGDID:ASPL0000107681 COORDS:Chr5_A_fumigatus_Af293:1435345-1436944W, translated using codon table 1 (376 amino acids) Uncharacterized ORF; Ortholog(s) have ubiquitin binding activity, role in negative regulation of protein catabolic process, nucleotide-excision repair, protein ubiquitination and cytosol, nuclear envelope localization	5.36409	10.64	1	3	3	3	376	39.8048	4.64014
	Afu2g12980	Afu2g12980 AspGDID:ASPL0000104011 COORDS:Chr2_A_fumigatus_Af293:3335985-3331790C, translated using codon table 1 (1263 amino acids) Uncharacterized ORF; Putative protein transport protein; transcript downregulated in response to amphotericin B	5.33646	2.14	1	2	2	2	1263	136.688	6.72705
	Afu1g08840	Afu1g08840 AspGDID:ASPL0000101950 COORDS:Chr1_A_fumigatus_Af293:2290909-2291935W, translated using codon table 1 (228 amino acids) Uncharacterized ORF; Ortholog(s) have guanylate kinase activity, role in GMP metabolic process and cytoplasm, nucleus localization	5.26836	18.42	1	4	4	4	228	25.5231	7.43018
	Afu6g12680	Afu6g12680 AspGDID:ASPL0000109611 COORDS:Chr6_A_fumigatus_Af293:3202825-3203845W, translated using codon table 1 (135 amino acids) Uncharacterized ORF; Ortholog(s) have hydrolase activity, role in nucleotide metabolic process and cytoplasm, nucleus localization	5.24687	14.81	1	2	2	2	135	14.9728	6.87354
	Afu6g02420	Afu6g02420 AspGDID:ASPL0000108697 COORDS:Chr6_A_fumigatus_Af293:455227-455849W, translated using codon table 1 (149 amino acids) Uncharacterized ORF; Ortholog(s) have protein homodimerization activity, ubiquitin-protein transferase activity and role in UV-damage excision repair, free ubiquitin chain polymerization, postreplication repair, protein K63-linked ubiquitination	5.17773	24.16	1	2	2	2	149	16.9809	6.53662
	Afu2g02050	cyp7 AspGDID:ASPL0000103035 COORDS:Chr2_A_fumigatus_Af293:509986-508618C, translated using codon table 1 (373 amino acids) Uncharacterized ORF; Putative peptidyl-prolyl cis-trans isomerase	5.17401	10.19	1	3	3	3	373	41.3168	5.98584
	Afu4g09750	Afu4g09750 AspGDID:ASPL0000106689 COORDS:Chr4_A_fumigatus_Af293:2539039-2539733W, translated using codon table 1 (187 amino acids) Uncharacterized ORF; Ortholog(s) have role in aerobic respiration and mitochondrial nucleoid, mitochondrial ribosome localization	5.14946	18.72	1	2	2	2	187	19.7125	8.73389
	Afu3g05900	ste7 AspGDID:ASPL0000105003 COORDS:Chr3_A_fumigatus_Af293:1444958-1446786W, translated using codon table 1 (536 amino acids) Uncharacterized ORF; MAP kinase kinase (MAPKK)	5.06525	7.46	1	2	2	2	536	58.482	9.0708
	Afu7g05210	Afu7g05210 AspGDID:ASPL0000110214 COORDS:Chr7_A_fumigatus_Af293:1231392-1229485C, translated using codon table 1 (581 amino acids) Uncharacterized ORF; Ortholog(s) have CTP synthase activity	5.02088	6.02	1	2	2	3	581	64.828	6.32861
	Afu4g09110	ccp1 AspGDID:ASPL0000106626 COORDS:Chr4_A_fumigatus_Af293:2379568-2378394C, translated using codon table 1 (366 amino acids) Uncharacterized ORF; Putative cytochrome c peroxidase; protein induced by heat shock and by hydrogen peroxide; transcript up-regulated in conidia exposed to neutrophils	4.97634	5.74	1	2	2	2	366	40.3542	8.55811
	Afu1g05560	Afu1g05560 AspGDID:ASPL0000101724 COORDS:Chr1_A_fumigatus_Af293:1596516-1594882C, translated using codon table 1 (389 amino acids) Uncharacterized ORF; Ortholog(s) have role in cytoplasmic translation, filamentous growth and cytosol, nucleus, polysomal ribosome, polysome localization	4.96312	7.97	1	2	2	2	389	42.7828	8.74854
	Afu1g15200	Afu1g15200 AspGDID:ASPL0000102586 COORDS:Chr1_A_fumigatus_Af293:4091379-4088983C, translated using codon table 1 (724 amino acids) Uncharacterized ORF; Ortholog of <i>A. nidulans FGSC A4</i> : AN3519, AN2646, AN0587, AN0866, AN7370 and <i>A. fumigatus Af293</i> : Afu3g03790, Afu4g14040, Afu5g06900, Afu7g08575	4.94967	4.14	1	3	3	3	724	79.9826	7.79639
	Afu7g05930	mepB AspGDID:ASPL0000110285 COORDS:Chr7_A_fumigatus_Af293:1452895-1455148W, translated using codon table 1 (716 amino acids) Verified ORF; Putative metallopeptidase with similarity to mammalian thimet oligopeptidases; conidia-enriched protein; transcript induced by exposure to human airway epithelial cells and by growth on BSA as a sole nitrogen source	4.90329	5.87	1	3	3	3	716	81.8584	5.78271
	Afu6g04970	Afu6g04970 AspGDID:ASPL0000108951 COORDS:Chr6_A_fumigatus_Af293:1181194-1182540W, translated using codon table 1 (428 amino acids) Uncharacterized ORF; Ortholog(s) have O-phospho-L-serine:2-oxoglutarate aminotransferase activity, role in L-serine biosynthetic process, purine nucleobase biosynthetic process and cytosol localization	4.88503	8.88	1	3	3	3	428	46.8644	6.81494
	Afu1g10970	Afu1g10970 AspGDID:ASPL0000102160 COORDS:Chr1_A_fumigatus_Af293:2865856-2868959W, translated using codon table 1 (955 amino acids) Uncharacterized ORF; Ortholog(s) have cytosol, plasma membrane localization	4.84939	2.62	1	2	2	2	955	106.49	5.70654
	Afu7g02230	Afu7g02230 AspGDID:ASPL0000110018 COORDS:Chr7_A_fumigatus_Af293:599410-600851W, translated using codon table 1 (418 amino acids) Uncharacterized ORF; Ortholog(s) have mRNA binding activity, role in arginine catabolic process, positive regulation of cellular response to oxidative stress, positive regulation of nuclear-transcribed mRNA poly(A) tail shortening and cytosol localization	4.83619	5.5	1	2	2	2	418	44.8172	5.75732
	Afu4g00610	Afu4g00610 AspGDID:ASPL0000105980 COORDS:Chr4_A_fumigatus_Af293:166314-168179W, translated using codon table 1 (601 amino acids) Uncharacterized ORF; Putative aryl-alcohol dehydrogenase	4.80407	13.48	1	3	3	3	601	65.2895	5.51611
	Afu5g05680	Afu5g05680 AspGDID:ASPL0000107645 COORDS:Chr5_A_fumigatus_Af293:1322763-1324274W, translated using codon table 1 (464 amino acids) Uncharacterized ORF; Ortholog(s) have translation release factor activity, codon specific activity and role in asexual sporulation resulting in formation of a cellular spore, cellular response to nitrogen starvation, cytokinesis, translational termination	4.78402	5.39	1	2	2	2	464	51.8989	6.48096
	Afu2g13680	Afu2g13680 AspGDID:ASPL0000104083 COORDS:Chr2_A_fumigatus_Af293:3556768-3558269W, translated using codon table 1 (434 amino acids) Uncharacterized ORF; Putative calcium/calmodulin-dependent protein kinase; transcript induced by exposure to human airway epithelial cells	4.77166	5.76	1	2	2	2	434	48.691	6.49365
	Afu6g07760	Afu6g07760 AspGDID:ASPL0000109136 COORDS:Chr6_A_fumigatus_Af293:1770437-1772048W, translated using codon table 1 (492 amino acids) Uncharacterized ORF; Ortholog(s) have structural molecule activity	4.76711	6.3	1	2	2	2	492	54.4651	6.49365
	Afu8g04810	Afu8g04810 AspGDID:ASPL0000110815 COORDS:Chr8_A_fumigatus_Af293:1104248-1103015C, translated using codon table 1 (336 amino acids) Uncharacterized ORF; Ortholog(s) have role in circadian regulation of gene expression, conidium formation, establishment or maintenance of bipolar cell polarity regulating cell shape and protein phosphorylation, <a href="#GOsection">more</a>	4.6622	8.04	1	2	2	2	336	39.5131	7.31299
	Afu6g06345	Afu6g06345 AspGDID:ASPL0000108995 COORDS:Chr6_A_fumigatus_Af293:1347575-1348344W, translated using codon table 1 (205 amino acids) Uncharacterized ORF; Ortholog(s) have 6,7-dimethyl-8-ribityllumazine synthase activity, role in riboflavin biosynthetic process and mitochondrial intermembrane space, nucleus localization	4.66099	16.1	1	2	2	2	205	21.5393	6.1001
	Afu2g07600	Afu2g07600 AspGDID:ASPL0000103481 COORDS:Chr2_A_fumigatus_Af293:1937806-1939061W, translated using codon table 1 (352 amino acids) Uncharacterized ORF; Ortholog(s) have GTP binding, signal recognition particle binding activity, role in protein targeting to ER and integral component of endoplasmic reticulum membrane localization	4.64875	6.25	1	2	2	2	352	38.5801	6.13818
	Afu3g06610	Afu3g06610 AspGDID:ASPL0000105072 COORDS:Chr3_A_fumigatus_Af293:1639448-1641145W, translated using codon table 1 (508 amino acids) Uncharacterized ORF; Proteasome regulatory particle subunit; transcript induced by exposure to human airway epithelial cells	4.58561	8.27	1	5	5	5	508	58.4077	7.18115
	Afu5g12100	Afu5g12100 AspGDID:ASPL0000108266 COORDS:Chr5_A_fumigatus_Af293:3135934-3138500W, translated using codon table 1 (795 amino acids) Uncharacterized ORF; Ortholog(s) have rRNA (guanine) methyltransferase activity, rRNA (uridine-2'-O-)-methyltransferase activity	4.57928	4.65	1	2	2	2	795	90.0596	8.44092
	Afu1g08790	Afu1g08790 AspGDID:ASPL0000101945 COORDS:Chr1_A_fumigatus_Af293:2260124-2263969W, translated using codon table 1 (1072 amino acids) Uncharacterized ORF; Ortholog(s) have nuclear export signal receptor activity	4.49754	2.05	1	2	2	2	1072	123.425	5.43994
	Afu6g02230	glkA AspGDID:ASPL0000108678 COORDS:Chr6_A_fumigatus_Af293:395467-393918C, translated using codon table 1 (493 amino acids) Verified ORF; Putative glucokinase; conidia-enriched protein; transcripts extremely abundant in resting conidia, levels decline during germination; transcript induced by exposure to human airway epithelial cells	4.4838	9.53	1	4	4	4	493	54.4198	5.50342
	Afu5g08290	Afu5g08290 AspGDID:ASPL0000107901 COORDS:Chr5_A_fumigatus_Af293:2105292-2104352C, translated using codon table 1 (283 amino acids) Uncharacterized ORF; Ortholog(s) have intracellular localization	4.42406	13.07	1	3	3	3	283	31.3553	6.69775
	Afu5g06130	Afu5g06130 AspGDID:ASPL0000107690 COORDS:Chr5_A_fumigatus_Af293:1465997-1464574C, translated using codon table 1 (331 amino acids) Uncharacterized ORF; Succinyl-CoA synthetase alpha subunit; hypoxia induced protein	4.38384	15.41	1	4	4	4	331	34.552	8.63135
	Afu2g16370	Afu2g16370 AspGDID:ASPL0000104355 COORDS:Chr2_A_fumigatus_Af293:4343499-4342697C, translated using codon table 1 (131 amino acids) Uncharacterized ORF; 60S ribosomal protein L32	4.31244	24.43	1	4	4	4	131	14.9573	11.2681
	Afu2g10920	Afu2g10920 AspGDID:ASPL0000103807 COORDS:Chr2_A_fumigatus_Af293:2813917-2812855C, translated using codon table 1 (294 amino acids) Uncharacterized ORF; Putative enoyl-CoA hydratase/isomerase family protein with a predicted role in beta oxidation of fatty acids; transcript up-regulated in conidia exposed to neutrophils	4.255	7.14	1	2	2	2	294	31.5663	8.55811
	Afu1g03100	Afu1g03100 AspGDID:ASPL0000101480 COORDS:Chr1_A_fumigatus_Af293:895958-895076C, translated using codon table 1 (165 amino acids) Uncharacterized ORF; Putative ATP synthase delta chain	4.05961	15.76	1	2	2	3	165	17.6294	5.35107
	Afu5g07050	Afu5g07050 AspGDID:ASPL0000107780 COORDS:Chr5_A_fumigatus_Af293:1745205-1746800W, translated using codon table 1 (463 amino acids) Uncharacterized ORF; Proteasome regulatory particle subunit; transcript induced by exposure to human airway epithelial cells	4.0494	4.54	1	2	2	2	463	51.4175	5.75732
	Afu6g10260	akr1 AspGDID:ASPL0000109382 COORDS:Chr6_A_fumigatus_Af293:2540226-2538892C, translated using codon table 1 (334 amino acids) Verified ORF; Putative aldehyde reductase; abundant protein in conidia; transcript up-regulated in conidia exposed to neutrophils and to human airway epithelial cells	4.0289	8.08	1	2	2	2	334	37.1834	6.46826
	Afu3g13480	Afu3g13480 AspGDID:ASPL0000105743 COORDS:Chr3_A_fumigatus_Af293:3565478-3566600W, translated using codon table 1 (308 amino acids) Uncharacterized ORF; Translation initiation factor 2 alpha subunit	4.00036	6.82	1	2	2	2	308	35.014	5.8208
	Afu3g08640	Afu3g08640 AspGDID:ASPL0000105266 COORDS:Chr3_A_fumigatus_Af293:2213730-2212518C, translated using codon table 1 (340 amino acids) Uncharacterized ORF; Ortholog(s) have sequence-specific DNA binding activity and role in cellular response to drug, cellular response to osmotic stress, translational initiation	3.9886	8.53	1	3	3	3	340	37.6889	6.69775
	Afu2g03650	Afu2g03650 AspGDID:ASPL0000103192 COORDS:Chr2_A_fumigatus_Af293:971652-973672W, translated using codon table 1 (550 amino acids) Uncharacterized ORF; Ortholog of <i>A. nidulans FGSC A4</i> : AN3821, <i>A. niger CBS 513.88</i> : An07g08220, <i>A. oryzae RIB40</i> : AO090120000220, <i>Aspergillus wentii</i> : Aspwe1_0172303 and <i>Aspergillus sydowii</i> : Aspsy1_0030705	3.97798	3.45	1	2	2	2	550	57.9181	6.34131
	Afu3g06760	Afu3g06760 AspGDID:ASPL0000105087 COORDS:Chr3_A_fumigatus_Af293:1678699-1677800C, translated using codon table 1 (158 amino acids) Uncharacterized ORF; Ribosomal protein L37	3.82388	4.43	1	2	2	2	158	17.9121	10.9897
	Afu2g03590	Afu2g03590 AspGDID:ASPL0000103186 COORDS:Chr2_A_fumigatus_Af293:956883-956337C, translated using codon table 1 (88 amino acids) Uncharacterized ORF; Putative ribosomal protein S21e; transcript induced by exposure to human airway epithelial cells	3.76889	25	1	2	2	2	88	10.0029	8.30908
	Afu8g07130	Afu8g07130 AspGDID:ASPL0000111039 COORDS:Chr8_A_fumigatus_Af293:1747018-1747937W, translated using codon table 1 (267 amino acids) Verified ORF; AhpC/TSA family thioredoxin peroxidase; conidia-enriched protein; transcript up-regulated in conidia exposed to neutrophils and to human airway epithelial cells	3.75424	6.74	1	2	2	2	267	29.5877	9.24658
	Afu1g09830	Afu1g09830 AspGDID:ASPL0000102049 COORDS:Chr1_A_fumigatus_Af293:2550807-2551983W, translated using codon table 1 (348 amino acids) Uncharacterized ORF; Ortholog(s) have protein complex scaffold activity, role in posttranslational protein targeting to membrane, response to heat and TRC complex, nucleus localization	3.70965	8.91	1	2	2	2	348	36.3346	5.021
	Afu3g12530	pkhB AspGDID:ASPL0000105649 COORDS:Chr3_A_fumigatus_Af293:3318837-3312900C, translated using codon table 1 (1937 amino acids) Uncharacterized ORF; Putative sensor histidine kinase/response regulator; transcript induced by exposure to human airway epithelial cells	3.69321	1.08	1	2	2	2	1937	213.382	6.52197
	Afu1g10850	Afu1g10850 AspGDID:ASPL0000102148 COORDS:Chr1_A_fumigatus_Af293:2828843-2828496C, translated using codon table 1 (93 amino acids) Uncharacterized ORF; Ortholog(s) have protein tag activity	3.61284	19.35	1	2	2	2	93	10.3931	5.03369
	Afu3g11640	Afu3g11640 AspGDID:ASPL0000105562 COORDS:Chr3_A_fumigatus_Af293:3058607-3059789W, translated using codon table 1 (368 amino acids) Uncharacterized ORF; Homoserine dehydrogenase; no human homolog	3.60175	8.15	1	2	2	2	368	38.4803	5.87158
	Afu2g16920	Afu2g16920 AspGDID:ASPL0000104411 COORDS:Chr2_A_fumigatus_Af293:4524971-4523657C, translated using codon table 1 (345 amino acids) Uncharacterized ORF; Ortholog(s) have actin filament binding, actin monomer binding activity and role in actin cortical patch organization, actin filament depolymerization, actin filament severing, sequestering of actin monomers	3.55929	12.17	1	3	3	3	345	37.6648	5.41455
	Afu1g07090	Afu1g07090 AspGDID:ASPL0000101875 COORDS:Chr1_A_fumigatus_Af293:2015732-2011032C, translated using codon table 1 (1526 amino acids) Uncharacterized ORF; Ortholog of <i>A. nidulans FGSC A4</i> : AN5154, <i>A. niger CBS 513.88</i> : An07g09710, <i>A. oryzae RIB40</i> : AO090012000961, <i>Aspergillus wentii</i> : Aspwe1_0155743 and <i>Aspergillus sydowii</i> : Aspsy1_0134266	3.52106	1.83	1	2	2	2	1526	164.391	6.65381
	Afu3g06030	Afu3g06030 AspGDID:ASPL0000105014 COORDS:Chr3_A_fumigatus_Af293:1483778-1482859C, translated using codon table 1 (147 amino acids) Uncharacterized ORF; Ortholog(s) have ubiquitin binding, ubiquitin-protein transferase activity	3.40126	17.01	1	2	2	2	147	16.5113	6.91748
	Afu5g13480	Afu5g13480 AspGDID:ASPL0000108401 COORDS:Chr5_A_fumigatus_Af293:3542030-3540676C, translated using codon table 1 (382 amino acids) Uncharacterized ORF; Ortholog(s) have U1 snRNP, cytosol localization	3.40102	6.54	1	2	2	2	382	43.0539	10.0669
	Afu5g09210	alp2 AspGDID:ASPL0000107990 COORDS:Chr5_A_fumigatus_Af293:2366798-2365176C, translated using codon table 1 (495 amino acids) Verified ORF; Autophagic (vacuolar) serine protease; allergen Asp f 18; predicted signal sequence for secretion; transcript induced by growth on hydrogen peroxide; transcript up-regulated in conidia exposed to neutrophils	3.34916	7.68	1	2	2	2	495	52.6075	6.25244
	Afu3g13820	Afu3g13820 AspGDID:ASPL0000105775 COORDS:Chr3_A_fumigatus_Af293:3651038-3650223C, translated using codon table 1 (201 amino acids) Uncharacterized ORF; Putative HET-C2 protein; transcript induced by exposure to human airway epithelial cells	3.25884	16.92	1	3	3	3	201	22.1986	6.94678
	Afu1g09550	Afu1g09550 AspGDID:ASPL0000102021 COORDS:Chr1_A_fumigatus_Af293:2468785-2469303W, translated using codon table 1 (143 amino acids) Uncharacterized ORF; Ortholog(s) have role in dynein-driven meiotic oscillatory nuclear movement, karyogamy involved in conjugation with cellular fusion, reciprocal meiotic recombination	3.19645	22.38	1	2	2	2	143	15.3157	5.45264
	Afu2g14210	ilv3 AspGDID:ASPL0000104136 COORDS:Chr2_A_fumigatus_Af293:3721264-3723226W, translated using codon table 1 (606 amino acids) Verified ORF; Putative mitochondrial dihydroxy acid dehydratase; hypoxia induced protein; induced by exposure to human airway epithelial cells; required for virulence	3.19406	4.13	1	2	2	2	606	64.7161	7.6499
	Afu1g09280	ptcB AspGDID:ASPL0000101994 COORDS:Chr1_A_fumigatus_Af293:2407312-2409143W, translated using codon table 1 (429 amino acids) Verified ORF; Putative type 2C protein phosphatase (PP2C) involved in dephosphorylation of SakA MAP kinase in response to osmotic stress	3.1654	13.29	1	4	4	4	429	46.5624	4.79248
	Afu4g05830	idi2 AspGDID:ASPL0000106300 COORDS:Chr4_A_fumigatus_Af293:1486303-1487520W, translated using codon table 1 (387 amino acids) Uncharacterized ORF; Protein of unknown function; induced by hydrogen peroxide; transcript induced by exposure to human airway epithelial cells	3.1574	8.53	1	2	2	2	387	41.5649	6.3667
	Afu1g05620	Afu1g05620 AspGDID:ASPL0000101730 COORDS:Chr1_A_fumigatus_Af293:1613252-1615558W, translated using codon table 1 (600 amino acids) Uncharacterized ORF; Ortholog(s) have phenylalanine-tRNA ligase activity, role in cellular response to drug, phenylalanyl-tRNA aminoacylation and cytosol, nucleus, phenylalanine-tRNA ligase complex localization	3.09276	5.17	1	3	3	3	600	67.8031	5.68115
	Afu8g02840	Afu8g02840 AspGDID:ASPL0000110720 COORDS:Chr8_A_fumigatus_Af293:771371-768813C, translated using codon table 1 (800 amino acids) Uncharacterized ORF; Putative mitochondrial dynamin GTPase with a predicted role in mitochondrial fission	3.0896	2.5	1	2	2	2	800	89.1729	6.65381
	Afu5g02180	Afu5g02180 AspGDID:ASPL0000107398 COORDS:Chr5_A_fumigatus_Af293:559098-560286W, translated using codon table 1 (371 amino acids) Uncharacterized ORF; Cysteine synthase (o-acetylserine (thiol)-lyase); transcript induced by exposure to human airway epithelial cells	3.06134	9.97	1	2	2	2	371	40.1046	8.06006
	Afu4g10790	Afu4g10790 AspGDID:ASPL0000106792 COORDS:Chr4_A_fumigatus_Af293:2820022-2821193W, translated using codon table 1 (320 amino acids) Uncharacterized ORF; Ortholog(s) have ribose phosphate diphosphokinase activity, role in 5-phosphoribose 1-diphosphate biosynthetic process, cellular response to drug, cytokinesis, fungal-type cell wall organization and cytosol localization	3.05702	13.13	1	2	2	2	320	34.9771	7.50342
	Afu6g12660	Afu6g12660 AspGDID:ASPL0000109609 COORDS:Chr6_A_fumigatus_Af293:3198955-3199723W, translated using codon table 1 (155 amino acids) Uncharacterized ORF; 40S ribosomal protein S10b; protein level decreases upon heat shock	3.05589	18.71	1	2	2	2	155	17.8492	9.72998
	Afu4g12600	Afu4g12600 AspGDID:ASPL0000106967 COORDS:Chr4_A_fumigatus_Af293:3308413-3306503C, translated using codon table 1 (572 amino acids) Uncharacterized ORF; Phosphoribosylaminoimidazole carboxylase; role in purine base metabolism; no human homolog	3.04316	4.9	1	2	2	2	572	62.0761	6.84424
	Afu5g11760	Afu5g11760 AspGDID:ASPL0000108233 COORDS:Chr5_A_fumigatus_Af293:3025861-3026948W, translated using codon table 1 (341 amino acids) Uncharacterized ORF; Ortholog(s) have cytoplasm localization	3.02292	4.4	1	2	2	2	341	37.0492	6.29053
	Afu6g12300	Afu6g12300 AspGDID:ASPL0000109574 COORDS:Chr6_A_fumigatus_Af293:3095007-3092936C, translated using codon table 1 (478 amino acids) Verified ORF; RNP domain protein; conidia-enriched protein	2.98268	5.65	1	2	2	2	478	51.7352	9.5542
	Afu1g09770	Afu1g09770 AspGDID:ASPL0000102043 COORDS:Chr1_A_fumigatus_Af293:2532708-2535258W, translated using codon table 1 (786 amino acids) Uncharacterized ORF; Ortholog of <i>A. nidulans FGSC A4</i> : AN1288, <i>A. niger CBS 513.88</i> : An08g01580, <i>A. oryzae RIB40</i> : AO090012000866, <i>Aspergillus wentii</i> : Aspwe1_0036503 and <i>Aspergillus sydowii</i> : Aspsy1_0025457	2.93277	3.82	1	2	2	2	786	83.6754	9.45166
	Afu8g04340	Afu8g04340 AspGDID:ASPL0000110769 COORDS:Chr8_A_fumigatus_Af293:975505-974078C, translated using codon table 1 (412 amino acids) Uncharacterized ORF; Putative cystathionine gamma-lyase; transcript induced by exposure to human airway epithelial cells	2.89508	7.04	1	2	2	3	412	43.628	6.80029
	Afu7g04500	Afu7g04500 AspGDID:ASPL0000110143 COORDS:Chr7_A_fumigatus_Af293:1026112-1027349W, translated using codon table 1 (305 amino acids) Uncharacterized ORF; ATP phosphoribosyltransferase; role in histidine biosynthesis; no human homolog	2.82446	7.21	1	2	2	2	305	32.4795	6.13818
	Afu8g04920	Afu8g04920 AspGDID:ASPL0000110826 COORDS:Chr8_A_fumigatus_Af293:1134819-1138588W, translated using codon table 1 (1236 amino acids) Uncharacterized ORF; LEA domain protein; transcript induced by exposure to human airway epithelial cells	2.78471	2.18	1	2	2	2	1236	132.468	4.62744
	Afu3g00370	Afu3g00370 AspGDID:ASPL0000104558 COORDS:Chr3_A_fumigatus_Af293:75582-78020W, translated using codon table 1 (812 amino acids) Uncharacterized ORF; Putative phosphoketolase; calcium downregulated	2.77767	3.2	1	3	3	3	812	91.8814	6.82959
	Afu5g06060	skpA AspGDID:ASPL0000107683 COORDS:Chr5_A_fumigatus_Af293:1441806-1442525W, translated using codon table 1 (158 amino acids) Verified ORF; Putative sulfur metabolism regulator; higher expression in 48 h biofilm vs planktonic cells	2.73668	22.78	1	3	3	3	158	18.1299	4.4751
	Afu6g09810	Afu6g09810 AspGDID:ASPL0000109337 COORDS:Chr6_A_fumigatus_Af293:2412063-2410823C, translated using codon table 1 (344 amino acids) Uncharacterized ORF; Ortholog of <i>A. nidulans FGSC A4</i> : AN7525, <i>A. niger CBS 513.88</i> : An11g07690, <i>A. oryzae RIB40</i> : AO090001000614, <i>Aspergillus wentii</i> : Aspwe1_0045811 and <i>Aspergillus sydowii</i> : Aspsy1_0045889	2.69968	10.76	1	2	2	2	344	37.3856	8.89502
	Afu4g07910	Afu4g07910 AspGDID:ASPL0000106506 COORDS:Chr4_A_fumigatus_Af293:2067034-2063752C, translated using codon table 1 (1065 amino acids) Uncharacterized ORF; Putative zinc-dependent peptidase	2.68511	3.76	1	2	2	2	1065	118.489	5.64307
	Afu1g13330	Afu1g13330 AspGDID:ASPL0000102401 COORDS:Chr1_A_fumigatus_Af293:3546428-3548027W, translated using codon table 1 (388 amino acids) Uncharacterized ORF; Ortholog(s) have ATP binding, ATPase activity	2.64527	7.22	1	3	3	3	388	43.6466	6.1001
	Afu2g05650	Afu2g05650 AspGDID:ASPL0000103388 COORDS:Chr2_A_fumigatus_Af293:1582005-1580139C, translated using codon table 1 (604 amino acids) Uncharacterized ORF; Ortholog(s) have asparagine-tRNA ligase activity, role in asparaginyl-tRNA aminoacylation and cytosol localization	2.61233	5.63	1	3	3	3	604	68.2394	6.13818
	Afu4g10780	Afu4g10780 AspGDID:ASPL0000106791 COORDS:Chr4_A_fumigatus_Af293:2806494-2819008W, translated using codon table 1 (4039 amino acids) Uncharacterized ORF; Ortholog(s) have role in mRNA export from nucleus and nucleus localization	2.60811	0.47	1	2	2	2	4039	450.543	4.99561
	Afu6g04010	Afu6g04010 AspGDID:ASPL0000108856 COORDS:Chr6_A_fumigatus_Af293:901498-904822W, translated using codon table 1 (962 amino acids) Uncharacterized ORF; Ortholog(s) have importin-alpha export receptor activity, role in cell division, protein export from nucleus and nuclear membrane localization	2.59054	2.39	1	2	2	2	962	108.421	5.37646
	Afu1g15720	Afu1g15720 AspGDID:ASPL0000102635 COORDS:Chr1_A_fumigatus_Af293:4249956-4253073W, translated using codon table 1 (872 amino acids) Uncharacterized ORF; Ortholog(s) have role in cell division and nuclear membrane localization	2.57354	5.5	1	4	4	4	872	96.2482	4.76709
	Afu4g12990	trr1 AspGDID:ASPL0000107005 COORDS:Chr4_A_fumigatus_Af293:3402102-3403373W, translated using codon table 1 (392 amino acids) Uncharacterized ORF; Putative thioredoxin reductase; transcript upregulated during conidial germination and in hyphae exposed to neutrophils	2.5711	6.38	1	2	2	2	392	42.1635	5.51611
	Afu1g16480	Afu1g16480 AspGDID:ASPL0000102711 COORDS:Chr1_A_fumigatus_Af293:4473265-4471335C, translated using codon table 1 (508 amino acids) Uncharacterized ORF; Ortholog(s) have mitochondrion localization	2.46453	5.12	1	2	2	2	508	56.9633	7.21045
	Afu4g07210	Afu4g07210 AspGDID:ASPL0000106435 COORDS:Chr4_A_fumigatus_Af293:1872976-1871931C, translated using codon table 1 (327 amino acids) Uncharacterized ORF; Mitochondrial acetolactate synthase small subunit; hypoxia induced protein; SrbA-regulated during hypoxia	2.46422	12.54	1	3	3	3	327	35.5515	6.85889
	Afu4g12080	Afu4g12080 AspGDID:ASPL0000106915 COORDS:Chr4_A_fumigatus_Af293:3179016-3179675W, translated using codon table 1 (139 amino acids) Uncharacterized ORF; Ortholog(s) have protein homodimerization activity, ubiquitin-protein transferase activity and role in free ubiquitin chain polymerization, postreplication repair, protein K63-linked ubiquitination	2.44731	14.39	1	2	2	2	139	15.7239	6.90283
	Afu1g15860	Afu1g15860 AspGDID:ASPL0000102649 COORDS:Chr1_A_fumigatus_Af293:4290367-4288413C, translated using codon table 1 (591 amino acids) Uncharacterized ORF; Has domain(s) with predicted role in intracellular protein transport, retrograde vesicle-mediated transport, Golgi to ER, transport, vesicle-mediated transport and COPI vesicle coat, clathrin adaptor complex localization	2.4394	6.43	1	3	3	3	591	65.3323	5.87158
	Afu6g12720	Afu6g12720 AspGDID:ASPL0000109615 COORDS:Chr6_A_fumigatus_Af293:3211760-3211177C, translated using codon table 1 (78 amino acids) Uncharacterized ORF; 40S ribosomal protein S29	2.42859	19.23	1	2	2	2	78	9.14763	10.0962
	Afu1g09970	Afu1g09970 AspGDID:ASPL0000102063 COORDS:Chr1_A_fumigatus_Af293:2578608-2579924W, translated using codon table 1 (365 amino acids) Uncharacterized ORF; Ortholog(s) have role in ascospore formation, cellular response to cadmium ion, detoxification of cadmium ion	2.41795	6.3	1	2	2	2	365	40.9887	6.3667
	Afu2g10610	Afu2g10610 AspGDID:ASPL0000103776 COORDS:Chr2_A_fumigatus_Af293:2715240-2718149W, translated using codon table 1 (855 amino acids) Uncharacterized ORF; Ortholog(s) have ubiquitin binding activity	2.41424	4.33	1	3	3	3	855	94.8853	5.08447
	Afu5g08270	Afu5g08270 AspGDID:ASPL0000107899 COORDS:Chr5_A_fumigatus_Af293:2100834-2100024C, translated using codon table 1 (244 amino acids) Uncharacterized ORF; Putative HAD superfamily hydrolase; hypoxia repressed protein	2.367	13.52	1	2	2	2	244	27.343	5.04639
	Afu6g02370	Afu6g02370 AspGDID:ASPL0000108692 COORDS:Chr6_A_fumigatus_Af293:442665-441939C, translated using codon table 1 (169 amino acids) Uncharacterized ORF; Ortholog(s) have structural molecule activity and role in Arp2/3 complex-mediated actin nucleation, actin cortical patch assembly, cellular response to drug, spore germination	2.36577	11.24	1	2	2	2	169	19.5573	7.56201
	Afu6g04700	his3 AspGDID:ASPL0000108924 COORDS:Chr6_A_fumigatus_Af293:1096980-1096191C, translated using codon table 1 (244 amino acids) Uncharacterized ORF; Putative imidazoleglycerol-phosphate dehydratase; no human homolog	2.36261	9.43	1	2	2	2	244	26.0434	6.84424
	Afu2g14030	Afu2g14030 AspGDID:ASPL0000104118 COORDS:Chr2_A_fumigatus_Af293:3674689-3672338C, translated using codon table 1 (719 amino acids) Uncharacterized ORF; Ortholog(s) have arginine-tRNA ligase activity, role in arginyl-tRNA aminoacylation and cytosol, mitochondrion localization	2.3428	4.31	1	2	2	2	719	80.6727	8.00146
	Afu5g08230	Afu5g08230 AspGDID:ASPL0000107895 COORDS:Chr5_A_fumigatus_Af293:2087574-2086099C, translated using codon table 1 (473 amino acids) Uncharacterized ORF; Has domain(s) with predicted zinc ion binding activity	2.30791	8.03	1	2	2	2	473	51.7644	8.23584
	Afu7g02220	Afu7g02220 AspGDID:ASPL0000110017 COORDS:Chr7_A_fumigatus_Af293:593338-594222W, translated using codon table 1 (276 amino acids) Uncharacterized ORF; Ortholog of <i>A. nidulans FGSC A4</i> : AN9091, <i>A. niger CBS 513.88</i> : An12g00440, <i>Aspergillus wentii</i> : Aspwe1_0042339, <i>Aspergillus sydowii</i> : Aspsy1_0120658 and <i>Aspergillus terreus NIH2624</i> : ATET_01854	2.29418	9.06	1	2	2	2	276	30.2838	4.7417
	Afu5g02370	Afu5g02370 AspGDID:ASPL0000107417 COORDS:Chr5_A_fumigatus_Af293:611752-609421C, translated using codon table 1 (686 amino acids) Uncharacterized ORF; Vacuolar ATP synthase catalytic subunit A; hypoxia induced protein; putative essential gene; induced by exposure to human airway epithelial cells	2.28978	7.29	1	2	2	2	686	74.865	6.18896
	Afu1g13790	hhtA AspGDID:ASPL0000102447 COORDS:Chr1_A_fumigatus_Af293:3681876-3682468W, translated using codon table 1 (136 amino acids) Uncharacterized ORF; Histone H3	2.28311	11.76	1	2	2	2	136	15.3235	11.1509
	Afu8g04570	Afu8g04570 AspGDID:ASPL0000110792 COORDS:Chr8_A_fumigatus_Af293:1042481-1044659W, translated using codon table 1 (607 amino acids) Uncharacterized ORF; Ortholog(s) have nucleus localization	2.27202	5.27	1	2	2	2	607	66.5554	5.22412
	Afu4g06690	Afu4g06690 AspGDID:ASPL0000106383 COORDS:Chr4_A_fumigatus_Af293:1733950-1731132C, translated using codon table 1 (859 amino acids) Uncharacterized ORF; Ortholog(s) have nucleotide binding, ribonucleoside-diphosphate reductase activity, thioredoxin disulfide as acceptor activity	2.2679	4.77	1	3	3	3	859	96.0463	6.66846
	Afu3g08650	Afu3g08650 AspGDID:ASPL0000105267 COORDS:Chr3_A_fumigatus_Af293:2214642-2217724W, translated using codon table 1 (939 amino acids) Uncharacterized ORF; Putative C1-tetrahydrofolate synthase; transcript up-regulated in conidia exposed to neutrophils	2.25397	2.77	1	2	2	2	939	100.46	7.44482
	Afu6g03460	Afu6g03460 AspGDID:ASPL0000108801 COORDS:Chr6_A_fumigatus_Af293:741171-742895W, translated using codon table 1 (574 amino acids) Uncharacterized ORF; Has domain(s) with predicted ATP binding activity	2.25213	5.05	1	3	3	3	574	63.4223	6.13818
	Afu2g01920	Afu2g01920 AspGDID:ASPL0000103022 COORDS:Chr2_A_fumigatus_Af293:479695-481689W, translated using codon table 1 (664 amino acids) Uncharacterized ORF; Ortholog(s) have cytosol localization	2.22714	6.63	1	3	3	3	664	74.2475	7.1958
	Afu4g07845	Afu4g07845 AspGDID:ASPL0000366765 COORDS:Chr4_A_fumigatus_Af293:2048985-2049508W, translated using codon table 1 (80 amino acids) Uncharacterized ORF; Ortholog(s) have cytosol localization	2.20263	20	1	2	2	3	80	9.2782	10.2866
	Afu1g14920	Afu1g14920 AspGDID:ASPL0000102559 COORDS:Chr1_A_fumigatus_Af293:3999910-4001513W, translated using codon table 1 (492 amino acids) Uncharacterized ORF; Putative peptidase D; induced by growth on BSA as a sole nitrogen source	2.18815	8.54	1	3	3	3	492	55.1882	5.8208
	Afu6g12160	Afu6g12160 AspGDID:ASPL0000109561 COORDS:Chr6_A_fumigatus_Af293:3057570-3059832W, translated using codon table 1 (697 amino acids) Uncharacterized ORF; Putative C6 transcription factor	2.17132	3.01	1	2	2	2	697	78.4173	8.49951
	Afu3g11300	prs2 AspGDID:ASPL0000105528 COORDS:Chr3_A_fumigatus_Af293:2959483-2958408C, translated using codon table 1 (254 amino acids) Uncharacterized ORF; Putative proteasome component	2.12675	18.11	1	4	4	4	254	27.9201	6.37939
	Afu2g10010	Afu2g10010 AspGDID:ASPL0000103716 COORDS:Chr2_A_fumigatus_Af293:2564207-2567853W, translated using codon table 1 (1048 amino acids) Uncharacterized ORF; Ortholog(s) have cytosol, nuclear envelope localization	2.077	2.29	1	2	2	2	1048	118.882	4.84326
	Afu1g09470	Afu1g09470 AspGDID:ASPL0000102013 COORDS:Chr1_A_fumigatus_Af293:2448655-2447399C, translated using codon table 1 (386 amino acids) Uncharacterized ORF; Putative class V aminotransferase; transcript up-regulated in conidia exposed to neutrophils	2.07043	6.99	1	2	2	2	386	41.8237	6.96143
	Afu3g07790	Afu3g07790 AspGDID:ASPL0000105183 COORDS:Chr3_A_fumigatus_Af293:1963894-1965412W, translated using codon table 1 (464 amino acids) Uncharacterized ORF; Argininosuccinate lyase; hypoxia induced protein	2.02866	5.17	1	2	2	2	464	51.8196	6.27783
	Afu4g09030	Afu4g09030 AspGDID:ASPL0000106618 COORDS:Chr4_A_fumigatus_Af293:2345336-2342358C, translated using codon table 1 (953 amino acids) Verified ORF; Putative aminopeptidase; conidia-enriched protein; protein induced by heat shock; transcript induced by exposure to human airway epithelial cells; induced by gliotoxin exposure	1.97656	5.77	1	3	3	3	953	106.16	6.7417
	Afu2g11740	Afu2g11740 AspGDID:ASPL0000103888 COORDS:Chr2_A_fumigatus_Af293:3017955-3014505C, translated using codon table 1 (1108 amino acids) Uncharacterized ORF; Ortholog(s) have ATP-dependent peptidase activity, role in chaperone-mediated protein complex assembly, misfolded or incompletely synthesized protein catabolic process and mitochondrial matrix localization	1.95362	1.99	1	2	2	2	1108	121.887	5.98584
	Afu2g13710	Afu2g13710 AspGDID:ASPL0000104086 COORDS:Chr2_A_fumigatus_Af293:3562035-3560485C, translated using codon table 1 (470 amino acids) Uncharacterized ORF; NADH-ubiquinone oxidoreductase 49 kDa subunit	1.9522	8.94	1	3	3	3	470	52.8217	6.65381
	Afu6g04430	Afu6g04430 AspGDID:ASPL0000108897 COORDS:Chr6_A_fumigatus_Af293:1013586-1012672C, translated using codon table 1 (228 amino acids) Uncharacterized ORF; Ortholog(s) have acireductone dioxygenase (Ni2+-requiring) activity, role in L-methionine biosynthetic process from methylthioadenosine and cytosol, nucleus localization	1.82968	8.77	1	2	2	2	228	26.3281	6.23975
	Afu5g10560	Afu5g10560 AspGDID:ASPL0000108120 COORDS:Chr5_A_fumigatus_Af293:2704203-2703448C, translated using codon table 1 (196 amino acids) Uncharacterized ORF; Cytochrome c oxidase subunit V	1.81939	19.9	1	3	3	3	196	22.1855	9.94971
	Afu3g04150	Afu3g04150 AspGDID:ASPL0000104931 COORDS:Chr3_A_fumigatus_Af293:1171784-1173124W, translated using codon table 1 (423 amino acids) Uncharacterized ORF; Ortholog(s) have enoyl-[acyl-carrier-protein] reductase activity, role in aerobic respiration, fatty acid biosynthetic process and mitochondrion localization	1.81577	5.67	1	2	2	2	423	46.5672	9.24658
	Afu1g02150	Afu1g02150 AspGDID:ASPL0000101385 COORDS:Chr1_A_fumigatus_Af293:639645-637892C, translated using codon table 1 (519 amino acids) Uncharacterized ORF; Ortholog(s) have glycerol-3-phosphate dehydrogenase [NAD+] activity and role in NADH oxidation, cell-abiotic substrate adhesion, glycerol biosynthetic process, intracellular accumulation of glycerol	1.78712	7.71	1	3	3	3	519	56.4221	8.19189
	Afu2g11340	Afu2g11340 AspGDID:ASPL0000103849 COORDS:Chr2_A_fumigatus_Af293:2922123-2921251C, translated using codon table 1 (248 amino acids) Uncharacterized ORF; Ortholog(s) have role in intracellular sterol transport and fungal-type vacuole lumen localization	1.72658	7.26	1	2	2	2	248	27.2728	5.93506
	Afu3g10360	Afu3g10360 AspGDID:ASPL0000105434 COORDS:Chr3_A_fumigatus_Af293:2688254-2685337C, translated using codon table 1 (878 amino acids) Uncharacterized ORF; Ortholog(s) have protein transporter activity and role in ascospore formation, intracellular protein transport, protein retention in Golgi apparatus, retrograde transport, endosome to Golgi	1.67395	3.3	1	2	2	2	878	99.6631	5.96045
	Afu1g10820	Afu1g10820 AspGDID:ASPL0000102145 COORDS:Chr1_A_fumigatus_Af293:2823301-2822605C, translated using codon table 1 (211 amino acids) Uncharacterized ORF; Ortholog(s) have adenylylsulfate kinase activity	0	13.27	1	2	2	2	211	23.5834	6.96143
	Afu2g11870	kre6 AspGDID:ASPL0000103901 COORDS:Chr2_A_fumigatus_Af293:3066174-3068486W, translated using codon table 1 (660 amino acids) Uncharacterized ORF; Putative cell wall biosynthesis protein	0	7.12	1	2	2	2	660	73.2002	5.10986
	Afu4g06890	cyp51A AspGDID:ASPL0000106403 COORDS:Chr4_A_fumigatus_Af293:1785331-1783713C, translated using codon table 1 (515 amino acids) Verified ORF; 14-alpha sterol demethylase; commonly mutated in drug resistant isolates; putative ortholog of A. nidulans pdmA; transcript induced by exposure to fluconazole and voriconazole; SrbA-regulated during hypoxia	0	5.24	1	2	2	2	515	58.0308	8.52881
	Afu4g13700	Afu4g13700 AspGDID:ASPL0000107076 COORDS:Chr4_A_fumigatus_Af293:3586027-3588483W, translated using codon table 1 (737 amino acids) Uncharacterized ORF; Ortholog(s) have cytosol localization	0	4.07	1	2	2	2	737	84.4129	7.09326
	Afu5g07020	Afu5g07020 AspGDID:ASPL0000107777 COORDS:Chr5_A_fumigatus_Af293:1738915-1740843W, translated using codon table 1 (622 amino acids) Uncharacterized ORF; Ribosome biogenesis ABC transporter	0	3.05	1	2	2	2	622	69.7026	6.65381
	Afu6g01940	Afu6g01940 AspGDID:ASPL0000108649 COORDS:Chr6_A_fumigatus_Af293:282872-284077W, translated using codon table 1 (317 amino acids) Uncharacterized ORF; Dienelactone hydrolase family protein; transcript up-regulated in conidia exposed to neutrophils	0	5.99	1	2	2	2	317	34.9877	8.5874
	Afu6g08660	Afu6g08660 AspGDID:ASPL0000109222 COORDS:Chr6_A_fumigatus_Af293:2052348-2048629C, translated using codon table 1 (1239 amino acids) Uncharacterized ORF; Ortholog of <i>A. nidulans</i> AN3906; hypoxia repressed protein	0	2.58	1	2	2	2	1239	131.817	5.09717
	Afu8g00730	Afu8g00730 AspGDID:ASPL0000110513 COORDS:Chr8_A_fumigatus_Af293:171081-172954W, translated using codon table 1 (602 amino acids) Uncharacterized ORF; Ortholog of <i>A. oryzae RIB40</i> : AO090701000613, <i>Neosartorya fischeri NRRL 181</i> : NFIA_094160, <i>Aspergillus wentii</i> : Aspwe1_0035090 and <i>Aspergillus fumigatus A1163</i> : AFUB_085840	0	6.31	1	3	3	3	602	66.6311	9.53955
	Afu5g05550	Afu5g05550 AspGDID:ASPL0000107633 COORDS:Chr5_A_fumigatus_Af293:1292269-1297322W, translated using codon table 1 (1572 amino acids) Uncharacterized ORF; Class V myosin; transcript induced by exposure to human airway epithelial cells	0	2.1	1	3	3	3	1572	179.848	6.91748
	Afu2g14270	Afu2g14270 AspGDID:ASPL0000104142 COORDS:Chr2_A_fumigatus_Af293:3742174-3739906C, translated using codon table 1 (603 amino acids) Uncharacterized ORF; Putative actin-binding protein; hypoxia repressed protein	0	2.65	1	2	2	2	603	65.8585	5.61768

## Sheet: SakA OS_60min
Accession	Accession	Description	Score	Coverage	# Proteins	# Unique Peptides	# Peptides	# PSMs	# AAs	MW [kDa]	calc. pI
Afu3g06550	Afu1g12940	sakA AspGDID:ASPL0000102362 COORDS:Chr1_A_fumigatus_Af293:3428181-3429807W, translated using codon table 1 (366 amino acids) Verified ORF; Putative mitogen-activated protein kinase (MAPK) with predicted roles in the osmotic and oxidative stress responses; involved in sensing nitrogen in the medium	220.747	77.87	1	21	21	75	366	41.9334	5.60498
Afu3g09820	Afu2g02770	Afu2g02770 AspGDID:ASPL0000103107 COORDS:Chr2_A_fumigatus_Af293:716490-719616W, translated using codon table 1 (1008 amino acids) Uncharacterized ORF; Ortholog of <i>A. nidulans FGSC A4</i> : AN4545, <i>A. oryzae RIB40</i> : AO090026000849, <i>Aspergillus wentii</i> : Aspwe1_0105973, <i>Aspergillus sydowii</i> : Aspsy1_0059271 and <i>Aspergillus terreus NIH2624</i> : ATET_09613	192.337	59.52	1	41	41	53	1008	109.228	10.1841
Afu4g13170	Afu3g06550	Afu3g06550 AspGDID:ASPL0000105066 COORDS:Chr3_A_fumigatus_Af293:1623469-1625008W, translated using codon table 1 (469 amino acids) Uncharacterized ORF; Has domain(s) with predicted phosphatase activity, phosphoserine phosphatase activity and role in L-serine biosynthetic process, metabolic process	178.048	74.84	1	23	23	42	469	51.8419	5.89697
Afu1g13490	Afu3g11170	Afu3g11170 AspGDID:ASPL0000105515 COORDS:Chr3_A_fumigatus_Af293:2928974-2931529W, translated using codon table 1 (759 amino acids) Uncharacterized ORF; Ortholog(s) have sequence-specific DNA binding activity and role in carotenoid biosynthetic process, circadian rhythm, conidiophore development	91.8164	35.05	1	21	22	30	759	84.1513	6.7124
Afu5g04250	Afu5g04390	Afu5g04390 AspGDID:ASPL0000107618 COORDS:Chr5_A_fumigatus_Af293:1185144-1188189W, translated using codon table 1 (996 amino acids) Uncharacterized ORF; Ortholog of <i>A. nidulans FGSC A4</i> : AN9413/byrA, <i>A. niger CBS 513.88</i> : An09g06870, <i>A. oryzae RIB40</i> : AO090102000647, <i>Aspergillus wentii</i> : Aspwe1_0115474 and <i>Aspergillus sydowii</i> : Aspsy1_0036227	55.2888	22.39	1	14	14	16	996	109.293	7.97217
Afu1g09390	Afu4g13170	cpcB AspGDID:ASPL0000107023 COORDS:Chr4_A_fumigatus_Af293:3449811-3448364C, translated using codon table 1 (316 amino acids) Verified ORF; G-protein complex beta subunit; conidia-enriched protein; immunoreactive	45.2448	48.42	1	10	10	12	316	34.9574	6.52197
Afu6g12740	Afu1g17350	Afu1g17350 AspGDID:ASPL0000102799 COORDS:Chr1_A_fumigatus_Af293:4746337-4743966C, translated using codon table 1 (727 amino acids) Uncharacterized ORF; Ortholog of <i>A. oryzae RIB40</i> : AO090020000692, <i>Neosartorya fischeri NRRL 181</i> : NFIA_008000, <i>Aspergillus fumigatus A1163</i> : AFUB_016720 and <i>Aspergillus clavatus NRRL 1</i> : ACLA_018150	36.1043	25.17	1	13	14	15	727	80.0909	6.53662
Afu4g07710	Afu1g02940	Afu1g02940 AspGDID:ASPL0000101464 COORDS:Chr1_A_fumigatus_Af293:841245-842768W, translated using codon table 1 (446 amino acids) Uncharacterized ORF; Ortholog(s) have GTPase activator activity, role in mitotic spindle assembly checkpoint, negative regulation of septation initiation signaling and cytosol, mitotic spindle pole body, nucleus localization	35.3411	30.94	1	14	14	15	446	49.6601	9.26123
	Afu3g09820	dvrA AspGDID:ASPL0000105380 COORDS:Chr3_A_fumigatus_Af293:2515556-2517655W, translated using codon table 1 (679 amino acids) Verified ORF; C2H2 zinc finger domain protein; putative ortholog of C. albicans Bcr1p; mutants are hypervirulent in neutropenic mice and in flies	29.5089	24.89	1	9	9	11	679	73.1647	9.48096
	Afu2g03490	Afu2g03490 AspGDID:ASPL0000103178 COORDS:Chr2_A_fumigatus_Af293:921519-923827W, translated using codon table 1 (645 amino acids) Uncharacterized ORF; Putative calcium/calmodulin-dependent protein kinase; calcium induced; transcript induced by exposure to human airway epithelial cells	27.2891	21.71	1	10	10	12	645	72.0815	6.87354
	Afu6g03820	egd2 AspGDID:ASPL0000108837 COORDS:Chr6_A_fumigatus_Af293:841323-840546C, translated using codon table 1 (204 amino acids) Uncharacterized ORF; Nascent polypeptide-associated complex subunit alpha; predicted role in 'de novo' cotranslational protein folding; enriched in dormant conidia	22.1572	47.06	1	5	5	6	204	21.959	4.94482
	Afu1g04620	Afu1g04620 AspGDID:ASPL0000101631 COORDS:Chr1_A_fumigatus_Af293:1309293-1307958C, translated using codon table 1 (348 amino acids) Uncharacterized ORF; Putative zinc-containing alcohol dehydrogenase; reacts with rabbit immunosera exposed to A. fumigatus conidia; hypoxia induced protein; transcript up-regulated in conidia exposed to neutrophils; repressed by gliotoxin exposure	22.0156	32.18	1	7	7	7	348	37.8294	6.63916
	Afu7g05660	Afu7g05660 AspGDID:ASPL0000110259 COORDS:Chr7_A_fumigatus_Af293:1376127-1379437W, translated using codon table 1 (1065 amino acids) Uncharacterized ORF; Putative translation elongation factor eEF-3; protein induced by heat shock and hypoxia	21.8573	14.74	1	9	9	10	1065	117.694	6.17627
	Afu4g03860	nip1 AspGDID:ASPL0000106205 COORDS:Chr4_A_fumigatus_Af293:1086172-1088854W, translated using codon table 1 (862 amino acids) Uncharacterized ORF; Eukaryotic translation initiation factor 3 subunit C	20.8411	12.76	1	8	8	9	862	97.4481	5.13525
	Afu5g04210	Afu5g04210 AspGDID:ASPL0000107600 COORDS:Chr5_A_fumigatus_Af293:1122054-1123659W, translated using codon table 1 (460 amino acids) Uncharacterized ORF; Putative ubiquinol-cytochrome C reductase complex core protein 2; hypoxia induced protein	20.3071	28.48	1	7	7	8	460	48.06	8.90967
	Afu1g13490	Afu1g13490 AspGDID:ASPL0000102417 COORDS:Chr1_A_fumigatus_Af293:3586808-3588296W, translated using codon table 1 (293 amino acids) Uncharacterized ORF; Putative spermidine synthase; protein induced by hydrogen peroxide	18.9125	19.11	1	5	5	6	293	33.4237	5.5415
	Afu4g07700	Afu4g07700 AspGDID:ASPL0000106485 COORDS:Chr4_A_fumigatus_Af293:2006286-2011744W, translated using codon table 1 (1679 amino acids) Uncharacterized ORF; Clathrin, heavy chain; transcript downregulated in response to amphotericin B	16.5397	6.13	1	7	7	7	1679	191.183	5.33838
	Afu3g11260	Afu3g11260 AspGDID:ASPL0000105524 COORDS:Chr3_A_fumigatus_Af293:2951140-2951715W, translated using codon table 1 (154 amino acids) Uncharacterized ORF; Ubiquitin	16.2393	35.06	1	5	5	6	154	17.6615	9.77393
	Afu3g11360	Afu3g11360 AspGDID:ASPL0000105534 COORDS:Chr3_A_fumigatus_Af293:2979671-2978196C, translated using codon table 1 (451 amino acids) Uncharacterized ORF; Ortholog(s) have role in ascospore formation, cellular protein localization, cellular response to caffeine and eukaryotic translation initiation factor 3 complex assembly, <a href="#GOsection">more</a>	15.5	13.75	1	5	5	5	451	51.7173	5.35107
	Afu1g11730	Afu1g11730 AspGDID:ASPL0000102237 COORDS:Chr1_A_fumigatus_Af293:3087288-3088069W, translated using codon table 1 (183 amino acids) Uncharacterized ORF; Ortholog(s) have GTPase activity, role in ER to Golgi vesicle-mediated transport, Golgi to plasma membrane transport, cellular response to drug, macroautophagy and Golgi apparatus, glyoxysome localization	15.4111	35.52	1	4	4	4	183	20.9899	5.70654
	Afu4g11510	srb1 AspGDID:ASPL0000106859 COORDS:Chr4_A_fumigatus_Af293:3032998-3031629C, translated using codon table 1 (364 amino acids) Verified ORF; GDP-mannose pyrophosphorylase, which catalyses the synthesis of GDP-mannose from GTP and mannose-1-phosphate in cell wall biosynthesis	13.6626	21.43	1	6	6	6	364	40.0991	7.48877
	Afu4g07710	Afu4g07710 AspGDID:ASPL0000106486 COORDS:Chr4_A_fumigatus_Af293:2014380-2018024W, translated using codon table 1 (1193 amino acids) Uncharacterized ORF; Putative pyruvate carboxylase; protein induced by heat shock	13.6185	8.8	1	9	9	9	1193	131.191	6.69775
	Afu4g11340	lys9 AspGDID:ASPL0000106843 COORDS:Chr4_A_fumigatus_Af293:2978580-2976809C, translated using codon table 1 (450 amino acids) Uncharacterized ORF; Saccharopine dehydrogenase; hypoxia induced protein; transcript induced by exposure to human airway epithelial cells	13.5112	17.11	1	6	6	7	450	49.4183	6.27783
	Afu2g10420	Afu2g10420 AspGDID:ASPL0000103757 COORDS:Chr2_A_fumigatus_Af293:2667447-2668759W, translated using codon table 1 (397 amino acids) Uncharacterized ORF; Has domain(s) with predicted branched-chain-amino-acid transaminase activity, catalytic activity and role in branched-chain amino acid metabolic process, metabolic process	12.9347	17.13	1	4	4	6	397	43.9797	6.55127
	Afu3g11430	Afu3g11430 AspGDID:ASPL0000105541 COORDS:Chr3_A_fumigatus_Af293:2998674-2997540C, translated using codon table 1 (324 amino acids) Uncharacterized ORF; Putative arginase; SrbA-regulated during hypoxia	12.6238	16.05	1	3	3	4	324	35.42	5.87158
	Afu2g03810	hosA AspGDID:ASPL0000103207 COORDS:Chr2_A_fumigatus_Af293:1012691-1011228C, translated using codon table 1 (487 amino acids) Uncharacterized ORF; Putative histone deacetylase	12.0174	14.78	1	4	4	4	487	54.3098	6.13818
	Afu4g10460	hcsA AspGDID:ASPL0000106760 COORDS:Chr4_A_fumigatus_Af293:2741783-2743422W, translated using codon table 1 (463 amino acids) Verified ORF; Homocitrate synthase, essential enzyme of the alpha-aminoadipate pathway of lysine biosynthesis; transcript highly induced during conidial germination; protein induced by heat shock; SrbA-regulated during hypoxia; no human homolog	11.937	12.31	1	4	4	4	463	50.5404	6.01123
	Afu3g12100	Afu3g12100 AspGDID:ASPL0000105606 COORDS:Chr3_A_fumigatus_Af293:3178707-3181079W, translated using codon table 1 (694 amino acids) Uncharacterized ORF; Putative trehalase phosphorylase with a predicted role in the glucose-1-phosphate pathway	11.7215	14.84	1	6	6	6	694	78.2557	6.1001
	Afu2g04310	Afu2g04310 AspGDID:ASPL0000103257 COORDS:Chr2_A_fumigatus_Af293:1189815-1188083C, translated using codon table 1 (416 amino acids) Uncharacterized ORF; Argininosuccinate synthase; hypoxia induced protein	11.5246	23.08	1	7	7	7	416	46.1043	5.47803
	Afu7g02180	Afu7g02180 AspGDID:ASPL0000110013 COORDS:Chr7_A_fumigatus_Af293:584569-586235W, translated using codon table 1 (509 amino acids) Uncharacterized ORF; Ortholog(s) have UDP-N-acetylglucosamine diphosphorylase activity, role in UDP-N-acetylglucosamine biosynthetic process and cytosol, nucleus localization	11.1504	9.63	1	4	4	4	509	56.6802	6.1001
	Afu2g10100	aspf8 AspGDID:ASPL0000103725 COORDS:Chr2_A_fumigatus_Af293:2585506-2585100C, translated using codon table 1 (111 amino acids) Uncharacterized ORF; Allergen Asp f 8; putative ribosomal protein P2; transcript induced by growth on hydrogen peroxide and menadione	11.0386	39.64	1	2	3	3	111	11.1346	4.33545
	Afu3g07820	Afu3g07820 AspGDID:ASPL0000105186 COORDS:Chr3_A_fumigatus_Af293:1972540-1971051C, translated using codon table 1 (439 amino acids) Uncharacterized ORF; Ortholog(s) have role in positive regulation of RNA polymerase II transcriptional preinitiation complex assembly, positive regulation of protein catabolic process and proteasome regulatory particle assembly, <a href="#GOsection">more</a>	9.99021	15.26	1	6	6	6	439	48.8533	7.66455
	Afu2g14010	Afu2g14010 AspGDID:ASPL0000104116 COORDS:Chr2_A_fumigatus_Af293:3665918-3667873W, translated using codon table 1 (651 amino acids) Uncharacterized ORF; Ortholog of <i>A. nidulans FGSC A4</i> : AN6370, <i>A. oryzae RIB40</i> : AO090026000159, <i>Aspergillus wentii</i> : Aspwe1_0696714, <i>Aspergillus sydowii</i> : Aspsy1_0031745 and <i>Aspergillus terreus NIH2624</i> : ATET_01392	9.68641	9.98	1	5	5	5	651	72.3026	9.43701
	Afu3g08460	Afu3g08460 AspGDID:ASPL0000105249 COORDS:Chr3_A_fumigatus_Af293:2169117-2168265C, translated using codon table 1 (109 amino acids) Uncharacterized ORF; 60S ribosomal protein L35Ae	9.19299	35.78	1	3	3	4	109	12.3376	11.2241
	Afu7g05930	mepB AspGDID:ASPL0000110285 COORDS:Chr7_A_fumigatus_Af293:1452895-1455148W, translated using codon table 1 (716 amino acids) Verified ORF; Putative metallopeptidase with similarity to mammalian thimet oligopeptidases; conidia-enriched protein; transcript induced by exposure to human airway epithelial cells and by growth on BSA as a sole nitrogen source	8.86643	5.87	1	3	3	4	716	81.8584	5.78271
	Afu3g13870	nsdD AspGDID:ASPL0000105780 COORDS:Chr3_A_fumigatus_Af293:3674484-3676292W, translated using codon table 1 (493 amino acids) Verified ORF; Putative GATA-type transcriptional activator; required during an early stage of mating; plays a role in resistance toward cell wall stress	8.84684	9.13	1	3	3	3	493	52.9912	9.26123
	Afu5g10570	Afu5g10570 AspGDID:ASPL0000108121 COORDS:Chr5_A_fumigatus_Af293:2705752-2704997C, translated using codon table 1 (154 amino acids) Verified ORF; Cofilin	8.82648	21.43	1	2	2	2	154	17.0176	5.65576
	Afu6g06720	Afu6g06720 AspGDID:ASPL0000109034 COORDS:Chr6_A_fumigatus_Af293:1462810-1465966W, translated using codon table 1 (906 amino acids) Uncharacterized ORF; Putative protein serine/threonine kinase	8.71505	5.74	1	4	4	4	906	99.7949	9.64209
	Afu6g03440	Afu6g03440 AspGDID:ASPL0000108799 COORDS:Chr6_A_fumigatus_Af293:738342-736781C, translated using codon table 1 (497 amino acids) Uncharacterized ORF; Putative fructosyl amine; transcript induced by voriconazole	8.63429	10.06	1	4	4	4	497	54.895	5.75732
	Afu2g02590	Afu2g02590 AspGDID:ASPL0000103089 COORDS:Chr2_A_fumigatus_Af293:666730-668457W, translated using codon table 1 (555 amino acids) Uncharacterized ORF; Aspartyl-tRNA synthetase	8.15509	14.23	1	6	6	6	555	61.5887	6.32861
	Afu1g09010	Afu1g09010 AspGDID:ASPL0000101967 COORDS:Chr1_A_fumigatus_Af293:2333751-2335765W, translated using codon table 1 (651 amino acids) Uncharacterized ORF; Ortholog(s) have cytosol localization	8.1053	9.98	1	3	3	3	651	72.8652	7.06396
	Afu2g06150	pdiA AspGDID:ASPL0000103438 COORDS:Chr2_A_fumigatus_Af293:1746610-1744786C, translated using codon table 1 (517 amino acids) Verified ORF; Putative protein disulfide isomerase; conidial surface associated	7.86886	13.73	1	5	5	5	517	56.152	4.70361
	Afu3g10660	erg13 AspGDID:ASPL0000105464 COORDS:Chr3_A_fumigatus_Af293:2760689-2762268W, translated using codon table 1 (460 amino acids) Uncharacterized ORF; Putative hydroxymethyl glutaryl-coenzyme A synthase with a predicted role in ergosterol biosynthesis; SrbA-regulated during hypoxia	7.51795	8.7	1	2	2	2	460	50.7644	6.55127
	Afu2g02320	Afu2g02320 AspGDID:ASPL0000103062 COORDS:Chr2_A_fumigatus_Af293:586013-584085C, translated using codon table 1 (571 amino acids) Uncharacterized ORF; Hsp70 chaperone	7.46053	7.18	1	3	3	3	571	61.7457	5.14795
	Afu4g04520	Afu4g04520 AspGDID:ASPL0000106270 COORDS:Chr4_A_fumigatus_Af293:1276859-1275057C, translated using codon table 1 (444 amino acids) Uncharacterized ORF; Ortholog(s) have mitochondrion localization	7.40786	11.04	1	5	5	5	444	47.9867	5.70654
	Afu5g02210	Afu5g02210 AspGDID:ASPL0000107401 COORDS:Chr5_A_fumigatus_Af293:565378-563628C, translated using codon table 1 (559 amino acids) Uncharacterized ORF; Ortholog of <i>A. nidulans FGSC A4</i> : AN8034, <i>A. niger CBS 513.88</i> : An02g10730, <i>A. oryzae RIB40</i> : AO090102000294, <i>Aspergillus wentii</i> : Aspwe1_0114775 and <i>Aspergillus sydowii</i> : Aspsy1_0033693	7.25903	7.87	1	4	4	4	559	60.7054	9.48096
	Afu1g03610	Afu1g03610 AspGDID:ASPL0000101531 COORDS:Chr1_A_fumigatus_Af293:1043356-1044333W, translated using codon table 1 (282 amino acids) Uncharacterized ORF; Protein of unknown function; calcium downregulated	6.29005	10.64	1	2	2	2	282	32.0804	7.43018
	Afu4g07580	Afu4g07580 AspGDID:ASPL0000106473 COORDS:Chr4_A_fumigatus_Af293:1969969-1971642W, translated using codon table 1 (516 amino acids) Uncharacterized ORF; Translation initiation factor EF-2 gamma subunit	6.27754	11.63	1	4	4	4	516	56.1044	7.09326
	Afu4g04660	Afu4g04660 AspGDID:ASPL0000106283 COORDS:Chr4_A_fumigatus_Af293:1312437-1311087C, translated using codon table 1 (389 amino acids) Uncharacterized ORF; Ortholog(s) have protein domain specific binding activity	6.07865	14.91	1	4	5	5	389	43.423	8.17725
	Afu6g05200	Afu6g05200 AspGDID:ASPL0000108975 COORDS:Chr6_A_fumigatus_Af293:1248660-1249485W, translated using codon table 1 (157 amino acids) Uncharacterized ORF; 60S ribosomal protein L28	6.05092	18.47	1	3	3	4	157	17.0442	10.8286
	Afu3g12690	glfA AspGDID:ASPL0000105665 COORDS:Chr3_A_fumigatus_Af293:3368002-3366055C, translated using codon table 1 (532 amino acids) Verified ORF; Putative UDP-galactopyranose mutase, enzyme in the first step of galactofuranose biosynthesis; mutant unmasks mannan residues on the cell surface, which is thought to contribute to increased cell adhesion	6.02975	8.46	1	4	4	4	532	59.4418	6.93213
	Afu4g04318	Afu4g04318 AspGDID:ASPL0000366886 COORDS:Chr4_A_fumigatus_Af293:1217563-1217111C, translated using codon table 1 (111 amino acids) Uncharacterized ORF; Ortholog of <i>A. nidulans FGSC A4</i> : AN7011, <i>A. niger CBS 513.88</i> : An14g00530, <i>Aspergillus wentii</i> : Aspwe1_0053203, <i>Aspergillus sydowii</i> : Aspsy1_0184132 and <i>Aspergillus terreus NIH2624</i> : ATET_02726	5.99813	26.13	1	2	2	2	111	11.343	7.38623
	Afu1g04900	Afu1g04900 AspGDID:ASPL0000101659 COORDS:Chr1_A_fumigatus_Af293:1389643-1388632C, translated using codon table 1 (258 amino acids) Uncharacterized ORF; Proliferating cell nuclear antigen (PCNA); conidia-enriched protein	5.95856	10.85	1	2	2	2	258	28.3053	4.71631
	Afu6g13460	Afu6g13460 AspGDID:ASPL0000109687 COORDS:Chr6_A_fumigatus_Af293:3429190-3426694C, translated using codon table 1 (814 amino acids) Uncharacterized ORF; Ortholog of <i>A. nidulans FGSC A4</i> : AN5448, <i>A. niger CBS 513.88</i> : An08g08850, <i>Neosartorya fischeri NRRL 181</i> : NFIA_059420, <i>Aspergillus wentii</i> : Aspwe1_0194392 and <i>Aspergillus versicolor</i> : Aspve1_0053254	5.93155	2.95	1	2	2	2	814	90.3871	8.47021
	Afu2g04820	Afu2g04820 AspGDID:ASPL0000103307 COORDS:Chr2_A_fumigatus_Af293:1326025-1323818C, translated using codon table 1 (716 amino acids) Uncharacterized ORF; Putative translation release factor eRF3; transcript induced by exposure to human airway epithelial cells	5.83971	5.59	1	2	2	2	716	77.2757	8.04541
	Afu3g08640	Afu3g08640 AspGDID:ASPL0000105266 COORDS:Chr3_A_fumigatus_Af293:2213730-2212518C, translated using codon table 1 (340 amino acids) Uncharacterized ORF; Ortholog(s) have sequence-specific DNA binding activity and role in cellular response to drug, cellular response to osmotic stress, translational initiation	5.79187	12.65	1	3	3	3	340	37.6889	6.69775
	Afu6g02230	glkA AspGDID:ASPL0000108678 COORDS:Chr6_A_fumigatus_Af293:395467-393918C, translated using codon table 1 (493 amino acids) Verified ORF; Putative glucokinase; conidia-enriched protein; transcripts extremely abundant in resting conidia, levels decline during germination; transcript induced by exposure to human airway epithelial cells	5.62972	10.14	1	4	4	4	493	54.4198	5.50342
	Afu5g06390	Afu5g06390 AspGDID:ASPL0000107715 COORDS:Chr5_A_fumigatus_Af293:1536841-1538186W, translated using codon table 1 (338 amino acids) Uncharacterized ORF; Putative adenosine kinase	5.62678	12.72	1	2	2	2	338	36.8353	5.17334
	Afu6g12170	fkbp1 AspGDID:ASPL0000109562 COORDS:Chr6_A_fumigatus_Af293:3060448-3061084W, translated using codon table 1 (112 amino acids) Uncharacterized ORF; Putative FK506-binding protein (FKBP)-type peptidyl-prolyl cis-trans isomerase; transcript induced by exposure to human airway epithelial cells	5.05689	21.43	1	2	2	2	112	12.1222	7.25439
	Afu5g05500	Afu5g05500 AspGDID:ASPL0000107629 COORDS:Chr5_A_fumigatus_Af293:1277444-1278887W, translated using codon table 1 (424 amino acids) Uncharacterized ORF; Ortholog(s) have phosphoglycerate dehydrogenase activity, role in serine family amino acid biosynthetic process and cytosol localization	4.94058	12.26	1	4	4	4	424	45.8868	7.00537
	Afu1g02190	rab11 AspGDID:ASPL0000101389 COORDS:Chr1_A_fumigatus_Af293:648599-649525W, translated using codon table 1 (210 amino acids) Uncharacterized ORF; Ras GTPase; hypoxia repressed protein	4.56846	16.19	1	3	3	3	210	23.2808	5.68115
	Afu7g03980	Afu7g03980 AspGDID:ASPL0000110093 COORDS:Chr7_A_fumigatus_Af293:893752-895260W, translated using codon table 1 (468 amino acids) Uncharacterized ORF; Ortholog(s) have role in translational initiation and cytosol, eukaryotic 43S preinitiation complex, eukaryotic translation initiation factor 3 complex, eIF3m, nucleus localization	4.54993	13.25	1	4	4	4	468	51.0816	5.05908
	Afu1g08840	Afu1g08840 AspGDID:ASPL0000101950 COORDS:Chr1_A_fumigatus_Af293:2290909-2291935W, translated using codon table 1 (228 amino acids) Uncharacterized ORF; Ortholog(s) have guanylate kinase activity, role in GMP metabolic process and cytoplasm, nucleus localization	4.41515	14.47	1	4	4	4	228	25.5231	7.43018
	Afu1g03100	Afu1g03100 AspGDID:ASPL0000101480 COORDS:Chr1_A_fumigatus_Af293:895958-895076C, translated using codon table 1 (165 amino acids) Uncharacterized ORF; Putative ATP synthase delta chain	4.18478	15.76	1	2	2	2	165	17.6294	5.35107
	Afu3g08940	Afu3g08940 AspGDID:ASPL0000105295 COORDS:Chr3_A_fumigatus_Af293:2286027-2286949W, translated using codon table 1 (280 amino acids) Uncharacterized ORF; Ortholog(s) have role in ubiquitin-dependent protein catabolic process and nucleus, proteasome regulatory particle, lid subcomplex, proteasome storage granule localization	4.00404	12.5	1	2	2	3	280	31.1431	4.99561
	Afu4g00960	pfkA AspGDID:ASPL0000106014 COORDS:Chr4_A_fumigatus_Af293:259114-261643W, translated using codon table 1 (808 amino acids) Uncharacterized ORF; Putative phosphofructokinase; reacts with rabbit immunosera exposed to A. fumigatus conidia	3.98208	2.72	1	2	2	2	808	88.6566	7.09326
	Afu6g07760	Afu6g07760 AspGDID:ASPL0000109136 COORDS:Chr6_A_fumigatus_Af293:1770437-1772048W, translated using codon table 1 (492 amino acids) Uncharacterized ORF; Ortholog(s) have structural molecule activity	2.91335	5.49	1	2	2	2	492	54.4651	6.49365
	Afu2g13860	Afu2g13860 AspGDID:ASPL0000104101 COORDS:Chr2_A_fumigatus_Af293:3619597-3620049W, translated using codon table 1 (142 amino acids) Uncharacterized ORF; Histone H4	2.87815	21.13	1	1	3	3	142	15.7624	10.2134
	Afu1g14570	Afu1g14570 AspGDID:ASPL0000102524 COORDS:Chr1_A_fumigatus_Af293:3892553-3895217W, translated using codon table 1 (872 amino acids) Uncharacterized ORF; Putative phosphoribosyl-AMP cyclohydrolase; no human homolog	2.75595	5.39	1	3	3	3	872	92.8238	5.65576
	Afu1g05660	Afu1g05660 AspGDID:ASPL0000101734 COORDS:Chr1_A_fumigatus_Af293:1625187-1625915W, translated using codon table 1 (187 amino acids) Uncharacterized ORF; Ortholog of <i>A. nidulans FGSC A4</i> : AN9533, <i>A. niger CBS 513.88</i> : An18g03350, <i>A. oryzae RIB40</i> : AO090009000370, <i>Aspergillus wentii</i> : Aspwe1_0169285 and <i>Aspergillus sydowii</i> : Aspsy1_0148827	2.73061	12.3	1	2	2	2	187	21.0599	9.64209
	Afu5g03560	Afu5g03560 AspGDID:ASPL0000107534 COORDS:Chr5_A_fumigatus_Af293:963324-960949C, translated using codon table 1 (715 amino acids) Uncharacterized ORF; Putative glutamyl-tRNA synthetase; transcript induced by exposure to human airway epithelial cells	2.71914	8.95	1	4	4	4	715	81.3732	7.53271
	Afu4g12750	Afu4g12750 AspGDID:ASPL0000106981 COORDS:Chr4_A_fumigatus_Af293:3344997-3342675C, translated using codon table 1 (750 amino acids) Uncharacterized ORF; Ortholog(s) have role in deadenylation-dependent decapping of nuclear-transcribed mRNA and cytosol, nucleus localization	2.57822	8.4	1	5	5	5	750	84.8371	6.99072
	Afu3g09590	Afu3g09590 AspGDID:ASPL0000105357 COORDS:Chr3_A_fumigatus_Af293:2440296-2438341C, translated using codon table 1 (540 amino acids) Uncharacterized ORF; Ortholog(s) have role in cellular response to drug and chaperonin-containing T-complex, nucleus localization	2.50303	4.81	1	2	2	2	540	58.7327	6.75635
	Afu1g02270	abp2 AspGDID:ASPL0000101397 COORDS:Chr1_A_fumigatus_Af293:666424-664029C, translated using codon table 1 (780 amino acids) Uncharacterized ORF; Putative ARS binding protein	2.3637	2.95	1	2	2	2	780	85.2378	9.31982
	Afu7g02220	Afu7g02220 AspGDID:ASPL0000110017 COORDS:Chr7_A_fumigatus_Af293:593338-594222W, translated using codon table 1 (276 amino acids) Uncharacterized ORF; Ortholog of <i>A. nidulans FGSC A4</i> : AN9091, <i>A. niger CBS 513.88</i> : An12g00440, <i>Aspergillus wentii</i> : Aspwe1_0042339, <i>Aspergillus sydowii</i> : Aspsy1_0120658 and <i>Aspergillus terreus NIH2624</i> : ATET_01854	2.32491	9.06	1	2	2	2	276	30.2838	4.7417
	Afu2g11940	ade13 AspGDID:ASPL0000103908 COORDS:Chr2_A_fumigatus_Af293:3080820-3078848C, translated using codon table 1 (483 amino acids) Uncharacterized ORF; Adenylosuccinate lyase; reacts with rabbit immunosera exposed to A. fumigatus conidia	2.32329	6.42	1	2	2	2	483	54.6911	6.55127
	Afu2g07620	Afu2g07620 AspGDID:ASPL0000103483 COORDS:Chr2_A_fumigatus_Af293:1942912-1941117C, translated using codon table 1 (534 amino acids) Uncharacterized ORF; Cystathionine beta-synthase; transcript induced by exposure to human airway epithelial cells	2.29339	5.62	1	2	2	2	534	57.7783	6.97607
	Afu4g10780	Afu4g10780 AspGDID:ASPL0000106791 COORDS:Chr4_A_fumigatus_Af293:2806494-2819008W, translated using codon table 1 (4039 amino acids) Uncharacterized ORF; Ortholog(s) have role in mRNA export from nucleus and nucleus localization	2.16534	0.47	1	2	2	3	4039	450.543	4.99561
	Afu6g11070	Afu6g11070 AspGDID:ASPL0000109459 COORDS:Chr6_A_fumigatus_Af293:2727896-2730328W, translated using codon table 1 (787 amino acids) Uncharacterized ORF; Ortholog(s) have cytosol, nucleus localization	1.83082	5.34	1	3	3	3	787	89.2486	8.52881
	Afu8g04360	Afu8g04360 AspGDID:ASPL0000110771 COORDS:Chr8_A_fumigatus_Af293:977937-980087W, translated using codon table 1 (690 amino acids) Uncharacterized ORF; Has domain(s) with predicted nucleic acid binding, zinc ion binding activity	1.68309	3.62	1	2	2	2	690	75.0659	8.90967
	Afu1g05620	Afu1g05620 AspGDID:ASPL0000101730 COORDS:Chr1_A_fumigatus_Af293:1613252-1615558W, translated using codon table 1 (600 amino acids) Uncharacterized ORF; Ortholog(s) have phenylalanine-tRNA ligase activity, role in cellular response to drug, phenylalanyl-tRNA aminoacylation and cytosol, nucleus, phenylalanine-tRNA ligase complex localization	0	4.33	1	3	3	3	600	67.8031	5.68115
	Afu1g13710	Afu1g13710 AspGDID:ASPL0000102439 COORDS:Chr1_A_fumigatus_Af293:3650512-3647224C, translated using codon table 1 (1064 amino acids) Uncharacterized ORF; Isoleucyl-tRNA synthetase, cytoplasmic	0	2.54	1	2	2	2	1064	122.315	6.43018
	Afu1g15810	Afu1g15810 AspGDID:ASPL0000102644 COORDS:Chr1_A_fumigatus_Af293:4274274-4272405C, translated using codon table 1 (566 amino acids) Uncharacterized ORF; Ortholog(s) have role in ascospore formation, sporocarp development involved in sexual reproduction and nucleus localization	0	4.06	1	2	2	2	566	63.936	9.37842
	Afu2g07730	Afu2g07730 AspGDID:ASPL0000103494 COORDS:Chr2_A_fumigatus_Af293:1981108-1977242C, translated using codon table 1 (1266 amino acids) Uncharacterized ORF; Has domain(s) with predicted phospholipid binding activity, role in cortical protein anchoring and cell cortex localization	0	3.16	1	3	3	3	1266	137.898	9.02686
Afu1g12940	Afu3g09620	Afu3g09620 AspGDID:ASPL0000105360 COORDS:Chr3_A_fumigatus_Af293:2444571-2447761W, translated using codon table 1 (1003 amino acids) Uncharacterized ORF; Has domain(s) with predicted nucleic acid binding, nucleotide binding activity	331.3	54.94	1	38	38	78	1003	110.346	6.44287
Afu2g02770	Afu3g08200	ams1 AspGDID:ASPL0000105223 COORDS:Chr3_A_fumigatus_Af293:2103989-2100561C, translated using codon table 1 (1088 amino acids) Verified ORF; Putative Class IIC alpha-mannosidase with a predicted role in oligosaccharide catabolism and N-glycan processing	208.748	53.86	1	43	43	58	1088	123.713	6.26514
Afu3g11170	Afu5g03160	Afu5g03160 AspGDID:ASPL0000107495 COORDS:Chr5_A_fumigatus_Af293:857006-860414W, translated using codon table 1 (1092 amino acids) Uncharacterized ORF; Has domain(s) with predicted ATP binding, protein kinase activity, protein tyrosine kinase activity, transferase activity, transferring phosphorus-containing groups activity and role in protein phosphorylation	206.56	47.34	1	38	38	53	1092	124.493	10.3452
Afu5g04390	Afu3g05820	Afu3g05820 AspGDID:ASPL0000104995 COORDS:Chr3_A_fumigatus_Af293:1422936-1420087C, translated using codon table 1 (838 amino acids) Uncharacterized ORF; ZZ type zinc finger domain protein, putative fungal specific transcription factor; transcript up-regulated in conidia exposed to neutrophils	172.415	50.36	1	26	26	42	838	91.8908	5.24951
Afu2g03490	Afu1g14220	nopA AspGDID:ASPL0000102490 COORDS:Chr1_A_fumigatus_Af293:3799657-3798472C, translated using codon table 1 (312 amino acids) Verified ORF; Nucleolar protein	157.386	66.67	1	19	19	62	312	32.5521	10.2866
Afu1g17350	Afu8g04730	Afu8g04730 AspGDID:ASPL0000110807 COORDS:Chr8_A_fumigatus_Af293:1078214-1075934C, translated using codon table 1 (728 amino acids) Uncharacterized ORF; Oligopeptidase family protein	143.688	65.66	1	29	29	40	728	79.9422	6.15088
Afu3g11260	Afu1g07440	hsp70 AspGDID:ASPL0000101909 COORDS:Chr1_A_fumigatus_Af293:2102587-2104621W, translated using codon table 1 (638 amino acids) Verified ORF; Molecular chaperone; conidia-enriched protein	101.211	50.63	1	22	23	30	638	69.6176	5.17334
Afu1g11730	Afu2g12520	Afu2g12520 AspGDID:ASPL0000103966 COORDS:Chr2_A_fumigatus_Af293:3215341-3219468W, translated using codon table 1 (1045 amino acids) Uncharacterized ORF; Ortholog of <i>A. nidulans FGSC A4</i> : AN6280, <i>A. niger CBS 513.88</i> : An02g04750, <i>A. oryzae RIB40</i> : AO090026000847, <i>Aspergillus wentii</i> : Aspwe1_0044488 and <i>Aspergillus sydowii</i> : Aspsy1_0150855	100.722	37.51	1	27	27	37	1045	113.109	9.77393
Afu1g02940	Afu2g13530	Afu2g13530 AspGDID:ASPL0000104068 COORDS:Chr2_A_fumigatus_Af293:3518148-3521066W, translated using codon table 1 (839 amino acids) Verified ORF; Putative translation elongation factor EF-2 subunit; protein abundant in conidia; protein induced by heat shock	94.7315	43.15	1	28	28	31	839	93.1394	6.96143
Afu5g04210	Afu5g07180	Afu5g07180 AspGDID:ASPL0000107793 COORDS:Chr5_A_fumigatus_Af293:1781990-1789479W, translated using codon table 1 (2473 amino acids) Uncharacterized ORF; Ortholog(s) have nucleus localization	93.0925	20.58	1	37	37	38	2473	274.127	8.17725
Afu1g04620	Afu1g06390	tef1 AspGDID:ASPL0000101807 COORDS:Chr1_A_fumigatus_Af293:1831593-1833461W, translated using codon table 1 (494 amino acids) Verified ORF; Putative translation elongation factor EF-1 alpha subunit; protein abundant in conidia; protein induced by heat shock	91.0328	47.98	1	16	16	23	494	53.8089	9.1001
Afu2g03810	Afu4g07660	ded1 AspGDID:ASPL0000106481 COORDS:Chr4_A_fumigatus_Af293:1990592-1992696W, translated using codon table 1 (674 amino acids) Uncharacterized ORF; ATP-dependent RNA helicase	90.9616	52.08	1	22	22	28	674	72.0459	8.95361
Afu3g09590	Afu7g01460	Afu7g01460 AspGDID:ASPL0000109941 COORDS:Chr7_A_fumigatus_Af293:380737-379723C, translated using codon table 1 (259 amino acids) Uncharacterized ORF; Ribosomal protein S5	84.4382	53.28	1	12	12	30	259	28.2875	10.5356
Afu2g10100	Afu5g08750	Afu5g08750 AspGDID:ASPL0000107946 COORDS:Chr5_A_fumigatus_Af293:2232332-2234414W, translated using codon table 1 (674 amino acids) Uncharacterized ORF; Ortholog of <i>A. nidulans FGSC A4</i> : AN4698/SPA3, <i>A. niger CBS 513.88</i> : An07g04700, <i>Aspergillus wentii</i> : Aspwe1_0278209, <i>Aspergillus sydowii</i> : Aspsy1_0155406 and <i>Aspergillus terreus NIH2624</i> : ATET_06591	84.1037	34.27	1	18	18	26	674	76.9971	9.77393
Afu5g06390	Afu1g10350	pgkA AspGDID:ASPL0000102099 COORDS:Chr1_A_fumigatus_Af293:2666254-2667669W, translated using codon table 1 (417 amino acids) Verified ORF; Putative phosphoglycerate kinase; reacts with rabbit immunosera exposed to conidia; hypoxia induced protein; transcript up-regulated in conidia exposed to neutrophils; induced by gliotoxin exposure	81.894	59.23	1	25	25	33	417	44.7338	6.7417
Afu1g05660	Afu1g07020	Afu1g07020 AspGDID:ASPL0000101869 COORDS:Chr1_A_fumigatus_Af293:1998734-1997177C, translated using codon table 1 (438 amino acids) Uncharacterized ORF; Ortholog(s) have role in cytokinesis checkpoint, positive regulation of septation initiation signaling, regulation of phosphorylation of RNA polymerase II C-terminal domain	76.602	52.28	1	18	18	27	438	50.3497	8.27979
Afu2g14010	Afu6g04740	act1 AspGDID:ASPL0000108928 COORDS:Chr6_A_fumigatus_Af293:1114434-1113100C, translated using codon table 1 (393 amino acids) Verified ORF; Actin	75.8588	51.4	1	13	13	18	393	43.8651	6.27783
Afu6g03820	Afu2g08670	Afu2g08670 AspGDID:ASPL0000103586 COORDS:Chr2_A_fumigatus_Af293:2234495-2227401C, translated using codon table 1 (2292 amino acids) Uncharacterized ORF; Ortholog(s) have acetyl-CoA carboxylase activity, biotin carboxylase activity and role in long-chain fatty acid biosynthetic process, protein import into nucleus, regulation of mitosis	73.5051	16.4	1	25	25	28	2292	254.784	6.3667
Afu6g13460	Afu7g01700	Afu7g01700 AspGDID:ASPL0000109965 COORDS:Chr7_A_fumigatus_Af293:455021-456680W, translated using codon table 1 (535 amino acids) Uncharacterized ORF; Ortholog of <i>A. nidulans FGSC A4</i> : AN11178, <i>A. niger CBS 513.88</i> : An12g01010, <i>A. oryzae RIB40</i> : AO090038000539, <i>Aspergillus wentii</i> : Aspwe1_0042439 and <i>Aspergillus terreus NIH2624</i> : ATET_01783	71.0237	32.15	1	15	15	21	535	60.964	9.34912
Afu2g04310	Afu6g06770	aspf22 AspGDID:ASPL0000109039 COORDS:Chr6_A_fumigatus_Af293:1480347-1478847C, translated using codon table 1 (438 amino acids) Verified ORF; Putative enolase; allergen Asp f 22; conidia-enriched protein; transcript induced by growth on hydrogen peroxide; hypoxia induced protein; transcript induced by exposure to human airway epithelial cells	69.3621	44.06	1	14	14	19	438	47.2763	5.57959
Afu2g07620	Afu5g07240	Afu5g07240 AspGDID:ASPL0000107798 COORDS:Chr5_A_fumigatus_Af293:1801377-1803320W, translated using codon table 1 (647 amino acids) Uncharacterized ORF; Has domain(s) with predicted nucleic acid binding activity	61.467	29.68	1	16	16	21	647	71.0997	5.35107
Afu5g05500	Afu2g05250	rfeD AspGDID:ASPL0000103349 COORDS:Chr2_A_fumigatus_Af293:1460163-1458288C, translated using codon table 1 (508 amino acids) Uncharacterized ORF; Putative transcription factor; transcript up-regulated in conidia exposed to neutrophils	61.4461	46.26	1	15	15	19	508	55.8867	9.23193
Afu8g05650	Afu3g09080	Afu3g09080 AspGDID:ASPL0000105307 COORDS:Chr3_A_fumigatus_Af293:2315880-2313896C, translated using codon table 1 (586 amino acids) Uncharacterized ORF; Ortholog(s) have nucleus localization	61.1739	30.89	1	13	13	17	586	65.2513	9.31982
Afu6g13330	Afu5g01730	Afu5g01730 AspGDID:ASPL0000107353 COORDS:Chr5_A_fumigatus_Af293:439787-433626C, translated using codon table 1 (2031 amino acids) Uncharacterized ORF; Has domain(s) with predicted DNA binding, chromatin binding activity	60.9474	18.37	1	30	30	32	2031	222.552	9.40771
Afu8g04360	Afu5g04170	hsp90 AspGDID:ASPL0000107596 COORDS:Chr5_A_fumigatus_Af293:1108402-1110583W, translated using codon table 1 (706 amino acids) Verified ORF; Heat shock protein; allergen Asp f 12; likely essential; required for conidiation and cell wall integrity; transcript induced by growth on hydrogen peroxide; enters the nucleus in response to heat shock	60.8231	33.43	1	22	22	25	706	80.5903	5.0083
Afu4g04660	Afu8g03930	hscA AspGDID:ASPL0000110728 COORDS:Chr8_A_fumigatus_Af293:839316-841607W, translated using codon table 1 (614 amino acids) Verified ORF; Putative Hsp70 chaperone; Yap1-dependent induction in response to hydrogen peroxide; hypoxia induced protein	60.7587	32.57	1	15	15	20	614	66.9316	5.38916
Afu7g05660	Afu5g05450	rps1 AspGDID:ASPL0000107624 COORDS:Chr5_A_fumigatus_Af293:1266407-1265371C, translated using codon table 1 (256 amino acids) Uncharacterized ORF; 40S ribosomal protein S3Ae; 40S ribosomal protein S1; reacts with rabbit immunosera exposed to A. fumigatus conidia	58.7864	52.34	1	13	13	17	256	29.1829	10.0376
Afu3g05450	Afu3g11070	pdcA AspGDID:ASPL0000105505 COORDS:Chr3_A_fumigatus_Af293:2890318-2892286W, translated using codon table 1 (569 amino acids) Verified ORF; Putative pyruvate decarboxylase with a predicted role in pyruvate metabolism; reacts with rabbit immunosera exposed to A. fumigatus conidia; higher expression in 48 h biofilm vs planktonic cells; protein increases during hypoxia	58.5541	35.68	1	12	12	15	569	62.9591	6.53662
Afu4g10460	Afu5g01970	gpdA AspGDID:ASPL0000107377 COORDS:Chr5_A_fumigatus_Af293:503797-505194W, translated using codon table 1 (338 amino acids) Verified ORF; Glyceraldehyde-3-phosphate dehydrogenase; predicted gene pair with AFUA_5G01030; protein induced by hydrogen peroxide; reacts with rabbit immunosera exposed to A. fumigatus conidia: induced by L-tyrosine	58.4749	52.07	1	14	14	17	338	36.2916	7.43018
Afu1g06710	Afu2g11470	Afu2g11470 AspGDID:ASPL0000103861 COORDS:Chr2_A_fumigatus_Af293:2954546-2955975W, translated using codon table 1 (419 amino acids) Uncharacterized ORF; Ortholog of <i>A. nidulans FGSC A4</i> : AN10752, <i>A. niger CBS 513.88</i> : An02g03450, <i>Neosartorya fischeri NRRL 181</i> : NFIA_086710, <i>Aspergillus wentii</i> : Aspwe1_0044288 and <i>Aspergillus versicolor</i> : Aspve1_0040617	58.4561	41.05	1	17	17	18	419	50.3231	10.0522
Afu3g08460	Afu5g08712	Afu5g08712 AspGDID:ASPL0000364076 COORDS:Chr5_A_fumigatus_Af293:2216260-2220639W, translated using codon table 1 (1305 amino acids) Uncharacterized ORF; Ortholog of <i>A. nidulans FGSC A4</i> : AN4705, <i>A. niger CBS 513.88</i> : An07g04770, <i>A. oryzae RIB40</i> : AO090020000431, <i>Aspergillus wentii</i> : Aspwe1_0035214 and <i>Aspergillus sydowii</i> : Aspsy1_0155251	58.3774	26.44	1	22	22	23	1305	140.552	5.21143
Afu3g11360	Afu5g03020	Afu5g03020 AspGDID:ASPL0000107481 COORDS:Chr5_A_fumigatus_Af293:806662-808051W, translated using codon table 1 (373 amino acids) Uncharacterized ORF; 60S ribosomal protein L4	56.1518	40.75	1	12	12	16	373	40.479	10.9604
Afu1g03610	Afu5g05710	Afu5g05710 AspGDID:ASPL0000107648 COORDS:Chr5_A_fumigatus_Af293:1330422-1332169W, translated using codon table 1 (487 amino acids) Uncharacterized ORF; Ortholog(s) have pseudouridine synthase activity	55.5661	37.17	1	14	14	17	487	54.6913	8.5874
Afu1g04900	Afu2g12130	Afu2g12130 AspGDID:ASPL0000103927 COORDS:Chr2_A_fumigatus_Af293:3116220-3115437C, translated using codon table 1 (240 amino acids) Uncharacterized ORF; Ortholog(s) have cytosol, nucleus localization	55.47	44.17	1	9	9	16	240	27.3773	5.18604
Afu5g08310	Afu2g08090	Afu2g08090 AspGDID:ASPL0000103529 COORDS:Chr2_A_fumigatus_Af293:2101134-2098578C, translated using codon table 1 (806 amino acids) Uncharacterized ORF; Protein of unknown function, phoB-regulated	55.2918	20.22	1	11	11	17	806	90.9972	9.87646
Afu3g11430	Afu4g03410	fhpA AspGDID:ASPL0000106160 COORDS:Chr4_A_fumigatus_Af293:972646-973887W, translated using codon table 1 (413 amino acids) Uncharacterized ORF; Putative flavohemoprotein; protein induced by heat shock and hypoxia	54.9094	44.79	1	10	10	13	413	45.5801	6.13818
Afu1g15450	Afu5g10550	Afu5g10550 AspGDID:ASPL0000108119 COORDS:Chr5_A_fumigatus_Af293:2702208-2700129C, translated using codon table 1 (519 amino acids) Uncharacterized ORF; ATP synthase F1, beta subunit; reacts with rabbit immunosera exposed to A. fumigatus conidia; hypoxia induced protein	54.876	44.51	1	15	16	16	519	55.586	5.43994
Afu3g12100	Afu3g04220	Afu3g04220 AspGDID:ASPL0000104938 COORDS:Chr3_A_fumigatus_Af293:1190959-1197288W, translated using codon table 1 (2092 amino acids) Uncharacterized ORF; Putative fatty acid synthase beta subunit; calcium downregulated; repressed by exposure to artemisinin; no human homolog	54.6725	11.66	1	16	16	19	2092	231.898	6.27783
Afu2g13860	Afu2g14990	Afu2g14990 AspGDID:ASPL0000104214 COORDS:Chr2_A_fumigatus_Af293:3948734-3946908C, translated using codon table 1 (451 amino acids) Uncharacterized ORF; Tubulin alpha-2 subunit; gene pair with AFUA_1G02550 (tubulin alpha-1 subunit)	51.3688	44.12	1	12	13	15	451	50.4098	5.16064
Afu1g09010	Afu4g07360	metH AspGDID:ASPL0000106450 COORDS:Chr4_A_fumigatus_Af293:1914045-1911526C, translated using codon table 1 (774 amino acids) Uncharacterized ORF; Putative cobalamin-independent methionine synthase; protein induced by heat shock; Yap1-dependent induction in response to hydrogen peroxide; reacts with rabbit immunosera exposed to A. fumigatus conidia; no human homolog	51.159	30.23	1	17	17	21	774	86.8405	6.78564
Afu6g05200	Afu6g10650	Afu6g10650 AspGDID:ASPL0000109420 COORDS:Chr6_A_fumigatus_Af293:2633292-2631089C, translated using codon table 1 (657 amino acids) Uncharacterized ORF; Putative ATP citrate lyase, subunit 1; protein induced by heat shock	50.8167	37.29	1	17	17	22	657	71.9031	8.48486
Afu7g03980	Afu1g07280	Afu1g07280 AspGDID:ASPL0000101895 COORDS:Chr1_A_fumigatus_Af293:2064833-2066406W, translated using codon table 1 (447 amino acids) Uncharacterized ORF; Ortholog of <i>A. nidulans FGSC A4</i> : AN5141, <i>A. niger CBS 513.88</i> : An07g09830, <i>A. oryzae RIB40</i> : AO090012000982, <i>Aspergillus wentii</i> : Aspwe1_0172497 and <i>Aspergillus sydowii</i> : Aspsy1_0033440	50.3975	33.11	1	11	11	14	447	47.0054	5.42725
Afu4g04318	Afu5g14680	Afu5g14680 AspGDID:ASPL0000108517 COORDS:Chr5_A_fumigatus_Af293:3799759-3800442W, translated using codon table 1 (227 amino acids) Verified ORF; Protein with Yap1-dependent induction in response to hydrogen peroxide; calcium downregulated; induced by gliotoxin exposure	50.1844	77.09	1	12	12	15	227	25.4229	4.90674
Afu5g02210	Afu1g02550	Afu1g02550 AspGDID:ASPL0000101425 COORDS:Chr1_A_fumigatus_Af293:746335-744583C, translated using codon table 1 (448 amino acids) Uncharacterized ORF; Tubulin alpha-1 subunit; gene pair with AFUA_2G14990 (tubulin alpha-2 subunit)	50.124	37.72	1	12	13	15	448	49.9932	5.09717
Afu3g05760	Afu6g04570	Afu6g04570 AspGDID:ASPL0000108911 COORDS:Chr6_A_fumigatus_Af293:1060589-1062452W, translated using codon table 1 (482 amino acids) Uncharacterized ORF; Putative translational elongation factor eEF-1 gamma subunit; protein induced by heat shock; transcript induced by exposure to human airway epithelial cells; snoRNA Afu-328 encoded within intron 2	49.4042	38.17	1	14	14	15	482	54.1488	7.63525
Afu3g08940	Afu3g06840	Afu3g06840 AspGDID:ASPL0000105095 COORDS:Chr3_A_fumigatus_Af293:1702997-1704159W, translated using codon table 1 (261 amino acids) Uncharacterized ORF; Putative cytosolic small ribosomal subunit S4	47.3849	47.13	1	13	13	15	261	29.4728	10.0669
Afu2g07960	Afu4g11730	gldB AspGDID:ASPL0000106881 COORDS:Chr4_A_fumigatus_Af293:3102011-3103045W, translated using codon table 1 (325 amino acids) Verified ORF; Putative glycerol dehydrogenase; calcium induced; transcript induced by exposure to human airway epithelial cells	46.4397	59.69	1	12	12	13	325	36.8047	6.3667
Afu4g07700	Afu2g09290	hsp60 AspGDID:ASPL0000103647 COORDS:Chr2_A_fumigatus_Af293:2378663-2376729C, translated using codon table 1 (587 amino acids) Verified ORF; Putative antigenic mitochondrial protein; reacts with rabbit immunosera exposed to A. fumigatus conidia; hypoxia induced protein	45.7729	33.05	1	15	15	17	587	61.9117	5.64307
Afu7g02180	Afu4g11830	Afu4g11830 AspGDID:ASPL0000106891 COORDS:Chr4_A_fumigatus_Af293:3122796-3124999W, translated using codon table 1 (713 amino acids) Uncharacterized ORF; Ortholog(s) have U2-type spliceosomal complex localization	44.8633	25.67	1	11	11	13	713	83.3627	7.12256
Afu1g08840	Afu5g09010	Afu5g09010 AspGDID:ASPL0000107972 COORDS:Chr5_A_fumigatus_Af293:2314843-2316871W, translated using codon table 1 (609 amino acids) Uncharacterized ORF; Ortholog of <i>A. nidulans FGSC A4</i> : AN4676, <i>A. niger CBS 513.88</i> : An07g04120, <i>A. oryzae RIB40</i> : AO090020000473, <i>Aspergillus sydowii</i> : Aspsy1_0059438 and <i>Aspergillus terreus NIH2624</i> : ATET_06565	44.342	29.39	1	18	18	20	609	72.4277	8.99756
Afu6g06720	Afu1g10630	Afu1g10630 AspGDID:ASPL0000102127 COORDS:Chr1_A_fumigatus_Af293:2776408-2774958C, translated using codon table 1 (387 amino acids) Uncharacterized ORF; Putative S-adenosylmethionine synthetase; higher expression in 48 h biofilm vs planktonic cells; hypoxia induced protein	44.2303	43.93	1	10	10	11	387	42.1698	6.01123
Afu2g02590	Afu6g04920	fdh AspGDID:ASPL0000108946 COORDS:Chr6_A_fumigatus_Af293:1161764-1163212W, translated using codon table 1 (418 amino acids) Verified ORF; Putative NAD-dependent formate dehydrogenase; protein more abundant in conidia than mycelia; transcript up-regulated in conidia exposed to neutrophils; protein induced by heat shock; SrbA-regulated during hypoxia	43.877	40.67	1	12	12	13	418	45.7177	8.26514
Afu6g12170	Afu7g01830	ugp1 AspGDID:ASPL0000109978 COORDS:Chr7_A_fumigatus_Af293:488718-487183C, translated using codon table 1 (511 amino acids) Verified ORF; UTP-glucose-1-phosphate uridylyltransferase; induced by hydrogen peroxide; hypoxia repressed protein	43.5516	37.96	1	15	15	17	511	56.8895	6.87354
Afu4g11340	Afu6g06370	Afu6g06370 AspGDID:ASPL0000108998 COORDS:Chr6_A_fumigatus_Af293:1367479-1369026W, translated using codon table 1 (386 amino acids) Uncharacterized ORF; NAD(+)-isocitrate dehydrogenase subunit I	43.4546	33.68	1	11	11	14	386	41.9387	8.74854
Afu4g12750	Afu8g00730	Afu8g00730 AspGDID:ASPL0000110513 COORDS:Chr8_A_fumigatus_Af293:171081-172954W, translated using codon table 1 (602 amino acids) Uncharacterized ORF; Ortholog of <i>A. oryzae RIB40</i> : AO090701000613, <i>Neosartorya fischeri NRRL 181</i> : NFIA_094160, <i>Aspergillus wentii</i> : Aspwe1_0035090 and <i>Aspergillus fumigatus A1163</i> : AFUB_085840	42.8597	32.06	1	16	16	17	602	66.6311	9.53955
Afu6g07760	Afu7g05740	Afu7g05740 AspGDID:ASPL0000110266 COORDS:Chr7_A_fumigatus_Af293:1404497-1405787W, translated using codon table 1 (340 amino acids) Verified ORF; Putative NAD-dependent malate dehydrogenase; protein abundant in conidia; immunoreactive; reacts with rabbit immunosera exposed to A. fumigatus conidia; induced by L-tyrosine; transcript downregulated in response to hypoxia	42.0083	42.06	1	10	10	12	340	35.8761	9.08545
Afu2g10420	Afu2g09960	ssc70 AspGDID:ASPL0000103712 COORDS:Chr2_A_fumigatus_Af293:2553995-2551772C, translated using codon table 1 (661 amino acids) Verified ORF; Putative mitochondrial Hsp70 chaperone; reacts with rabbit immunosera exposed to A. fumigatus conidia; hypoxia induced protein	41.9467	27.23	1	13	13	15	661	71.9316	6.16357
Afu7g05930	Afu1g10910	tubA AspGDID:ASPL0000102154 COORDS:Chr1_A_fumigatus_Af293:2850137-2848155C, translated using codon table 1 (466 amino acids) Uncharacterized ORF; Beta-tubulin; predicted gene pair with AFUA_7G00250 (tubulin beta-2 subunit); protein induced by hydrogen peroxide	41.838	34.98	1	7	10	11	466	51.7606	4.86865
Afu3g07820	Afu1g12390	Afu1g12390 AspGDID:ASPL0000102306 COORDS:Chr1_A_fumigatus_Af293:3269687-3271809W, translated using codon table 1 (568 amino acids) Uncharacterized ORF; Ortholog of S. cerevisiae SCD6; snoRNA Afu-200 encoded within intron 3	41.8171	23.24	1	7	7	9	568	59.2256	9.5542
Afu6g02620	Afu2g09650	Afu2g09650 AspGDID:ASPL0000103682 COORDS:Chr2_A_fumigatus_Af293:2480020-2481781W, translated using codon table 1 (469 amino acids) Uncharacterized ORF; Aspartate transaminase; induced by L-tyrosine; transcript up-regulated in conidia exposed to neutrophils	41.5546	44.35	1	13	13	13	469	51.1509	8.48486
Afu4g03860	Afu3g10200	Afu3g10200 AspGDID:ASPL0000105418 COORDS:Chr3_A_fumigatus_Af293:2633724-2635031W, translated using codon table 1 (371 amino acids) Uncharacterized ORF; Ortholog of <i>A. nidulans FGSC A4</i> : AN10620, <i>A. oryzae RIB40</i> : AO090003000556, <i>Aspergillus wentii</i> : Aspwe1_0025004, <i>Aspergillus zonatus</i> : Aspzo1_0012301 and <i>Aspergillus sydowii</i> : Aspsy1_0146861	41.5186	30.46	1	10	10	14	371	43.3827	9.39307
Afu3g06530	Afu5g06240	alcC AspGDID:ASPL0000107700 COORDS:Chr5_A_fumigatus_Af293:1495619-1494455C, translated using codon table 1 (350 amino acids) Verified ORF; Putative zinc-dependent alcohol dehydrogenase, involved in ethanol fermentation; predicted gene pair with adh1; protein induced by hydrogen peroxide; reacts with rabbit immunosera exposed to A. fumigatus conidia	40.8019	43.43	1	13	13	15	350	37.1563	7.63525
Afu4g11510	Afu6g02280	aspf3 AspGDID:ASPL0000108683 COORDS:Chr6_A_fumigatus_Af293:408478-407732C, translated using codon table 1 (168 amino acids) Verified ORF; Allergen Asp f 3; peroxiredoxin family reductase; putative peroxismal membrane protein; IgE binding; protein induced by heat shock and by exposure to hydrogen peroxide; hypoxia induced protein; induced by gliotoxin exposure	39.8533	77.98	1	10	10	14	168	18.4414	5.57959
Afu1g03100	Afu1g10220	Afu1g10220 AspGDID:ASPL0000102086 COORDS:Chr1_A_fumigatus_Af293:2633035-2630737C, translated using codon table 1 (736 amino acids) Uncharacterized ORF; Ortholog of <i>A. nidulans FGSC A4</i> : AN1250, <i>A. niger CBS 513.88</i> : An08g02090, <i>Neosartorya fischeri NRRL 181</i> : NFIA_015430 and <i>Aspergillus versicolor</i> : Aspve1_0119420	39.6477	13.45	1	8	8	10	736	83.2908	10.3452
Afu1g02190	Afu1g03010	Afu1g03010 AspGDID:ASPL0000101471 COORDS:Chr1_A_fumigatus_Af293:869019-866374C, translated using codon table 1 (881 amino acids) Uncharacterized ORF; Ortholog(s) have U2-type spliceosomal complex localization	39.2736	23.95	1	15	15	16	881	100.781	9.94971
Afu4g04520	Afu1g10130	Afu1g10130 AspGDID:ASPL0000102077 COORDS:Chr1_A_fumigatus_Af293:2611841-2610281C, translated using codon table 1 (446 amino acids) Uncharacterized ORF; Putative adenosylhomocysteinase; protein induced by heat shock	39.0302	32.29	1	11	11	14	446	48.4589	6.21436
Afu5g10570	Afu6g10660	Afu6g10660 AspGDID:ASPL0000109421 COORDS:Chr6_A_fumigatus_Af293:2635628-2637150W, translated using codon table 1 (486 amino acids) Uncharacterized ORF; Putative ATP citrate lyase subunit; repressed by gliotoxin exposure22405895	38.9322	37.65	1	13	13	14	486	52.8847	6.26514
Afu3g06300	Afu1g13570	Afu1g13570 AspGDID:ASPL0000102425 COORDS:Chr1_A_fumigatus_Af293:3610148-3609177C, translated using codon table 1 (286 amino acids) Uncharacterized ORF; Ortholog(s) have box H/ACA snoRNA binding activity, role in rRNA pseudouridine synthesis, snRNA pseudouridine synthesis and box H/ACA snoRNP complex localization	38.8996	17.13	1	6	6	9	286	31.2846	8.98291
Afu4g07580	Afu1g05630	Afu1g05630 AspGDID:ASPL0000101731 COORDS:Chr1_A_fumigatus_Af293:1617319-1616207C, translated using codon table 1 (266 amino acids) Uncharacterized ORF; 40S ribosomal protein S3	38.6979	59.02	1	13	13	16	266	29.1832	9.1001
Afu5g06780	Afu4g07210	Afu4g07210 AspGDID:ASPL0000106435 COORDS:Chr4_A_fumigatus_Af293:1872976-1871931C, translated using codon table 1 (327 amino acids) Uncharacterized ORF; Mitochondrial acetolactate synthase small subunit; hypoxia induced protein; SrbA-regulated during hypoxia	38.5217	46.18	1	10	10	13	327	35.5515	6.85889
Afu6g02230	Afu6g07770	Afu6g07770 AspGDID:ASPL0000109137 COORDS:Chr6_A_fumigatus_Af293:1773673-1775224W, translated using codon table 1 (501 amino acids) Uncharacterized ORF; Putative alanine aminotransferase	38.4944	30.74	1	10	10	12	501	55.1004	5.96045
Afu5g03560	Afu6g05210	Afu6g05210 AspGDID:ASPL0000108976 COORDS:Chr6_A_fumigatus_Af293:1250905-1252499W, translated using codon table 1 (330 amino acids) Verified ORF; Putative NAD-dependent malate dehydrogenase with a predicted role in the citric acid cycle; transcript up-regulated in conidia exposed to neutrophils; phoB-regulated; reacts with rabbit immunosera exposed to A. fumigatus conidia	38.2781	61.82	1	11	11	13	330	34.7885	7.23975
Afu3g13870	Afu8g04920	Afu8g04920 AspGDID:ASPL0000110826 COORDS:Chr8_A_fumigatus_Af293:1134819-1138588W, translated using codon table 1 (1236 amino acids) Uncharacterized ORF; LEA domain protein; transcript induced by exposure to human airway epithelial cells	37.8024	22.41	1	16	16	17	1236	132.468	4.62744
Afu3g10660	Afu2g11850	rpL3 AspGDID:ASPL0000103899 COORDS:Chr2_A_fumigatus_Af293:3060721-3062260W, translated using codon table 1 (392 amino acids) Uncharacterized ORF; Allergenic ribosomal L3 protein; allergen Asp f 23; transcript induced in response to dibutyryl cyclic AMP	36.7607	28.32	1	10	10	12	392	44.4167	10.1841
[truncated: 368 more rows]
