# Supplementary material for: Aspergillus fumigatus High Osmolarity Glycerol Mitogen Activated Protein Kinases SakA and MpkC Physically Interact During Osmotic and Cell Wall Stresses
Source: Front Microbiol. 2019 May 7;10:918. doi: 10.3389/fmicb.2019.00918 (PMC6514138; doi:10.3389/fmicb.2019.00918)
Supplement: Supplementary file 10 [file Table_10.xls]

## Sheet: SakA
	Supplementary Table S10 - Venn diagram for SakA::GFP and MpkC::GFP exposed to congo red.
Accession	Description	Time (min)	Time (min)	Time (min)	Time (min)	# Unique Peptides	MW [kDa]	calc. pI
Afu1g00460	Ortholog(s) have intracellular localization	5				5	55.8111	6.15088
Afu1g00500	FMN dependent dehydrogenase; SrbA-regulated during hypoxia			30		2	44.7888	6.34131
Afu1g01740	Ortholog(s) have unfolded protein binding activity, role in protein folding and chaperonin-containing T-complex, nucleus localization			30		9	57.1551	6.21436
Afu1g02030	Putative eukaryotic translation initiation factor 3 subunit; protein induced by heat shock			30		12	84.4348	5.35107
Afu1g02070	Cytochrome C1		15			2	35.1036	8.22119
Afu1g02110	3-deoxy-7-phosphoheptulonate synthase; no human homolog		15			2	40.89	6.85889
Afu1g02150	Ortholog(s) have glycerol-3-phosphate dehydrogenase [NAD+] activity and role in NADH oxidation, cell-abiotic substrate adhesion, glycerol biosynthetic process, intracellular accumulation of glycerol		15	30		10	56.4221	8.19189
Afu1g02190	Ras GTPase; hypoxia repressed protein			30		3	23.2808	5.68115
Afu1g02410	Ortholog(s) have ATP-dependent 3'-5' DNA helicase activity, ATP-dependent 5'-3' DNA helicase activity and role in box C/D snoRNP assembly, histone exchange, rRNA processing, regulation of transcription from RNA polymerase II promoter	5				2	51.3145	5.8335
Afu1g02540	Ortholog(s) have ubiquitin binding activity, role in endocytosis, endoplasmic reticulum unfolded protein response and actin cortical patch, cellular bud neck, cellular bud tip, mating projection tip localization			30		3	133.303	4.86865
Afu1g02670	ARP2/3 complex 34 kDa subunit; hypoxia induced protein	5	15	30		9	36.915	6.87354
Afu1g02890	Ortholog(s) have dUTP diphosphatase activity			30		3	26.4869	8.88037
Afu1g02980	Putative 6-phosphogluconolactonase; calcium downregulated		15	30		10	28.8198	6.27783
Afu1g03060	Ortholog(s) have actin filament binding activity and role in actomyosin contractile ring contraction, barbed-end actin filament capping, cellular protein localization, filamentous growth, mitotic cytokinesis			30		2	36.3642	5.59229
Afu1g03490	ORF; Has domain(s) with predicted catalytic activity, coenzyme binding activity and role in cellular metabolic process		15			2	42.1384	6.26514
Afu1g04540	NADH-cytochrome b5 reductase involved in oxidative phosphorylation; hypoxia induced protein; induced by exposure to artemisinin			30		3	36.151	9.0415
Afu1g04620	Putative zinc-containing alcohol dehydrogenase; reacts with rabbit immunosera exposed to A. fumigatus conidia; hypoxia induced protein; transcript up-regulated in conidia exposed to neutrophils; repressed by gliotoxin exposure			30		12	37.8294	6.63916
Afu1g04820	D-xylose reductase			30		4	39.7594	6.55127
Afu1g04890	Ortholog(s) have ARF guanyl-nucleotide exchange factor activity, role in SRP-dependent cotranslational protein targeting to membrane and Ssh1 translocon complex localization		15			2	12.6777	11.3999
Afu1g04950	glcA Ortholog(s) have protein serine/threonine phosphatase activity		15			5	37.0616	5.78271
Afu1g05130	Has domain(s) with predicted phospholipid binding activity				60	2	129.377	8.85107
Afu1g05310	Ortholog(s) have role in cellular response to nitrogen starvation, negative regulation of G0 to G1 transition, ribosomal small subunit biogenesis and 90S preribosome, nucleolus localization		15	30		4	119.041	7.28369
Afu1g05490	Ortholog of <i>A. nidulans FGSC A4</i> : AN4072, <i>A. niger CBS 513.88</i> : An18g04300, <i>A. oryzae RIB40</i> : AO090009000396, <i>Aspergillus wentii</i> : Aspwe1_0169302 and <i>Aspergillus sydowii</i> : Aspsy1_0057624	5				4	139.306	9.31982
Afu1g05560	Ortholog(s) have role in cytoplasmic translation, filamentous growth and cytosol, nucleus, polysomal ribosome, polysome localization	5				4	42.7828	8.74854
Afu1g05610	Putative protein phosphotase 2a 65kd regulatory subunit; conidia-enriched protein; protein induced by heat shock			30		5	69.1473	4.85596
Afu1g05620	Ortholog(s) have phenylalanine-tRNA ligase activity, role in cellular response to drug, phenylalanyl-tRNA aminoacylation and cytosol, nucleus, phenylalanine-tRNA ligase complex localization		15	30		14	67.8031	5.68115
Afu1g06190	rmtA Histone H4 arginine methyltransferase		15	30	60	7	40.258	5.2749
Afu1g06210	agm1 N-acetylphosphoglucosamine mutase, involved in chitin biosynthesis; essential		15			10	61.4774	6.11279
Afu1g06240	Ortholog(s) have riboflavin synthase activity, role in riboflavin biosynthetic process and cytosol, nucleus localization			30		3	25.235	5.32568
Afu1g06300	Ortholog(s) have cytosol, nucleus localization			30		2	47.5936	5.41455
Afu1g06790	Ortholog(s) have role in protein import into nucleus, regulation of mitotic cell cycle and cytosol, nuclear membrane, nucleolus localization		15	30		13	121.355	4.76709
Afu1g07530	Ortholog(s) have adenylate kinase activity, role in ADP biosynthetic process, DNA replication initiation and cytosol, mitochondrial intermembrane space, mitochondrial outer membrane, nucleus localization			30		7	28.6848	7.88428
Afu1g08790	Ortholog(s) have nuclear export signal receptor activity		15	30		11	123.425	5.43994
Afu1g08840	Ortholog(s) have guanylate kinase activity, role in GMP metabolic process and cytoplasm, nucleus localization			30		6	25.5231	7.43018
Afu1g08850	Septin; localizes to long tubular structures within hyphae and to newly formed septa; repressed by exposure to artemisinin			30		6	39.2071	7.84033
Afu1g09010	Ortholog(s) have cytosol localization		15			7	72.8652	7.06396
Afu1g09280	ptcB Putative type 2C protein phosphatase (PP2C) involved in dephosphorylation of SakA MAP kinase in response to osmotic stress		15	30		6	46.5624	4.79248
Afu1g09330	Ortholog(s) have sequence-specific DNA binding activity and role in translational initiation		15			6	37.1759	4.88135
Afu1g09470	Putative class V aminotransferase; transcript up-regulated in conidia exposed to neutrophils		15			2	41.8237	6.96143
Afu1g09470	Afu1g09470 AspGDID:ASPL0000102013 COORDS:Chr1_A_fumigatus_Af293:2448655-2447399C, translated using codon table 1 (386 amino acids) Uncharacterized ORF; Putative class V aminotransferase; transcript up-regulated in conidia exposed to neutrophils			30		2	41.8237	6.96143
Afu1g09800	Ortholog of S. cerevisiae OLA1; snoRNA Afu-304 encoded within intron 2			30		10	43.452	7.81104
Afu1g09830	Ortholog(s) have protein complex scaffold activity, role in posttranslational protein targeting to membrane, response to heat and TRC complex, nucleus localization			30		4	36.3346	5.021
Afu1g09840	tim44 Mitochondrial inner membrane translocase subunit		15			2	57.7095	9.11475
Afu1g09930	gcy1 Putative glycerol dehydrogenase; protein level decreases upon heat shock; transcript up-regulated in conidia exposed to neutrophils		15	30		8	39.1061	8.83643
Afu1g09970	Ortholog(s) have role in ascospore formation, cellular response to cadmium ion, detoxification of cadmium ion		15		60	6	40.9887	6.3667
Afu1g10560	Ortholog(s) have role in cell division, positive regulation of growth rate, rRNA processing, response to drug, ribosomal subunit export from nucleus and nucleolus localization	5				3	60.7523	5.92236
Afu1g10810	Ortholog(s) have role in calcium ion transport into cytosol and cytosol, plasma membrane localization		15	30		6	44.1257	6.96143
Afu1g10820	Ortholog(s) have adenylylsulfate kinase activity			30	60	4	23.5834	6.96143
Afu1g10970	Ortholog(s) have cytosol, plasma membrane localization		15	30		12	106.49	5.70654
Afu1g11420	Ortholog(s) have mRNA 5'-UTR binding, translation repressor activity, nucleic acid binding activity			30		5	152.19	7.56201
Afu1g11480	Protein of unknown function; transcript up-regulated in conidia exposed to neutrophils		15	30		5	18.216	5.52881
Afu1g12250	rcfB Mitochondrial hypoxia response domain protein; protein and transcript levels downregulated by caspofungin treatmen		15	30		7	29.5042	8.85107
Afu1g12590	La protein homolog	30				2	44.5277	7.89893
Afu1g12840	niiA Putative nitrite reductase; nitrogen-regulated gene, used as a conditional promoter; protein induced by heat shock; transcript downregulated in response to voriconazole	30				13	123.067	6.62451
Afu1g12940	sakA Putative mitogen-activated protein kinase (MAPK) with predicted roles in the osmotic and oxidative stress responses; involved in sensing nitrogen in the medium	5	15	30	60	86	41.9334	5.60498
Afu1g13090	Ortholog(s) have anthranilate synthase activity, glyceraldehyde-3-phosphate dehydrogenase (NAD+) (phosphorylating) activity, indole-3-glycerol-phosphate synthase activity, phosphoribosylanthranilate isomerase activity	30				7	82.1806	6.34131
Afu1g13710	Isoleucyl-tRNA synthetase, cytoplasmic		15	30		11	122.315	6.43018
Afu1g13740	Predicted pentafunctional polypeptide; predicted essential gene		15	30		9	171.364	6.68311
Afu1g13780	Has domain(s) with predicted DNA binding, protein heterodimerization activity, role in DNA-templated transcription, initiation, nucleosome assembly and nucleosome, nucleus localization			30	60	6	11.3634	11.356
Afu1g14120	bfr1 Putative nuclear segregation protein	30				7	57.388	9.12939
Afu1g14570	Putative phosphoribosyl-AMP cyclohydrolase; no human homolog	30				5	92.8238	5.65576
Afu1g14640	Ortholog of <i>A. nidulans FGSC A4</i> : AN0805, <i>A. niger CBS 513.88</i> : An01g12640, <i>A. oryzae RIB40</i> : AO090003000485, <i>Aspergillus wentii</i> : Aspwe1_0487250 and <i>Aspergillus sydowii</i> : Aspsy1_0025994	5			60	5	32.354	9.93506
Afu1g14850	Putative acyl-coA dehydrogenase with a predicted role in beta oxidation of fatty acids; transcript up-regulated in conidia exposed to neutrophils		15	30		6	47.4243	6.94678
Afu1g15000	Putative isopropylmalate synthase; transcript highly induced during conidial germination; SrbA-regulated during hypoxia		15	30		12	71.1504	5.68115
Afu1g15450	Ortholog(s) have adenylosuccinate synthase activity, sulfinylpropanyl adenylate synthase activity		15	30	60	26	46.6189	6.90283
Afu1g15460	Ortholog of <i>A. nidulans FGSC A4</i> : AN0892, <i>A. niger CBS 513.88</i> : An01g13900, <i>A. oryzae RIB40</i> : AO090005001665, <i>Aspergillus wentii</i> : Aspwe1_0027562 and <i>Aspergillus sydowii</i> : Aspsy1_0138433	5				3	95.2598	9.61279
Afu1g15860	Has domain(s) with predicted role in intracellular protein transport, retrograde vesicle-mediated transport, Golgi to ER, transport, vesicle-mediated transport and COPI vesicle coat, clathrin adaptor complex localization	15				4	65.3323	5.87158
Afu1g15960	Ortholog(s) have flavin adenine dinucleotide binding, glutathione transferase activity, glutathione-disulfide reductase activity	5	15	30		9	60.0714	8.70459
Afu1g16480	Ortholog(s) have mitochondrion localization	15				4	56.9633	7.21045
Afu2g01010	Putative myo-inositol-phosphate synthase; transcript up-regulated in conidia exposed to neutrophils			30		10	58.6346	6.22705
Afu2g01040	Putative formaldehyde dehydrogenase; transcript up-regulated in conidia exposed to neutrophils	5	15	30		11	40.0182	7.26904
Afu2g01750	Has domain(s) with predicted aminopeptidase activity, metalloexopeptidase activity and role in cellular process, proteolysis		15			2	50.7856	5.96045
Afu2g01920	Ortholog(s) have cytosol localization		15	30		12	74.2475	7.1958
Afu2g02050	cyp7 Putative peptidyl-prolyl cis-trans isomerase			30		6	41.3168	5.98584
Afu2g02150	S10a Putative ribosomal protein S10		15			4	13.0562	9.71533
Afu2g02210	Ortholog of <i>A. nidulans FGSC A4</i> : AN4600, <i>A. niger CBS 513.88</i> : An07g06630, <i>Aspergillus wentii</i> : Aspwe1_0104597, <i>Aspergillus sydowii</i> : Aspsy1_0180963 and <i>Aspergillus terreus NIH2624</i> : ATET_05692	5				3	32.916	9.51025
Afu2g02320	Hsp70 chaperone			30		14	61.7457	5.14795
Afu2g02560	Ortholog(s) have role in establishment or maintenance of cell polarity and cytosol localization			30		5	100.615	5.65576
Afu2g02590	Aspartyl-tRNA synthetase			30		11	61.5887	6.32861
Afu2g02780	Ortholog(s) have mRNA binding activity, role in negative regulation of MAPK cascade and cytosol localization		15	30		5	37.8871	6.18896
Afu2g03040	Ribosomal protein L34	5		30	60	7	21.4242	9.49561
Afu2g03140	Ortholog(s) have peptide-methionine (S)-S-oxide reductase activity, role in cellular response to hydrogen peroxide and cytosol, nucleus localization			30		2	23.5745	7.1958
Afu2g03400	Ortholog(s) have ubiquitin-specific protease activity and role in cellular response to drug, mitochondrial fission, peroxisome fission, proteasome-mediated ubiquitin-dependent protein catabolic process, protein deubiquitination		15			5	37.4139	6.20166
Afu2g03490	Putative calcium/calmodulin-dependent protein kinase; calcium induced; transcript induced by exposure to human airway epithelial cells	5	15	30	60	22	72.0815	6.87354
Afu2g03580	Ortholog(s) have phenylalanine-tRNA ligase activity, role in phenylalanyl-tRNA aminoacylation and cytosol, phenylalanine-tRNA ligase complex localization	5	15	30		12	58.509	7.44482
Afu2g03590	Putative ribosomal protein S21e; transcript induced by exposure to human airway epithelial cells		15			3	10.0029	8.30908
Afu2g04010	tpsB Putative trehalose-6-phosphate synthase; role in trehalose biosynthesis; expression up during heat shock; hypervirulent in combination with tpsA mutation, in a mouse model of pulmonary infection; predicted gene pair with AFUA_6G12950	5			60	4	53.7666	7.43018
Afu2g04680	pakA Protein serine/threonine kinase; similar to Ste20, a sexual development regulator	5	15	30	60	22	89.6158	9.43701
Afu2g04700	Ortholog(s) have role in cellular response to heat and cytosol, endoplasmic reticulum, nuclear outer membrane-endoplasmic reticulum membrane network localization			30		3	142.343	7.1958
Afu2g04760	Ortholog(s) have Cul3-RING ubiquitin ligase complex localization				60	2	181.283	8.80713
Afu2g04820	Putative translation release factor eRF3; transcript induced by exposure to human airway epithelial cells			30		5	77.2757	8.04541
Afu2g04940	Ortholog(s) have mRNA binding activity, role in telomere maintenance via telomere shortening and cytoplasm, nucleus localization			30		3	49.135	7.72314
Afu2g05340	gel4 Essential 1,3-beta-glucanosyltransferase, GPI-anchored to the plasma membrane; constitutively expressed during hyphal growth; hypoxia induced protein		15			3	57.0832	5.0083
Afu2g05510	Ortholog(s) have proton-transporting ATP synthase activity, rotational mechanism, proton-transporting ATPase activity, rotational mechanism activity and role in ATP synthesis coupled proton transport		15			3	11.1599	10.4331
Afu2g05650	Ortholog(s) have asparagine-tRNA ligase activity, role in asparaginyl-tRNA aminoacylation and cytosol localization			30		8	68.2394	6.13818
Afu2g06000	Putative NAD+ dependent glutamate dehydrogenase; transcript induced during conidial germination		15	30		11	123.281	6.55127
Afu2g06040	Putative actin cortical patch component		15			2	65.1426	6.41748
Afu2g06150	pdiA Putative protein disulfide isomerase; conidial surface associated			30		14	56.152	4.70361
Afu2g06230	Ortholog(s) have imidazoleglycerol-phosphate synthase activity, role in histidine biosynthetic process and cytosol, nucleus localization				60	2	60.1522	5.75732
Afu2g07350	Ortholog(s) have glutamate-5-semialdehyde dehydrogenase activity, role in proline biosynthetic process and cytosol, nucleus localization			30		4	48.7838	5.94775
Afu2g07420	sac6 AspGDID:ASPL0000103465 COORDS:Chr2_A_fumigatus_Af293:1889973-1887748C, translated using codon table 1 (646 amino acids) Verified ORF; Putative actin-bundling protein, fimbrin; conidia-enriched protein		15	30		14	72.4336	6.12549
Afu2g07520	Afu2g07520 AspGDID:ASPL0000363027 COORDS:Chr2_A_fumigatus_Af293:1926201-1928684W, translated using codon table 1 (614 amino acids) Uncharacterized ORF; Ortholog(s) have aminopeptidase activity, epoxide hydrolase activity, role in cellular lipid metabolic process, protein catabolic process and cytosol, extracellular region, nucleus localization	5		30		9	69.6784	6.21436
Afu2g07620	Afu2g07620 AspGDID:ASPL0000103483 COORDS:Chr2_A_fumigatus_Af293:1942912-1941117C, translated using codon table 1 (534 amino acids) Uncharacterized ORF; Cystathionine beta-synthase; transcript induced by exposure to human airway epithelial cells			30	60	18	57.7783	6.97607
Afu2g07680	sidA AspGDID:ASPL0000103489 COORDS:Chr2_A_fumigatus_Af293:1961124-1959561C, translated using codon table 1 (501 amino acids) Verified ORF; L-ornithine N5-oxygenase; first committed step in siderophore biosynthesis; essential for virulence; induced by exposure to human airway epithelial cells; expression up-regulated by iron starvation; activated by L-arginine; SrbA-regulated			30		8	56.841	8.6167
Afu2g07810	Afu2g07810 AspGDID:ASPL0000103501 COORDS:Chr2_A_fumigatus_Af293:1998025-1999850W, translated using codon table 1 (537 amino acids) Uncharacterized ORF; Putative cytosolic hydroxymethyltransferase			30		4	58.7963	8.85107
Afu2g07960	Afu2g07960 AspGDID:ASPL0000103516 COORDS:Chr2_A_fumigatus_Af293:2038888-2047447W, translated using codon table 1 (2674 amino acids) Uncharacterized ORF; Ortholog(s) have role in regulation of translational elongation and cytosolic ribosome, extracellular region, mitochondrion localization			30		6	291.954	5.85889
Afu2g08130	Afu2g08130 AspGDID:ASPL0000103533 COORDS:Chr2_A_fumigatus_Af293:2111022-2110081C, translated using codon table 1 (106 amino acids) Uncharacterized ORF; 60S ribosomal protein L44				60	2	12.1367	10.4478
Afu2g08280	maeA AspGDID:ASPL0000103547 COORDS:Chr2_A_fumigatus_Af293:2135230-2132931C, translated using codon table 1 (661 amino acids) Uncharacterized ORF; Putative NADP-dependent malic enzyme		15			2	72.787	6.80029
Afu2g08970	Ortholog(s) have cytosol localization		15		60	8	55.0988	5.97314
Afu2g09180	Ortholog(s) have role in retrograde vesicle-mediated transport, Golgi to ER and COPI vesicle coat, cytosol, nucleus localization		15		60	2	21.9153	4.80518
Afu2g09310	Has domain(s) with predicted proton-transporting ATP synthase activity, rotational mechanism, proton-transporting ATPase activity, rotational mechanism activity and role in ATP synthesis coupled proton transport		15			2	7.85714	10.4185
Afu2g09730	Has domain(s) with predicted nucleic acid binding, nucleotide binding activity	5				5	34.7668	10.6382
Afu2g09850	Putative oxidoreductase, 2-nitropropane dioxygenase family; transcript up-regulated in conidia exposed to neutrophils		15	30		7	37.6787	7.02002
Afu2g09870	tif35 Eukaryotic translation initiation factor 3 subunit G			30		3	31.8511	8.79248
Afu2g10010	Ortholog(s) have cytosol, nuclear envelope localization			30		4	118.882	4.84326
Afu2g10030	Immunoreactive protein; calcium induced; transcript induced by exposure to human airway epithelial cells; induced by gliotoxin exposure			30		8	28.2482	6.3667
Afu2g10070	Putative carbamoyl-phosphate synthetase, large subunit			30		10	129.134	6.21436
Afu2g10620	Ortholog(s) have protein serine/threonine kinase activity		15			2	70.882	7.6499
Afu2g10660	mpdA Putative mannitol-1-phosphate dehydrogenase; conidia-enriched protein; protein induced by heat shock; reacts with rabbit immunosera exposed to conidia; no human homolog		15			3	42.9772	5.89697
Afu2g10920	Putative enoyl-CoA hydratase/isomerase family protein with a predicted role in beta oxidation of fatty acids; transcript up-regulated in conidia exposed to neutrophils		15			3	31.5663	8.55811
Afu2g11020	Putative triose-phosphate isomerase; mutation causes increased azole resistance			30		4	30.4561	5.35107
Afu2g11060	Putative acylCoA binding family protein			30		6	17.2987	5.99854
Afu2g11150	Putative secretory-pathway GDP dissociation inhibitor; transcript and protein levels increase upon exposure to amphotericin B			30		7	52.2473	5.50342
Afu2g11260	luA Putative 3-isopropylmalate dehydratase with a predicted role in nitrogen metabolism; protein induced by heat shock; SrbA-regulated during hypoxia			30		3	84.0235	5.93506
Afu2g11290	Orotate phosphoribosyltransferase 1; role in pyrimidine base biosynthesis; no human homolog			30		6	26.0468	6.56592
Afu2g11340	Ortholog(s) have role in intracellular sterol transport and fungal-type vacuole lumen localization		15	30		6	27.2728	5.93506
Afu2g11440	pup2 Putative proteasome component; reacts with rabbit immunosera exposed to A. fumigatus conidia			30		4	27.3116	4.85596
Afu2g11450	Has domain(s) with predicted methyltransferase activity				60	5	57.6007	9.67139
Afu2g11475	Ortholog(s) have role in endocytosis, establishment or maintenance of actin cytoskeleton polarity, vacuole organization and integral component of Golgi membrane localization		15	30		7	33.5423	5.2749
Afu2g11840	cyc8 AspGDID:ASPL0000103898 COORDS:Chr2_A_fumigatus_Af293:3056794-3059852W, translated using codon table 1 (867 amino acids) Verified ORF; Transcriptional corepressor; ortholog of <i>A. nidulans</i> ssnF; calcium induced; mutation causes increased azole sensitivity	5		30		5	94.5764	6.72705
Afu2g11940	ade13 Adenylosuccinate lyase; reacts with rabbit immunosera exposed to A. fumigatus conidia			30		6	54.6911	6.55127
Afu2g12180	Ortholog(s) have Golgi apparatus, endoplasmic reticulum, fungal-type vacuole membrane localization		15			2	36.175	8.60205
Afu2g12400	Putative ATP synthase oligomycin sensitivity conferral protein			30		2	24.3742	9.64209
Afu2g12900	Ortholog(s) have urease activity, role in urea catabolic process and cytosol, nucleus localization	5				7	29.1578	6.22705
Afu2g12910	Afu2g12910 AspGDID:ASPL0000104004 COORDS:Chr2_A_fumigatus_Af293:3311664-3309244C, translated using codon table 1 (741 amino acids) Uncharacterized ORF; Ortholog of <i>A. nidulans FGSC A4</i> : AN6264, <i>A. niger CBS 513.88</i> : An02g01620, <i>A. oryzae RIB40</i> : AO090026000343, <i>Aspergillus wentii</i> : Aspwe1_0117790 and <i>Aspergillus sydowii</i> : Aspsy1_0151049	5	15		60	24	80.0612	10.0229
Afu2g12980	Putative protein transport protein; transcript downregulated in response to amphotericin B			30		8	136.688	6.72705
Afu2g13240	Putative V-type ATPase, B subunit; transcript induced by exposure to human airway epithelial cells			30		6	56.383	5.99854
Afu2g13250	trpB Putative bifunctional tryptophan synthase			30		11	78.7133	5.96045
Afu2g13295	Ortholog(s) have cytosol, nucleus localization			30		6	49.7017	6.80029
Afu2g13710	NADH-ubiquinone oxidoreductase 49 kDa subunit			30		4	52.8217	6.65381
Afu2g13720	Ortholog(s) have RNA polymerase I activity, RNA polymerase III activity		15			2	42.3207	6.55127
Afu2g14030	Ortholog(s) have arginine-tRNA ligase activity, role in arginyl-tRNA aminoacylation and cytosol, mitochondrion localization			30	60	17	80.6727	8.00146
Afu2g14060	Ortholog(s) have endoplasmic reticulum, plasma membrane localization		15			3	33.7787	8.35303
Afu2g14210	ilv3 Putative mitochondrial dihydroxy acid dehydratase; hypoxia induced protein; induced by exposure to human airway epithelial cells; required for virulence		15	30		4	64.7161	7.6499
Afu2g14270	Putative actin-binding protein; hypoxia repressed protein			30		6	65.8585	5.61768
Afu2g14670	Ortholog(s) have role in ascospore formation, cellular response to caffeine, eukaryotic translation initiation factor 3 complex assembly, gamma-tubulin complex localization	5		30		11	65.1913	5.26221
Afu2g14810	Ortholog(s) have role in cellular response to hyperoxia, <a href="#GOsection">more</a>			30		3	64.2815	4.64014
Afu2g14960	Ortholog(s) have RNA polymerase II activating transcription factor binding, disulfide oxidoreductase activity		15	30		5	28.7907	4.90674
Afu2g15070	Ortholog(s) have polyubiquitin binding, structural molecule activity and role in negative regulation of protein catabolic process, ubiquitin-dependent protein catabolic process		15			2	29.984	5.13525
Afu2g15290	Conidia-enriched protein of unknown function; transcript downregulated in response to voriconazole; hypoxia repressed protein			30		2	14.8394	6.75635
Afu2g15590	Putative sulphite reductase			30		5	167.42	6.02393
Afu2g15660	Has domain(s) with predicted oxidoreductase activity, oxidoreductase activity, acting on the aldehyde or oxo group of donors, NAD or NADP as acceptor activity and role in oxidation-reduction process			30		2	51.7428	5.96045
Afu2g15760	Ortholog(s) have ubiquitin activating enzyme activity, role in mRNA export from nucleus, protein ubiquitination and cytosol, nucleus localization		15	30		25	115.146	5.24951
Afu2g15870	Ortholog(s) have cytosol, nuclear envelope localization		15	30		5	114.292	4.65283
Afu2g15940	Cofactor for methionyl-and glutamyl-tRNA synthetases		15			5	47.4928	6.96143
Afu2g16020	Putative heat shock protein; transcript induced during conidial germination			30		4	61.6862	6.87354
Afu2g17000	Ortholog of <i>A. nidulans FGSC A4</i> : AN5649, AN1674, AN0384, AN1268, AN7262, <i>A. fumigatus Af293</i> : Afu1g01700, Afu4g08730, Afu4g13630, Afu1g10012 and <i>A. niger CBS 513.88</i> : An01g09380, An01g06520, An04g09080, An04g03600			30		22	224.251	3.99268
Afu3g01110	Putative GMP synthase ([glutamine-hydrolyzing); Yap1-dependent induction in response to hydrogen peroxide			30		10	59.4337	6.26514
Afu3g01580	Putative glucose-methanol-choline (GMC) oxidoreductase; protein induced by hydrogen peroxide; hypoxia induced protein; repressed by gliotoxin exposure		15	30	60	25	72.1047	7.41553
Afu3g05450	Putative glutamate carboxypeptidase			30		6	52.9817	5.71924
Afu3g05730	Nicotinate mononucleotide pyrophosphorylase; no human homolog			30		3	33.2609	6.53662
Afu3g06110	Has domain(s) with predicted enzyme regulator activity, role in regulation of protein catabolic process and proteasome complex localization		15	30		4	70.7152	7.15186
Afu3g06140	Ortholog(s) have role in G1 to G0 transition, actin filament organization, activation of bipolar cell growth, cellular protein localization and cellular response to nitrogen starvation, <a href="#GOsection">more</a>		15			2	118.311	5.59229
Afu3g06210	Putative phosphoribosylaminoimidazole-succinocarboxamidesynthase		15			2	33.2403	5.74463
Afu3g06260	Ortholog(s) have translation initiation factor binding activity and cytosol, multi-eIF complex, nucleus localization			30		4	13.0458	8.60205
Afu3g06460	Protein of unknown function; hypoxia induced protein			30		3	16.3873	9.33447
Afu3g06530	sC Putative ATP sulfurylase; sulfate adenylyltransferase; reacts with rabbit immunosera exposed to A. fumigatus conidia; hypoxia repressed protein		15	30		9	64.2932	7.06396
Afu3g06550	Has domain(s) with predicted phosphatase activity, phosphoserine phosphatase activity and role in L-serine biosynthetic process, metabolic process	5	15	30	60	88	51.8419	5.89697
Afu3g06610	Proteasome regulatory particle subunit; transcript induced by exposure to human airway epithelial cells			30		5	58.4077	7.18115
Afu3g07140	fluG Upstream activator of conidiation; required for proper regulation of brlA transcript levels; calcium induced			30		2	96.9362	5.69385
Afu3g07680	Putative ran GTPase activating protein		15	30		9	46.1998	4.67822
Afu3g07790	Argininosuccinate lyase; hypoxia induced protein	5		30		9	51.8196	6.27783
Afu3g07820	Ortholog(s) have role in positive regulation of RNA polymerase II transcriptional preinitiation complex assembly, positive regulation of protein catabolic process and proteasome regulatory particle assembly, <a href="#GOsection">more</a>			30		6	48.8533	7.66455
Afu3g08470	Glucose-6-phosphate 1-dehydrogenase			30		8	58.8991	7.00537
Afu3g08540	Ortholog(s) have calcium ion binding, zinc ion binding activity and role in asexual sporulation, axial cellular bud site selection, bipolar cellular bud site selection, regulation of COPII vesicle coating	5				6	36.0919	7.34229
Afu3g08640	Ortholog(s) have sequence-specific DNA binding activity and role in cellular response to drug, cellular response to osmotic stress, translational initiation		15	30		9	37.6889	6.69775
Afu3g08650	Putative C1-tetrahydrofolate synthase; transcript up-regulated in conidia exposed to neutrophils	5				6	100.46	7.44482
Afu3g08840	Ortholog(s) have role in hyphal growth, nuclear division and Golgi apparatus, hyphal tip localization			30		8	135.784	6.27783
Afu3g08900	Putative tubulin-specific chaperone c; transcript up-regulated in conidia exposed to neutrophils; transcript induced by exposure to human airway epithelial cells			30		5	44.215	5.40186
Afu3g08940	Ortholog(s) have role in ubiquitin-dependent protein catabolic process and nucleus, proteasome regulatory particle, lid subcomplex, proteasome storage granule localization		15	30		6	31.1431	4.99561
Afu3g08980	Ortholog(s) have threonine synthase activity, role in threonine biosynthetic process and cytosol, nucleus localization		15	30		12	59.2332	6.20166
Afu3g09030	Ortholog(s) have role in aerobic respiration, penicillin biosynthetic process and mitochondrial matrix localization		15	30		5	34.8563	4.65283
Afu3g09280	Has domain(s) with predicted ribosome binding, translation initiation factor activity, role in regulation of translational initiation and eukaryotic translation initiation factor 3 complex localization			30		3	34.3175	5.26221
Afu3g09700	Ortholog(s) have cytosol localization		15			2	110.14	6.66846
Afu3g09910	Ortholog(s) have phosphatidylcholine transporter activity and role in Golgi to plasma membrane transport, ascospore formation, mitotic cytokinesis, phospholipid transport, regulation of filamentous growth		15	30		9	37.3006	5.51611
Afu3g10000	cAMP-dependent protein kinase regulatory subunit; induced by endothelial cells and human airway epithelial cells; mutants sensitive to storage in water and contain more nuclei than wild-type; up-regulated in neutrophil-exposed conidia			30		3	44.5042	5.18604
Afu3g10300	Putative galactokinase with a role in galactose catabolism; transcript up-regulated in conidia exposed to neutrophils		15	30		7	57.6085	6.65381
Afu3g10310	Ortholog(s) have acetolactate synthase activity, flavin adenine dinucleotide binding activity, role in isoleucine biosynthetic process, valine biosynthetic process and acetolactate synthase complex, mitochondrion localization		15			6	81.4649	8.54346
Afu3g10360	Ortholog(s) have protein transporter activity and role in ascospore formation, intracellular protein transport, protein retention in Golgi apparatus, retrograde transport, endosome to Golgi			30		3	99.6631	5.96045
Afu3g10460	ntf2 Putative nuclear transport factor			30		2	14.1939	4.75439
Afu3g10630	Ortholog(s) have mitochondrion localization		15	30		4	13.5657	4.88135
Afu3g10660	erg13 Putative hydroxymethyl glutaryl-coenzyme A synthase with a predicted role in ergosterol biosynthesis; SrbA-regulated during hypoxia		15	30		11	50.7644	6.55127
Afu3g10700	Ortholog(s) have mRNA binding, structural molecule activity and role in Arp2/3 complex-mediated actin nucleation, actin cortical patch assembly, cellular response to drug, mitochondrion inheritance		15	30	60	8	20.5543	5.60498
Afu3g10740	Putative RAB GTPase with a predicted role in regulation of endocytosis; transcript downregulated in response to amphotericin B			30		3	27.5867	4.84326
Afu3g10800	Ortholog of <i>A. nidulans FGSC A4</i> : AN4908, <i>A. niger CBS 513.88</i> : An02g06530, <i>A. oryzae RIB40</i> : AO090003000629, <i>Aspergillus wentii</i> : Aspwe1_0036953 and <i>Aspergillus sydowii</i> : Aspsy1_0043015			30		8	145.89	7.09326
Afu3g11170	Afu3g11170 AspGDID:ASPL0000105515 COORDS:Chr3_A_fumigatus_Af293:2928974-2931529W, translated using codon table 1 (759 amino acids) Uncharacterized ORF; Ortholog(s) have sequence-specific DNA binding activity and role in carotenoid biosynthetic process, circadian rhythm, conidiophore development		15	30		8	84.1513	6.7124
Afu3g11300	prs2 Putative proteasome component		15			2	27.9201	6.37939
Afu3g11350	arsA ATPase; proteins are recognized and bound by Get3p then delivered to the ER		15			2	37.416	5.09717
Afu3g11360	Ortholog(s) have role in ascospore formation, cellular protein localization, cellular response to caffeine and eukaryotic translation initiation factor 3 complex assembly, <a href="#GOsection">more</a>			30		10	51.7173	5.35107
Afu3g11390	Ortholog(s) have role in positive regulation of RNA polymerase II transcriptional preinitiation complex assembly, proteasome regulatory particle assembly, ubiquitin-dependent protein catabolic process		15			6	51.5677	5.30029
Afu3g11400	pep2 Aspartic acid endopeptidase; conidia-enriched protein; conidial surface associated; predicted signal secretion sequence; hypoxia induced protein; transcript up-regulated in conidia exposed to neutrophils and by growth on BSA			30		6	43.3277	4.99561
Afu3g11640	Homoserine dehydrogenase; no human homolog	5	15	30	60	13	38.4803	5.87158
Afu3g12100	Putative trehalase phosphorylase with a predicted role in the glucose-1-phosphate pathway		15	30		14	78.2557	6.1001
Afu3g12270	Afu3g12270 AspGDID:ASPL0000105623 COORDS:Chr3_A_fumigatus_Af293:3237221-3238007W, translated using codon table 1 (235 amino acids) Uncharacterized ORF; Putative glutathione peroxidase; peroxiredoxin; transcript upregulated in hyphae exposed to neutrophils			30		2	25.7393	9.21729
Afu3g12530	pkhB Putative sensor histidine kinase/response regulator; transcript induced by exposure to human airway epithelial cells		15		60	2	213.382	6.52197
Afu3g13480	Translation initiation factor 2 alpha subunit		15			4	35.014	5.8208
Afu3g13820	Putative HET-C2 protein; transcript induced by exposure to human airway epithelial cells		15	30	60	7	22.1986	6.94678
Afu3g13870	nsdD Putative GATA-type transcriptional activator; required during an early stage of mating; plays a role in resistance toward cell wall stress	5	15			14	52.9912	9.26123
Afu3g14540	hsp30 AspGDID:ASPL0000105843 COORDS:Chr3_A_fumigatus_Af293:3853746-3853204C, translated using codon table 1 (180 amino acids) Verified ORF; Putative 30-kilodalton heat shock protein; conidia-enriched protein; protein levels increase in response to amphotericin B and hydrogen peroxide		15	30		8	20.4503	6.55127
Afu3g14660	Afu3g14660 AspGDID:ASPL0000105855 COORDS:Chr3_A_fumigatus_Af293:3885807-3885533C, translated using codon table 1 (85 amino acids) Uncharacterized ORF; Ortholog of <i>A. nidulans FGSC A4</i> : AN2535, <i>A. niger CBS 513.88</i> : An09g01230, <i>Aspergillus wentii</i> : Aspwe1_0107397, Aspwe1_0171355 and <i>Aspergillus sydowii</i> : Aspsy1_0087029			30	60	4	9.02357	5.14795
Afu4g00610	Putative aryl-alcohol dehydrogenase			30		5	65.2895	5.51611
Afu4g03630	erg6 Putative sterol 24-C-methyltransferase with a predicted role in ergosterol biosynthesis; transcript downregulated in response to amphotericin B; induced by exposure to artemisinin; SrbA-regulated during hypoxia		15	30		13	42.5439	6.43018
Afu4g03650	Ribosome associated DnaJ chaperone Zuotin		15			3	51.2243	8.19189
Afu4g03760	Putative glycine dehydrogenase		15	30		16	115.13	7.15186
Afu4g04120	Ortholog(s) have guanyl-nucleotide exchange factor adaptor activity	5				6	66.2801	7.56201
Afu4g04318	Ortholog of <i>A. nidulans FGSC A4</i> : AN7011, <i>A. niger CBS 513.88</i> : An14g00530, <i>Aspergillus wentii</i> : Aspwe1_0053203, <i>Aspergillus sydowii</i> : Aspsy1_0184132 and <i>Aspergillus terreus NIH2624</i> : ATET_02726			30		3	11.343	7.38623
Afu4g04410	Immunoreactive protein; has predicted 3-hydroxyacyl-CoA dehydrogenase activity, coenzyme binding, nucleotide binding activity and a putative role in fatty acid metabolism			30		3	33.6826	7.37158
Afu4g04550	Putative phosphoribosyltransferase; protein induced by hydrogen peroxide	5		30		7	23.1709	5.32568
Afu4g04660	Ortholog(s) have protein domain specific binding activity			30		3	43.423	8.17725
Afu4g05830	idi2 Protein of unknown function; induced by hydrogen peroxide; transcript induced by exposure to human airway epithelial cells			30		2	41.5649	6.3667
Afu4g06140	Ortholog(s) have dipeptidyl-peptidase activity and cytoplasm, nucleus localization			30		2	87.2208	6.68311
Afu4g06690	Ortholog(s) have nucleotide binding, ribonucleoside-diphosphate reductase activity, thioredoxin disulfide as acceptor activity		15			4	96.0463	6.66846
Afu4g06790	Ubiquinol-cytochrome c reductase complex 14 kDa protein with a predicted role in oxidative phosphorylation; induced by exposure to artemisinin			30		2	11.0149	6.31592
Afu4g06890	cyp51A AspGDID:ASPL0000106403 COORDS:Chr4_A_fumigatus_Af293:1785331-1783713C, translated using codon table 1 (515 amino acids) Verified ORF; 14-alpha sterol demethylase; commonly mutated in drug resistant isolates; putative ortholog of A. nidulans pdmA; transcript induced by exposure to fluconazole and voriconazole; SrbA-regulated during hypoxia		15			3	58.0308	8.52881
Afu4g06900	Ortholog(s) have asparagine synthase (glutamine-hydrolyzing) activity, role in asparagine biosynthetic process and cytosol, nucleus localization		15	30	60	14	64.6714	6.29053
Afu4g07030	Transcript up-regulated in conidia exposed to neutrophils			30		3	27.8691	8.71924
Afu4g07130	mvd1 Diphosphomevalonate decarboxylase; SrbA-regulated during hypoxia			30		3	43.1272	6.01123
Afu4g07190	argB Ornathine carbamoyltransferase, enzyme of the arginine biosynthesis pathway; hypoxia induced protein			30	60	5	40.0877	7.89893
Afu4g07210	Mitochondrial acetolactate synthase small subunit; hypoxia induced protein; SrbA-regulated during hypoxia			30		3	35.5515	6.85889
Afu4g07340	Ortholog(s) have cytoplasm, nucleus localization		15			2	124.123	5.49072
Afu4g07580	Translation initiation factor EF-2 gamma subunit			30		5	56.1044	7.09326
Afu4g07650	cyp6 Putative peptidyl-prolyl cis-trans isomerase			30	60	5	22.9459	8.27979
Afu4g07910	Putative zinc-dependent peptidase		15			2	118.489	5.64307
Afu4g08110	Ortholog(s) have role in mitochondrial translation and mitochondrion localization		15			2	89.1633	6.771
Afu4g08600	Putative aldehyde dehydrogenase (NAD(P)+)		15	30		7	60.0219	6.96143
Afu4g08710	Putative short chain dehydrogenase; transcriptionally up-regulated in conidia exposed to neutrophils; induced by gliotoxin exposure			30		6	30.9087	5.38916
Afu4g09030	Putative aminopeptidase; conidia-enriched protein; protein induced by heat shock; transcript induced by exposure to human airway epithelial cells; induced by gliotoxin exposure			30		8	106.16	6.7417
Afu4g09740	Ortholog(s) have unfolded protein binding activity			30		11	61.363	5.2876
Afu4g09750	Ortholog(s) have role in aerobic respiration and mitochondrial nucleoid, mitochondrial ribosome localization	5	15	30		6	19.7125	8.73389
Afu4g10010	Ortholog(s) have heat shock protein binding activity, role in protein folding, regulation of mitotic cell cycle and cytosol, nucleus localization		15	30		5	54.4855	4.99561
Afu4g10020	Ortholog(s) have Golgi apparatus, cytoplasmic vesicle localization		15			2	26.0718	4.60205
Afu4g10050	Calmodulin			30		4	17.0019	4.27197
Afu4g10540	Ortholog(s) have TFIID-class transcription factor binding, chromatin binding, core promoter binding, lysine-acetylated histone binding activity	5				2	91.6639	5.87158
Afu4g10780	Ortholog(s) have role in mRNA export from nucleus and nucleus localization		15	30		7	450.543	4.99561
Afu4g10790	Ortholog(s) have ribose phosphate diphosphokinase activity, role in 5-phosphoribose 1-diphosphate biosynthetic process, cellular response to drug, cytokinesis, fungal-type cell wall organization and cytosol localization			30		2	34.9771	7.50342
Afu4g11050	Putative NADH-ubiquinone oxidoreductase, subunit F involved in oxidative phosphorylation; induced by exposure to artemisinin		15			4	54.5252	8.1333
Afu4g11240	aarA Putative alpha-aminoadipate reductase, large subunit, involved in lysine metabolism; predicted essential gene; transcript induced by exposure to human airway epithelial cells		15	30		10	157.08	6.07471
Afu4g11260	Ortholog(s) have role in cellular response to cadmium ion, detoxification of cadmium ion and cytosol, nucleus localization		15			2	39.9157	7.54736
Afu4g11330	Ortholog(s) have ATPase activator activity, chaperone binding activity, role in protein folding, response to stress and cytosol localization			30		8	42.3297	6.03662
Afu4g11340	lys9 Saccharopine dehydrogenase; hypoxia induced protein; transcript induced by exposure to human airway epithelial cells			30		9	49.4183	6.27783
Afu4g11390	Ubiquinol-cytochrome c reductase complex 17 kd protein with a predicted role in oxidative phosphorylation			30		2	17.8838	4.09424
Afu4g11510	srb1 GDP-mannose pyrophosphorylase, which catalyses the synthesis of GDP-mannose from GTP and mannose-1-phosphate in cell wall biosynthesis			30		6	40.0991	7.48877
Afu4g11910	Ortholog(s) have cytoplasm localization			30		2	95.5556	6.97607
Afu4g12350	Ortholog of <i>A. nidulans FGSC A4</i> : AN3664, <i>A. niger CBS 513.88</i> : An01g07660, <i>A. oryzae RIB40</i> : AO090009000437, <i>Aspergillus wentii</i> : Aspwe1_0047309 and <i>Aspergillus sydowii</i> : Aspsy1_1056088	5				3	61.0517	9.11475
Afu4g12850	clxA Calnexin, ER membrane chaperone involved in folding of glycoproteins directed to the secretory pathway; hypoxia repressed; enriched in dormant conidia		15	30		10	61.8151	5.07178
Afu4g12870	Putative methylmalonate-semialdehyde dehydrogenase; transcript up-regulated in conidia exposed to neutrophils		15	30		8	63.8246	8.03076
Afu4g12920	Putative mitochondrial histidyl-tRNA synthetase; protein induced by heat shock			30		6	66.6164	7.13721
Afu4g12990	trr1 Putative thioredoxin reductase; transcript upregulated during conidial germination and in hyphae exposed to neutrophils			30		6	42.1635	5.51611
Afu4g13700	Ortholog(s) have cytosol localization			30		8	84.4129	7.09326
Afu4g14380	Protein of unknown function; transcript downregulated in response to voriconazole		15			2	29.9935	7.86963
Afu5g00650	Protein of unknown function; transcript induced by exposure to human airway epithelial cells			30		3	38.2843	6.45557
Afu5g00720	Has domain(s) with predicted N-acetyltransferase activity		15	30	60	14	29.0426	5.32568
Afu5g01440	Ortholog(s) have thioredoxin peroxidase activity, role in cell redox homeostasis, cellular response to oxidative stress, response to metal ion and peroxisome, plasma membrane localization		15			3	21.9364	8.35303
Afu5g01860	Ortholog(s) have role in Arp2/3 complex-mediated actin nucleation, actin cortical patch localization, cellular response to drug, endocytosis and establishment of mitochondrion localization, <a href="#GOsection">more</a>				60	2	21.1359	6.80029
Afu5g02090	Afu5g02090 AspGDID:ASPL0000107389 COORDS:Chr5_A_fumigatus_Af293:531520-531007C, translated using codon table 1 (144 amino acids) Uncharacterized ORF;Ortholog(s) have role in meiotic chromosome segregation and cytosol, nucleus localization		15			2	16.3113	7.50342
Afu5g02150	pre6 Putative proteasome component; reacts with rabbit immunosera exposed to A. fumigatus conidia; transcript induced by exposure to human airway epithelial cells			30		2	27.4313	7.94287
Afu5g02210	Ortholog of <i>A. nidulans FGSC A4</i> : AN8034, <i>A. niger CBS 513.88</i> : An02g10730, <i>A. oryzae RIB40</i> : AO090102000294, <i>Aspergillus wentii</i> : Aspwe1_0114775 and <i>Aspergillus sydowii</i> : Aspsy1_0033693	5			60	6	60.7054	9.48096
Afu5g02360	Ortholog(s) have role in hyphal growth, peroxisome organization, vacuole organization and Golgi apparatus localization		15	30		10	78.1349	8.17725
Afu5g02370	Vacuolar ATP synthase catalytic subunit A; hypoxia induced protein; putative essential gene; induced by exposure to human airway epithelial cells	15				4	74.865	6.18896
Afu5g02450	erg20 Putative polyprenyl synthetase; farnesyl-pyrophosphate synthetase; SrbA-regulated during hypoxia			30		8	39.7375	5.50342
Afu5g02720	Ortholog(s) have phosphoribosylformylglycinamidine synthase activity, role in purine nucleotide biosynthetic process and Golgi apparatus localization			30		6	147.52	6.12549
Afu5g02750	Cytochrome c oxidase subunit Va with a predicted role in oxidative phosphorylation; induced by exposure to artemisinin		15			4	17.9802	5.68115
Afu5g02850	Has domain(s) with predicted arylformamidase activity and role in tryptophan catabolic process to kynurenine		15	30	60	13	36.303	5.21143
Afu5g02910	NAP family protein			30		8	41.0408	4.50049
Afu5g03520	Immunoreactive secreted protein		15	30	60	10	35.4962	6.46826
Afu5g03690	Ortholog(s) have phosphatidylinositol transporter activity		15	30	60	12	46.141	4.84326
Afu5g04250	cysD Homocysteine synthase; transcript up-regulated in conidia exposed to neutrophils			30		8	46.8658	6.354
Afu5g04330	Putative aminopeptidase; conidia-enriched protein; protein induced by heat shock; repressed by gliotoxin exposure			30		19	108.639	6.7124
Afu5g04410	Ortholog of <i>A. nidulans FGSC A4</i> : AN11225, <i>Neosartorya fischeri NRRL 181</i> : NFIA_037650, <i>Aspergillus wentii</i> : Aspwe1_0043173 and <i>Aspergillus versicolor</i> : Aspve1_0389199	5				3	58.9417	11.0923
Afu5g05490	Ortholog(s) have cytosol localization			30		11	54.1563	6.43018
Afu5g05500	Ortholog(s) have phosphoglycerate dehydrogenase activity, role in serine family amino acid biosynthetic process and cytosol localization	5	15	30		15	45.8868	7.00537
Afu5g05550	Class V myosin; transcript induced by exposure to human airway epithelial cells		15			2	179.848	6.91748
Afu5g05680	Ortholog(s) have translation release factor activity, codon specific activity and role in asexual sporulation resulting in formation of a cellular spore, cellular response to nitrogen starvation, cytokinesis, translational termination		15	30		5	51.8989	6.48096
Afu5g05820	Ortholog(s) have homoserine kinase activity, role in homoserine metabolic process, threonine biosynthetic process and cytoplasm localization		15			6	38.4901	6.7417
Afu5g05920	Putative glycyl-tRNA synthetase; protein induced by heat shock			30		10	79.0498	6.46826
Afu5g06010	Ortholog(s) have ribosomal large subunit binding activity			30		4	26.5706	4.85596
Afu5g06040	Ortholog(s) have ubiquitin binding activity, role in negative regulation of protein catabolic process, nucleotide-excision repair, protein ubiquitination and cytosol, nuclear envelope localization			30		3	39.8048	4.64014
Afu5g06060	skpA Putative sulfur metabolism regulator; higher expression in 48 h biofilm vs planktonic cells			30		2	18.1299	4.4751
Afu5g06130	Succinyl-CoA synthetase alpha subunit; hypoxia induced protein			30		5	34.552	8.63135
Afu5g06340	Ortholog(s) have cell division site, cytosol, nucleus localization	5				2	49.2957	8.83643
Afu5g06500	Acyl-CoA dehydrogenase family protein with a predicted role in fatty acid beta oxidation; induced by exposure to artemisinin			30		5	49.1848	8.90967
Afu5g06680	gatA 4-aminobutyrate aminotransferase; transcript downregulated in response to voriconazole; calcium induced			30		11	55.1725	8.93896
Afu5g06710	Ortholog(s) have cytosol, nucleus localization			30	60	5	53.6043	5.24951
Afu5g07000	Putative NAD binding Rossmann fold oxidoreductase; transcript up-regulated in conidia exposed to neutrophils		15	30		9	39.9447	7.03467
Afu5g07020	Ribosome biogenesis ABC transporter			30		5	69.7026	6.65381
Afu5g07050	Proteasome regulatory particle subunit; transcript induced by exposure to human airway epithelial cells		15	30		5	51.4175	5.75732
Afu5g07120	RNP domain protein; reacts with rabbit immunosera exposed to A. fumigatus conidia		15	30		9	37.116	9.15869
Afu5g07300	Electron transfer flavoprotein, beta subunit		15	30	60	7	28.2232	8.96826
Afu5g07890	Putative single-stranded DNA binding protein family member		15	30	60	9	16.2432	9.68604
Afu5g08050	Putative aminopeptidase P		15			2	72.6344	6.34131
Afu5g08130	Ortholog(s) have P-P-bond-hydrolysis-driven protein transmembrane transporter activity, peptide transporter activity, signal sequence binding activity		15			4	52.1877	8.19189
Afu5g08190	Ortholog of <i>A. nidulans FGSC A4</i> : AN7717, <i>A. oryzae RIB40</i> : AO090701000736, <i>Aspergillus wentii</i> : Aspwe1_0101496, <i>Aspergillus sydowii</i> : Aspsy1_0046260 and <i>Aspergillus terreus NIH2624</i> : ATET_08307	5	15			5	48.0122	5.49072
Afu5g08270	Afu5g08270 AspGDID:ASPL0000107899 COORDS:Chr5_A_fumigatus_Af293:2100834-2100024C, translated using codon table 1 (244 amino acids) Uncharacterized ORF; Putative HAD superfamily hydrolase; hypoxia repressed protein		15	30		5	27.343	5.04639
Afu5g08290	Ortholog(s) have intracellular localization			30	60	8	31.3553	6.69775
Afu5g08540	aspA AspGDID:ASPL0000107925 COORDS:Chr5_A_fumigatus_Af293:2167838-2169399W, translated using codon table 1 (382 amino acids) Verified ORF; Septin; hypoxia repressed protein; repressed by exposure to artemisinin	30				7	43.2901	5.13525
Afu5g09210	alp2 Autophagic (vacuolar) serine protease; allergen Asp f 18; predicted signal sequence for secretion; transcript induced by growth on hydrogen peroxide; transcript up-regulated in conidia exposed to neutrophils			30	60	7	52.6075	6.25244
Afu5g09240	sod1 Cu/Zn superoxide dismutase; recognized by sera from aspergillosis patients; highly expressed in conidia; transcript induced by copper starvation, menadione, gliotoxin and growth at high temperature; protein induced by hydrogen peroxide			30		5	15.9569	6.52197
Afu5g09250	Ortholog(s) have cytosol localization			30		8	108.614	6.29053
Afu5g09400	Putative carbonyl reductase; transcript up-regulated in conidia exposed to neutrophils		15	30	60	4	31.4496	6.30322
Afu5g09640	Ortholog of <i>A. nidulans FGSC A4</i> : AN8797/mvlA, <i>A. niger CBS 513.88</i> : An07g03220, <i>A. oryzae RIB40</i> : AO090020000593, <i>Aspergillus wentii</i> : Aspwe1_0100097 and <i>Aspergillus sydowii</i> : Aspsy1_0159449	30				2	55.0593	6.81494
Afu5g09860	Putative esterase		15	30	60	8	31.5205	6.72705
Afu5g09910	Putative p-nitroreductase family protein; protein induced by heat shock; Yap1-dependent induction in response to hydrogen peroxide; induced by gliotoxin exposure		15	30		8	24.2985	5.90967
Afu5g10120	Protein similar to nonribosomal peptide synthases (NRPS-like), encoded in a predicted secondary metabolite gene cluster		15			3	137.062	6.31592
Afu5g10560	Cytochrome c oxidase subunit V		15			4	22.1855	9.94971
Afu5g10570	Cofilin		15	30		4	17.0176	5.65576
Afu5g10610	rip1 Ubiquinol-cytochrome c reductase iron-sulphur subunit precursor with a predicted role in oxidative phosphorylation; hypoxia induced protein; induced by exposure to artemisinin; SrbA-regulated during hypoxia		15	30		6	32.5887	8.95361
Afu5g10640	Afu5g10640 AspGDID:ASPL0000108128 COORDS:Chr5_A_fumigatus_Af293:2721762-2723271W, translated using codon table 1 (391 amino acids) Uncharacterized ORF; Ortholog(s) have tyrosine-tRNA ligase activity, role in tyrosyl-tRNA aminoacylation and cytosol, nucleus localization		15	30		10	43.5878	6.58057
Afu5g10650	Has domain(s) with predicted FMN binding, oxidoreductase activity, oxidoreductase activity, acting on the CH-NH2 group of donors, pyridoxamine-phosphate oxidase activity		15	30	60	7	45.9339	6.25244
Afu5g11210	Ortholog(s) have cytoplasm, nucleus localization		15			2	36.565	7.28369
Afu5g11240	Ortholog(s) have carbonyl reductase (NADPH) activity, oxidoreductase activity, acting on the aldehyde or oxo group of donors, NAD or NADP as acceptor activity and cytosol, nucleus, ribosome localization		15	30		8	33.6528	8.98291
Afu5g11290	Ortholog(s) have D-amino-acid oxidase activity and role in D-alanine metabolic process, D-valine metabolic process				60	3	39.5491	7.91357
Afu5g11380	Putative Rho-GDP dissociation inhibitor; transcript and protein levels increased in response to amphotericin B		15	30		11	22.3004	5.90967
Afu5g11560	Ortholog(s) have ATP binding activity		15	30	60	9	47.6211	6.55127
Afu5g12260	tigA Putative disulfide isomerase	5	15	30		10	40.2289	6.44287
Afu5g12570	Ortholog(s) have RNA binding activity, role in mRNA splicing, via spliceosome and U4/U6 x U5 tri-snRNP complex, U6 snRNP, cytoplasm, nucleolus, small nucleolar ribonucleoprotein complex localization		15			2	9.3466	4.37354
Afu5g12780	Ortholog of <i>A. nidulans FGSC A4</i> : AN8430, <i>A. niger CBS 513.88</i> : An18g00330, <i>A. oryzae RIB40</i> : AO090010000134, <i>Neosartorya fischeri NRRL 181</i> : NFIA_074390 and <i>Aspergillus wentii</i> : Aspwe1_0449405			30		7	35.7809	5.31299
Afu5g12890	Ortholog of <i>A. nidulans FGSC A4</i> : AN6826, <i>A. niger CBS 513.88</i> : An14g06450, <i>A. oryzae RIB40</i> : AO090120000402, <i>Aspergillus wentii</i> : Aspwe1_0058891 and <i>Aspergillus sydowii</i> : Aspsy1_0143996		15			2	59.9216	5.35107
Afu5g13920	wos2 Putative Hsp90 binding co-chaperone; reacts with rabbit immunosera exposed to A. fumigatus conidia			30		4	22.1986	4.4751
Afu6g00660	Ortholog(s) have role in asperthecin biosynthetic process		15	30		6	35.7539	5.51611
Afu6g01940	Dienelactone hydrolase family protein; transcript up-regulated in conidia exposed to neutrophils			30		6	34.9877	8.5874
Afu6g02140	cyp1 Putative cyclophilin; peptidyl-prolyl cis-trans isomerase-like protein		15			2	17.7128	7.04932
Afu6g02230	glkA Putative glucokinase; conidia-enriched protein; transcripts extremely abundant in resting conidia, levels decline during germination; transcript induced by exposure to human airway epithelial cells			30		7	54.4198	5.50342
Afu6g02540	Has domain(s) with predicted actin binding activity	5				10	65.9529	9.5249
Afu6g02630	Ortholog(s) have ATP-dependent RNA helicase activity			30		8	49.5704	5.8208
Afu6g02910	argEF Mitochondrial bifunctional enzyme with N-acetyl-gamma-glutamyl-phosphate reductase and acetylglutamate kinase activity, catalyzes the second and third step in arginine biosynthesis	5	15			11	99.3845	8.14795
Afu6g02940	Ortholog of <i>A. nidulans FGSC A4</i> : AN8765, <i>A. niger CBS 513.88</i> : An12g07540, <i>A. oryzae RIB40</i> : AO090026000788, <i>Aspergillus wentii</i> : Aspwe1_0148382 and <i>Aspergillus sydowii</i> : Aspsy1_0060048	5				2	97.9594	7.6499
Afu6g03440	Putative fructosyl amine; transcript induced by voriconazole			30	60	21	54.895	5.75732
Afu6g03460	Has domain(s) with predicted ATP binding activity	5	15	30	60	19	63.4223	6.13818
Afu6g03540	acuE Putative malate synthase; protein abundant in conidia		15	30		10	61.0212	8.11865
Afu6g03590	mcsA Methylcitrate synthase; catalyses the condensation of propionyl-CoA and oxaloacetate to methylcitrate; conidia-enriched protein; mutants killed more readily by alveolar macrophages and show decreased virulence in mice		15	30		7	51.3799	8.93896
Afu6g03730	2-methylcitrate dehydratase; hypoxia repressed protein; transcript up-regulated in conidia exposed to neutrophils and to human airway epithelial cells; no human homolog			30		4	62.0658	8.36768
Afu6g03750	Ortholog(s) have amidophosphoribosyltransferase activity, role in 'de novo' IMP biosynthetic process, adenine metabolic process and cytoplasm localization		15	30		4	64.0024	6.58057
Afu6g03810	Putative mitochondrial ATP synthase D chain; hypoxia induced protein		15	30		9	28.6782	9.0415
Afu6g04010	Ortholog(s) have importin-alpha export receptor activity, role in cell division, protein export from nucleus and nuclear membrane localization	5	15	30		17	108.421	5.37646
Afu6g04430	Ortholog(s) have acireductone dioxygenase (Ni2+-requiring) activity, role in L-methionine biosynthetic process from methylthioadenosine and cytosol, nucleus localization			30		2	26.3281	6.23975
Afu6g04730	Ortholog(s) have phosphoribosylamine-glycine ligase activity, phosphoribosylformylglycinamidine cyclo-ligase activity			30		2	86.3647	5.50342
Afu6g04790	Ortholog(s) have role in proteasomal ubiquitin-independent protein catabolic process, proteasome-mediated ubiquitin-dependent protein catabolic process		15			3	28.7374	5.2749
Afu6g04800	Ortholog(s) have role in response to purine-containing compound and cytoplasm, nucleus localization			30		2	30.7338	9.17334
Afu6g04970	Ortholog(s) have O-phospho-L-serine:2-oxoglutarate aminotransferase activity, role in L-serine biosynthetic process, purine nucleobase biosynthetic process and cytosol localization		15	30	60	8	46.8644	6.81494
Afu6g05080	Ortholog(s) have cytosol, nucleus localization		15			2	32.3697	6.44287
Afu6g06345	Ortholog(s) have 6,7-dimethyl-8-ribityllumazine synthase activity, role in riboflavin biosynthetic process and mitochondrial intermembrane space, nucleus localization		15	30		5	21.5393	6.1001
Afu6g06350	Proteasome subunit alpha type 3; reacts with rabbit immunosera exposed to A. fumigatus conidia		15	30		7	31.8111	5.21143
Afu6g06500	Actin-related protein 2/3 complex subunit 1A; transcript up-regulated in conidia exposed to neutrophils		15	30		5	39.959	7.03467
Afu6g06580	Ortholog(s) have phosphomannomutase activity, role in ER to Golgi vesicle-mediated transport, establishment or maintenance of cell polarity, nuclear envelope organization, protein targeting to ER and cytosol, nucleus localization		15	30	60	13	30.5733	5.66846
Afu6g06780	rpt4 Proteasome regulatory particle subunit; transcript induced by exposure to human airway epithelial cells			30		3	44.0853	5.80811
Afu6g07540	Ortholog(s) have chaperonin-containing T-complex localization		15	30		15	59.8493	5.51611
Afu6g07620	GDP-mannose pyrophosphorylase A; repressed by exposure to artemisinin			30		4	48.2561	7.29834
Afu6g07640	Has domain(s) with predicted ATP binding, aminoacyl-tRNA ligase activity, lysine-tRNA ligase activity, nucleic acid binding activity, role in lysyl-tRNA aminoacylation, tRNA aminoacylation for protein translation and cytoplasm localization			30		8	68.9187	6.06201
Afu6g07760	Ortholog(s) have structural molecule activity		15		60	4	54.4651	6.49365
Afu6g07940	Putative lactoylglutathione lyase		15			7	36.5071	6.39209
Afu6g08300	Ortholog(s) have role in regulation of circadian rhythm		15			2	138.512	8.92432
Afu6g08360	Thiazole biosynthesis enzyme; hypoxia induced protein; induced by gliotoxin exposure	5		30		8	35.469	5.84619
Afu6g08660	Ortholog of <i>A. nidulans</i> AN3906; hypoxia repressed protein			30		3	131.817	5.09717
Afu6g08720	Putative 5'-methylthioadenosine phosphorylase; transcript induced by exposure to human airway epithelial cells			30		4	37.582	7.38623
Afu6g08750	Ortholog(s) have role in hyphal growth and cytosol, mitochondrion localization		15	30		10	62.9819	8.17725
Afu6g08810	Ortholog(s) have role in ascospore formation, mitochondrial respiratory chain complex I assembly, programmed cell death and mitochondrion, plasma membrane localization		15			2	32.5615	8.29443
Afu6g08920	Assimilatory sulfite reductase		15	30		7	114.548	5.13525
Afu6g09030	Ortholog of <i>A. nidulans FGSC A4</i> : AN1773, <i>A. niger CBS 513.88</i> : An11g06790, <i>A. oryzae RIB40</i> : AO090001000581, <i>Aspergillus wentii</i> : Aspwe1_0121600 and <i>Aspergillus sydowii</i> : Aspsy1_0038822	5				2	41.3745	6.69775
Afu6g09070	3'(2'),5';-bisphosphate nucleotidase; hypoxia repressed protein; predicted essential gene		15			3	44.1318	5.8335
Afu6g09330	Protein of unknown function		15	30		6	54.5045	5.021
Afu6g09990	Ortholog(s) have cytosol, nuclear envelope, nuclear membrane, nucleolus localization			30		16	121.526	4.729
Afu6g10260	akr1 Putative aldehyde reductase; abundant protein in conidia; transcript up-regulated in conidia exposed to neutrophils and to human airway epithelial cells			30		6	37.1834	6.46826
Afu6g10470	zpr1 Putative zinc finger protein; transcript highly induced during conidial germination		15	30		12	53.5291	4.66553
Afu6g10610	Putative ribose 5-phosphate isomerase A		15	30		6	28.359	6.25244
Afu6g10990	Ortholog(s) have NADPH-hemoprotein reductase activity, role in cellular response to drug and endoplasmic reticulum localization			30		4	76.7347	5.57959
Afu6g11160	idi1 Isopentenyl diphosphate isomerase; SrbA-regulated during hypoxia		15			2	31.5708	5.04639
Afu6g11620	Formyltetrahydrofolate deformylase		15			2	32.2338	7.45947
Afu6g12500	Ortholog(s) have cytosol, mitochondrion, nucleus localization		15	30		4	23.7052	8.38232
Afu6g12530	Ortholog(s) have cytosol localization		15			2	85.6993	4.84326
Afu6g12580	Ortholog(s) have anthranilate synthase activity, role in cleistothecium development, tryptophan biosynthetic process and anthranilate synthase complex, cytosol, nucleus localization			30		2	56.9834	6.01123
Afu6g12660	40S ribosomal protein S10b; protein level decreases upon heat shock				60	3	17.8492	9.72998
Afu6g12680	Ortholog(s) have hydrolase activity, role in nucleotide metabolic process and cytoplasm, nucleus localization		15	30		6	14.9728	6.87354
Afu6g12740	Dienelactone hydrolase family protein			30		4	26.9258	6.63916
Afu6g13140	Ortholog(s) have 3,4-dihydroxy-2-butanone-4-phosphate synthase activity, role in aerobic respiration, riboflavin biosynthetic process and cytosol, mitochondrial intermembrane space, nucleus localization			30	60	5	25.2938	5.03369
Afu6g13330	Putative RNA binding protein of unknown function; conidia-enriched protein; transcript up-regulated in conidia exposed to neutrophils			30	60	4	12.4831	6.15088
Afu6g14170	Has domain(s) with predicted cation transmembrane transporter activity, role in cation transport, transmembrane transport and integral component of membrane localization	5				3	94.5128	7.53271
Afu7g00170	nscD Dimethylallyl tryptophan synthase; polycyclic prenyltransferase; encoded within the nsc/fcc secondary metabolite gene cluster; role in neosartoricin and fumicycline A biosynthesis; induced by contact with Streptomyces rapamycinicus				60	3	50.8789	7.13721
Afu7g00250	tub2 Tubulin beta-2 subunit; predicted gene pair with AFUA_1G10910 (tubA)		15			2	49.8598	4.98291
Afu7g01000	Putative alcohol dehydrogenase involved in ethanol metabolism; predicted gene pair with AFUA_6G11430 (aldA); increased expression in biofilm; induced by L-tyrosine; induced in neutrophil-exposed conidia; repressed by gliotoxin exposure			30		1	53.7258	6.60986
Afu7g01840	Ortholog(s) have Golgi apparatus, cell tip, cytoplasmic vesicle, endoplasmic reticulum, plasma membrane localization	5	15	30		11	168.412	6.21436
Afu7g01860	sti1 Putative heat shock protein; protein levels increase in response to amphotericin B; transcript induced by exposure to human airway epithelial cells; induced by gliotoxin exposure		15	30		18	64.2614	5.57959
Afu7g02020	Has domain(s) with predicted hydrolase activity, acting on acid anhydrides, catalyzing transmembrane movement of substances activity, role in proton transport and vacuolar proton-transporting V-type ATPase complex localization			30		2	11.7859	5.21143
Afu7g02170	cyp8 Putative peptidyl-prolyl cis-trans isomerase with a central RNA recognition motif (RRM)	5				2	52.8668	7.15186
Afu7g02180	Ortholog(s) have UDP-N-acetylglucosamine diphosphorylase activity, role in UDP-N-acetylglucosamine biosynthetic process and cytosol, nucleus localization			30		9	56.6802	6.1001
Afu7g02230	Afu7g02230 AspGDID:ASPL0000110018 COORDS:Chr7_A_fumigatus_Af293:599410-600851W, translated using codon table 1 (418 amino acids) Uncharacterized ORF; Ortholog(s) have mRNA binding activity, role in arginine catabolic process, positive regulation of cellular response to oxidative stress, positive regulation of nuclear-transcribed mRNA poly(A) tail shortening and cytosol localization		15	30	60	11	44.8172	5.75732
Afu7g02260	Ortholog of <i>A. nidulans FGSC A4</i> : AN9087/oefA, <i>A. niger CBS 513.88</i> : An12g00390, <i>A. oryzae RIB40</i> : AO090038000604, <i>Aspergillus wentii</i> : Aspwe1_0113275 and <i>Aspergillus sydowii</i> : Aspsy1_0061396	5	15			20	84.5043	8.67529
Afu7g02310	Afu7g02310 AspGDID:ASPL0000110026 COORDS:Chr7_A_fumigatus_Af293:629238-628529C, translated using codon table 1 (217 amino acids) Uncharacterized ORF; Putative adenine phosphoribosyltransferase 1; transcript induced by exposure to human airway epithelial cells; induced by gliotoxin exposure	5		30		8	23.6063	6.39209
Afu7g03740	cyp51B Putative 14-alpha demethylase with a predicted role in ergosterol biosynthesis; transcript upregulated in response to amphotericin B; SrbA-regulated during hypoxia			30		5	58.8932	7.75244
Afu7g03980	Ortholog(s) have role in translational initiation and cytosol, eukaryotic 43S preinitiation complex, eukaryotic translation initiation factor 3 complex, eIF3m, nucleus localization		15			8	51.0816	5.05908
Afu7g03990	ura6 Uridylate kinase; induced by gliotoxin exposure			30		2	25.5441	5.80811
Afu7g04070	Ortholog(s) have 3-deoxy-7-phosphoheptulonate synthase activity, role in aromatic amino acid family biosynthetic process and cytoplasm, nucleus localization		15	30		8	40.0468	6.7417
Afu7g04190	Ortholog(s) have methyltransferase activity, role in cellular response to biotic stimulus, filamentous growth, glucosylceramide biosynthetic process, pathogenesis and plasma membrane localization			30		8	58.9195	6.87354
Afu7g05070	frdA Putative FAD-dependent oxidoreductase; immunoreactive protein			30		9	51.2359	6.0874
Afu7g05370	aspB Putative septin; Yap1-dependent induction in response to hydrogen peroxide; localizes to septa and to rings at the base of developing phialides; hypoxia repressed protein		15	30		13	52.5207	6.97607
Afu7g05470	Putative electron transfer flavoprotein alpha subunit; transcript induced by exposure to human airway epithelial cells; induced by exposure to artemisinin			30	60	10	36.6673	6.27783
Afu7g05870	pre8 Putative proteasome subunit; immunoreactive protein; reacts with rabbit immunosera exposed to A. fumigatus conidia		15			2	30.4438	5.5542
Afu7g05930	mepB Putative metallopeptidase with similarity to mammalian thimet oligopeptidases; conidia-enriched protein; transcript induced by exposure to human airway epithelial cells and by growth on BSA as a sole nitrogen source			30		3	81.8584	5.78271
Afu7g06010	Ortholog(s) have mitochondrion localization		15	30		4	19.5816	9.70068
Afu8g01670	cat2 Putative bifunctional catalase-peroxidase; induction in response to hydrogen peroxide Yap1-dependent; transcript induced by exposure to human airway epithelial cells; SrbA-regulated during hypoxia		15	30	60	10	83.7098	6.58057
Afu8g02840	Putative mitochondrial dynamin GTPase with a predicted role in mitochondrial fission				60	2	89.1729	6.65381
Afu8g03880	Putative alanyl-tRNA synthetase; protein induced by hydrogen peroxide	30		30		10	113.644	6.48096
Afu8g03920	Ortholog(s) have histone binding, protein complex binding, protein homodimerization activity, protein kinase activator activity, ubiquitin binding activity		15		60	5	12.5234	6.0874
Afu8g04340	Putative cystathionine gamma-lyase; transcript induced by exposure to human airway epithelial cells		15		60	4	43.628	6.80029
Afu8g04800	Putative valyl-tRNA synthetase; transcript induced by exposure to human airway epithelial cells			30		9	119.903	7.18115
Afu8g04810	Ortholog(s) have role in circadian regulation of gene expression, conidium formation, establishment or maintenance of bipolar cell polarity regulating cell shape and protein phosphorylation, <a href="#GOsection">more</a>		15	30		5	39.5131	7.31299
Afu8g05330	Putative methylenetetrahydrofolate dehydrogenase			30		3	33.0434	6.53662
Afu8g05440	atp4 Mitochondrial ATPase subunit; hypoxia repressed protein		15			4	29.7087	9.34912
Afu8g05530	osm1 Putative fumarate reductase; conidia-enriched protein; hypoxia repressed protein; transcript up-regulated in conidia exposed to neutrophils; transcript downregulated in response to hypoxia		15			2	67.8497	7.51807
Afu8g05580	coaT Putative coenzyme A transferase; transcript induced by exposure to human airway epithelial cells			30		4	58.1086	6.771
Afu8g07130	AhpC/TSA family thioredoxin peroxidase; conidia-enriched protein; transcript up-regulated in conidia exposed to neutrophils and to human airway epithelial cells		15	30		8	29.5877	9.24658

## Sheet: MpkC
Accession	Description	Time (min)	Time (min)	Time (min)	Time (min)	# Unique Peptides	MW [kDa]	calc. pI
Afu1g00460	Ortholog(s) have intracellular localization		15			4	55.8111	6.15088
Afu1g01740	Ortholog(s) have unfolded protein binding activity, role in protein folding and chaperonin-containing T-complex, nucleus localization			30		10	57.1551	6.21436
Afu1g02030	Putative eukaryotic translation initiation factor 3 subunit; protein induced by heat shock			30		12	84.4348	5.35107
Afu1g02070	Cytochrome C1		15			2	35.1036	8.22119
Afu1g02190	rab11 Ras GTPase; hypoxia repressed protein			30		3	23.2808	5.68115
Afu1g02410	Ortholog(s) have ATP-dependent 3'-5' DNA helicase activity, ATP-dependent 5'-3' DNA helicase activity and role in box C/D snoRNP assembly, histone exchange, rRNA processing, regulation of transcription from RNA polymerase II promoter	5				3	51.3145	5.8335
Afu1g02670	ARP2/3 complex 34 kDa subunit; hypoxia induced protein		15			2	36.915	6.87354
Afu1g02980	Putative 6-phosphogluconolactonase; calcium downregulated		15			5	28.8198	6.27783
Afu1g04540	NADH-cytochrome b5 reductase involved in oxidative phosphorylation; hypoxia induced protein; induced by exposure to artemisinin			30		5	36.151	9.0415
Afu1g04620	Putative zinc-containing alcohol dehydrogenase; reacts with rabbit immunosera exposed to A. fumigatus conidia; hypoxia induced protein; transcript up-regulated in conidia exposed to neutrophils; repressed by gliotoxin exposure			30		10	37.8294	6.63916
Afu1g04820	D-xylose reductase				60	2	39.7594	6.55127
Afu1g05310	Ortholog(s) have role in cellular response to nitrogen starvation, negative regulation of G0 to G1 transition, ribosomal small subunit biogenesis and 90S preribosome, nucleolus localization			30		5	119.041	7.28369
Afu1g05490	Ortholog of <i>A. nidulans FGSC A4</i> : AN4072, <i>A. niger CBS 513.88</i> : An18g04300, <i>A. oryzae RIB40</i> : AO090009000396, <i>Aspergillus wentii</i> : Aspwe1_0169302 and <i>Aspergillus sydowii</i> : Aspsy1_0057624	5				4	139.306	9.31982
Afu1g05560	Ortholog(s) have role in cytoplasmic translation, filamentous growth and cytosol, nucleus, polysomal ribosome, polysome localization	5				3	42.7828	8.74854
Afu1g05610	Putative protein phosphotase 2a 65kd regulatory subunit; conidia-enriched protein; protein induced by heat shock	5				4	69.1473	4.85596
Afu1g05620	Ortholog(s) have phenylalanine-tRNA ligase activity, role in cellular response to drug, phenylalanyl-tRNA aminoacylation and cytosol, nucleus, phenylalanine-tRNA ligase complex localization			30		7	67.8031	5.68115
Afu1g06790	Afu1g06790 AspGDID:ASPL0000101847 COORDS:Chr1_A_fumigatus_Af293:1937397-1941009W, translated using codon table 1 (1095 amino acids) Uncharacterized ORF; Ortholog(s) have role in protein import into nucleus, regulation of mitotic cell cycle and cytosol, nuclear membrane, nucleolus localization	5		30		9	121.355	4.76709
Afu1g07090	Ortholog of <i>A. nidulans FGSC A4</i> : AN5154, <i>A. niger CBS 513.88</i> : An07g09710, <i>A. oryzae RIB40</i> : AO090012000961, <i>Aspergillus wentii</i> : Aspwe1_0155743 and <i>Aspergillus sydowii</i> : Aspsy1_0134266		15	30	60	13	164.391	6.65381
Afu1g07530	Ortholog(s) have adenylate kinase activity, role in ADP biosynthetic process, DNA replication initiation and cytosol, mitochondrial intermembrane space, mitochondrial outer membrane, nucleus localization			30		5	28.6848	7.88428
Afu1g08790	Ortholog(s) have nuclear export signal receptor activity	5				7	123.425	5.43994
Afu1g08840	Ortholog(s) have guanylate kinase activity, role in GMP metabolic process and cytoplasm, nucleus localization			30		7	25.5231	7.43018
Afu1g08850	Septin; localizes to long tubular structures within hyphae and to newly formed septa; repressed by exposure to artemisinin			30		8	39.2071	7.84033
Afu1g09010	Ortholog(s) have cytosol localization		15			4	72.8652	7.06396
Afu1g09330	Ortholog(s) have sequence-specific DNA binding activity and role in translational initiation		15			3	37.1759	4.88135
Afu1g09470	Putative class V aminotransferase; transcript up-regulated in conidia exposed to neutrophils		15			2	41.8237	6.96143
Afu1g09800	Ortholog of S. cerevisiae OLA1; snoRNA Afu-304 encoded within intron 2			30		9	43.452	7.81104
Afu1g09830	Ortholog(s) have protein complex scaffold activity, role in posttranslational protein targeting to membrane, response to heat and TRC complex, nucleus localization			30		4	36.3346	5.021
Afu1g09840	tim44 Mitochondrial inner membrane translocase subunit		15			3	57.7095	9.11475
Afu1g09930	gcy1 Putative glycerol dehydrogenase; protein level decreases upon heat shock; transcript up-regulated in conidia exposed to neutrophils				60	2	39.1061	8.83643
Afu1g09970	Ortholog(s) have role in ascospore formation, cellular response to cadmium ion, detoxification of cadmium ion		15			2	40.9887	6.3667
Afu1g10310	Putative RNase L inhibitor of the ABC superfamily	5				5	68.1972	8.23584
Afu1g10810	Ortholog(s) have role in calcium ion transport into cytosol and cytosol, plasma membrane localization				60	2	44.1257	6.96143
Afu1g10970	Ortholog(s) have cytosol, plasma membrane localization				60	3	106.49	5.70654
Afu1g11420	Ortholog(s) have mRNA 5'-UTR binding, translation repressor activity, nucleic acid binding activity			30		3	152.19	7.56201
Afu1g11480	Protein of unknown function; transcript up-regulated in conidia exposed to neutrophils		15			5	18.216	5.52881
Afu1g11690	Ortholog(s) have role in actin cortical patch assembly, actin nucleation, positive regulation of actin nucleation and actin cortical patch, cytosol, medial cortex, nucleus, old growing cell tip localization		15	30		5	44.9764	11.4438
Afu1g12840	niiA Putative nitrite reductase; nitrogen-regulated gene, used as a conditional promoter; protein induced by heat shock; transcript downregulated in response to voriconazole				60	3	123.067	6.62451
Afu1g12940	sakA Putative mitogen-activated protein kinase (MAPK) with predicted roles in the osmotic and oxidative stress responses; involved in sensing nitrogen in the medium	5	15	30	60	31	41.9334	5.60498
Afu1g13090	Ortholog(s) have anthranilate synthase activity, glyceraldehyde-3-phosphate dehydrogenase (NAD+) (phosphorylating) activity, indole-3-glycerol-phosphate synthase activity, phosphoribosylanthranilate isomerase activity			30		7	82.1806	6.34131
Afu1g13710	Isoleucyl-tRNA synthetase, cytoplasmic		15	30		20	122.315	6.43018
Afu1g13740	Predicted pentafunctional polypeptide; predicted essential gene		15		60	5	171.364	6.68311
Afu1g14120	bfr1 Putative nuclear segregation protein			30		8	57.388	9.12939
Afu1g15000	Putative isopropylmalate synthase; transcript highly induced during conidial germination; SrbA-regulated during hypoxia		15	30		12	71.1504	5.68115
Afu1g15450	Ortholog(s) have adenylosuccinate synthase activity, sulfinylpropanyl adenylate synthase activity		15		60	9	46.6189	6.90283
Afu1g15860	Has domain(s) with predicted role in intracellular protein transport, retrograde vesicle-mediated transport, Golgi to ER, transport, vesicle-mediated transport and COPI vesicle coat, clathrin adaptor complex localization		15			2	65.3323	5.87158
Afu1g15960	Ortholog(s) have flavin adenine dinucleotide binding, glutathione transferase activity, glutathione-disulfide reductase activity	5	15			7	60.0714	8.70459
Afu2g01010	Putative myo-inositol-phosphate synthase; transcript up-regulated in conidia exposed to neutrophils			30		10	58.6346	6.22705
Afu2g01040	Putative formaldehyde dehydrogenase; transcript up-regulated in conidia exposed to neutrophils	5	15	30		11	40.0182	7.26904
Afu2g01920	Ortholog(s) have cytosol localization	5	15			6	74.2475	7.1958
Afu2g02050	cyp7 AspGDID:ASPL0000103035 COORDS:Chr2_A_fumigatus_Af293:509986-508618C, translated using codon table 1 (373 amino acids) Uncharacterized ORF; Putative peptidyl-prolyl cis-trans isomerase				60	2	41.3168	5.98584
Afu2g02150	S10a AspGDID:ASPL0000103045 COORDS:Chr2_A_fumigatus_Af293:536724-537226W, translated using codon table 1 (116 amino acids) Uncharacterized ORF; Putative ribosomal protein S10				60	2	13.0562	9.71533
Afu2g02320	Hsp70 chaperone			30		9	61.7457	5.14795
Afu2g02560	Ortholog(s) have role in establishment or maintenance of cell polarity and cytosol localization			30		3	100.615	5.65576
Afu2g02590	Aspartyl-tRNA synthetase			30		8	61.5887	6.32861
Afu2g03140	Ortholog(s) have peptide-methionine (S)-S-oxide reductase activity, role in cellular response to hydrogen peroxide and cytosol, nucleus localization		15			2	23.5745	7.1958
Afu2g03580	Ortholog(s) have phenylalanine-tRNA ligase activity, role in phenylalanyl-tRNA aminoacylation and cytosol, phenylalanine-tRNA ligase complex localization	5	15	30		10	58.509	7.44482
Afu2g03590	Putative ribosomal protein S21e; transcript induced by exposure to human airway epithelial cells		15			2	10.0029	8.30908
Afu2g04010	tpsB Putative trehalose-6-phosphate synthase; role in trehalose biosynthesis; expression up during heat shock; hypervirulent in combination with tpsA mutation, in a mouse model of pulmonary infection; predicted gene pair with AFUA_6G12950		15			2	53.7666	7.43018
Afu2g04700	Afu2g04700 AspGDID:ASPL0000103296 COORDS:Chr2_A_fumigatus_Af293:1283529-1287638W, translated using codon table 1 (1310 amino acids) Uncharacterized ORF; Ortholog(s) have role in cellular response to heat and cytosol, endoplasmic reticulum, nuclear outer membrane-endoplasmic reticulum membrane network localization			30		8	142.343	7.1958
Afu2g04820	Afu2g04820 AspGDID:ASPL0000103307 COORDS:Chr2_A_fumigatus_Af293:1326025-1323818C, translated using codon table 1 (716 amino acids) Uncharacterized ORF; Putative translation release factor eRF3; transcript induced by exposure to human airway epithelial cells			30		3	77.2757	8.04541
Afu2g05650	Ortholog(s) have asparagine-tRNA ligase activity, role in asparaginyl-tRNA aminoacylation and cytosol localization			30		7	68.2394	6.13818
Afu2g05950	Ortholog(s) have RNA binding activity and role in mRNA splicing, via spliceosome, maturation of SSU-rRNA from tricistronic rRNA transcript (SSU-rRNA, 5.8S rRNA, LSU-rRNA)			30		2	13.6013	7.34229
Afu2g06000	Putative NAD+ dependent glutamate dehydrogenase; transcript induced during conidial germination			30		9	123.281	6.55127
Afu2g06150	pdiA Putative protein disulfide isomerase; conidial surface associated			30		15	56.152	4.70361
Afu2g07350	Ortholog(s) have glutamate-5-semialdehyde dehydrogenase activity, role in proline biosynthetic process and cytosol, nucleus localization			30		5	48.7838	5.94775
Afu2g07420	sac6 AspGDID:ASPL0000103465 COORDS:Chr2_A_fumigatus_Af293:1889973-1887748C, translated using codon table 1 (646 amino acids) Verified ORF; Putative actin-bundling protein, fimbrin; conidia-enriched protein	5	15			9	72.4336	6.12549
Afu2g07520	Ortholog(s) have aminopeptidase activity, epoxide hydrolase activity, role in cellular lipid metabolic process, protein catabolic process and cytosol, extracellular region, nucleus localization	5		30		12	69.6784	6.21436
Afu2g07620	Cystathionine beta-synthase; transcript induced by exposure to human airway epithelial cells			30	60	11	57.7783	6.97607
Afu2g07680	sidA L-ornithine N5-oxygenase; first committed step in siderophore biosynthesis; essential for virulence; induced by exposure to human airway epithelial cells; expression up-regulated by iron starvation; activated by L-arginine; SrbA-regulated			30		5	56.841	8.6167
Afu2g07960	Ortholog(s) have role in regulation of translational elongation and cytosolic ribosome, extracellular region, mitochondrion localization			30		5	291.954	5.85889
Afu2g08990	Ortholog(s) have GDP-dissociation inhibitor activity, GTPase activator activity, translation initiation factor binding activity and role in mature ribosome assembly, negative regulation of translational initiation	5				2	46.8299	5.16064
Afu2g09310	Has domain(s) with predicted proton-transporting ATP synthase activity, rotational mechanism, proton-transporting ATPase activity, rotational mechanism activity and role in ATP synthesis coupled proton transport	5				2	7.85714	10.4185
Afu2g09730	Has domain(s) with predicted nucleic acid binding, nucleotide binding activity	5				2	34.7668	10.6382
Afu2g09850	Putative oxidoreductase, 2-nitropropane dioxygenase family; transcript up-regulated in conidia exposed to neutrophils		15			4	37.6787	7.02002
Afu2g09870	tif35 Eukaryotic translation initiation factor 3 subunit G		15	30		4	31.8511	8.79248
Afu2g10010	Ortholog(s) have cytosol, nuclear envelope localization				60	2	118.882	4.84326
Afu2g10030	Immunoreactive protein; calcium induced; transcript induced by exposure to human airway epithelial cells; induced by gliotoxin exposure			30		6	28.2482	6.3667
Afu2g10070	Putative carbamoyl-phosphate synthetase, large subunit			30		12	129.134	6.21436
Afu2g10600	Putative NADH dehydrogenase; mutation causes increased azole resistance	5				2	27.5249	5.03369
Afu2g11060	Putative acylCoA binding family protein			30		6	17.2987	5.99854
Afu2g11150	Putative secretory-pathway GDP dissociation inhibitor; transcript and protein levels increase upon exposure to amphotericin B			30		10	52.2473	5.50342
Afu2g11440	pup2 Putative proteasome component; reacts with rabbit immunosera exposed to A. fumigatus conidia				60	2	27.3116	4.85596
Afu2g11475	Ortholog(s) have role in endocytosis, establishment or maintenance of actin cytoskeleton polarity, vacuole organization and integral component of Golgi membrane localization		15			3	33.5423	5.2749
Afu2g11840	cyc8 Transcriptional corepressor; ortholog of <i>A. nidulans</i> ssnF; calcium induced; mutation causes increased azole sensitivity	5		30		13	94.5764	6.72705
Afu2g11940	ade13 Adenylosuccinate lyase; reacts with rabbit immunosera exposed to A. fumigatus conidia			30		6	54.6911	6.55127
Afu2g12400	Putative ATP synthase oligomycin sensitivity conferral protein		15			4	24.3742	9.64209
Afu2g12870	Putative vesicular-fusion protein; transcript induced by exposure to human airway epithelial cells	5				2	32.8206	5.49072
Afu2g12900	Ortholog(s) have urease activity, role in urea catabolic process and cytosol, nucleus localization	5				3	29.1578	6.22705
Afu2g12980	Putative protein transport protein; transcript downregulated in response to amphotericin B			30		6	136.688	6.72705
Afu2g13240	Afu2g13240 AspGDID:ASPL0000104038 COORDS:Chr2_A_fumigatus_Af293:3402661-3404769W, translated using codon table 1 (506 amino acids) Uncharacterized ORF; Putative V-type ATPase, B subunit; transcript induced by exposure to human airway epithelial cells	5		30		8	56.383	5.99854
Afu2g13250	trpB Putative bifunctional tryptophan synthase			30		12	78.7133	5.96045
Afu2g13295	Ortholog(s) have cytosol, nucleus localization			30		6	49.7017	6.80029
Afu2g13680	Putative calcium/calmodulin-dependent protein kinase; transcript induced by exposure to human airway epithelial cells			30		2	48.691	6.49365
Afu2g13710	NADH-ubiquinone oxidoreductase 49 kDa subunit			30		2	52.8217	6.65381
Afu2g13720	Ortholog(s) have RNA polymerase I activity, RNA polymerase III activity		15			5	42.3207	6.55127
Afu2g14030	Ortholog(s) have arginine-tRNA ligase activity, role in arginyl-tRNA aminoacylation and cytosol, mitochondrion localization				60	3	80.6727	8.00146
Afu2g14210	ilv3 Putative mitochondrial dihydroxy acid dehydratase; hypoxia induced protein; induced by exposure to human airway epithelial cells; required for virulence	5				2	64.7161	7.6499
Afu2g14270	Putative actin-binding protein; hypoxia repressed protein	5				2	65.8585	5.61768
Afu2g14710	Ortholog(s) have nucleus localization			30		2	102.576	6.46826
Afu2g15290	Conidia-enriched protein of unknown function; transcript downregulated in response to voriconazole; hypoxia repressed protein			30		2	14.8394	6.75635
Afu2g15430	Sorbitol/xylulose reductase				60	3	28.202	6.354
Afu2g15870	Ortholog(s) have cytosol, nuclear envelope localization	5				2	114.292	4.65283
Afu2g15940	Cofactor for methionyl-and glutamyl-tRNA synthetases		15			4	47.4928	6.96143
Afu2g16020	Afu2g16020 AspGDID:ASPL0000104319 COORDS:Chr2_A_fumigatus_Af293:4237810-4239808W, translated using codon table 1 (566 amino acids) Uncharacterized ORF; Putative heat shock protein; transcript induced during conidial germination	5		30		13	61.6862	6.87354
Afu2g17000	Ortholog of <i>A. nidulans FGSC A4</i> : AN5649, AN1674, AN0384, AN1268, AN7262, <i>A. fumigatus Af293</i> : Afu1g01700, Afu4g08730, Afu4g13630, Afu1g10012 and <i>A. niger CBS 513.88</i> : An01g09380, An01g06520, An04g09080, An04g03600			30		19	224.251	3.99268
Afu3g01110	gua1 Putative GMP synthase ([glutamine-hydrolyzing); Yap1-dependent induction in response to hydrogen peroxide			30		9	59.4337	6.26514
Afu3g01580	Putative glucose-methanol-choline (GMC) oxidoreductase; protein induced by hydrogen peroxide; hypoxia induced protein; repressed by gliotoxin exposure		15	30	60	16	72.1047	7.41553
Afu3g05450	Putative glutamate carboxypeptidase			30		5	52.9817	5.71924
Afu3g05910	Has domain(s) with predicted role in DNA replication-independent nucleosome assembly and HIR complex localization	5				2	87.3008	9.71533
Afu3g06260	Ortholog(s) have translation initiation factor binding activity and cytosol, multi-eIF complex, nucleus localization		15			4	13.0458	8.60205
Afu3g06530	sC AspGDID:ASPL0000105064 COORDS:Chr3_A_fumigatus_Af293:1618981-1616721C, translated using codon table 1 (574 amino acids) Uncharacterized ORF; Putative ATP sulfurylase; sulfate adenylyltransferase; reacts with rabbit immunosera exposed to A. fumigatus conidia; hypoxia repressed protein		15	30		7	64.2932	7.06396
Afu3g06550	Has domain(s) with predicted phosphatase activity, phosphoserine phosphatase activity and role in L-serine biosynthetic process, metabolic process	5	15	30	60	60	51.8419	5.89697
Afu3g06610	Proteasome regulatory particle subunit; transcript induced by exposure to human airway epithelial cells			30		7	58.4077	7.18115
Afu3g07680	Putative ran GTPase activating protein	5	15			6	46.1998	4.67822
Afu3g07790	Argininosuccinate lyase; hypoxia induced protein	5		30		8	51.8196	6.27783
Afu3g08470	Glucose-6-phosphate 1-dehydrogenase			30		5	58.8991	7.00537
Afu3g08540	Ortholog(s) have calcium ion binding, zinc ion binding activity and role in asexual sporulation, axial cellular bud site selection, bipolar cellular bud site selection, regulation of COPII vesicle coating	5				2	36.0919	7.34229
Afu3g08650	Putative C1-tetrahydrofolate synthase; transcript up-regulated in conidia exposed to neutrophils	5				9	100.46	7.44482
Afu3g08840	Ortholog(s) have role in hyphal growth, nuclear division and Golgi apparatus, hyphal tip localization			30		6	135.784	6.27783
Afu3g08900	Putative tubulin-specific chaperone c; transcript up-regulated in conidia exposed to neutrophils; transcript induced by exposure to human airway epithelial cells			30		4	44.215	5.40186
Afu3g08980	Ortholog(s) have threonine synthase activity, role in threonine biosynthetic process and cytosol, nucleus localization		15			4	59.2332	6.20166
Afu3g09280	Has domain(s) with predicted ribosome binding, translation initiation factor activity, role in regulation of translational initiation and eukaryotic translation initiation factor 3 complex localization			30		3	34.3175	5.26221
Afu3g10300	Putative galactokinase with a role in galactose catabolism; transcript up-regulated in conidia exposed to neutrophils	5		30		4	57.6085	6.65381
Afu3g10310	Ortholog(s) have acetolactate synthase activity, flavin adenine dinucleotide binding activity, role in isoleucine biosynthetic process, valine biosynthetic process and acetolactate synthase complex, mitochondrion localization		15			9	81.4649	8.54346
Afu3g10360	Ortholog(s) have protein transporter activity and role in ascospore formation, intracellular protein transport, protein retention in Golgi apparatus, retrograde transport, endosome to Golgi		15		60	4	99.6631	5.96045
Afu3g10460	ntf2 Putative nuclear transport factor			30		3	14.1939	4.75439
Afu3g10660	erg13 AspGDID:ASPL0000105464 COORDS:Chr3_A_fumigatus_Af293:2760689-2762268W, translated using codon table 1 (460 amino acids) Uncharacterized ORF; Putative hydroxymethyl glutaryl-coenzyme A synthase with a predicted role in ergosterol biosynthesis; SrbA-regulated during hypoxia		15	30		14	50.7644	6.55127
Afu3g10800	Ortholog of <i>A. nidulans FGSC A4</i> : AN4908, <i>A. niger CBS 513.88</i> : An02g06530, <i>A. oryzae RIB40</i> : AO090003000629, <i>Aspergillus wentii</i> : Aspwe1_0036953 and <i>Aspergillus sydowii</i> : Aspsy1_0043015			30		11	145.89	7.09326
Afu3g11170	Ortholog(s) have sequence-specific DNA binding activity and role in carotenoid biosynthetic process, circadian rhythm, conidiophore development		15	30		7	84.1513	6.7124
Afu3g11350	arsA ATPase; proteins are recognized and bound by Get3p then delivered to the ER			30		4	37.416	5.09717
Afu3g11360	Ortholog(s) have role in ascospore formation, cellular protein localization, cellular response to caffeine and eukaryotic translation initiation factor 3 complex assembly, <a href="#GOsection">more</a>			30		6	51.7173	5.35107
Afu3g11390	Ortholog(s) have role in positive regulation of RNA polymerase II transcriptional preinitiation complex assembly, proteasome regulatory particle assembly, ubiquitin-dependent protein catabolic process		15			3	51.5677	5.30029
Afu3g11400	pep2 Aspartic acid endopeptidase; conidia-enriched protein; conidial surface associated; predicted signal secretion sequence; hypoxia induced protein; transcript up-regulated in conidia exposed to neutrophils and by growth on BSA			30		6	43.3277	4.99561
Afu3g11640	Afu3g11640 AspGDID:ASPL0000105562 COORDS:Chr3_A_fumigatus_Af293:3058607-3059789W, translated using codon table 1 (368 amino acids) Uncharacterized ORF; Homoserine dehydrogenase; no human homolog	5	15		60	9	38.4803	5.87158
Afu3g12100	Putative trehalase phosphorylase with a predicted role in the glucose-1-phosphate pathway		15	30		10	78.2557	6.1001
Afu3g12270	Putative glutathione peroxidase; peroxiredoxin; transcript upregulated in hyphae exposed to neutrophils		15			2	25.7393	9.21729
Afu3g12460	Ortholog of <i>A. nidulans FGSC A4</i> : AN11707, <i>A. niger CBS 513.88</i> : An02g08400, <i>A. oryzae RIB40</i> : AO090005000723, <i>Neosartorya fischeri NRRL 181</i> : NFIA_064840 and <i>Aspergillus wentii</i> : Aspwe1_0371733		15			2	53.284	9.93506
Afu3g13480	Translation initiation factor 2 alpha subunit		15			4	35.014	5.8208
Afu3g13820	Putative HET-C2 protein; transcript induced by exposure to human airway epithelial cells		15	30	60	7	22.1986	6.94678
Afu3g13870	nsdD Putative GATA-type transcriptional activator; required during an early stage of mating; plays a role in resistance toward cell wall stress		15			4	52.9912	9.26123
Afu3g14370	Ortholog(s) have cytoplasm localization		15			3	162.524	8.5874
Afu3g14420	chsG Putative class III chitin synthase; predicted gene pair with AFUA_5G00760				60	2	101.605	8.14795
Afu3g14540	hsp30 AspGDID:ASPL0000105843 COORDS:Chr3_A_fumigatus_Af293:3853746-3853204C, translated using codon table 1 (180 amino acids) Verified ORF; Putative 30-kilodalton heat shock protein; conidia-enriched protein; protein levels increase in response to amphotericin B and hydrogen peroxide	5	15			6	20.4503	6.55127
Afu4g00610	Putative aryl-alcohol dehydrogenase			30		5	65.2895	5.51611
Afu4g03322	Ortholog of <i>A. nidulans FGSC A4</i> : AN7177, <i>A. niger CBS 513.88</i> : An14g01990, <i>A. oryzae RIB40</i> : AO090011000139, <i>Aspergillus sydowii</i> : Aspsy1_0052594 and <i>Aspergillus terreus NIH2624</i> : ATET_02136	5				4	28.9266	4.86865
Afu4g03630	erg6 Putative sterol 24-C-methyltransferase with a predicted role in ergosterol biosynthesis; transcript downregulated in response to amphotericin B; induced by exposure to artemisinin; SrbA-regulated during hypoxia		15			4	42.5439	6.43018
Afu4g03650	Afu4g03650 AspGDID:ASPL0000106184 COORDS:Chr4_A_fumigatus_Af293:1028974-1030431W, translated using codon table 1 (446 amino acids) Uncharacterized ORF; Ribosome associated DnaJ chaperone Zuotin				60	2	51.2243	8.19189
Afu4g03760	Putative glycine dehydrogenase		15	30		17	115.13	7.15186
Afu4g04120	Ortholog(s) have guanyl-nucleotide exchange factor adaptor activity	5				2	66.2801	7.56201
Afu4g04318	Ortholog of <i>A. nidulans FGSC A4</i> : AN7011, <i>A. niger CBS 513.88</i> : An14g00530, <i>Aspergillus wentii</i> : Aspwe1_0053203, <i>Aspergillus sydowii</i> : Aspsy1_0184132 and <i>Aspergillus terreus NIH2624</i> : ATET_02726			30		3	11.343	7.38623
Afu4g04410	Immunoreactive protein; has predicted 3-hydroxyacyl-CoA dehydrogenase activity, coenzyme binding, nucleotide binding activity and a putative role in fatty acid metabolism			30		2	33.6826	7.37158
Afu4g06690	Ortholog(s) have nucleotide binding, ribonucleoside-diphosphate reductase activity, thioredoxin disulfide as acceptor activity		15			3	96.0463	6.66846
Afu4g06890	cyp51A 14-alpha sterol demethylase; commonly mutated in drug resistant isolates; putative ortholog of A. nidulans pdmA; transcript induced by exposure to fluconazole and voriconazole; SrbA-regulated during hypoxia			30		2	58.0308	8.52881
Afu4g06900	Ortholog(s) have asparagine synthase (glutamine-hydrolyzing) activity, role in asparagine biosynthetic process and cytosol, nucleus localization		15		60	5	64.6714	6.29053
Afu4g07130	mvd1 Diphosphomevalonate decarboxylase; SrbA-regulated during hypoxia	5				4	43.1272	6.01123
Afu4g07190	argB Ornathine carbamoyltransferase, enzyme of the arginine biosynthesis pathway; hypoxia induced protein	5				2	40.0877	7.89893
Afu4g07210	Mitochondrial acetolactate synthase small subunit; hypoxia induced protein; SrbA-regulated during hypoxia			30		3	35.5515	6.85889
Afu4g07580	Translation initiation factor EF-2 gamma subunit			30		8	56.1044	7.09326
Afu4g07650	cyp6 Putative peptidyl-prolyl cis-trans isomerase	5		30	60	9	22.9459	8.27979
Afu4g07910	Putative zinc-dependent peptidase			30		2	118.489	5.64307
Afu4g08710	Putative short chain dehydrogenase; transcriptionally up-regulated in conidia exposed to neutrophils; induced by gliotoxin exposure			30		5	30.9087	5.38916
Afu4g09030	Putative aminopeptidase; conidia-enriched protein; protein induced by heat shock; transcript induced by exposure to human airway epithelial cells; induced by gliotoxin exposure			30		7	106.16	6.7417
Afu4g09110	ccp1 Putative cytochrome c peroxidase; protein induced by heat shock and by hydrogen peroxide; transcript up-regulated in conidia exposed to neutrophils			30		3	40.3542	8.55811
Afu4g09740	Ortholog(s) have unfolded protein binding activity			30		9	61.363	5.2876
Afu4g10050	Calmodulin			30		5	17.0019	4.27197
Afu4g10540	Ortholog(s) have TFIID-class transcription factor binding, chromatin binding, core promoter binding, lysine-acetylated histone binding activity	5				2	91.6639	5.87158
Afu4g10730	Ortholog(s) have ATP-dependent 3'-5' DNA helicase activity, ATP-dependent 5'-3' DNA helicase activity, sequence-specific DNA binding activity	5				2	49.6891	6.29053
Afu4g10780	Ortholog(s) have role in mRNA export from nucleus and nucleus localization			30		4	450.543	4.99561
Afu4g11330	Ortholog(s) have ATPase activator activity, chaperone binding activity, role in protein folding, response to stress and cytosol localization			30		7	42.3297	6.03662
Afu4g11340	lys9 Saccharopine dehydrogenase; hypoxia induced protein; transcript induced by exposure to human airway epithelial cells			30		11	49.4183	6.27783
Afu4g11510	srb1 GDP-mannose pyrophosphorylase, which catalyses the synthesis of GDP-mannose from GTP and mannose-1-phosphate in cell wall biosynthesis			30		4	40.0991	7.48877
Afu4g11560	Ortholog(s) have role in ascospore-type prospore membrane assembly, late endosome to vacuole transport, protein retention in Golgi apparatus, protein targeting to vacuole	5				2	357.93	5.71924
Afu4g11910	Ortholog(s) have cytoplasm localization	5				2	95.5556	6.97607
Afu4g12850	clxA Calnexin, ER membrane chaperone involved in folding of glycoproteins directed to the secretory pathway; hypoxia repressed; enriched in dormant conidia	5		30		7	61.8151	5.07178
Afu4g12870	Putative methylmalonate-semialdehyde dehydrogenase; transcript up-regulated in conidia exposed to neutrophils		15			2	63.8246	8.03076
Afu4g12920	Putative mitochondrial histidyl-tRNA synthetase; protein induced by heat shock			30		8	66.6164	7.13721
Afu4g12990	trr1 Putative thioredoxin reductase; transcript upregulated during conidial germination and in hyphae exposed to neutrophils			30		5	42.1635	5.51611
Afu4g13700	Ortholog(s) have cytosol localization			30		6	84.4129	7.09326
Afu4g13720	mpkA Mitogen-activated protein kinase; activated by phosphorylation; role in cell wall signaling and the oxidative stress response; mpkA(p)-lacZ expression increased by cell wall disturbing compounds; required for adaptation to iron starvation		15		60	2	48.4352	5.88428
Afu4g14040	Ortholog of <i>A. nidulans FGSC A4</i> : AN3519, AN2646, AN0587, AN0866, AN7370 and <i>A. fumigatus Af293</i> : Afu1g15200, Afu3g03790, Afu5g06900, Afu7g08575	5				2	68.0235	5.96045
Afu4g14380	Protein of unknown function; transcript downregulated in response to voriconazole		15			2	29.9935	7.86963
Afu5g00720	Has domain(s) with predicted N-acetyltransferase activity	5			60	8	29.0426	5.32568
Afu5g02360	Ortholog(s) have role in hyphal growth, peroxisome organization, vacuole organization and Golgi apparatus localization	5			60	7	78.1349	8.17725
Afu5g02370	Vacuolar ATP synthase catalytic subunit A; hypoxia induced protein; putative essential gene; induced by exposure to human airway epithelial cells		15			3	74.865	6.18896
Afu5g02410	Putative DEAD/DEAH box helicase; predicted gene pair with AFUA_3G08160 (eukaryotic translation initiation factor eIF4A; ATP-dependent RNA helicase, tifA)	5				2	57.4434	6.99072
Afu5g02450	erg20 Putative polyprenyl synthetase; farnesyl-pyrophosphate synthetase; SrbA-regulated during hypoxia			30		10	39.7375	5.50342
Afu5g02560	Ortholog(s) have protein serine/threonine phosphatase activity				60	2	73.8305	6.99072
Afu5g02750	Cytochrome c oxidase subunit Va with a predicted role in oxidative phosphorylation; induced by exposure to artemisinin		15			3	17.9802	5.68115
Afu5g02850	Has domain(s) with predicted arylformamidase activity and role in tryptophan catabolic process to kynurenine	5	15	30	60	12	36.303	5.21143
Afu5g02910	NAP family protein			30		5	41.0408	4.50049
Afu5g03430	Ortholog(s) have histone demethylase activity (H3-trimethyl-K4 specific) activity			30	60	10	196.733	6.62451
Afu5g03690	Ortholog(s) have phosphatidylinositol transporter activity		15			4	46.141	4.84326
Afu5g04250	Homocysteine synthase; transcript up-regulated in conidia exposed to neutrophils			30		6	46.8658	6.354
Afu5g04330	Putative aminopeptidase; conidia-enriched protein; protein induced by heat shock; repressed by gliotoxin exposure			30		15	108.639	6.7124
Afu5g04370	Putative NADH-quinone oxidoreductase, subunit G	5	15			6	73.3247	6.16357
Afu5g05490	Ortholog(s) have cytosol localization			30		7	54.1563	6.43018
Afu5g05500	Ortholog(s) have phosphoglycerate dehydrogenase activity, role in serine family amino acid biosynthetic process and cytosol localization	5	15	30		11	45.8868	7.00537
Afu5g05680	Ortholog(s) have translation release factor activity, codon specific activity and role in asexual sporulation resulting in formation of a cellular spore, cellular response to nitrogen starvation, cytokinesis, translational termination	5	15	30	60	8	51.8989	6.48096
Afu5g05920	Putative glycyl-tRNA synthetase; protein induced by heat shock			30		9	79.0498	6.46826
Afu5g06010	Ortholog(s) have ribosomal large subunit binding activity			30		4	26.5706	4.85596
Afu5g06130	Succinyl-CoA synthetase alpha subunit; hypoxia induced protein			30		4	34.552	8.63135
Afu5g06500	Acyl-CoA dehydrogenase family protein with a predicted role in fatty acid beta oxidation; induced by exposure to artemisinin	5		30	60	11	49.1848	8.90967
Afu5g06680	gatA 4-aminobutyrate aminotransferase; transcript downregulated in response to voriconazole; calcium induced			30		7	55.1725	8.93896
Afu5g06780	Putative carbamoyl-phosphate synthase; protein induced by hydrogen peroxide				60	4	49.306	7.13721
Afu5g07000	Putative NAD binding Rossmann fold oxidoreductase; transcript up-regulated in conidia exposed to neutrophils	5			60	5	39.9447	7.03467
Afu5g07020	Ribosome biogenesis ABC transporter	5				2	69.7026	6.65381
Afu5g07050	Proteasome regulatory particle subunit; transcript induced by exposure to human airway epithelial cells	5	15			7	51.4175	5.75732
Afu5g07120	RNP domain protein; reacts with rabbit immunosera exposed to A. fumigatus conidia		15	30		9	37.116	9.15869
Afu5g07300	Electron transfer flavoprotein, beta subunit		15		60	6	28.2232	8.96826
Afu5g07890	Putative single-stranded DNA binding protein family member		15			3	16.2432	9.68604
Afu5g08290	Ortholog(s) have intracellular localization	5		30	60	11	31.3553	6.69775
Afu5g08540	Septin; hypoxia repressed protein; repressed by exposure to artemisinin			30		10	43.2901	5.13525
Afu5g08830	hexA AspGDID:ASPL0000107954 COORDS:Chr5_A_fumigatus_Af293:2265787-2268175W, translated using codon table 1 (537 amino acids) Verified ORF; Putative woronin body protein; hypoxia repressed protein			30		2	61.3693	8.79248
Afu5g08930	Putative isovaleryl-CoA dehydrogenase; ortholog of <i>A. nidulans</i> ivdA; transcript induced by exposure to human airway epithelial cells				60	2	50.3204	7.41553
Afu5g09100	mpkC AspGDID:ASPL0000107981 COORDS:Chr5_A_fumigatus_Af293:2340794-2342470W, translated using codon table 1 (378 amino acids) Verified ORF; Putative mitogen activated protein kinase (MAPK); involved in the oxidative stress response; transcript abundance increases in response to carbon source and oxidative stress	5	15	30	60	57	43.2801	5.75732
Afu5g09210	alp2 Autophagic (vacuolar) serine protease; allergen Asp f 18; predicted signal sequence for secretion; transcript induced by growth on hydrogen peroxide; transcript up-regulated in conidia exposed to neutrophils				60	2	52.6075	6.25244
Afu5g09240	sod1 Cu/Zn superoxide dismutase; recognized by sera from aspergillosis patients; highly expressed in conidia; transcript induced by copper starvation, menadione, gliotoxin and growth at high temperature; protein induced by hydrogen peroxide			30		5	15.9569	6.52197
Afu5g09400	Putative carbonyl reductase; transcript up-regulated in conidia exposed to neutrophils		15	30	60	9	31.4496	6.30322
Afu5g09860	Putative esterase	5				4	31.5205	6.72705
Afu5g09910	Putative p-nitroreductase family protein; protein induced by heat shock; Yap1-dependent induction in response to hydrogen peroxide; induced by gliotoxin exposure	5		30		8	24.2985	5.90967
Afu5g10370	sdh2 Iron-sulfur protein subunit of succinate dehydrogenase with a predicted role in the citric acid cycle; transcript up-regulated in conidia exposed to neutrophils; induced by exposure to artemisinin; transcript downregulated by hypoxia	5				3	33.894	8.92432
Afu5g10560	Cytochrome c oxidase subunit V		15			4	22.1855	9.94971
Afu5g10570	Cofilin				60	2	17.0176	5.65576
Afu5g10610	rip1 Ubiquinol-cytochrome c reductase iron-sulphur subunit precursor with a predicted role in oxidative phosphorylation; hypoxia induced protein; induced by exposure to artemisinin; SrbA-regulated during hypoxia		15			2	32.5887	8.95361
Afu5g10640	Ortholog(s) have tyrosine-tRNA ligase activity, role in tyrosyl-tRNA aminoacylation and cytosol, nucleus localization		15	30		8	43.5878	6.58057
Afu5g10650	Has domain(s) with predicted FMN binding, oxidoreductase activity, oxidoreductase activity, acting on the CH-NH2 group of donors, pyridoxamine-phosphate oxidase activity		15	30	60	7	45.9339	6.25244
Afu5g11040	Ortholog(s) have pantoate-beta-alanine ligase activity, role in pantothenate biosynthetic process and cytosol, nucleus localization	5	15			4	39.7746	8.20654
Afu5g11240	Ortholog(s) have carbonyl reductase (NADPH) activity, oxidoreductase activity, acting on the aldehyde or oxo group of donors, NAD or NADP as acceptor activity and cytosol, nucleus, ribosome localization			30		3	33.6528	8.98291
Afu5g11380	Putative Rho-GDP dissociation inhibitor; transcript and protein levels increased in response to amphotericin B	5	15		60	9	22.3004	5.90967
Afu5g11760	Ortholog(s) have cytoplasm localization				60	2	37.0492	6.29053
Afu5g12160	Putative alpha-1,2-mannosyltransferase with a predicted role in N-linked protein glycosylation; 1 predicted transmembrane domain		15			2	58.8282	5.89697
Afu5g12260	tigA Putative disulfide isomerase	5	15			6	40.2289	6.44287
Afu5g12570	Ortholog(s) have RNA binding activity, role in mRNA splicing, via spliceosome and U4/U6 x U5 tri-snRNP complex, U6 snRNP, cytoplasm, nucleolus, small nucleolar ribonucleoprotein complex localization		15	30		4	9.3466	4.37354
Afu5g12780	Ortholog of <i>A. nidulans FGSC A4</i> : AN8430, <i>A. niger CBS 513.88</i> : An18g00330, <i>A. oryzae RIB40</i> : AO090010000134, <i>Neosartorya fischeri NRRL 181</i> : NFIA_074390 and <i>Aspergillus wentii</i> : Aspwe1_0449405			30		3	35.7809	5.31299
Afu5g12890	Ortholog of <i>A. nidulans FGSC A4</i> : AN6826, <i>A. niger CBS 513.88</i> : An14g06450, <i>A. oryzae RIB40</i> : AO090120000402, <i>Aspergillus wentii</i> : Aspwe1_0058891 and <i>Aspergillus sydowii</i> : Aspsy1_0143996		15			2	59.9216	5.35107
Afu5g13865	Ortholog(s) have ATP-dependent RNA helicase inhibitor activity, RNA binding activity		15			2	26.1878	10.3452
Afu5g13920	wos2 Putative Hsp90 binding co-chaperone; reacts with rabbit immunosera exposed to A. fumigatus conidia			30		3	22.1986	4.4751
Afu6g02230	glkA Putative glucokinase; conidia-enriched protein; transcripts extremely abundant in resting conidia, levels decline during germination; transcript induced by exposure to human airway epithelial cells			30		5	54.4198	5.50342
Afu6g02540	Has domain(s) with predicted actin binding activity	5				7	65.9529	9.5249
Afu6g02630	Ortholog(s) have ATP-dependent RNA helicase activity			30		7	49.5704	5.8208
Afu6g02830	Has domain(s) with predicted oxidoreductase activity, role in oxidation-reduction process and mitochondrion localization	5				3	14.3505	8.19189
Afu6g02910	argEF Mitochondrial bifunctional enzyme with N-acetyl-gamma-glutamyl-phosphate reductase and acetylglutamate kinase activity, catalyzes the second and third step in arginine biosynthesis	5				14	99.3845	8.14795
Afu6g03440	Putative fructosyl amine; transcript induced by voriconazole			30	60	24	54.895	5.75732
Afu6g03460	Has domain(s) with predicted ATP binding activity	5	15	30	60	18	63.4223	6.13818
Afu6g03540	acuE Putative malate synthase; protein abundant in conidia		15			4	61.0212	8.11865
Afu6g03590	mcsA Methylcitrate synthase; catalyses the condensation of propionyl-CoA and oxaloacetate to methylcitrate; conidia-enriched protein; mutants killed more readily by alveolar macrophages and show decreased virulence in mice				60	3	51.3799	8.93896
Afu6g03730	2-methylcitrate dehydratase; hypoxia repressed protein; transcript up-regulated in conidia exposed to neutrophils and to human airway epithelial cells; no human homolog			30		3	62.0658	8.36768
Afu6g03810	Putative mitochondrial ATP synthase D chain; hypoxia induced protein		15	30		8	28.6782	9.0415
Afu6g04010	Ortholog(s) have importin-alpha export receptor activity, role in cell division, protein export from nucleus and nuclear membrane localization	5	15	30		13	108.421	5.37646
Afu6g04970	Ortholog(s) have O-phospho-L-serine:2-oxoglutarate aminotransferase activity, role in L-serine biosynthetic process, purine nucleobase biosynthetic process and cytosol localization		15		60	7	46.8644	6.81494
Afu6g06350	Proteasome subunit alpha type 3; reacts with rabbit immunosera exposed to A. fumigatus conidia	5				5	31.8111	5.21143
Afu6g06580	Ortholog(s) have phosphomannomutase activity, role in ER to Golgi vesicle-mediated transport, establishment or maintenance of cell polarity, nuclear envelope organization, protein targeting to ER and cytosol, nucleus localization		15			2	30.5733	5.66846
Afu6g06780	rpt4 Proteasome regulatory particle subunit; transcript induced by exposure to human airway epithelial cells			30		4	44.0853	5.80811
Afu6g07540	Ortholog(s) have chaperonin-containing T-complex localization		15	30		10	59.8493	5.51611
Afu6g07620	GDP-mannose pyrophosphorylase A; repressed by exposure to artemisinin	5				3	48.2561	7.29834
Afu6g07640	Has domain(s) with predicted ATP binding, aminoacyl-tRNA ligase activity, lysine-tRNA ligase activity, nucleic acid binding activity, role in lysyl-tRNA aminoacylation, tRNA aminoacylation for protein translation and cytoplasm localization			30		9	68.9187	6.06201
Afu6g07760	Ortholog(s) have structural molecule activity	5				3	54.4651	6.49365
Afu6g07940	Putative lactoylglutathione lyase		15	30		10	36.5071	6.39209
Afu6g08300	Ortholog(s) have role in regulation of circadian rhythm		15			2	138.512	8.92432
Afu6g08360	Thiazole biosynthesis enzyme; hypoxia induced protein; induced by gliotoxin exposure	5		30		8	35.469	5.84619
Afu6g08660	Ortholog of <i>A. nidulans</i> AN3906; hypoxia repressed protein				60	2	131.817	5.09717
Afu6g08720	Putative 5'-methylthioadenosine phosphorylase; transcript induced by exposure to human airway epithelial cells			30		4	37.582	7.38623
Afu6g08750	Ortholog(s) have role in hyphal growth and cytosol, mitochondrion localization		15	30		13	62.9819	8.17725
Afu6g09070	Afu6g09070 AspGDID:ASPL0000109262 COORDS:Chr6_A_fumigatus_Af293:2156209-2154962C, translated using codon table 1 (415 amino acids) Uncharacterized ORF; 3'(2'),5';-bisphosphate nucleotidase; hypoxia repressed protein; predicted essential gene				60	3	44.1318	5.8335
Afu6g09330	Protein of unknown function			30		2	54.5045	5.021
Afu6g09990	Ortholog(s) have cytosol, nuclear envelope, nuclear membrane, nucleolus localization			30		20	121.526	4.729
Afu6g10060	Ortholog(s) have actin filament binding activity and role in actin cytoskeleton organization, barbed-end actin filament capping, cellular protein localization, mitotic cytokinesis, regulation of cell shape		15			2	30.4033	5.85889
Afu6g10470	zpr1 Putative zinc finger protein; transcript highly induced during conidial germination		15			5	53.5291	4.66553
Afu6g12660	40S ribosomal protein S10b; protein level decreases upon heat shock				60	2	17.8492	9.72998
Afu6g12680	Ortholog(s) have hydrolase activity, role in nucleotide metabolic process and cytoplasm, nucleus localization				60	2	14.9728	6.87354
Afu6g12770	Ortholog of <i>A. nidulans FGSC A4</i> : AN3716, <i>A. niger CBS 513.88</i> : An08g10710, <i>A. oryzae RIB40</i> : AO090003000397, <i>Aspergillus wentii</i> : Aspwe1_0102826 and <i>Aspergillus sydowii</i> : Aspsy1_0032599		15			2	43.4463	5.40186
Afu6g12820	mpkB Putative mitogen-activated protein kinase (MAPK)	5				2	40.8268	6.90283
Afu6g13140	Ortholog(s) have 3,4-dihydroxy-2-butanone-4-phosphate synthase activity, role in aerobic respiration, riboflavin biosynthetic process and cytosol, mitochondrial intermembrane space, nucleus localization				60	2	25.2938	5.03369
Afu6g13330	Putative RNA binding protein of unknown function; conidia-enriched protein; transcript up-regulated in conidia exposed to neutrophils		15			2	12.4831	6.15088
Afu6g13670	Ortholog(s) have role in cellular protein localization, endoplasmic reticulum tubular network maintenance, nuclear pore complex assembly, regulation of cytokinesis, site selection	5				3	37.7157	6.18896
Afu7g00250	tub2 Tubulin beta-2 subunit; predicted gene pair with AFUA_1G10910 (tubA)		15			3	49.8598	4.98291
Afu7g01700	Ortholog of <i>A. nidulans FGSC A4</i> : AN11178, <i>A. niger CBS 513.88</i> : An12g01010, <i>A. oryzae RIB40</i> : AO090038000539, <i>Aspergillus wentii</i> : Aspwe1_0042439 and <i>Aspergillus terreus NIH2624</i> : ATET_01783	5				2	60.964	9.34912
Afu7g01860	sti1 Putative heat shock protein; protein levels increase in response to amphotericin B; transcript induced by exposure to human airway epithelial cells; induced by gliotoxin exposure		15	30		15	64.2614	5.57959
Afu7g02020	Has domain(s) with predicted hydrolase activity, acting on acid anhydrides, catalyzing transmembrane movement of substances activity, role in proton transport and vacuolar proton-transporting V-type ATPase complex localization	5	15			5	11.7859	5.21143
Afu7g02180	Ortholog(s) have UDP-N-acetylglucosamine diphosphorylase activity, role in UDP-N-acetylglucosamine biosynthetic process and cytosol, nucleus localization			30		11	56.6802	6.1001
Afu7g02310	Putative adenine phosphoribosyltransferase 1; transcript induced by exposure to human airway epithelial cells; induced by gliotoxin exposure	5		30		7	23.6063	6.39209
Afu7g03980	Ortholog(s) have role in translational initiation and cytosol, eukaryotic 43S preinitiation complex, eukaryotic translation initiation factor 3 complex, eIF3m, nucleus localization		15			6	51.0816	5.05908
Afu7g03990	ura6 Uridylate kinase; induced by gliotoxin exposure			30		2	25.5441	5.80811
Afu7g04070	Ortholog(s) have 3-deoxy-7-phosphoheptulonate synthase activity, role in aromatic amino acid family biosynthetic process and cytoplasm, nucleus localization		15			4	40.0468	6.7417
Afu7g04190	Ortholog(s) have methyltransferase activity, role in cellular response to biotic stimulus, filamentous growth, glucosylceramide biosynthetic process, pathogenesis and plasma membrane localization			30		6	58.9195	6.87354
Afu7g05070	frdA Putative FAD-dependent oxidoreductase; immunoreactive protein			30		9	51.2359	6.0874
Afu7g05370	Putative septin; Yap1-dependent induction in response to hydrogen peroxide; localizes to septa and to rings at the base of developing phialides; hypoxia repressed protein		15	30		10	52.5207	6.97607
Afu7g05450	sun1 Novel beta-1,3-glucan modifying enzyme involved in fungal morphogenesis			30		2	43.4769	5.47803
Afu7g05470	Putative electron transfer flavoprotein alpha subunit; transcript induced by exposure to human airway epithelial cells; induced by exposure to artemisinin			30	60	12	36.6673	6.27783
Afu7g05930	mepB Putative metallopeptidase with similarity to mammalian thimet oligopeptidases; conidia-enriched protein; transcript induced by exposure to human airway epithelial cells and by growth on BSA as a sole nitrogen source			30		4	81.8584	5.78271
Afu8g02840	Putative mitochondrial dynamin GTPase with a predicted role in mitochondrial fission				60	2	89.1729	6.65381
Afu8g03880	Putative alanyl-tRNA synthetase; protein induced by hydrogen peroxide			30		9	113.644	6.48096
Afu8g04570	Ortholog(s) have nucleus localization				60	3	66.5554	5.22412
Afu8g04730	Oligopeptidase family protein	5				5	79.9422	6.15088
Afu8g04800	Putative valyl-tRNA synthetase; transcript induced by exposure to human airway epithelial cells			30		8	119.903	7.18115
Afu8g04810	Ortholog(s) have role in circadian regulation of gene expression, conidium formation, establishment or maintenance of bipolar cell polarity regulating cell shape and protein phosphorylation, <a href="#GOsection">more</a>	5	15	30		9	39.5131	7.31299
Afu8g05440	atp4 Mitochondrial ATPase subunit; hypoxia repressed protein		15			5	29.7087	9.34912
Afu8g05580	coaT Putative coenzyme A transferase; transcript induced by exposure to human airway epithelial cells			30		7	58.1086	6.771
AfuMt00120	Ortholog(s) have cytochrome-c oxidase activity, role in aerobic respiration, mitochondrial electron transport, cytochrome c to oxygen and mitochondrial respiratory chain complex IV localization		15			2	28.9926	4.76709

## Sheet: MpkC only
Afu1g07090
Afu1g10310
Afu1g11690
Afu2g05950
Afu2g08990
Afu2g10600
Afu2g12870
Afu2g13680
Afu2g14710
Afu2g15430
Afu3g05910
Afu3g12460
Afu3g14370
Afu3g14420
Afu4g03322
Afu4g09110
Afu4g10730
Afu4g11560
Afu4g13720
Afu4g14040
Afu5g02410
Afu5g02560
Afu5g03430
Afu5g04370
Afu5g06780
Afu5g08830
Afu5g08930
Afu5g09100
Afu5g10370
Afu5g11040
Afu5g11760
Afu5g12160
Afu5g13865
Afu6g02830
Afu6g10060
Afu6g12770
Afu6g12820
Afu6g13670
Afu7g01700
Afu7g05450
Afu8g04570
Afu8g04730
AfuMt00120

## Sheet: SakA only
Afu1g00500
Afu1g02110
Afu1g02150
Afu1g02540
Afu1g02890
Afu1g03060
Afu1g03490
Afu1g04890
Afu1g04950
Afu1g05130
Afu1g06190
Afu1g06210
Afu1g06240
Afu1g06300
Afu1g09280
Afu1g10560
Afu1g10820
Afu1g12250
Afu1g12590
Afu1g13780
Afu1g14570
Afu1g14640
Afu1g14850
Afu1g15460
Afu1g16480
Afu2g01750
Afu2g02210
Afu2g02780
Afu2g03040
Afu2g03400
Afu2g03490
Afu2g04680
Afu2g04760
Afu2g04940
Afu2g05340
Afu2g05510
Afu2g06040
Afu2g06230
Afu2g07810
Afu2g08130
Afu2g08280
Afu2g08970
Afu2g09180
Afu2g10620
Afu2g10660
Afu2g10920
Afu2g11020
Afu2g11260
Afu2g11290
Afu2g11340
Afu2g11450
Afu2g12180
Afu2g12910
Afu2g14060
Afu2g14670
Afu2g14810
Afu2g14960
Afu2g15070
Afu2g15590
Afu2g15660
Afu2g15760
Afu3g05730
Afu3g06110
Afu3g06140
Afu3g06210
Afu3g06460
Afu3g07140
Afu3g07820
Afu3g08640
Afu3g08940
Afu3g09030
Afu3g09700
Afu3g09910
Afu3g10000
Afu3g10630
Afu3g10700
Afu3g10740
Afu3g11300
Afu3g12530
Afu3g14660
Afu4g04550
Afu4g04660
Afu4g05830
Afu4g06140
Afu4g06790
Afu4g07030
Afu4g07340
Afu4g08110
Afu4g08600
Afu4g09750
Afu4g10010
Afu4g10020
Afu4g10790
Afu4g11050
Afu4g11240
Afu4g11260
Afu4g11390
Afu4g12350
Afu5g00650
Afu5g01440
Afu5g01860
Afu5g02090
Afu5g02150
Afu5g02210
Afu5g02720
Afu5g03520
Afu5g04410
Afu5g05550
Afu5g05820
Afu5g06040
Afu5g06060
Afu5g06340
Afu5g06710
Afu5g08050
Afu5g08130
Afu5g08190
Afu5g08270
Afu5g09250
Afu5g09640
Afu5g10120
Afu5g11210
Afu5g11290
Afu5g11560
Afu6g00660
Afu6g01940
Afu6g02140
Afu6g02940
Afu6g03750
Afu6g04430
Afu6g04730
Afu6g04790
Afu6g04800
Afu6g05080
Afu6g06345
Afu6g06500
Afu6g08810
Afu6g08920
Afu6g09030
Afu6g10260
Afu6g10610
Afu6g10990
Afu6g11160
Afu6g11620
Afu6g12500
Afu6g12530
Afu6g12580
Afu6g12740
Afu6g14170
Afu7g00170
Afu7g01000
Afu7g01840
Afu7g02170
Afu7g02230
Afu7g02260
Afu7g03740
Afu7g05870
Afu7g06010
Afu8g01670
Afu8g03920
Afu8g04340
Afu8g05330
Afu8g05530
Afu8g07130

## Sheet: MpkC and SakA
Afu1g00460
Afu1g01740
Afu1g02030
Afu1g02070
Afu1g02190
Afu1g02410
Afu1g02670
Afu1g02980
Afu1g04540
Afu1g04620
Afu1g04820
Afu1g05310
Afu1g05490
Afu1g05560
Afu1g05610
Afu1g05620
Afu1g06790
Afu1g07530
Afu1g08790
Afu1g08840
Afu1g08850
Afu1g09010
Afu1g09330
Afu1g09470
Afu1g09800
Afu1g09830
Afu1g09840
Afu1g09930
Afu1g09970
Afu1g10810
Afu1g10970
Afu1g11420
Afu1g11480
Afu1g12840
Afu1g12940
Afu1g13090
Afu1g13710
Afu1g13740
Afu1g14120
Afu1g15000
Afu1g15450
Afu1g15860
Afu1g15960
Afu2g01010
Afu2g01040
Afu2g01920
Afu2g02050
Afu2g02150
Afu2g02320
Afu2g02560
Afu2g02590
Afu2g03140
Afu2g03580
Afu2g03590
Afu2g04010
Afu2g04700
Afu2g04820
Afu2g05650
Afu2g06000
Afu2g06150
Afu2g07350
Afu2g07420
Afu2g07520
Afu2g07620
Afu2g07680
Afu2g07960
Afu2g09310
Afu2g09730
Afu2g09850
Afu2g09870
Afu2g10010
Afu2g10030
Afu2g10070
Afu2g11060
Afu2g11150
Afu2g11440
Afu2g11475
Afu2g11840
Afu2g11940
Afu2g12400
Afu2g12900
Afu2g12980
Afu2g13240
Afu2g13250
Afu2g13295
Afu2g13710
Afu2g13720
Afu2g14030
Afu2g14210
Afu2g14270
Afu2g15290
Afu2g15870
Afu2g15940
Afu2g16020
Afu2g17000
Afu3g01110
Afu3g01580
Afu3g05450
Afu3g06260
Afu3g06530
Afu3g06550
Afu3g06610
Afu3g07680
Afu3g07790
Afu3g08470
Afu3g08540
Afu3g08650
Afu3g08840
Afu3g08900
Afu3g08980
Afu3g09280
Afu3g10300
Afu3g10310
Afu3g10360
Afu3g10460
Afu3g10660
Afu3g10800
Afu3g11170
Afu3g11350
Afu3g11360
Afu3g11390
Afu3g11400
Afu3g11640
Afu3g12100
Afu3g12270
Afu3g13480
Afu3g13820
Afu3g13870
Afu3g14540
Afu4g00610
Afu4g03630
Afu4g03650
Afu4g03760
Afu4g04120
Afu4g04318
Afu4g04410
Afu4g06690
Afu4g06890
Afu4g06900
Afu4g07130
Afu4g07190
Afu4g07210
Afu4g07580
Afu4g07650
Afu4g07910
Afu4g08710
Afu4g09030
Afu4g09740
Afu4g10050
Afu4g10540
Afu4g10780
Afu4g11330
Afu4g11340
Afu4g11510
Afu4g11910
Afu4g12850
Afu4g12870
Afu4g12920
Afu4g12990
Afu4g13700
Afu4g14380
Afu5g00720
Afu5g02360
Afu5g02370
Afu5g02450
Afu5g02750
Afu5g02850
Afu5g02910
Afu5g03690
Afu5g04250
Afu5g04330
Afu5g05490
Afu5g05500
Afu5g05680
Afu5g05920
Afu5g06010
Afu5g06130
Afu5g06500
Afu5g06680
Afu5g07000
Afu5g07020
Afu5g07050
Afu5g07120
Afu5g07300
Afu5g07890
Afu5g08290
Afu5g08540
Afu5g09210
Afu5g09240
Afu5g09400
Afu5g09860
Afu5g09910
Afu5g10560
Afu5g10570
Afu5g10610
Afu5g10640
Afu5g10650
Afu5g11240
Afu5g11380
Afu5g12260
Afu5g12570
Afu5g12780
Afu5g12890
Afu5g13920
Afu6g02230
Afu6g02540
Afu6g02630
Afu6g02910
Afu6g03440
Afu6g03460
Afu6g03540
Afu6g03590
Afu6g03730
Afu6g03810
Afu6g04010
Afu6g04970
Afu6g06350
Afu6g06580
Afu6g06780
Afu6g07540
Afu6g07620
Afu6g07640
Afu6g07760
Afu6g07940
Afu6g08300
Afu6g08360
Afu6g08660
Afu6g08720
Afu6g08750
Afu6g09070
Afu6g09330
Afu6g09990
Afu6g10470
Afu6g12660
Afu6g12680
Afu6g13140
Afu6g13330
Afu7g00250
Afu7g01860
Afu7g02020
Afu7g02180
Afu7g02310
Afu7g03980
Afu7g03990
Afu7g04070
Afu7g04190
Afu7g05070
Afu7g05370
Afu7g05470
Afu7g05930
Afu8g02840
Afu8g03880
Afu8g04800
Afu8g04810
Afu8g05440
Afu8g05580

## Sheet: Summary
Summary
mpKC=299
SakA=419
MpkC and SakA=256
MpkC only=43
SakA=163
combined=462
