# Supplementary material for: Aspergillus fumigatus High Osmolarity Glycerol Mitogen Activated Protein Kinases SakA and MpkC Physically Interact During Osmotic and Cell Wall Stresses
Source: Front Microbiol. 2019 May 7;10:918. doi: 10.3389/fmicb.2019.00918 (PMC6514138; doi:10.3389/fmicb.2019.00918)
Supplement: Supplementary file 11 [file Table_11.xls]

## Sheet: Supplementary Figure S11
Supplementary Table S11 - String interactions for MpkC:GFP and SakA:GFP in the presence of sorbitol or congo red
#node1	node2	node1_string_internal_id	node2_string_internal_id	node1_external_id	node2_external_id	neighborhood_on_chromosome	gene_fusion	phylogenetic_cooccurrence	homology	coexpression	experimentally_determined_interaction	database_annotated	automated_textmining	combined_score
CADAFUBP00002705	CADAFUBP00001470	17714571	17713338	746128.CADAFUBP00002705	746128.CADAFUBP00001470	0.242	0	0	0	0.549	0	0.900	0.977	0.999
cpa1	CADAFUBP00002529	17717180	17714395	746128.CADAFUBP00005321	746128.CADAFUBP00002529	0	0.727	0.447	0	0.973	0.279	0.800	0.888	0.999
CADAFUBP00000923	CADAFUBP00000859	17712791	17712727	746128.CADAFUBP00000923	746128.CADAFUBP00000859	0	0	0	0	0.765	0.909	0.800	0.816	0.999
CADAFUBP00002827	CADAFUBP00001236	17714692	17713104	746128.CADAFUBP00002827	746128.CADAFUBP00001236	0.538	0.390	0.377	0	0.973	0	0.900	0.905	0.999
CADAFUBP00009184	CADAFUBP00002745	17721040	17714610	746128.CADAFUBP00009184	746128.CADAFUBP00002745	0	0	0	0	0.901	0.999	0	0.797	0.999
CADAFUBP00007179	CADAFUBP00005346	17719035	17717205	746128.CADAFUBP00007179	746128.CADAFUBP00005346	0	0	0	0	0.963	0.895	0	0.780	0.999
CADAFUBP00009184	CADAFUBP00007994	17721040	17719850	746128.CADAFUBP00009184	746128.CADAFUBP00007994	0	0	0	0	0.883	0.999	0	0.845	0.999
CADAFUBP00002015	CADAFUBP00000587	17713882	17712455	746128.CADAFUBP00002015	746128.CADAFUBP00000587	0.231	0	0.246	0	0.834	0.909	0.800	0.840	0.999
CADAFUBP00007994	CADAFUBP00002745	17719850	17714610	746128.CADAFUBP00007994	746128.CADAFUBP00002745	0	0	0	0	0.901	0.999	0	0.777	0.999
CADAFUBP00007667	CADAFUBP00001876	17719523	17713743	746128.CADAFUBP00007667	746128.CADAFUBP00001876	0	0	0	0	0.963	0.909	0	0.783	0.999
CADAFUBP00005695	CADAFUBP00000240	17717554	17712108	746128.CADAFUBP00005695	746128.CADAFUBP00000240	0.242	0.135	0.348	0	0.973	0.909	0.800	0.837	0.999
int6	CADAFUBP00000923	17715566	17712791	746128.CADAFUBP00003703	746128.CADAFUBP00000923	0	0	0	0	0.962	0.909	0.800	0.819	0.999
tif35	prt1	17714379	17712104	746128.CADAFUBP00002513	746128.CADAFUBP00000236	0	0	0	0	0.667	0.909	0.800	0.869	0.999
CADAFUBP00005621	CADAFUBP00001767	17717480	17713634	746128.CADAFUBP00005621	746128.CADAFUBP00001767	0.231	0.711	0.443	0	0.285	0.506	0.900	0.843	0.999
CADAFUBP00009270	CADAFUBP00006253	17721126	17718111	746128.CADAFUBP00009270	746128.CADAFUBP00006253	0.299	0	0	0	0.973	0	0	0.960	0.999
CADAFUBP00008701	int6	17720557	17715566	746128.CADAFUBP00008701	746128.CADAFUBP00003703	0	0	0	0	0.963	0.909	0.360	0.833	0.999
CADAFUBP00005211	CADAFUBP00002132	17717071	17713999	746128.CADAFUBP00005211	746128.CADAFUBP00002132	0	0	0	0	0.734	0.999	0	0.883	0.999
CADAFUBP00005182	CADAFUBP00002874	17717042	17714739	746128.CADAFUBP00005182	746128.CADAFUBP00002874	0.242	0	0.278	0	0.963	0.909	0	0.791	0.999
CADAFUBP00007179	CADAFUBP00007079	17719035	17718935	746128.CADAFUBP00007179	746128.CADAFUBP00007079	0	0	0	0	0.901	0.896	0	0.841	0.998
CADAFUBP00007079	CADAFUBP00004161	17718935	17716023	746128.CADAFUBP00007079	746128.CADAFUBP00004161	0	0	0	0	0.881	0.909	0	0.877	0.998
int6	prt1	17715566	17712104	746128.CADAFUBP00003703	746128.CADAFUBP00000236	0	0	0	0	0.671	0.857	0.800	0.820	0.998
CADAFUBP00008701	CADAFUBP00000923	17720557	17712791	746128.CADAFUBP00008701	746128.CADAFUBP00000923	0	0	0	0	0.889	0.909	0.360	0.805	0.998
CADAFUBP00007179	CADAFUBP00004161	17719035	17716023	746128.CADAFUBP00007179	746128.CADAFUBP00004161	0	0	0	0	0.869	0.909	0	0.903	0.998
CADAFUBP00006292	CADAFUBP00003495	17718150	17715359	746128.CADAFUBP00006292	746128.CADAFUBP00003495	0	0	0	0	0.634	0.909	0.800	0.865	0.998
int6	CADAFUBP00000859	17715566	17712727	746128.CADAFUBP00003703	746128.CADAFUBP00000859	0	0	0	0	0.690	0.909	0.800	0.808	0.998
rps21	CADAFUBP00001876	17713883	17713743	746128.CADAFUBP00002016	746128.CADAFUBP00001876	0	0	0	0	0.963	0.909	0	0.458	0.998
CADAFUBP00009270	CADAFUBP00004048	17721126	17715910	746128.CADAFUBP00009270	746128.CADAFUBP00004048	0.299	0	0	0	0.973	0	0	0.905	0.998
CADAFUBP00008852	CADAFUBP00005370	17720708	17717229	746128.CADAFUBP00008852	746128.CADAFUBP00005370	0.242	0.172	0.446	0	0.922	0.667	0	0.804	0.997
CADAFUBP00008597	cpr6	17720453	17713733	746128.CADAFUBP00008597	746128.CADAFUBP00001866	0.053	0	0	0	0.973	0.296	0	0.857	0.997
CADAFUBP00004161	CADAFUBP00003700	17716023	17715563	746128.CADAFUBP00004161	746128.CADAFUBP00003700	0	0	0	0	0.864	0.909	0	0.829	0.997
CADAFUBP00007678	CADAFUBP00004161	17719534	17716023	746128.CADAFUBP00007678	746128.CADAFUBP00004161	0	0	0	0	0.755	0.916	0	0.887	0.997
CADAFUBP00007157	CADAFUBP00000209	17719013	17712077	746128.CADAFUBP00007157	746128.CADAFUBP00000209	0	0	0.416	0.801	0.963	0.908	0	0.815	0.997
CADAFUBP00005346	CADAFUBP00004161	17717205	17716023	746128.CADAFUBP00005346	746128.CADAFUBP00004161	0	0	0	0	0.848	0.909	0	0.814	0.997
CADAFUBP00007179	CADAFUBP00003700	17719035	17715563	746128.CADAFUBP00007179	746128.CADAFUBP00003700	0	0	0	0	0.869	0.901	0	0.804	0.997
CADAFUBP00007157	CADAFUBP00006504	17719013	17718362	746128.CADAFUBP00007157	746128.CADAFUBP00006504	0	0	0.371	0.736	0.963	0.906	0	0.886	0.997
CADAFUBP00007035	CADAFUBP00002657	17718891	17714523	746128.CADAFUBP00007035	746128.CADAFUBP00002657	0	0	0.417	0.740	0.963	0.909	0	0.804	0.997
CADAFUBP00007157	CADAFUBP00003107	17719013	17714972	746128.CADAFUBP00007157	746128.CADAFUBP00003107	0	0	0.426	0.795	0.963	0.909	0	0.809	0.997
CADAFUBP00005690	CADAFUBP00005019	17717549	17716879	746128.CADAFUBP00005690	746128.CADAFUBP00005019	0	0	0	0	0.661	0.842	0.800	0.814	0.997
CADAFUBP00005000	CADAFUBP00000586	17716860	17712454	746128.CADAFUBP00005000	746128.CADAFUBP00000586	0	0	0	0	0.112	0.909	0.800	0.846	0.997
CADAFUBP00007678	CADAFUBP00007179	17719534	17719035	746128.CADAFUBP00007678	746128.CADAFUBP00007179	0	0	0	0	0.861	0.875	0	0.870	0.997
CADAFUBP00007079	CADAFUBP00003700	17718935	17715563	746128.CADAFUBP00007079	746128.CADAFUBP00003700	0	0	0.444	0.901	0.963	0.909	0	0.881	0.996
int6	tif35	17715566	17714379	746128.CADAFUBP00003703	746128.CADAFUBP00002513	0	0	0	0	0.637	0.821	0.800	0.795	0.996
CADAFUBP00000923	prt1	17712791	17712104	746128.CADAFUBP00000923	746128.CADAFUBP00000236	0	0	0	0	0.652	0.793	0.800	0.807	0.996
CADAFUBP00007079	CADAFUBP00007035	17718935	17718891	746128.CADAFUBP00007079	746128.CADAFUBP00007035	0.069	0	0	0	0.873	0.909	0	0.726	0.996
CADAFUBP00007079	CADAFUBP00002657	17718935	17714523	746128.CADAFUBP00007079	746128.CADAFUBP00002657	0.069	0	0.223	0	0.877	0.909	0	0.627	0.996
CADAFUBP00005346	CADAFUBP00003700	17717205	17715563	746128.CADAFUBP00005346	746128.CADAFUBP00003700	0	0	0.434	0.904	0.963	0.909	0	0.887	0.996
CADAFUBP00008597	CADAFUBP00006656	17720453	17718514	746128.CADAFUBP00008597	746128.CADAFUBP00006656	0	0	0	0	0.963	0.292	0	0.879	0.996
CADAFUBP00008701	CADAFUBP00000859	17720557	17712727	746128.CADAFUBP00008701	746128.CADAFUBP00000859	0	0	0	0	0.745	0.909	0.360	0.819	0.996
CADAFUBP00006656	cpr6	17718514	17713733	746128.CADAFUBP00006656	746128.CADAFUBP00001866	0	0	0	0	0.973	0.272	0	0.820	0.996
tif35	CADAFUBP00000859	17714379	17712727	746128.CADAFUBP00002513	746128.CADAFUBP00000859	0	0	0	0	0.746	0.683	0.800	0.781	0.996
CADAFUBP00005695	CADAFUBP00005019	17717554	17716879	746128.CADAFUBP00005695	746128.CADAFUBP00005019	0	0	0	0	0.963	0.842	0	0.440	0.996
CADAFUBP00001509	CADAFUBP00001020	17713377	17712888	746128.CADAFUBP00001509	746128.CADAFUBP00001020	0	0	0	0	0.788	0.893	0	0.823	0.995
CADAFUBP00003700	CADAFUBP00002657	17715563	17714523	746128.CADAFUBP00003700	746128.CADAFUBP00002657	0.069	0	0.247	0	0.761	0.909	0	0.732	0.995
CADAFUBP00000859	prt1	17712727	17712104	746128.CADAFUBP00000859	746128.CADAFUBP00000236	0	0	0	0	0.662	0.684	0.800	0.819	0.995
CADAFUBP00003107	CADAFUBP00000209	17714972	17712077	746128.CADAFUBP00003107	746128.CADAFUBP00000209	0	0	0.376	0.764	0.963	0.830	0	0.815	0.995
CADAFUBP00003903	CADAFUBP00000859	17715765	17712727	746128.CADAFUBP00003903	746128.CADAFUBP00000859	0	0	0	0	0.638	0.909	0.360	0.803	0.995
CADAFUBP00008701	CADAFUBP00003903	17720557	17715765	746128.CADAFUBP00008701	746128.CADAFUBP00003903	0	0	0	0	0.606	0.909	0.360	0.801	0.994
CADAFUBP00007079	CADAFUBP00005346	17718935	17717205	746128.CADAFUBP00007079	746128.CADAFUBP00005346	0	0	0.444	0.911	0.934	0.909	0	0.882	0.994
tif35	CADAFUBP00000923	17714379	17712791	746128.CADAFUBP00002513	746128.CADAFUBP00000923	0	0	0	0	0.608	0.685	0.800	0.763	0.993
CADAFUBP00006504	CADAFUBP00003107	17718362	17714972	746128.CADAFUBP00006504	746128.CADAFUBP00003107	0	0	0.342	0.717	0.963	0.771	0	0.842	0.993
CADAFUBP00003943	CADAFUBP00001020	17715805	17712888	746128.CADAFUBP00003943	746128.CADAFUBP00001020	0	0	0	0	0.863	0.797	0	0.773	0.993
CADAFUBP00003943	CADAFUBP00001919	17715805	17713786	746128.CADAFUBP00003943	746128.CADAFUBP00001919	0	0	0	0	0.922	0.685	0	0.762	0.993
CADAFUBP00007667	rps21	17719523	17713883	746128.CADAFUBP00007667	746128.CADAFUBP00002016	0	0	0	0	0.923	0.909	0	0.136	0.993
CADAFUBP00009657	CADAFUBP00001894	17721513	17713761	746128.CADAFUBP00009657	746128.CADAFUBP00001894	0	0	0	0	0.692	0.770	0	0.902	0.992
CADAFUBP00008701	prt1	17720557	17712104	746128.CADAFUBP00008701	746128.CADAFUBP00000236	0	0	0	0	0.683	0.812	0.360	0.822	0.992
CADAFUBP00009184	CADAFUBP00002460	17721040	17714326	746128.CADAFUBP00009184	746128.CADAFUBP00002460	0	0	0	0	0.867	0.832	0	0.707	0.992
CADAFUBP00004161	CADAFUBP00002657	17716023	17714523	746128.CADAFUBP00004161	746128.CADAFUBP00002657	0	0	0	0	0.677	0.909	0	0.757	0.992
CADAFUBP00006292	tif35	17718150	17714379	746128.CADAFUBP00006292	746128.CADAFUBP00002513	0	0	0	0	0.614	0.909	0.600	0.472	0.991
CADAFUBP00001919	CADAFUBP00001020	17713786	17712888	746128.CADAFUBP00001919	746128.CADAFUBP00001020	0	0	0	0	0.883	0.684	0	0.799	0.991
CADAFUBP00006247	CADAFUBP00004989	17718105	17716849	746128.CADAFUBP00006247	746128.CADAFUBP00004989	0.069	0	0	0	0.551	0.048	0.900	0.821	0.991
tif35	CADAFUBP00001876	17714379	17713743	746128.CADAFUBP00002513	746128.CADAFUBP00001876	0	0	0	0	0.606	0.909	0	0.783	0.991
CADAFUBP00003903	CADAFUBP00000923	17715765	17712791	746128.CADAFUBP00003903	746128.CADAFUBP00000923	0	0	0	0	0.382	0.909	0.360	0.800	0.991
CADAFUBP00007678	CADAFUBP00003700	17719534	17715563	746128.CADAFUBP00007678	746128.CADAFUBP00003700	0	0	0	0	0.677	0.879	0	0.803	0.991
CADAFUBP00003903	int6	17715765	17715566	746128.CADAFUBP00003903	746128.CADAFUBP00003703	0	0	0	0	0.385	0.909	0.360	0.803	0.991
CADAFUBP00006504	CADAFUBP00000209	17718362	17712077	746128.CADAFUBP00006504	746128.CADAFUBP00000209	0	0	0.284	0.692	0.963	0.685	0	0.815	0.991
CADAFUBP00005211	CADAFUBP00000954	17717071	17712822	746128.CADAFUBP00005211	746128.CADAFUBP00000954	0	0	0	0	0.720	0.909	0	0.702	0.991
CADAFUBP00003495	tif35	17715359	17714379	746128.CADAFUBP00003495	746128.CADAFUBP00002513	0	0	0	0	0.608	0.909	0.600	0.497	0.991
CADAFUBP00008641	CADAFUBP00002705	17720497	17714571	746128.CADAFUBP00008641	746128.CADAFUBP00002705	0.141	0	0	0	0.412	0.291	0.900	0.804	0.991
CADAFUBP00005019	CADAFUBP00000240	17716879	17712108	746128.CADAFUBP00005019	746128.CADAFUBP00000240	0	0	0	0	0.766	0.842	0	0.782	0.991
CADAFUBP00003978	CADAFUBP00000329	17715840	17712197	746128.CADAFUBP00003978	746128.CADAFUBP00000329	0.231	0.168	0.366	0	0.151	0	0.900	0.803	0.991
CADAFUBP00003099	CADAFUBP00000827	17714964	17712695	746128.CADAFUBP00003099	746128.CADAFUBP00000827	0	0.343	0	0	0.139	0.909	0	0.843	0.990
CADAFUBP00007035	CADAFUBP00005346	17718891	17717205	746128.CADAFUBP00007035	746128.CADAFUBP00005346	0	0	0	0	0.685	0.909	0	0.696	0.990
CADAFUBP00005235	CADAFUBP00001299	17717094	17713167	746128.CADAFUBP00005235	746128.CADAFUBP00001299	0	0	0.295	0	0.876	0.503	0	0.803	0.990
CADAFUBP00007678	CADAFUBP00007079	17719534	17718935	746128.CADAFUBP00007678	746128.CADAFUBP00007079	0	0	0	0	0.643	0.841	0	0.832	0.989
CADAFUBP00006255	CADAFUBP00003803	17718113	17715666	746128.CADAFUBP00006255	746128.CADAFUBP00003803	0.162	0.001	0.281	0	0.162	0.294	0.800	0.878	0.989
CADAFUBP00005346	CADAFUBP00002657	17717205	17714523	746128.CADAFUBP00005346	746128.CADAFUBP00002657	0	0	0.219	0	0.660	0.909	0	0.615	0.989
CADAFUBP00005695	CADAFUBP00002874	17717554	17714739	746128.CADAFUBP00005695	746128.CADAFUBP00002874	0.047	0	0	0	0.921	0.650	0	0.626	0.988
CADAFUBP00007678	CADAFUBP00005346	17719534	17717205	746128.CADAFUBP00007678	746128.CADAFUBP00005346	0	0	0	0	0.601	0.851	0	0.804	0.987
CADAFUBP00009069	CADAFUBP00005195	17720925	17717055	746128.CADAFUBP00009069	746128.CADAFUBP00005195	0.136	0	0	0	0.622	0.130	0.900	0.626	0.987
CADAFUBP00008701	tif35	17720557	17714379	746128.CADAFUBP00008701	746128.CADAFUBP00002513	0	0	0	0	0.753	0.685	0.360	0.778	0.987
rvb1	rvb2	17718458	17712143	746128.CADAFUBP00006600	746128.CADAFUBP00000275	0	0	0.445	0.893	0.748	0.909	0.360	0.905	0.986
CADAFUBP00002705	adk1	17714571	17712641	746128.CADAFUBP00002705	746128.CADAFUBP00000773	0.054	0	0	0	0.176	0	0.900	0.843	0.986
CADAFUBP00009069	CADAFUBP00004167	17720925	17716029	746128.CADAFUBP00009069	746128.CADAFUBP00004167	0.242	0	0	0	0.192	0	0.900	0.802	0.986
CADAFUBP00006796	CADAFUBP00002266	17718654	17714133	746128.CADAFUBP00006796	746128.CADAFUBP00002266	0	0	0	0	0.686	0.170	0	0.950	0.985
CADAFUBP00005019	CADAFUBP00002745	17716879	17714610	746128.CADAFUBP00005019	746128.CADAFUBP00002745	0	0	0	0	0.963	0.059	0	0.614	0.985
CADAFUBP00002431	prt1	17714297	17712104	746128.CADAFUBP00002431	746128.CADAFUBP00000236	0	0	0	0	0.539	0.658	0.600	0.783	0.984
CADAFUBP00002922	CADAFUBP00001427	17714787	17713295	746128.CADAFUBP00002922	746128.CADAFUBP00001427	0.070	0	0	0	0.183	0	0.900	0.823	0.984
CADAFUBP00009209	CADAFUBP00009204	17721065	17721060	746128.CADAFUBP00009209	746128.CADAFUBP00009204	0.048	0	0	0	0.140	0	0.900	0.831	0.984
CADAFUBP00006292	int6	17718150	17715566	746128.CADAFUBP00006292	746128.CADAFUBP00003703	0	0	0	0	0.606	0.909	0.600	0.065	0.984
gua1	CADAFUBP00000809	17716496	17712677	746128.CADAFUBP00004636	746128.CADAFUBP00000809	0.176	0	0	0	0.118	0	0.900	0.802	0.983
CADAFUBP00003903	tif35	17715765	17714379	746128.CADAFUBP00003903	746128.CADAFUBP00002513	0	0	0	0	0.759	0.685	0.360	0.704	0.983
int6	CADAFUBP00003495	17715566	17715359	746128.CADAFUBP00003703	746128.CADAFUBP00003495	0	0	0	0	0.604	0.902	0.600	0.047	0.983
CADAFUBP00003803	CADAFUBP00002922	17715666	17714787	746128.CADAFUBP00003803	746128.CADAFUBP00002922	0.070	0.345	0.423	0	0.605	0.162	0	0.884	0.983
CADAFUBP00007233	CADAFUBP00002875	17719089	17714740	746128.CADAFUBP00007233	746128.CADAFUBP00002875	0.117	0	0.208	0	0.678	0.803	0	0.687	0.983
CADAFUBP00006247	CADAFUBP00003769	17718105	17715632	746128.CADAFUBP00006247	746128.CADAFUBP00003769	0.231	0	0.409	0	0.665	0.104	0	0.896	0.983
CADAFUBP00004981	CADAFUBP00001004	17716841	17712872	746128.CADAFUBP00004981	746128.CADAFUBP00001004	0	0	0	0	0.600	0.790	0	0.803	0.982
CADAFUBP00007233	CADAFUBP00003410	17719089	17715274	746128.CADAFUBP00007233	746128.CADAFUBP00003410	0.089	0	0.350	0	0.752	0.503	0	0.792	0.982
CADAFUBP00007059	mpg1	17718915	17718531	746128.CADAFUBP00007059	746128.CADAFUBP00006673	0.162	0	0	0	0.138	0	0.900	0.778	0.981
CADAFUBP00007233	NAT10	17719089	17712424	746128.CADAFUBP00007233	746128.CADAFUBP00000556	0	0	0	0	0.973	0.060	0	0.306	0.980
CADAFUBP00002826	CADAFUBP00001004	17714691	17712872	746128.CADAFUBP00002826	746128.CADAFUBP00001004	0	0	0	0	0.542	0.806	0	0.803	0.980
CADAFUBP00007035	CADAFUBP00004161	17718891	17716023	746128.CADAFUBP00007035	746128.CADAFUBP00004161	0	0	0	0	0.665	0.909	0	0.418	0.980
CADAFUBP00001299	CADAFUBP00000827	17713167	17712695	746128.CADAFUBP00001299	746128.CADAFUBP00000827	0.047	0	0.227	0	0.609	0.683	0	0.808	0.979
CADAFUBP00008641	adk1	17720497	17712641	746128.CADAFUBP00008641	746128.CADAFUBP00000773	0.066	0	0	0	0.050	0	0.900	0.792	0.979
CADAFUBP00003943	CADAFUBP00001509	17715805	17713377	746128.CADAFUBP00003943	746128.CADAFUBP00001509	0	0	0	0	0.604	0.799	0	0.764	0.979
CADAFUBP00006292	prt1	17718150	17712104	746128.CADAFUBP00006292	746128.CADAFUBP00000236	0	0	0	0	0.684	0.659	0.600	0.570	0.978
CADAFUBP00005235	CADAFUBP00005194	17717094	17717054	746128.CADAFUBP00005235	746128.CADAFUBP00005194	0	0	0	0	0.922	0	0	0.739	0.978
tif35	CADAFUBP00002431	17714379	17714297	746128.CADAFUBP00002513	746128.CADAFUBP00002431	0	0	0	0	0.177	0.683	0.600	0.821	0.978
gua1	CADAFUBP00001470	17716496	17713338	746128.CADAFUBP00004636	746128.CADAFUBP00001470	0.242	0	0.325	0	0.198	0	0	0.954	0.978
CADAFUBP00007035	CADAFUBP00003700	17718891	17715563	746128.CADAFUBP00007035	746128.CADAFUBP00003700	0.069	0	0	0	0.640	0.909	0	0.306	0.976
CADAFUBP00002745	CADAFUBP00002460	17714610	17714326	746128.CADAFUBP00002745	746128.CADAFUBP00002460	0	0	0	0	0.404	0.842	0	0.762	0.975
CADAFUBP00003903	prt1	17715765	17712104	746128.CADAFUBP00003903	746128.CADAFUBP00000236	0	0	0	0	0.191	0.784	0.360	0.799	0.974
CADAFUBP00005695	CADAFUBP00005670	17717554	17717529	746128.CADAFUBP00005695	746128.CADAFUBP00005670	0.116	0	0	0	0.876	0.069	0	0.782	0.974
CADAFUBP00001919	CADAFUBP00001509	17713786	17713377	746128.CADAFUBP00001919	746128.CADAFUBP00001509	0	0	0	0	0.606	0.685	0	0.810	0.974
CADAFUBP00007179	CADAFUBP00002657	17719035	17714523	746128.CADAFUBP00007179	746128.CADAFUBP00002657	0	0	0	0	0.683	0.685	0	0.761	0.974
CADAFUBP00003099	CADAFUBP00001854	17714964	17713721	746128.CADAFUBP00003099	746128.CADAFUBP00001854	0.088	0.077	0	0	0.244	0.801	0	0.821	0.973
CADAFUBP00007408	CADAFUBP00007233	17719264	17719089	746128.CADAFUBP00007408	746128.CADAFUBP00007233	0	0	0	0	0.973	0	0	0	0.973
CADAFUBP00003410	CADAFUBP00002875	17715274	17714740	746128.CADAFUBP00003410	746128.CADAFUBP00002875	0.117	0	0.220	0	0.243	0.784	0	0.798	0.973
CADAFUBP00001854	CADAFUBP00001299	17713721	17713167	746128.CADAFUBP00001854	746128.CADAFUBP00001299	0.070	0	0	0	0.607	0.682	0	0.802	0.973
CADAFUBP00004198	prt1	17716060	17712104	746128.CADAFUBP00004198	746128.CADAFUBP00000236	0	0	0	0	0.056	0.682	0.600	0.799	0.972
gua1	CADAFUBP00002705	17716496	17714571	746128.CADAFUBP00004636	746128.CADAFUBP00002705	0.242	0	0	0	0.279	0	0	0.954	0.972
CADAFUBP00008641	CADAFUBP00000809	17720497	17712677	746128.CADAFUBP00008641	746128.CADAFUBP00000809	0.210	0	0	0	0.170	0	0.900	0.627	0.972
CADAFUBP00007167	CADAFUBP00001854	17719023	17713721	746128.CADAFUBP00007167	746128.CADAFUBP00001854	0.117	0	0	0	0.522	0.629	0	0.842	0.971
CADAFUBP00007165	mpg1	17719021	17718531	746128.CADAFUBP00007165	746128.CADAFUBP00006673	0	0	0.425	0.707	0.163	0.775	0.800	0.768	0.971
CADAFUBP00006878	CADAFUBP00005235	17718736	17717094	746128.CADAFUBP00006878	746128.CADAFUBP00005235	0	0	0	0	0.692	0.504	0	0.829	0.971
CADAFUBP00005166	CADAFUBP00002309	17717026	17714176	746128.CADAFUBP00005166	746128.CADAFUBP00002309	0.069	0.026	0	0	0.091	0.079	0.800	0.840	0.970
CADAFUBP00005886	CADAFUBP00002245	17717744	17714112	746128.CADAFUBP00005886	746128.CADAFUBP00002245	0	0	0	0	0.133	0.909	0	0.658	0.970
CADAFUBP00006809	CADAFUBP00001519	17718667	17713387	746128.CADAFUBP00006809	746128.CADAFUBP00001519	0.086	0	0	0	0.548	0.226	0	0.912	0.968
CADAFUBP00005670	CADAFUBP00005256	17717529	17717115	746128.CADAFUBP00005670	746128.CADAFUBP00005256	0.231	0	0	0	0.608	0.135	0.650	0.711	0.968
CADAFUBP00003495	prt1	17715359	17712104	746128.CADAFUBP00003495	746128.CADAFUBP00000236	0	0	0	0	0.692	0.684	0.600	0.279	0.968
ALA1	CADAFUBP00005235	17720003	17717094	746128.CADAFUBP00008147	746128.CADAFUBP00005235	0.207	0	0	0	0.551	0.502	0	0.843	0.968
CADAFUBP00002215	CADAFUBP00001299	17714082	17713167	746128.CADAFUBP00002215	746128.CADAFUBP00001299	0	0	0	0	0.600	0.618	0	0.807	0.967
CADAFUBP00008597	CADAFUBP00006019	17720453	17717877	746128.CADAFUBP00008597	746128.CADAFUBP00006019	0	0	0	0	0.672	0.300	0	0.868	0.967
CADAFUBP00003803	CADAFUBP00001427	17715666	17713295	746128.CADAFUBP00003803	746128.CADAFUBP00001427	0.070	0	0	0	0.127	0	0.800	0.819	0.966
CADAFUBP00007167	CADAFUBP00001299	17719023	17713167	746128.CADAFUBP00007167	746128.CADAFUBP00001299	0	0	0	0	0.569	0.647	0	0.800	0.966
CADAFUBP00005670	CADAFUBP00000240	17717529	17712108	746128.CADAFUBP00005670	746128.CADAFUBP00000240	0	0	0	0	0.873	0	0	0.745	0.966
CADAFUBP00006253	CADAFUBP00002529	17718111	17714395	746128.CADAFUBP00006253	746128.CADAFUBP00002529	0	0.287	0	0	0.245	0.062	0.800	0.721	0.966
CADAFUBP00002874	CADAFUBP00000240	17714739	17712108	746128.CADAFUBP00002874	746128.CADAFUBP00000240	0	0	0	0	0.894	0.502	0	0.403	0.965
CADAFUBP00003612	CADAFUBP00001519	17715475	17713387	746128.CADAFUBP00003612	746128.CADAFUBP00001519	0.094	0	0	0	0.056	0	0	0.962	0.965
CADAFUBP00009184	CADAFUBP00005019	17721040	17716879	746128.CADAFUBP00009184	746128.CADAFUBP00005019	0	0	0	0	0.901	0	0	0.658	0.964
CADAFUBP00007667	int6	17719523	17715566	746128.CADAFUBP00007667	746128.CADAFUBP00003703	0	0	0	0	0.607	0.909	0	0.073	0.963
CADAFUBP00006253	CADAFUBP00004048	17718111	17715910	746128.CADAFUBP00006253	746128.CADAFUBP00004048	0.242	0	0.289	0	0.657	0	0	0.825	0.963
CADAFUBP00005211	CADAFUBP00001876	17717071	17713743	746128.CADAFUBP00005211	746128.CADAFUBP00001876	0.228	0	0	0	0.405	0.909	0	0.238	0.963
CADAFUBP00007278	CADAFUBP00002251	17719134	17714118	746128.CADAFUBP00007278	746128.CADAFUBP00002251	0.053	0	0	0	0.108	0.099	0.900	0.592	0.963
CADAFUBP00007667	tif35	17719523	17714379	746128.CADAFUBP00007667	746128.CADAFUBP00002513	0	0	0	0	0.606	0.909	0	0	0.962
CADAFUBP00006292	CADAFUBP00001876	17718150	17713743	746128.CADAFUBP00006292	746128.CADAFUBP00001876	0	0	0	0	0.601	0.909	0	0	0.962
CADAFUBP00006253	cpa1	17718111	17717180	746128.CADAFUBP00006253	746128.CADAFUBP00005321	0	0	0	0	0.522	0.062	0.800	0.630	0.962
CADAFUBP00003495	CADAFUBP00001876	17715359	17713743	746128.CADAFUBP00003495	746128.CADAFUBP00001876	0	0	0	0	0.608	0.909	0	0	0.962
CADAFUBP00008641	gua1	17720497	17716496	746128.CADAFUBP00008641	746128.CADAFUBP00004636	0.217	0	0	0	0.311	0.132	0.900	0.312	0.961
CADAFUBP00004198	tif35	17716060	17714379	746128.CADAFUBP00004198	746128.CADAFUBP00002513	0	0	0	0	0.087	0.685	0.600	0.706	0.961
CADAFUBP00002827	CADAFUBP00002309	17714692	17714176	746128.CADAFUBP00002827	746128.CADAFUBP00002309	0.069	0	0	0	0	0	0.900	0.624	0.961
CADAFUBP00009338	CADAFUBP00003978	17721194	17715840	746128.CADAFUBP00009338	746128.CADAFUBP00003978	0	0	0	0	0.054	0.048	0.800	0.803	0.959
CADAFUBP00007309	met3	17719165	17716031	746128.CADAFUBP00007309	746128.CADAFUBP00004169	0.231	0	0	0	0.052	0	0.900	0.507	0.959
CADAFUBP00007167	CADAFUBP00002215	17719023	17714082	746128.CADAFUBP00007167	746128.CADAFUBP00002215	0.063	0	0	0	0.601	0.504	0	0.807	0.959
CADAFUBP00009184	CADAFUBP00005670	17721040	17717529	746128.CADAFUBP00009184	746128.CADAFUBP00005670	0	0	0	0	0.872	0.048	0	0.686	0.958
CADAFUBP00000809	adk1	17712677	17712641	746128.CADAFUBP00000809	746128.CADAFUBP00000773	0	0	0	0	0.105	0	0	0.955	0.958
CADAFUBP00008701	CADAFUBP00007667	17720557	17719523	746128.CADAFUBP00008701	746128.CADAFUBP00007667	0	0	0	0	0.554	0.909	0	0	0.957
CADAFUBP00008701	CADAFUBP00001876	17720557	17713743	746128.CADAFUBP00008701	746128.CADAFUBP00001876	0	0	0	0	0.555	0.909	0	0	0.957
CADAFUBP00005695	CADAFUBP00005182	17717554	17717042	746128.CADAFUBP00005695	746128.CADAFUBP00005182	0.108	0	0	0	0.781	0.650	0	0.450	0.957
CADAFUBP00004981	CADAFUBP00002826	17716841	17714691	746128.CADAFUBP00004981	746128.CADAFUBP00002826	0.242	0	0.448	0.585	0.686	0.683	0	0.896	0.957
CADAFUBP00009646	CADAFUBP00000873	17721502	17712741	746128.CADAFUBP00009646	746128.CADAFUBP00000873	0	0	0	0	0.080	0	0.900	0.563	0.956
CADAFUBP00004048	CADAFUBP00002705	17715910	17714571	746128.CADAFUBP00004048	746128.CADAFUBP00002705	0.237	0	0	0	0.053	0	0.900	0.467	0.956
CADAFUBP00009209	CADAFUBP00000873	17721065	17712741	746128.CADAFUBP00009209	746128.CADAFUBP00000873	0.114	0	0	0	0.186	0	0.900	0.462	0.956
CADAFUBP00005690	CADAFUBP00000240	17717549	17712108	746128.CADAFUBP00005690	746128.CADAFUBP00000240	0	0	0	0	0.665	0.683	0	0.627	0.956
CADAFUBP00001854	CADAFUBP00000827	17713721	17712695	746128.CADAFUBP00001854	746128.CADAFUBP00000827	0.088	0	0	0	0.179	0.684	0	0.835	0.955
CADAFUBP00006019	cpr6	17717877	17713733	746128.CADAFUBP00006019	746128.CADAFUBP00001866	0	0	0	0	0.647	0.286	0	0.838	0.955
CADAFUBP00007994	CADAFUBP00002460	17719850	17714326	746128.CADAFUBP00007994	746128.CADAFUBP00002460	0	0	0	0	0.215	0.842	0	0.660	0.954
CADAFUBP00005235	CADAFUBP00002215	17717094	17714082	746128.CADAFUBP00005235	746128.CADAFUBP00002215	0.054	0	0	0	0.606	0.503	0	0.782	0.954
CADAFUBP00004198	CADAFUBP00002431	17716060	17714297	746128.CADAFUBP00004198	746128.CADAFUBP00002431	0	0	0	0	0.103	0.678	0	0.846	0.951
CADAFUBP00009209	CADAFUBP00007981	17721065	17719837	746128.CADAFUBP00009209	746128.CADAFUBP00007981	0	0	0	0	0.140	0	0.900	0.473	0.950
CADAFUBP00006797	CADAFUBP00005311	17718655	17717170	746128.CADAFUBP00006797	746128.CADAFUBP00005311	0	0	0	0	0.132	0	0.900	0.474	0.950
CADAFUBP00006878	CADAFUBP00005194	17718736	17717054	746128.CADAFUBP00006878	746128.CADAFUBP00005194	0.049	0	0.246	0	0.670	0.132	0	0.795	0.950
CADAFUBP00006535	CADAFUBP00002872	17718393	17714737	746128.CADAFUBP00006535	746128.CADAFUBP00002872	0	0.005	0	0	0	0.680	0	0.848	0.949
CADAFUBP00007179	CADAFUBP00007035	17719035	17718891	746128.CADAFUBP00007179	746128.CADAFUBP00007035	0	0	0	0	0.606	0.827	0	0.306	0.948
CADAFUBP00007167	CADAFUBP00006802	17719023	17718660	746128.CADAFUBP00007167	746128.CADAFUBP00006802	0	0	0	0	0.733	0.079	0	0.806	0.948
CADAFUBP00003930	CADAFUBP00003675	17715792	17715538	746128.CADAFUBP00003930	746128.CADAFUBP00003675	0.231	0	0	0	0.604	0.104	0	0.833	0.948
CADAFUBP00001299	CADAFUBP00000587	17713167	17712455	746128.CADAFUBP00001299	746128.CADAFUBP00000587	0.218	0	0	0	0.603	0.678	0	0.532	0.946
CADAFUBP00007678	CADAFUBP00002657	17719534	17714523	746128.CADAFUBP00007678	746128.CADAFUBP00002657	0	0	0	0	0.604	0.715	0	0.565	0.946
CADAFUBP00006255	CADAFUBP00001427	17718113	17713295	746128.CADAFUBP00006255	746128.CADAFUBP00001427	0.162	0	0	0	0.052	0	0.800	0.695	0.945
CADAFUBP00009270	cpa1	17721126	17717180	746128.CADAFUBP00009270	746128.CADAFUBP00005321	0.279	0	0	0	0.602	0	0	0.824	0.945
CADAFUBP00001470	CADAFUBP00000809	17713338	17712677	746128.CADAFUBP00001470	746128.CADAFUBP00000809	0.229	0	0	0	0.054	0	0	0.931	0.945
CADAFUBP00002631	CADAFUBP00000252	17714497	17712120	746128.CADAFUBP00002631	746128.CADAFUBP00000252	0	0	0	0	0.093	0.788	0	0.735	0.944
CADAFUBP00003930	CADAFUBP00002827	17715792	17714692	746128.CADAFUBP00003930	746128.CADAFUBP00002827	0	0	0	0	0.760	0	0	0.780	0.944
CADAFUBP00003099	CADAFUBP00001299	17714964	17713167	746128.CADAFUBP00003099	746128.CADAFUBP00001299	0.047	0	0	0	0.192	0.683	0	0.800	0.944
CADAFUBP00008627	chsG	17720483	17715269	746128.CADAFUBP00008627	746128.CADAFUBP00003405	0	0	0	0	0.093	0.056	0.900	0.433	0.944
CADAFUBP00004167	CADAFUBP00000873	17716029	17712741	746128.CADAFUBP00004167	746128.CADAFUBP00000873	0.242	0	0	0	0.043	0.099	0.900	0.274	0.943
CADAFUBP00006656	CADAFUBP00006019	17718514	17717877	746128.CADAFUBP00006656	746128.CADAFUBP00006019	0	0	0	0	0.631	0.079	0	0.846	0.943
CADAFUBP00009069	CADAFUBP00003930	17720925	17715792	746128.CADAFUBP00009069	746128.CADAFUBP00003930	0	0	0	0	0.125	0.101	0.900	0.359	0.942
CADAFUBP00005695	CADAFUBP00005690	17717554	17717549	746128.CADAFUBP00005695	746128.CADAFUBP00005690	0	0	0	0	0.715	0.683	0	0.416	0.942
CADAFUBP00007167	CADAFUBP00000827	17719023	17712695	746128.CADAFUBP00007167	746128.CADAFUBP00000827	0.065	0	0	0	0.245	0.637	0	0.801	0.942
ALA1	CADAFUBP00001299	17720003	17713167	746128.CADAFUBP00008147	746128.CADAFUBP00001299	0.086	0	0	0	0.576	0.332	0	0.799	0.941
CADAFUBP00005698	CADAFUBP00005194	17717557	17717054	746128.CADAFUBP00005698	746128.CADAFUBP00005194	0.138	0	0	0	0.600	0	0	0.840	0.940
CADAFUBP00007167	CADAFUBP00006878	17719023	17718736	746128.CADAFUBP00007167	746128.CADAFUBP00006878	0.071	0	0	0	0.626	0.272	0	0.793	0.940
CADAFUBP00004989	CADAFUBP00003769	17716849	17715632	746128.CADAFUBP00004989	746128.CADAFUBP00003769	0.058	0	0	0	0.607	0.062	0	0.843	0.938
CADAFUBP00009270	CADAFUBP00002529	17721126	17714395	746128.CADAFUBP00009270	746128.CADAFUBP00002529	0.279	0	0	0	0.624	0	0	0.793	0.938
CADAFUBP00003495	CADAFUBP00000923	17715359	17712791	746128.CADAFUBP00003495	746128.CADAFUBP00000923	0	0	0	0	0.542	0.649	0.600	0.142	0.937
CADAFUBP00008152	CADAFUBP00004980	17720008	17716840	746128.CADAFUBP00008152	746128.CADAFUBP00004980	0	0	0	0.920	0.051	0.674	0.800	0.889	0.937
CADAFUBP00004167	CADAFUBP00002827	17716029	17714692	746128.CADAFUBP00004167	746128.CADAFUBP00002827	0.226	0	0	0	0.045	0	0.900	0.241	0.936
CADAFUBP00003090	CADAFUBP00000705	17714955	17712573	746128.CADAFUBP00003090	746128.CADAFUBP00000705	0	0	0	0	0.131	0.629	0	0.820	0.936
CADAFUBP00008710	aroM	17720566	17713170	746128.CADAFUBP00008710	746128.CADAFUBP00001302	0.069	0	0	0	0.080	0	0.900	0.345	0.936
CADAFUBP00008054	CADAFUBP00005235	17719910	17717094	746128.CADAFUBP00008054	746128.CADAFUBP00005235	0.060	0	0	0	0.601	0	0	0.845	0.936
gua1	CADAFUBP00001236	17716496	17713104	746128.CADAFUBP00004636	746128.CADAFUBP00001236	0.280	0	0	0	0.140	0	0	0.905	0.936
CADAFUBP00005235	CADAFUBP00001854	17717094	17713721	746128.CADAFUBP00005235	746128.CADAFUBP00001854	0.196	0	0	0	0.362	0.504	0	0.778	0.935
CADAFUBP00006878	CADAFUBP00002215	17718736	17714082	746128.CADAFUBP00006878	746128.CADAFUBP00002215	0.062	0	0	0	0.680	0	0	0.802	0.935
CADAFUBP00006878	CADAFUBP00000827	17718736	17712695	746128.CADAFUBP00006878	746128.CADAFUBP00000827	0	0	0	0	0.667	0.160	0	0.788	0.935
CADAFUBP00007167	CADAFUBP00002905	17719023	17714770	746128.CADAFUBP00007167	746128.CADAFUBP00002905	0.061	0	0	0	0.476	0.277	0	0.839	0.935
int6	CADAFUBP00001876	17715566	17713743	746128.CADAFUBP00003703	746128.CADAFUBP00001876	0	0	0	0	0.317	0.909	0	0	0.935
CADAFUBP00007678	CADAFUBP00007035	17719534	17718891	746128.CADAFUBP00007678	746128.CADAFUBP00007035	0	0	0	0	0.556	0.772	0	0.404	0.934
CADAFUBP00005698	CADAFUBP00005235	17717557	17717094	746128.CADAFUBP00005698	746128.CADAFUBP00005235	0.231	0	0	0	0.585	0	0	0.809	0.933
CADAFUBP00009069	CADAFUBP00001236	17720925	17713104	746128.CADAFUBP00009069	746128.CADAFUBP00001236	0.195	0	0	0	0.195	0	0	0.905	0.933
CADAFUBP00009308	CADAFUBP00000300	17721164	17712168	746128.CADAFUBP00009308	746128.CADAFUBP00000300	0	0	0	0	0.045	0.684	0	0.798	0.933
CADAFUBP00005698	CADAFUBP00001854	17717557	17713721	746128.CADAFUBP00005698	746128.CADAFUBP00001854	0.117	0	0	0	0.649	0	0	0.804	0.933
ALA1	CADAFUBP00005698	17720003	17717557	746128.CADAFUBP00008147	746128.CADAFUBP00005698	0.158	0	0	0	0.602	0.062	0	0.808	0.931
CADAFUBP00006878	CADAFUBP00001299	17718736	17713167	746128.CADAFUBP00006878	746128.CADAFUBP00001299	0	0	0	0	0.649	0.061	0	0.806	0.930
ALA1	CADAFUBP00000827	17720003	17712695	746128.CADAFUBP00008147	746128.CADAFUBP00000827	0.097	0	0	0	0.667	0	0	0.786	0.930
CADAFUBP00006878	CADAFUBP00006802	17718736	17718660	746128.CADAFUBP00006878	746128.CADAFUBP00006802	0.117	0	0	0	0.600	0.106	0	0.806	0.930
CADAFUBP00003495	CADAFUBP00002431	17715359	17714297	746128.CADAFUBP00003495	746128.CADAFUBP00002431	0	0	0	0	0.406	0.633	0	0.707	0.930
CADAFUBP00004058	CADAFUBP00000802	17715920	17712670	746128.CADAFUBP00004058	746128.CADAFUBP00000802	0	0	0	0	0.054	0.661	0	0.797	0.929
CADAFUBP00005194	CADAFUBP00000827	17717054	17712695	746128.CADAFUBP00005194	746128.CADAFUBP00000827	0.072	0	0	0	0.585	0	0	0.831	0.929
CADAFUBP00007667	CADAFUBP00006292	17719523	17718150	746128.CADAFUBP00007667	746128.CADAFUBP00006292	0	0	0	0	0.246	0.909	0	0	0.928
CADAFUBP00006202	CADAFUBP00000809	17718060	17712677	746128.CADAFUBP00006202	746128.CADAFUBP00000809	0	0	0	0	0.047	0	0.900	0.306	0.928
CADAFUBP00007408	CADAFUBP00002524	17719264	17714390	746128.CADAFUBP00007408	746128.CADAFUBP00002524	0	0	0	0	0.515	0.328	0	0.795	0.927
CADAFUBP00002905	CADAFUBP00001854	17714770	17713721	746128.CADAFUBP00002905	746128.CADAFUBP00001854	0.186	0	0	0	0.191	0.296	0	0.861	0.926
CADAFUBP00002524	CADAFUBP00000705	17714390	17712573	746128.CADAFUBP00002524	746128.CADAFUBP00000705	0	0	0	0	0.515	0.357	0	0.783	0.926
CADAFUBP00007994	CADAFUBP00000240	17719850	17712108	746128.CADAFUBP00007994	746128.CADAFUBP00000240	0	0	0	0	0.837	0	0	0.560	0.925
CADAFUBP00003972	sec31	17715834	17714664	746128.CADAFUBP00003972	746128.CADAFUBP00002799	0	0	0	0	0	0.657	0	0.792	0.925
CADAFUBP00008054	CADAFUBP00006878	17719910	17718736	746128.CADAFUBP00008054	746128.CADAFUBP00006878	0.217	0	0	0	0.564	0	0	0.800	0.925
ALA1	CADAFUBP00006878	17720003	17718736	746128.CADAFUBP00008147	746128.CADAFUBP00006878	0	0	0	0	0.515	0.300	0	0.797	0.925
CADAFUBP00002827	CADAFUBP00000873	17714692	17712741	746128.CADAFUBP00002827	746128.CADAFUBP00000873	0	0	0	0	0	0	0.900	0.288	0.925
CADAFUBP00005695	CADAFUBP00002745	17717554	17714610	746128.CADAFUBP00005695	746128.CADAFUBP00002745	0	0	0	0	0.809	0	0	0.626	0.925
CADAFUBP00007667	CADAFUBP00003495	17719523	17715359	746128.CADAFUBP00007667	746128.CADAFUBP00003495	0	0	0	0	0.197	0.909	0	0	0.923
CADAFUBP00001876	CADAFUBP00000954	17713743	17712822	746128.CADAFUBP00001876	746128.CADAFUBP00000954	0	0	0	0	0.148	0.909	0	0.092	0.923
CADAFUBP00007165	CADAFUBP00007059	17719021	17718915	746128.CADAFUBP00007165	746128.CADAFUBP00007059	0.162	0	0	0	0.053	0	0.900	0.146	0.923
CADAFUBP00008439	CADAFUBP00006535	17720295	17718393	746128.CADAFUBP00008439	746128.CADAFUBP00006535	0	0	0	0	0.055	0.162	0	0.910	0.922
CADAFUBP00005166	met3	17717026	17716031	746128.CADAFUBP00005166	746128.CADAFUBP00004169	0	0	0	0	0.510	0	0	0.849	0.922
CADAFUBP00004048	CADAFUBP00001236	17715910	17713104	746128.CADAFUBP00004048	746128.CADAFUBP00001236	0.153	0	0	0	0.574	0	0	0.802	0.922
CADAFUBP00006878	CADAFUBP00005698	17718736	17717557	746128.CADAFUBP00006878	746128.CADAFUBP00005698	0.056	0	0	0	0.607	0.067	0	0.802	0.922
CADAFUBP00009270	CADAFUBP00001236	17721126	17713104	746128.CADAFUBP00009270	746128.CADAFUBP00001236	0.052	0	0	0	0.186	0	0	0.905	0.920
CADAFUBP00004198	CADAFUBP00001876	17716060	17713743	746128.CADAFUBP00004198	746128.CADAFUBP00001876	0	0	0	0	0.117	0.909	0	0.088	0.920
CADAFUBP00007667	CADAFUBP00000954	17719523	17712822	746128.CADAFUBP00007667	746128.CADAFUBP00000954	0	0	0	0	0.136	0.909	0	0.063	0.919
CADAFUBP00005211	rps21	17717071	17713883	746128.CADAFUBP00005211	746128.CADAFUBP00002016	0	0	0	0	0.140	0.909	0	0	0.918
CADAFUBP00005235	CADAFUBP00000827	17717094	17712695	746128.CADAFUBP00005235	746128.CADAFUBP00000827	0	0	0	0	0.632	0.138	0	0.764	0.918
CADAFUBP00005343	CADAFUBP00000954	17717202	17712822	746128.CADAFUBP00005343	746128.CADAFUBP00000954	0	0	0	0	0.584	0.056	0	0.809	0.918
CADAFUBP00003495	CADAFUBP00000859	17715359	17712727	746128.CADAFUBP00003495	746128.CADAFUBP00000859	0	0	0	0	0.595	0.502	0.600	0.093	0.917
CADAFUBP00006255	CADAFUBP00002922	17718113	17714787	746128.CADAFUBP00006255	746128.CADAFUBP00002922	0.162	0	0	0	0.243	0.262	0	0.844	0.917
CADAFUBP00006292	CADAFUBP00002431	17718150	17714297	746128.CADAFUBP00006292	746128.CADAFUBP00002431	0	0	0	0	0.184	0.616	0	0.758	0.917
CADAFUBP00006202	adk1	17718060	17712641	746128.CADAFUBP00006202	746128.CADAFUBP00000773	0	0	0	0	0.053	0	0.900	0.197	0.917
CADAFUBP00008702	CADAFUBP00006202	17720558	17718060	746128.CADAFUBP00008702	746128.CADAFUBP00006202	0	0	0	0	0.056	0	0.900	0.197	0.917
CADAFUBP00006797	CADAFUBP00005292	17718655	17717151	746128.CADAFUBP00006797	746128.CADAFUBP00005292	0	0	0	0	0.125	0	0.900	0.122	0.916
CADAFUBP00007667	CADAFUBP00005211	17719523	17717071	746128.CADAFUBP00007667	746128.CADAFUBP00005211	0	0	0	0	0.121	0.909	0	0	0.916
CADAFUBP00007667	CADAFUBP00004198	17719523	17716060	746128.CADAFUBP00007667	746128.CADAFUBP00004198	0	0	0	0	0.082	0.909	0	0.083	0.916
CADAFUBP00007167	CADAFUBP00005235	17719023	17717094	746128.CADAFUBP00007167	746128.CADAFUBP00005235	0.069	0	0	0	0.570	0	0	0.809	0.916
ALA1	CADAFUBP00008054	17720003	17719910	746128.CADAFUBP00008147	746128.CADAFUBP00008054	0.120	0	0	0	0.494	0	0	0.827	0.916
CADAFUBP00006223	CADAFUBP00001470	17718081	17713338	746128.CADAFUBP00006223	746128.CADAFUBP00001470	0.069	0	0	0	0.140	0	0.900	0.080	0.916
CADAFUBP00007408	CADAFUBP00003090	17719264	17714955	746128.CADAFUBP00007408	746128.CADAFUBP00003090	0	0	0	0	0.131	0.442	0	0.840	0.915
CADAFUBP00003978	CADAFUBP00001236	17715840	17713104	746128.CADAFUBP00003978	746128.CADAFUBP00001236	0.151	0	0	0	0	0	0	0.905	0.915
CADAFUBP00005698	CADAFUBP00002015	17717557	17713882	746128.CADAFUBP00005698	746128.CADAFUBP00002015	0.162	0	0	0	0.590	0	0	0.775	0.915
CADAFUBP00004161	int6	17716023	17715566	746128.CADAFUBP00004161	746128.CADAFUBP00003703	0	0	0	0	0.186	0.500	0	0.807	0.914
ALA1	CADAFUBP00005194	17720003	17717054	746128.CADAFUBP00008147	746128.CADAFUBP00005194	0.061	0	0	0	0.608	0.060	0	0.781	0.914
rps21	CADAFUBP00000954	17713883	17712822	746128.CADAFUBP00002016	746128.CADAFUBP00000954	0	0	0	0	0.104	0.909	0	0	0.914
CADAFUBP00006253	CADAFUBP00001236	17718111	17713104	746128.CADAFUBP00006253	746128.CADAFUBP00001236	0	0	0	0	0.121	0	0	0.905	0.912
CADAFUBP00002309	CADAFUBP00000873	17714176	17712741	746128.CADAFUBP00002309	746128.CADAFUBP00000873	0	0	0	0	0.053	0	0.900	0.149	0.912
alp2	pep2	17717416	17715562	746128.CADAFUBP00005557	746128.CADAFUBP00003699	0	0	0	0	0.353	0.144	0	0.852	0.911
CADAFUBP00003930	CADAFUBP00001236	17715792	17713104	746128.CADAFUBP00003930	746128.CADAFUBP00001236	0.048	0	0	0	0.089	0	0	0.905	0.910
CADAFUBP00002245	NAT10	17714112	17712424	746128.CADAFUBP00002245	746128.CADAFUBP00000556	0.124	0	0	0	0.575	0.693	0	0.305	0.909
CADAFUBP00004167	CADAFUBP00002309	17716029	17714176	746128.CADAFUBP00004167	746128.CADAFUBP00002309	0	0	0	0	0	0	0.900	0.135	0.909
CADAFUBP00002745	CADAFUBP00000240	17714610	17712108	746128.CADAFUBP00002745	746128.CADAFUBP00000240	0	0	0	0	0.732	0.123	0	0.643	0.908
CADAFUBP00005698	CADAFUBP00001299	17717557	17713167	746128.CADAFUBP00005698	746128.CADAFUBP00001299	0.048	0	0	0	0.513	0.080	0	0.808	0.907
CADAFUBP00002132	CADAFUBP00001236	17713999	17713104	746128.CADAFUBP00002132	746128.CADAFUBP00001236	0	0	0	0	0.053	0	0	0.905	0.906
CADAFUBP00002251	CADAFUBP00001210	17714118	17713078	746128.CADAFUBP00002251	746128.CADAFUBP00001210	0.050	0	0	0	0.043	0	0.900	0.096	0.906
CADAFUBP00002215	CADAFUBP00002015	17714082	17713882	746128.CADAFUBP00002215	746128.CADAFUBP00002015	0.050	0	0	0	0.606	0	0	0.768	0.905
CADAFUBP00009209	CADAFUBP00001427	17721065	17713295	746128.CADAFUBP00009209	746128.CADAFUBP00001427	0	0	0	0	0.047	0	0.900	0.088	0.905
CADAFUBP00003804	CADAFUBP00001236	17715667	17713104	746128.CADAFUBP00003804	746128.CADAFUBP00001236	0	0	0	0	0	0	0	0.905	0.905
CADAFUBP00006802	CADAFUBP00005698	17718660	17717557	746128.CADAFUBP00006802	746128.CADAFUBP00005698	0.108	0	0	0	0.554	0	0	0.782	0.905
CADAFUBP00007981	CADAFUBP00001427	17719837	17713295	746128.CADAFUBP00007981	746128.CADAFUBP00001427	0.065	0	0	0	0	0	0.900	0.056	0.904
CADAFUBP00009582	CADAFUBP00003769	17721438	17715632	746128.CADAFUBP00009582	746128.CADAFUBP00003769	0	0	0	0	0	0	0.900	0.080	0.904
CADAFUBP00008054	CADAFUBP00002905	17719910	17714770	746128.CADAFUBP00008054	746128.CADAFUBP00002905	0.197	0	0	0	0.493	0	0	0.782	0.903
CADAFUBP00003675	CADAFUBP00001236	17715538	17713104	746128.CADAFUBP00003675	746128.CADAFUBP00001236	0.266	0	0	0	0.193	0	0	0.847	0.901
CADAFUBP00005733	CADAFUBP00005311	17717592	17717170	746128.CADAFUBP00005733	746128.CADAFUBP00005311	0	0	0	0	0	0	0.900	0	0.900
CADAFUBP00002905	CADAFUBP00000827	17714770	17712695	746128.CADAFUBP00002905	746128.CADAFUBP00000827	0.173	0	0	0	0.188	0.298	0	0.814	0.900
CADAFUBP00006802	CADAFUBP00002015	17718660	17713882	746128.CADAFUBP00006802	746128.CADAFUBP00002015	0.085	0	0	0	0.554	0.058	0	0.771	0.900
CADAFUBP00005182	CADAFUBP00000240	17717042	17712108	746128.CADAFUBP00005182	746128.CADAFUBP00000240	0	0	0.207	0	0.740	0.502	0	0.133	0.899
CADAFUBP00007994	CADAFUBP00005019	17719850	17716879	746128.CADAFUBP00007994	746128.CADAFUBP00005019	0	0	0	0	0.753	0	0	0.605	0.898
ALA1	CADAFUBP00002215	17720003	17714082	746128.CADAFUBP00008147	746128.CADAFUBP00002215	0.085	0	0	0	0.607	0.328	0	0.627	0.897
CADAFUBP00002132	CADAFUBP00000954	17713999	17712822	746128.CADAFUBP00002132	746128.CADAFUBP00000954	0	0	0	0	0.542	0.120	0	0.763	0.896
CADAFUBP00007994	CADAFUBP00005695	17719850	17717554	746128.CADAFUBP00007994	746128.CADAFUBP00005695	0	0	0	0	0.884	0	0	0.142	0.896
CADAFUBP00005084	CADAFUBP00002745	17716944	17714610	746128.CADAFUBP00005084	746128.CADAFUBP00002745	0.231	0	0	0	0.570	0.616	0	0.273	0.895
CADAFUBP00005670	CADAFUBP00002745	17717529	17714610	746128.CADAFUBP00005670	746128.CADAFUBP00002745	0.213	0	0	0	0.588	0	0	0.696	0.892
ALA1	CADAFUBP00001854	17720003	17713721	746128.CADAFUBP00008147	746128.CADAFUBP00001854	0.116	0	0	0	0.187	0.338	0	0.801	0.892
CADAFUBP00004198	CADAFUBP00000859	17716060	17712727	746128.CADAFUBP00004198	746128.CADAFUBP00000859	0	0	0	0	0.103	0.104	0.600	0.702	0.891
CADAFUBP00005919	CADAFUBP00005886	17717777	17717744	746128.CADAFUBP00005919	746128.CADAFUBP00005886	0	0	0	0	0.089	0.886	0	0	0.891
CADAFUBP00006223	CADAFUBP00005698	17718081	17717557	746128.CADAFUBP00006223	746128.CADAFUBP00005698	0	0	0	0	0.140	0	0	0.877	0.890
CADAFUBP00009270	CADAFUBP00004273	17721126	17716135	746128.CADAFUBP00009270	746128.CADAFUBP00004273	0.256	0	0	0	0.132	0	0	0.844	0.890
CADAFUBP00006809	CADAFUBP00003612	17718667	17715475	746128.CADAFUBP00006809	746128.CADAFUBP00003612	0.196	0	0	0	0	0	0	0.867	0.889
CADAFUBP00004198	CADAFUBP00003495	17716060	17715359	746128.CADAFUBP00004198	746128.CADAFUBP00003495	0	0	0	0	0.141	0.681	0	0.630	0.889
CADAFUBP00005919	CADAFUBP00002245	17717777	17714112	746128.CADAFUBP00005919	746128.CADAFUBP00002245	0	0	0	0	0.045	0.873	0	0.160	0.889
CADAFUBP00005698	CADAFUBP00003099	17717557	17714964	746128.CADAFUBP00005698	746128.CADAFUBP00003099	0.090	0.300	0	0	0.140	0.122	0	0.803	0.888
CADAFUBP00002905	CADAFUBP00001299	17714770	17713167	746128.CADAFUBP00002905	746128.CADAFUBP00001299	0.089	0	0	0	0.295	0.352	0	0.763	0.888
CADAFUBP00008054	CADAFUBP00006802	17719910	17718660	746128.CADAFUBP00008054	746128.CADAFUBP00006802	0.170	0	0	0	0.171	0	0	0.849	0.887
CADAFUBP00006802	CADAFUBP00005235	17718660	17717094	746128.CADAFUBP00006802	746128.CADAFUBP00005235	0	0	0	0	0.247	0.138	0	0.840	0.887
CADAFUBP00005698	CADAFUBP00000827	17717557	17712695	746128.CADAFUBP00005698	746128.CADAFUBP00000827	0.090	0	0	0	0.186	0.122	0	0.845	0.885
CADAFUBP00002705	CADAFUBP00001236	17714571	17713104	746128.CADAFUBP00002705	746128.CADAFUBP00001236	0.296	0	0	0	0	0	0	0.842	0.884
CADAFUBP00006802	CADAFUBP00002341	17718660	17714208	746128.CADAFUBP00006802	746128.CADAFUBP00002341	0	0	0	0	0.100	0.505	0	0.762	0.884
ALA1	CADAFUBP00006802	17720003	17718660	746128.CADAFUBP00008147	746128.CADAFUBP00006802	0.117	0	0	0	0.366	0	0	0.808	0.883
CADAFUBP00002928	CADAFUBP00002290	17714793	17714157	746128.CADAFUBP00002928	746128.CADAFUBP00002290	0	0	0	0	0.140	0.108	0	0.859	0.882
CADAFUBP00009204	CADAFUBP00002251	17721060	17714118	746128.CADAFUBP00009204	746128.CADAFUBP00002251	0	0	0	0	0.141	0.065	0.800	0.352	0.882
CADAFUBP00007167	CADAFUBP00002015	17719023	17713882	746128.CADAFUBP00007167	746128.CADAFUBP00002015	0.048	0	0	0	0.533	0	0	0.756	0.882
CADAFUBP00008701	CADAFUBP00003495	17720557	17715359	746128.CADAFUBP00008701	746128.CADAFUBP00003495	0	0	0	0	0.604	0.681	0	0.136	0.881
CADAFUBP00008701	CADAFUBP00006292	17720557	17718150	746128.CADAFUBP00008701	746128.CADAFUBP00006292	0	0	0	0	0.640	0.683	0	0	0.881
CADAFUBP00009270	CADAFUBP00002827	17721126	17714692	746128.CADAFUBP00009270	746128.CADAFUBP00002827	0.165	0	0	0	0.187	0	0	0.838	0.880
CADAFUBP00009308	CADAFUBP00002290	17721164	17714157	746128.CADAFUBP00009308	746128.CADAFUBP00002290	0	0	0	0	0.055	0.262	0	0.842	0.880
sub2	CADAFUBP00002132	17721154	17713999	746128.CADAFUBP00009298	746128.CADAFUBP00002132	0	0	0	0	0.867	0.074	0	0.090	0.878
CADAFUBP00007167	CADAFUBP00003099	17719023	17714964	746128.CADAFUBP00007167	746128.CADAFUBP00003099	0.065	0	0	0	0.187	0.632	0	0.614	0.877
CADAFUBP00001922	CADAFUBP00001854	17713789	17713721	746128.CADAFUBP00001922	746128.CADAFUBP00001854	0.061	0	0	0	0.136	0.652	0	0.615	0.876
CADAFUBP00007233	CADAFUBP00006292	17719089	17718150	746128.CADAFUBP00007233	746128.CADAFUBP00006292	0	0	0.259	0	0.602	0.251	0	0.501	0.875
CADAFUBP00006878	CADAFUBP00002015	17718736	17713882	746128.CADAFUBP00006878	746128.CADAFUBP00002015	0.162	0	0	0	0.600	0.123	0	0.627	0.875
CADAFUBP00001922	CADAFUBP00001299	17713789	17713167	746128.CADAFUBP00001922	746128.CADAFUBP00001299	0	0	0	0	0.510	0.648	0	0.329	0.874
CADAFUBP00008898	cym1	17720754	17718185	746128.CADAFUBP00008898	746128.CADAFUBP00006327	0	0	0	0	0.179	0.100	0	0.844	0.874
CADAFUBP00006878	CADAFUBP00000587	17718736	17712455	746128.CADAFUBP00006878	746128.CADAFUBP00000587	0.231	0	0	0	0.601	0.163	0	0.570	0.874
CADAFUBP00008054	CADAFUBP00000827	17719910	17712695	746128.CADAFUBP00008054	746128.CADAFUBP00000827	0	0	0	0	0.290	0.246	0	0.782	0.873
cap1	CADAFUBP00000300	17719273	17712168	746128.CADAFUBP00007417	746128.CADAFUBP00000300	0	0	0	0	0.604	0.679	0	0.088	0.873
CADAFUBP00008054	CADAFUBP00002215	17719910	17714082	746128.CADAFUBP00008054	746128.CADAFUBP00002215	0	0	0	0	0.533	0	0	0.739	0.872
CADAFUBP00006802	CADAFUBP00000827	17718660	17712695	746128.CADAFUBP00006802	746128.CADAFUBP00000827	0.070	0	0.226	0	0.140	0.138	0	0.797	0.871
CADAFUBP00007167	CADAFUBP00005698	17719023	17717557	746128.CADAFUBP00007167	746128.CADAFUBP00005698	0.147	0	0	0	0.267	0	0	0.810	0.870
CADAFUBP00002215	CADAFUBP00001854	17714082	17713721	746128.CADAFUBP00002215	746128.CADAFUBP00001854	0.061	0	0	0	0.140	0.251	0	0.809	0.869
CADAFUBP00004167	CADAFUBP00003930	17716029	17715792	746128.CADAFUBP00004167	746128.CADAFUBP00003930	0.051	0	0	0	0	0.101	0	0.859	0.869
CADAFUBP00003099	CADAFUBP00002215	17714964	17714082	746128.CADAFUBP00003099	746128.CADAFUBP00002215	0.070	0	0	0	0.162	0.255	0	0.800	0.868
CADAFUBP00005670	CADAFUBP00002874	17717529	17714739	746128.CADAFUBP00005670	746128.CADAFUBP00002874	0.058	0	0	0	0.748	0	0	0.491	0.868
CADAFUBP00009204	CADAFUBP00002705	17721060	17714571	746128.CADAFUBP00009204	746128.CADAFUBP00002705	0	0	0	0	0.085	0	0.800	0.332	0.867
CADAFUBP00009270	CADAFUBP00003930	17721126	17715792	746128.CADAFUBP00009270	746128.CADAFUBP00003930	0.297	0	0	0	0.187	0	0	0.783	0.865
CADAFUBP00005698	CADAFUBP00000587	17717557	17712455	746128.CADAFUBP00005698	746128.CADAFUBP00000587	0.231	0	0	0	0.601	0	0	0.597	0.865
CADAFUBP00006255	CADAFUBP00001236	17718113	17713104	746128.CADAFUBP00006255	746128.CADAFUBP00001236	0.305	0	0	0	0.093	0	0	0.802	0.864
CADAFUBP00005698	CADAFUBP00002905	17717557	17714770	746128.CADAFUBP00005698	746128.CADAFUBP00002905	0.208	0	0	0	0.195	0.062	0	0.798	0.863
CADAFUBP00003978	CADAFUBP00001519	17715840	17713387	746128.CADAFUBP00003978	746128.CADAFUBP00001519	0.096	0	0	0	0.180	0	0	0.829	0.862
CADAFUBP00007200	CADAFUBP00002827	17719056	17714692	746128.CADAFUBP00007200	746128.CADAFUBP00002827	0.070	0	0	0	0.054	0	0.800	0.306	0.861
CADAFUBP00005698	CADAFUBP00002215	17717557	17714082	746128.CADAFUBP00005698	746128.CADAFUBP00002215	0.062	0	0	0	0.310	0	0	0.802	0.860
CADAFUBP00005518	CADAFUBP00001236	17717377	17713104	746128.CADAFUBP00005518	746128.CADAFUBP00001236	0.306	0	0	0	0.046	0	0	0.805	0.859
CADAFUBP00008054	CADAFUBP00002015	17719910	17713882	746128.CADAFUBP00008054	746128.CADAFUBP00002015	0.146	0	0	0	0.323	0	0	0.776	0.859
CADAFUBP00005194	CADAFUBP00001299	17717054	17713167	746128.CADAFUBP00005194	746128.CADAFUBP00001299	0.154	0	0	0	0.193	0	0	0.811	0.859
CADAFUBP00005194	CADAFUBP00002215	17717054	17714082	746128.CADAFUBP00005194	746128.CADAFUBP00002215	0.084	0	0	0	0.364	0.062	0	0.772	0.858
CADAFUBP00007667	prt1	17719523	17712104	746128.CADAFUBP00007667	746128.CADAFUBP00000236	0	0	0	0	0.197	0.680	0	0.494	0.858
CADAFUBP00005691	CADAFUBP00002290	17717550	17714157	746128.CADAFUBP00005691	746128.CADAFUBP00002290	0	0	0	0	0.086	0.271	0	0.805	0.858
cpr2	CADAFUBP00002266	17718158	17714133	746128.CADAFUBP00006300	746128.CADAFUBP00002266	0	0	0	0	0.140	0.501	0	0.697	0.858
CADAFUBP00005621	CADAFUBP00002827	17717480	17714692	746128.CADAFUBP00005621	746128.CADAFUBP00002827	0.259	0	0	0	0.043	0	0	0.816	0.858
CADAFUBP00002928	CADAFUBP00000300	17714793	17712168	746128.CADAFUBP00002928	746128.CADAFUBP00000300	0	0	0	0	0	0.501	0	0.725	0.856
CADAFUBP00006223	CADAFUBP00005235	17718081	17717094	746128.CADAFUBP00006223	746128.CADAFUBP00005235	0.087	0	0	0	0.286	0.503	0	0.610	0.856
CADAFUBP00009646	CADAFUBP00007278	17721502	17719134	746128.CADAFUBP00009646	746128.CADAFUBP00007278	0	0	0	0	0.051	0.070	0.800	0.276	0.855
sodC	CADAFUBP00001519	17717419	17713387	746128.CADAFUBP00005560	746128.CADAFUBP00001519	0	0	0	0	0.042	0.104	0	0.844	0.855
CADAFUBP00009209	CADAFUBP00005256	17721065	17717115	746128.CADAFUBP00009209	746128.CADAFUBP00005256	0	0	0	0	0	0	0.800	0.305	0.855
CADAFUBP00005194	CADAFUBP00002905	17717054	17714770	746128.CADAFUBP00005194	746128.CADAFUBP00002905	0.231	0	0	0	0.140	0	0	0.799	0.855
CADAFUBP00008641	CADAFUBP00001470	17720497	17713338	746128.CADAFUBP00008641	746128.CADAFUBP00001470	0.053	0	0	0	0	0.291	0	0.802	0.855
ALA1	CADAFUBP00007167	17720003	17719023	746128.CADAFUBP00008147	746128.CADAFUBP00007167	0.095	0	0	0	0.246	0	0	0.804	0.854
erg6	CADAFUBP00006222	17721516	17718080	746128.CADAFUBP00009660	746128.CADAFUBP00006222	0	0	0	0	0.053	0.420	0	0.756	0.854
CADAFUBP00006802	CADAFUBP00002215	17718660	17714082	746128.CADAFUBP00006802	746128.CADAFUBP00002215	0.069	0	0	0	0.261	0	0	0.806	0.854
CADAFUBP00006292	CADAFUBP00000923	17718150	17712791	746128.CADAFUBP00006292	746128.CADAFUBP00000923	0	0	0	0	0.310	0.502	0.600	0.047	0.851
sub2	fal1	17721154	17716845	746128.CADAFUBP00009298	746128.CADAFUBP00004985	0	0	0.448	0.850	0.518	0.643	0	0.784	0.851
CADAFUBP00007994	CADAFUBP00005084	17719850	17716944	746128.CADAFUBP00007994	746128.CADAFUBP00005084	0	0	0	0	0.539	0.616	0	0.224	0.850
CADAFUBP00009184	CADAFUBP00005084	17721040	17716944	746128.CADAFUBP00009184	746128.CADAFUBP00005084	0	0	0	0	0.531	0.616	0	0.235	0.850
CADAFUBP00005256	CADAFUBP00002874	17717115	17714739	746128.CADAFUBP00005256	746128.CADAFUBP00002874	0	0	0	0	0.742	0	0	0.440	0.849
CADAFUBP00002215	CADAFUBP00000827	17714082	17712695	746128.CADAFUBP00002215	746128.CADAFUBP00000827	0.070	0	0	0	0.194	0.255	0	0.762	0.849
CADAFUBP00000827	CADAFUBP00000587	17712695	17712455	746128.CADAFUBP00000827	746128.CADAFUBP00000587	0.089	0	0	0	0.531	0	0	0.676	0.849
CADAFUBP00007167	CADAFUBP00005194	17719023	17717054	746128.CADAFUBP00007167	746128.CADAFUBP00005194	0.159	0	0	0	0.187	0.059	0	0.793	0.848
CADAFUBP00006292	CADAFUBP00002132	17718150	17713999	746128.CADAFUBP00006292	746128.CADAFUBP00002132	0	0	0.269	0	0.741	0.081	0	0.231	0.848
CADAFUBP00008054	CADAFUBP00003099	17719910	17714964	746128.CADAFUBP00008054	746128.CADAFUBP00003099	0	0	0	0	0.185	0.274	0	0.763	0.847
CADAFUBP00006802	CADAFUBP00001854	17718660	17713721	746128.CADAFUBP00006802	746128.CADAFUBP00001854	0	0	0	0	0.244	0.062	0	0.801	0.846
CADAFUBP00004198	int6	17716060	17715566	746128.CADAFUBP00004198	746128.CADAFUBP00003703	0	0	0	0	0.056	0	0.600	0.627	0.846
CADAFUBP00009270	CADAFUBP00003675	17721126	17715538	746128.CADAFUBP00009270	746128.CADAFUBP00003675	0.278	0	0	0	0.105	0	0	0.782	0.846
CADAFUBP00003903	CADAFUBP00001876	17715765	17713743	746128.CADAFUBP00003903	746128.CADAFUBP00001876	0	0	0	0	0.588	0.641	0	0	0.845
sodC	CADAFUBP00003612	17717419	17715475	746128.CADAFUBP00005560	746128.CADAFUBP00003612	0.070	0	0	0	0.131	0.113	0	0.810	0.845
get3	CADAFUBP00000910	17715568	17712778	746128.CADAFUBP00003705	746128.CADAFUBP00000910	0	0	0	0	0.189	0.265	0	0.761	0.845
CADAFUBP00005691	CADAFUBP00002928	17717550	17714793	746128.CADAFUBP00005691	746128.CADAFUBP00002928	0	0	0	0	0.136	0.239	0	0.783	0.844
CADAFUBP00009204	CADAFUBP00004048	17721060	17715910	746128.CADAFUBP00009204	746128.CADAFUBP00004048	0.058	0	0	0	0.045	0	0.800	0.235	0.843
CADAFUBP00006802	CADAFUBP00001299	17718660	17713167	746128.CADAFUBP00006802	746128.CADAFUBP00001299	0.049	0	0	0	0.238	0	0	0.802	0.843
CADAFUBP00009308	CADAFUBP00005691	17721164	17717550	746128.CADAFUBP00009308	746128.CADAFUBP00005691	0	0	0	0	0	0.256	0	0.797	0.842
CADAFUBP00002266	CADAFUBP00001519	17714133	17713387	746128.CADAFUBP00002266	746128.CADAFUBP00001519	0.070	0	0	0	0.093	0.272	0	0.773	0.841
CADAFUBP00006802	CADAFUBP00003495	17718660	17715359	746128.CADAFUBP00006802	746128.CADAFUBP00003495	0	0	0	0	0.197	0.316	0	0.733	0.840
CADAFUBP00006878	CADAFUBP00001854	17718736	17713721	746128.CADAFUBP00006878	746128.CADAFUBP00001854	0.085	0	0	0	0.244	0.079	0	0.779	0.840
CADAFUBP00006292	CADAFUBP00000859	17718150	17712727	746128.CADAFUBP00006292	746128.CADAFUBP00000859	0	0	0	0	0.607	0	0.600	0.060	0.839
CADAFUBP00005528	CADAFUBP00005292	17717387	17717151	746128.CADAFUBP00005528	746128.CADAFUBP00005292	0.070	0.132	0	0.574	0.103	0	0.800	0.080	0.838
CADAFUBP00003099	CADAFUBP00002905	17714964	17714770	746128.CADAFUBP00003099	746128.CADAFUBP00002905	0.173	0	0	0	0.180	0.298	0	0.700	0.838
CADAFUBP00006292	CADAFUBP00005211	17718150	17717071	746128.CADAFUBP00006292	746128.CADAFUBP00005211	0	0	0.367	0	0.686	0	0	0.249	0.837
CADAFUBP00008054	CADAFUBP00001854	17719910	17713721	746128.CADAFUBP00008054	746128.CADAFUBP00001854	0	0	0	0	0.185	0.061	0	0.803	0.836
CADAFUBP00007981	CADAFUBP00005256	17719837	17717115	746128.CADAFUBP00007981	746128.CADAFUBP00005256	0	0	0	0	0.054	0.094	0.800	0.160	0.836
CADAFUBP00006802	CADAFUBP00005194	17718660	17717054	746128.CADAFUBP00006802	746128.CADAFUBP00005194	0.070	0	0	0	0.238	0.139	0	0.762	0.835
CADAFUBP00008702	CADAFUBP00002300	17720558	17714167	746128.CADAFUBP00008702	746128.CADAFUBP00002300	0	0	0	0	0.051	0.060	0	0.829	0.834
CADAFUBP00009164	CADAFUBP00000802	17721020	17712670	746128.CADAFUBP00009164	746128.CADAFUBP00000802	0	0	0	0	0.184	0.135	0	0.783	0.833
erg6	CADAFUBP00006247	17721516	17718105	746128.CADAFUBP00009660	746128.CADAFUBP00006247	0	0	0	0	0.104	0.062	0	0.817	0.833
CADAFUBP00003099	CADAFUBP00001922	17714964	17713789	746128.CADAFUBP00003099	746128.CADAFUBP00001922	0.070	0	0	0	0.182	0.655	0	0.440	0.833
CADAFUBP00001922	CADAFUBP00000827	17713789	17712695	746128.CADAFUBP00001922	746128.CADAFUBP00000827	0.070	0	0	0	0.162	0.650	0	0.463	0.833
CADAFUBP00008710	CADAFUBP00001236	17720566	17713104	746128.CADAFUBP00008710	746128.CADAFUBP00001236	0.185	0	0	0	0.185	0	0	0.768	0.832
CADAFUBP00005733	CADAFUBP00001236	17717592	17713104	746128.CADAFUBP00005733	746128.CADAFUBP00001236	0.076	0	0	0	0	0	0	0.825	0.831
CADAFUBP00000954	prt1	17712822	17712104	746128.CADAFUBP00000954	746128.CADAFUBP00000236	0	0	0	0	0.760	0.139	0	0.251	0.831
CADAFUBP00008054	CADAFUBP00001299	17719910	17713167	746128.CADAFUBP00008054	746128.CADAFUBP00001299	0.231	0	0	0.574	0.665	0.061	0	0.842	0.830
CADAFUBP00007179	CADAFUBP00006802	17719035	17718660	746128.CADAFUBP00007179	746128.CADAFUBP00006802	0	0	0	0	0.203	0.796	0	0	0.830
CADAFUBP00005084	CADAFUBP00002696	17716944	17714562	746128.CADAFUBP00005084	746128.CADAFUBP00002696	0	0	0	0	0.099	0.269	0	0.763	0.830
CADAFUBP00003943	sec31	17715805	17714664	746128.CADAFUBP00003943	746128.CADAFUBP00002799	0	0	0	0	0.607	0	0	0.587	0.830
CADAFUBP00009209	CADAFUBP00006797	17721065	17718655	746128.CADAFUBP00009209	746128.CADAFUBP00006797	0	0	0	0	0.176	0	0.800	0	0.828
CADAFUBP00006253	CADAFUBP00003803	17718111	17715666	746128.CADAFUBP00006253	746128.CADAFUBP00003803	0.055	0	0	0	0.053	0	0	0.824	0.828
CADAFUBP00009308	CADAFUBP00002928	17721164	17714793	746128.CADAFUBP00009308	746128.CADAFUBP00002928	0	0	0	0	0.093	0.061	0	0.814	0.827
CADAFUBP00006292	CADAFUBP00004198	17718150	17716060	746128.CADAFUBP00006292	746128.CADAFUBP00004198	0	0	0	0	0.056	0.679	0	0.473	0.826
ALA1	CADAFUBP00002905	17720003	17714770	746128.CADAFUBP00008147	746128.CADAFUBP00002905	0.178	0	0	0	0.140	0.062	0	0.769	0.826
CADAFUBP00005670	CADAFUBP00004048	17717529	17715910	746128.CADAFUBP00005670	746128.CADAFUBP00004048	0.052	0	0	0	0.046	0	0.800	0.155	0.826
CADAFUBP00005698	CADAFUBP00001236	17717557	17713104	746128.CADAFUBP00005698	746128.CADAFUBP00001236	0.269	0	0	0	0.084	0	0	0.761	0.825
CADAFUBP00002431	CADAFUBP00000859	17714297	17712727	746128.CADAFUBP00002431	746128.CADAFUBP00000859	0	0	0	0	0.103	0.138	0.600	0.502	0.825
CADAFUBP00005670	CADAFUBP00005019	17717529	17716879	746128.CADAFUBP00005670	746128.CADAFUBP00005019	0	0	0	0	0.681	0	0	0.474	0.825
CADAFUBP00005235	CADAFUBP00003099	17717094	17714964	746128.CADAFUBP00005235	746128.CADAFUBP00003099	0	0	0	0	0.191	0.086	0	0.783	0.825
CADAFUBP00009646	CADAFUBP00002251	17721502	17714118	746128.CADAFUBP00009646	746128.CADAFUBP00002251	0	0	0	0	0.053	0.060	0.800	0.136	0.825
CADAFUBP00002431	CADAFUBP00000923	17714297	17712791	746128.CADAFUBP00002431	746128.CADAFUBP00000923	0	0	0	0	0.193	0	0.600	0.499	0.824
CADAFUBP00005490	CADAFUBP00000810	17717349	17712678	746128.CADAFUBP00005490	746128.CADAFUBP00000810	0	0	0	0.788	0.351	0.684	0	0.841	0.823
CADAFUBP00005256	CADAFUBP00001427	17717115	17713295	746128.CADAFUBP00005256	746128.CADAFUBP00001427	0	0	0	0	0.050	0.080	0.800	0.108	0.823
CADAFUBP00007994	CADAFUBP00002874	17719850	17714739	746128.CADAFUBP00007994	746128.CADAFUBP00002874	0	0	0	0	0.769	0.138	0	0.185	0.823
CADAFUBP00009204	CADAFUBP00009192	17721060	17721048	746128.CADAFUBP00009204	746128.CADAFUBP00009192	0.117	0	0	0	0.652	0.057	0	0.463	0.823
aroM	CADAFUBP00001236	17713170	17713104	746128.CADAFUBP00001302	746128.CADAFUBP00001236	0.291	0	0	0	0.135	0.132	0	0.708	0.823
CADAFUBP00001470	CADAFUBP00001236	17713338	17713104	746128.CADAFUBP00001470	746128.CADAFUBP00001236	0	0	0	0	0.052	0	0	0.820	0.822
CADAFUBP00006802	CADAFUBP00003099	17718660	17714964	746128.CADAFUBP00006802	746128.CADAFUBP00003099	0.070	0	0	0	0.224	0.079	0	0.765	0.822
CADAFUBP00003675	CADAFUBP00002309	17715538	17714176	746128.CADAFUBP00003675	746128.CADAFUBP00002309	0	0	0	0	0.054	0	0.800	0.133	0.821
ALA1	CADAFUBP00003099	17720003	17714964	746128.CADAFUBP00008147	746128.CADAFUBP00003099	0.097	0	0	0	0.186	0	0	0.775	0.820
CADAFUBP00007981	CADAFUBP00006797	17719837	17718655	746128.CADAFUBP00007981	746128.CADAFUBP00006797	0	0	0	0	0.135	0	0.800	0	0.819
CADAFUBP00004198	CADAFUBP00000954	17716060	17712822	746128.CADAFUBP00004198	746128.CADAFUBP00000954	0	0	0	0	0.093	0.104	0	0.796	0.819
CADAFUBP00009204	CADAFUBP00003769	17721060	17715632	746128.CADAFUBP00009204	746128.CADAFUBP00003769	0	0	0	0	0	0	0.800	0.131	0.818
CADAFUBP00009338	CADAFUBP00008627	17721194	17720483	746128.CADAFUBP00009338	746128.CADAFUBP00008627	0	0	0	0	0.081	0.069	0	0.805	0.818
alp2	CADAFUBP00001236	17717416	17713104	746128.CADAFUBP00005557	746128.CADAFUBP00001236	0.264	0	0	0	0	0	0	0.763	0.818
CADAFUBP00005166	CADAFUBP00004273	17717026	17716135	746128.CADAFUBP00005166	746128.CADAFUBP00004273	0.055	0	0	0	0.043	0.103	0.800	0.050	0.817
erg6	CADAFUBP00003769	17721516	17715632	746128.CADAFUBP00009660	746128.CADAFUBP00003769	0	0	0	0	0.104	0	0	0.805	0.817
CADAFUBP00000802	CADAFUBP00000705	17712670	17712573	746128.CADAFUBP00000802	746128.CADAFUBP00000705	0	0	0	0	0.055	0.248	0	0.763	0.816
CADAFUBP00008842	CADAFUBP00000810	17720698	17712678	746128.CADAFUBP00008842	746128.CADAFUBP00000810	0	0	0	0.910	0.395	0.685	0	0.849	0.816
CADAFUBP00002215	CADAFUBP00000587	17714082	17712455	746128.CADAFUBP00002215	746128.CADAFUBP00000587	0.047	0	0	0	0.524	0	0	0.627	0.816
CADAFUBP00008054	CADAFUBP00005698	17719910	17717557	746128.CADAFUBP00008054	746128.CADAFUBP00005698	0	0	0	0	0.142	0	0	0.793	0.814
CADAFUBP00009270	CADAFUBP00009069	17721126	17720925	746128.CADAFUBP00009270	746128.CADAFUBP00009069	0.231	0	0	0	0	0	0	0.768	0.813
CADAFUBP00009610	CADAFUBP00005768	17721466	17717627	746128.CADAFUBP00009610	746128.CADAFUBP00005768	0	0.111	0	0	0.056	0.160	0	0.765	0.812
CADAFUBP00007408	CADAFUBP00000705	17719264	17712573	746128.CADAFUBP00007408	746128.CADAFUBP00000705	0	0	0	0.561	0.245	0.620	0	0.856	0.812
sec31	CADAFUBP00001919	17714664	17713786	746128.CADAFUBP00002799	746128.CADAFUBP00001919	0	0	0	0	0.361	0	0	0.717	0.811
met3	CADAFUBP00001236	17716031	17713104	746128.CADAFUBP00004169	746128.CADAFUBP00001236	0	0	0	0	0	0	0	0.810	0.810
int6	CADAFUBP00002431	17715566	17714297	746128.CADAFUBP00003703	746128.CADAFUBP00002431	0	0	0	0	0.187	0	0.600	0.461	0.809
CADAFUBP00007233	gua1	17719089	17716496	746128.CADAFUBP00007233	746128.CADAFUBP00004636	0	0	0	0	0.761	0	0	0.236	0.809
CADAFUBP00009308	CADAFUBP00001092	17721164	17712960	746128.CADAFUBP00009308	746128.CADAFUBP00001092	0	0.035	0	0	0.138	0.667	0	0.391	0.809
CADAFUBP00002015	CADAFUBP00001854	17713882	17713721	746128.CADAFUBP00002015	746128.CADAFUBP00001854	0.070	0	0	0	0.197	0	0	0.765	0.809
CADAFUBP00002705	CADAFUBP00000809	17714571	17712677	746128.CADAFUBP00002705	746128.CADAFUBP00000809	0.048	0	0	0	0.054	0	0	0.805	0.809
CADAFUBP00005621	CADAFUBP00005174	17717480	17717034	746128.CADAFUBP00005621	746128.CADAFUBP00005174	0	0	0	0	0	0	0	0.808	0.808
CADAFUBP00006247	CADAFUBP00003978	17718105	17715840	746128.CADAFUBP00006247	746128.CADAFUBP00003978	0	0	0	0	0	0	0	0.808	0.808
CADAFUBP00006437	CADAFUBP00005621	17718295	17717480	746128.CADAFUBP00006437	746128.CADAFUBP00005621	0	0	0	0	0	0	0	0.808	0.808
CADAFUBP00009184	CADAFUBP00005695	17721040	17717554	746128.CADAFUBP00009184	746128.CADAFUBP00005695	0	0	0	0	0.753	0	0	0.252	0.807
mpkC	hog1	17717405	17713089	746128.CADAFUBP00005546	746128.CADAFUBP00001221	0	0	0.449	0.970	0	0	0.800	0.780	0.807
CADAFUBP00005857	CADAFUBP00002266	17717716	17714133	746128.CADAFUBP00005857	746128.CADAFUBP00002266	0	0	0	0.649	0.603	0.362	0	0.782	0.807
CADAFUBP00001922	CADAFUBP00000587	17713789	17712455	746128.CADAFUBP00001922	746128.CADAFUBP00000587	0.047	0	0	0	0.553	0	0	0.582	0.806
CADAFUBP00004048	CADAFUBP00002529	17715910	17714395	746128.CADAFUBP00004048	746128.CADAFUBP00002529	0.196	0	0	0	0.607	0	0	0.437	0.806
CADAFUBP00002015	CADAFUBP00001299	17713882	17713167	746128.CADAFUBP00002015	746128.CADAFUBP00001299	0.162	0	0	0	0.245	0.279	0	0.625	0.806
CADAFUBP00005194	CADAFUBP00001854	17717054	17713721	746128.CADAFUBP00005194	746128.CADAFUBP00001854	0	0	0	0	0.152	0.057	0	0.778	0.806
CADAFUBP00002524	CADAFUBP00000802	17714390	17712670	746128.CADAFUBP00002524	746128.CADAFUBP00000802	0	0	0	0	0.139	0	0	0.782	0.804
erg6	CADAFUBP00004989	17721516	17716849	746128.CADAFUBP00009660	746128.CADAFUBP00004989	0.061	0	0	0	0.189	0	0	0.764	0.804
CADAFUBP00005576	CADAFUBP00003047	17717435	17714912	746128.CADAFUBP00005576	746128.CADAFUBP00003047	0	0	0.397	0.936	0	0	0.800	0	0.804
TIF6	CADAFUBP00002245	17717103	17714112	746128.CADAFUBP00005244	746128.CADAFUBP00002245	0	0	0.240	0	0.604	0.268	0	0.214	0.803
CADAFUBP00005256	CADAFUBP00003769	17717115	17715632	746128.CADAFUBP00005256	746128.CADAFUBP00003769	0	0	0	0	0.053	0	0.800	0	0.802
CADAFUBP00004058	CADAFUBP00003789	17715920	17715652	746128.CADAFUBP00004058	746128.CADAFUBP00003789	0	0	0	0	0.045	0.051	0	0.800	0.802
CADAFUBP00005311	CADAFUBP00005292	17717170	17717151	746128.CADAFUBP00005311	746128.CADAFUBP00005292	0	0	0	0	0.053	0	0.800	0	0.802
CADAFUBP00006797	CADAFUBP00001427	17718655	17713295	746128.CADAFUBP00006797	746128.CADAFUBP00001427	0	0	0	0	0.045	0	0.800	0.046	0.801
CADAFUBP00002905	CADAFUBP00002215	17714770	17714082	746128.CADAFUBP00002905	746128.CADAFUBP00002215	0.053	0	0	0	0.315	0.274	0	0.627	0.800
CADAFUBP00007408	NAT10	17719264	17712424	746128.CADAFUBP00007408	746128.CADAFUBP00000556	0	0	0	0	0.753	0	0	0.223	0.799
CADAFUBP00002788	CADAFUBP00002631	17714653	17714497	746128.CADAFUBP00002788	746128.CADAFUBP00002631	0	0	0	0	0.054	0	0	0.797	0.799
CADAFUBP00003789	CADAFUBP00000802	17715652	17712670	746128.CADAFUBP00003789	746128.CADAFUBP00000802	0	0	0	0	0.053	0.051	0	0.795	0.799
CADAFUBP00003903	rps21	17715765	17713883	746128.CADAFUBP00003903	746128.CADAFUBP00002016	0	0	0	0	0.608	0.502	0	0	0.796
CADAFUBP00001854	CADAFUBP00000954	17713721	17712822	746128.CADAFUBP00001854	746128.CADAFUBP00000954	0	0	0	0	0.606	0.502	0	0	0.795
CADAFUBP00001470	adk1	17713338	17712641	746128.CADAFUBP00001470	746128.CADAFUBP00000773	0.094	0	0	0	0.136	0	0	0.759	0.794
CADAFUBP00003495	CADAFUBP00002245	17715359	17714112	746128.CADAFUBP00003495	746128.CADAFUBP00002245	0	0	0.223	0	0.602	0.389	0	0	0.794
CADAFUBP00001876	prt1	17713743	17712104	746128.CADAFUBP00001876	746128.CADAFUBP00000236	0	0	0	0	0.576	0.502	0	0.098	0.792
CADAFUBP00006802	CADAFUBP00000587	17718660	17712455	746128.CADAFUBP00006802	746128.CADAFUBP00000587	0.090	0	0	0	0.603	0	0	0.466	0.790
CADAFUBP00009646	CADAFUBP00002788	17721502	17714653	746128.CADAFUBP00009646	746128.CADAFUBP00002788	0	0	0	0	0	0	0	0.790	0.790
CADAFUBP00007994	CADAFUBP00005182	17719850	17717042	746128.CADAFUBP00007994	746128.CADAFUBP00005182	0	0	0	0	0.607	0.289	0	0.306	0.789
CADAFUBP00001876	CADAFUBP00000859	17713743	17712727	746128.CADAFUBP00001876	746128.CADAFUBP00000859	0	0	0	0	0.593	0.502	0	0	0.788
CADAFUBP00007667	CADAFUBP00003903	17719523	17715765	746128.CADAFUBP00007667	746128.CADAFUBP00003903	0	0	0	0	0.590	0.505	0	0	0.788
CADAFUBP00006796	sec31	17718654	17714664	746128.CADAFUBP00006796	746128.CADAFUBP00002799	0	0	0	0	0.243	0	0	0.731	0.787
CADAFUBP00007167	sodC	17719023	17717419	746128.CADAFUBP00007167	746128.CADAFUBP00005560	0	0	0	0	0.043	0.125	0	0.766	0.786
gua1	CADAFUBP00002827	17716496	17714692	746128.CADAFUBP00004636	746128.CADAFUBP00002827	0.097	0	0	0	0.061	0	0	0.767	0.785
CADAFUBP00006878	CADAFUBP00003099	17718736	17714964	746128.CADAFUBP00006878	746128.CADAFUBP00003099	0	0	0	0	0.193	0.360	0	0.616	0.784
CADAFUBP00006504	CADAFUBP00002657	17718362	17714523	746128.CADAFUBP00006504	746128.CADAFUBP00002657	0	0	0.404	0	0.639	0.077	0	0	0.784
CADAFUBP00001427	CADAFUBP00001236	17713295	17713104	746128.CADAFUBP00001427	746128.CADAFUBP00001236	0.268	0	0	0	0	0	0	0.716	0.783
CADAFUBP00006292	CADAFUBP00003107	17718150	17714972	746128.CADAFUBP00006292	746128.CADAFUBP00003107	0	0	0.315	0	0.690	0	0	0.063	0.783
CADAFUBP00002309	CADAFUBP00001236	17714176	17713104	746128.CADAFUBP00002309	746128.CADAFUBP00001236	0.228	0	0	0	0.044	0.062	0	0.723	0.782
CADAFUBP00003090	CADAFUBP00002524	17714955	17714390	746128.CADAFUBP00003090	746128.CADAFUBP00002524	0	0	0	0.540	0.091	0.646	0	0.775	0.782
CADAFUBP00005343	TIF6	17717202	17717103	746128.CADAFUBP00005343	746128.CADAFUBP00005244	0	0	0	0	0.054	0.096	0	0.765	0.781
CADAFUBP00006222	CADAFUBP00003769	17718080	17715632	746128.CADAFUBP00006222	746128.CADAFUBP00003769	0.054	0	0	0	0.418	0.062	0	0.627	0.781
CADAFUBP00009184	CADAFUBP00005182	17721040	17717042	746128.CADAFUBP00009184	746128.CADAFUBP00005182	0	0	0	0	0.269	0	0	0.710	0.778
CADAFUBP00002696	CADAFUBP00002132	17714562	17713999	746128.CADAFUBP00002696	746128.CADAFUBP00002132	0	0	0	0	0.044	0.160	0	0.746	0.778
rps21	CADAFUBP00001854	17713883	17713721	746128.CADAFUBP00002016	746128.CADAFUBP00001854	0	0	0	0	0.526	0.502	0	0.136	0.778
CADAFUBP00006878	CADAFUBP00002905	17718736	17714770	746128.CADAFUBP00006878	746128.CADAFUBP00002905	0.215	0	0	0	0.201	0.159	0	0.628	0.777
CADAFUBP00005211	prt1	17717071	17712104	746128.CADAFUBP00005211	746128.CADAFUBP00000236	0	0	0	0	0.691	0	0	0.305	0.776
CADAFUBP00005256	CADAFUBP00000240	17717115	17712108	746128.CADAFUBP00005256	746128.CADAFUBP00000240	0.048	0	0	0	0.714	0	0	0.238	0.774
CADAFUBP00006878	CADAFUBP00002827	17718736	17714692	746128.CADAFUBP00006878	746128.CADAFUBP00002827	0.238	0	0	0	0.342	0	0	0.586	0.774
CADAFUBP00003803	CADAFUBP00001236	17715666	17713104	746128.CADAFUBP00003803	746128.CADAFUBP00001236	0.249	0	0	0	0.053	0	0	0.700	0.768
CADAFUBP00007994	CADAFUBP00005690	17719850	17717549	746128.CADAFUBP00007994	746128.CADAFUBP00005690	0	0	0	0	0.607	0	0	0.436	0.768
CADAFUBP00005019	CADAFUBP00002874	17716879	17714739	746128.CADAFUBP00005019	746128.CADAFUBP00002874	0	0	0	0	0.381	0.502	0	0.306	0.767
CADAFUBP00003978	CADAFUBP00003612	17715840	17715475	746128.CADAFUBP00003978	746128.CADAFUBP00003612	0.070	0	0	0	0.051	0	0	0.758	0.767
CADAFUBP00005695	CADAFUBP00005256	17717554	17717115	746128.CADAFUBP00005695	746128.CADAFUBP00005256	0.067	0	0	0	0.760	0	0	0	0.766
TIF6	CADAFUBP00004198	17717103	17716060	746128.CADAFUBP00005244	746128.CADAFUBP00004198	0	0	0	0	0.187	0	0	0.724	0.766
CADAFUBP00000587	prt1	17712455	17712104	746128.CADAFUBP00000587	746128.CADAFUBP00000236	0	0	0	0	0.674	0.261	0	0.110	0.766
CADAFUBP00007167	CADAFUBP00000587	17719023	17712455	746128.CADAFUBP00007167	746128.CADAFUBP00000587	0.052	0	0	0	0.671	0	0	0.308	0.765
CADAFUBP00008842	CADAFUBP00005490	17720698	17717349	746128.CADAFUBP00008842	746128.CADAFUBP00005490	0	0	0	0.843	0.186	0.679	0	0.841	0.763
CADAFUBP00007035	CADAFUBP00006504	17718891	17718362	746128.CADAFUBP00007035	746128.CADAFUBP00006504	0	0	0.308	0	0.659	0.077	0	0.042	0.763
CADAFUBP00009204	CADAFUBP00005670	17721060	17717529	746128.CADAFUBP00009204	746128.CADAFUBP00005670	0.196	0	0	0	0.250	0.354	0	0.464	0.763
CADAFUBP00009164	CADAFUBP00000705	17721020	17712573	746128.CADAFUBP00009164	746128.CADAFUBP00000705	0	0	0	0	0.216	0.255	0	0.627	0.763
CADAFUBP00004198	rps21	17716060	17713883	746128.CADAFUBP00004198	746128.CADAFUBP00002016	0	0	0	0	0.131	0.681	0	0.217	0.763
CADAFUBP00006292	CADAFUBP00002015	17718150	17713882	746128.CADAFUBP00006292	746128.CADAFUBP00002015	0.176	0	0.224	0	0.551	0	0	0.270	0.762
CADAFUBP00002657	CADAFUBP00000209	17714523	17712077	746128.CADAFUBP00002657	746128.CADAFUBP00000209	0	0	0.344	0	0.625	0.104	0	0.050	0.762
CADAFUBP00006292	TIF6	17718150	17717103	746128.CADAFUBP00006292	746128.CADAFUBP00005244	0	0	0.244	0	0.539	0	0	0.371	0.761
CADAFUBP00009069	CADAFUBP00005699	17720925	17717558	746128.CADAFUBP00009069	746128.CADAFUBP00005699	0.242	0	0	0	0.053	0	0	0.695	0.761
CADAFUBP00005194	CADAFUBP00002015	17717054	17713882	746128.CADAFUBP00005194	746128.CADAFUBP00002015	0	0	0.200	0	0.517	0	0	0.433	0.761
CADAFUBP00002431	CADAFUBP00000954	17714297	17712822	746128.CADAFUBP00002431	746128.CADAFUBP00000954	0	0	0	0	0.247	0.268	0	0.601	0.760
CADAFUBP00009270	gua1	17721126	17716496	746128.CADAFUBP00009270	746128.CADAFUBP00004636	0.240	0	0	0	0	0	0	0.698	0.760
CADAFUBP00007157	CADAFUBP00002245	17719013	17714112	746128.CADAFUBP00007157	746128.CADAFUBP00002245	0	0	0.342	0	0.635	0	0	0.080	0.759
CADAFUBP00005690	CADAFUBP00002745	17717549	17714610	746128.CADAFUBP00005690	746128.CADAFUBP00002745	0	0	0	0	0.618	0.139	0	0.325	0.758
CADAFUBP00006247	CADAFUBP00006222	17718105	17718080	746128.CADAFUBP00006247	746128.CADAFUBP00006222	0	0	0	0	0.551	0.063	0	0.470	0.757
CADAFUBP00002132	CADAFUBP00001876	17713999	17713743	746128.CADAFUBP00002132	746128.CADAFUBP00001876	0.117	0	0	0	0.153	0.685	0	0.091	0.757
CADAFUBP00005235	CADAFUBP00002015	17717094	17713882	746128.CADAFUBP00005235	746128.CADAFUBP00002015	0.070	0	0	0	0.575	0	0	0.433	0.756
CADAFUBP00006802	CADAFUBP00000954	17718660	17712822	746128.CADAFUBP00006802	746128.CADAFUBP00000954	0	0	0	0	0.268	0.679	0	0	0.754
CADAFUBP00009069	CADAFUBP00002827	17720925	17714692	746128.CADAFUBP00009069	746128.CADAFUBP00002827	0.093	0	0	0	0.520	0	0	0.480	0.753
CADAFUBP00002905	CADAFUBP00000587	17714770	17712455	746128.CADAFUBP00002905	746128.CADAFUBP00000587	0.242	0	0	0	0.531	0.055	0	0.354	0.753
CADAFUBP00005690	CADAFUBP00005670	17717549	17717529	746128.CADAFUBP00005690	746128.CADAFUBP00005670	0	0	0	0	0.617	0.096	0	0.341	0.751
CADAFUBP00000911	CADAFUBP00000240	17712779	17712108	746128.CADAFUBP00000911	746128.CADAFUBP00000240	0	0	0	0	0.186	0	0	0.706	0.750
CADAFUBP00009184	CADAFUBP00000240	17721040	17712108	746128.CADAFUBP00009184	746128.CADAFUBP00000240	0	0	0	0	0.686	0.140	0	0.145	0.748
CADAFUBP00002245	rps21	17714112	17713883	746128.CADAFUBP00002245	746128.CADAFUBP00002016	0	0	0	0	0.603	0.389	0	0.043	0.747
CADAFUBP00007408	CADAFUBP00003789	17719264	17715652	746128.CADAFUBP00007408	746128.CADAFUBP00003789	0	0	0	0	0.097	0	0	0.731	0.746
CADAFUBP00001876	CADAFUBP00000923	17713743	17712791	746128.CADAFUBP00001876	746128.CADAFUBP00000923	0	0	0	0	0.245	0.677	0	0	0.745
CADAFUBP00005518	CADAFUBP00001876	17717377	17713743	746128.CADAFUBP00005518	746128.CADAFUBP00001876	0	0	0	0	0.602	0.384	0	0	0.744
CADAFUBP00006222	CADAFUBP00004989	17718080	17716849	746128.CADAFUBP00006222	746128.CADAFUBP00004989	0	0	0	0	0.417	0	0	0.579	0.744
CADAFUBP00007667	CADAFUBP00002245	17719523	17714112	746128.CADAFUBP00007667	746128.CADAFUBP00002245	0	0	0	0	0.588	0.389	0	0.068	0.744
CADAFUBP00005235	CADAFUBP00002905	17717094	17714770	746128.CADAFUBP00005235	746128.CADAFUBP00002905	0	0	0	0	0.214	0.263	0	0.595	0.744
CADAFUBP00007667	CADAFUBP00000923	17719523	17712791	746128.CADAFUBP00007667	746128.CADAFUBP00000923	0	0	0	0	0.221	0.684	0	0	0.743
ALA1	CADAFUBP00000587	17720003	17712455	746128.CADAFUBP00008147	746128.CADAFUBP00000587	0.069	0	0	0	0.573	0.338	0	0.136	0.742
CADAFUBP00008054	CADAFUBP00007167	17719910	17719023	746128.CADAFUBP00008054	746128.CADAFUBP00007167	0	0	0	0	0.194	0	0	0.694	0.742
CADAFUBP00002132	rps21	17713999	17713883	746128.CADAFUBP00002132	746128.CADAFUBP00002016	0	0	0	0	0.185	0.678	0	0.093	0.741
CADAFUBP00005670	CADAFUBP00005182	17717529	17717042	746128.CADAFUBP00005670	746128.CADAFUBP00005182	0	0	0	0	0.574	0.132	0	0.355	0.740
CADAFUBP00003978	CADAFUBP00002251	17715840	17714118	746128.CADAFUBP00003978	746128.CADAFUBP00002251	0	0	0	0	0.135	0	0	0.712	0.740
CADAFUBP00006679	CADAFUBP00003798	17718537	17715661	746128.CADAFUBP00006679	746128.CADAFUBP00003798	0	0	0	0	0.217	0.161	0	0.637	0.740
CADAFUBP00007157	CADAFUBP00002132	17719013	17713999	746128.CADAFUBP00007157	746128.CADAFUBP00002132	0	0	0.317	0	0.603	0.078	0	0.084	0.740
CADAFUBP00009164	CADAFUBP00004058	17721020	17715920	746128.CADAFUBP00009164	746128.CADAFUBP00004058	0	0	0	0	0.140	0.061	0	0.704	0.740
CADAFUBP00007157	CADAFUBP00000587	17719013	17712455	746128.CADAFUBP00007157	746128.CADAFUBP00000587	0	0	0.264	0	0.629	0.054	0	0.104	0.737
CADAFUBP00007233	CADAFUBP00000954	17719089	17712822	746128.CADAFUBP00007233	746128.CADAFUBP00000954	0	0	0	0	0.666	0	0	0.246	0.737
CADAFUBP00007157	CADAFUBP00006292	17719013	17718150	746128.CADAFUBP00007157	746128.CADAFUBP00006292	0	0	0.351	0	0.602	0	0	0.063	0.736
CADAFUBP00006535	hog1	17718393	17713089	746128.CADAFUBP00006535	746128.CADAFUBP00001221	0	0	0	0	0	0.138	0	0.707	0.736
CADAFUBP00009164	CADAFUBP00007408	17721020	17719264	746128.CADAFUBP00009164	746128.CADAFUBP00007408	0	0	0	0	0.216	0.255	0	0.585	0.736
CADAFUBP00002245	CADAFUBP00000209	17714112	17712077	746128.CADAFUBP00002245	746128.CADAFUBP00000209	0	0	0.302	0	0.619	0	0	0.080	0.733
CADAFUBP00007157	CADAFUBP00002657	17719013	17714523	746128.CADAFUBP00007157	746128.CADAFUBP00002657	0	0	0.407	0	0.534	0.104	0	0.050	0.733
CADAFUBP00009270	CADAFUBP00004167	17721126	17716029	746128.CADAFUBP00009270	746128.CADAFUBP00004167	0.245	0	0	0	0	0	0	0.661	0.733
CADAFUBP00006535	CADAFUBP00000809	17718393	17712677	746128.CADAFUBP00006535	746128.CADAFUBP00000809	0	0	0	0	0	0.295	0	0.637	0.733
CADAFUBP00005211	CADAFUBP00003495	17717071	17715359	746128.CADAFUBP00005211	746128.CADAFUBP00003495	0	0	0	0	0.673	0.135	0	0.135	0.733
CADAFUBP00007200	CADAFUBP00001519	17719056	17713387	746128.CADAFUBP00007200	746128.CADAFUBP00001519	0.069	0	0.213	0	0.179	0	0	0.609	0.733
CADAFUBP00006583	CADAFUBP00001236	17718441	17713104	746128.CADAFUBP00006583	746128.CADAFUBP00001236	0	0	0	0	0	0	0	0.729	0.729
CADAFUBP00009204	CADAFUBP00001236	17721060	17713104	746128.CADAFUBP00009204	746128.CADAFUBP00001236	0.304	0	0	0	0	0	0	0.627	0.729
CADAFUBP00009610	CADAFUBP00009308	17721466	17721164	746128.CADAFUBP00009610	746128.CADAFUBP00009308	0	0	0	0	0.095	0.262	0	0.627	0.729
CADAFUBP00006504	CADAFUBP00006292	17718362	17718150	746128.CADAFUBP00006504	746128.CADAFUBP00006292	0	0	0.310	0	0.618	0.050	0	0	0.727
CADAFUBP00007667	CADAFUBP00002132	17719523	17713999	746128.CADAFUBP00007667	746128.CADAFUBP00002132	0	0	0	0	0.184	0.680	0	0	0.727
CADAFUBP00003107	CADAFUBP00002245	17714972	17714112	746128.CADAFUBP00003107	746128.CADAFUBP00002245	0	0	0.343	0	0.584	0	0	0.080	0.726
CADAFUBP00007667	CADAFUBP00000859	17719523	17712727	746128.CADAFUBP00007667	746128.CADAFUBP00000859	0	0	0	0	0.606	0.298	0	0.087	0.725
CADAFUBP00004198	CADAFUBP00000923	17716060	17712791	746128.CADAFUBP00004198	746128.CADAFUBP00000923	0	0	0	0	0.092	0	0.600	0.306	0.725
CADAFUBP00008152	CADAFUBP00000907	17720008	17712775	746128.CADAFUBP00008152	746128.CADAFUBP00000907	0	0	0	0	0	0	0	0.723	0.723
CADAFUBP00006796	CADAFUBP00003789	17718654	17715652	746128.CADAFUBP00006796	746128.CADAFUBP00003789	0	0.722	0	0	0	0	0	0	0.722
CADAFUBP00003903	CADAFUBP00003495	17715765	17715359	746128.CADAFUBP00003903	746128.CADAFUBP00003495	0	0	0	0	0.245	0.645	0	0.047	0.722
CADAFUBP00005768	sec31	17717627	17714664	746128.CADAFUBP00005768	746128.CADAFUBP00002799	0	0	0	0	0	0	0	0.722	0.722
gua1	CADAFUBP00000587	17716496	17712455	746128.CADAFUBP00004636	746128.CADAFUBP00000587	0.231	0	0	0	0.653	0	0	0	0.721
rps21	prt1	17713883	17712104	746128.CADAFUBP00002016	746128.CADAFUBP00000236	0	0	0	0	0.163	0.681	0	0	0.721
CADAFUBP00005182	CADAFUBP00005019	17717042	17716879	746128.CADAFUBP00005182	746128.CADAFUBP00005019	0	0	0	0	0.140	0.502	0	0.400	0.720
CADAFUBP00004198	CADAFUBP00000827	17716060	17712695	746128.CADAFUBP00004198	746128.CADAFUBP00000827	0	0	0	0	0.053	0.079	0	0.704	0.719
CADAFUBP00008597	CADAFUBP00006504	17720453	17718362	746128.CADAFUBP00008597	746128.CADAFUBP00006504	0	0	0	0	0.707	0	0	0.081	0.719
CADAFUBP00007157	CADAFUBP00007035	17719013	17718891	746128.CADAFUBP00007157	746128.CADAFUBP00007035	0	0	0.303	0	0.565	0.104	0	0.085	0.718
CADAFUBP00006253	CADAFUBP00001973	17718111	17713840	746128.CADAFUBP00006253	746128.CADAFUBP00001973	0	0.718	0	0	0	0	0	0.044	0.718
CADAFUBP00001236	CADAFUBP00000587	17713104	17712455	746128.CADAFUBP00001236	746128.CADAFUBP00000587	0.247	0	0	0	0	0	0	0.641	0.718
CADAFUBP00007035	CADAFUBP00000209	17718891	17712077	746128.CADAFUBP00007035	746128.CADAFUBP00000209	0	0	0.236	0	0.617	0.104	0	0.050	0.717
CADAFUBP00006504	CADAFUBP00003495	17718362	17715359	746128.CADAFUBP00006504	746128.CADAFUBP00003495	0	0	0	0	0.716	0	0	0	0.716
CADAFUBP00007233	CADAFUBP00005211	17719089	17717071	746128.CADAFUBP00007233	746128.CADAFUBP00005211	0	0	0	0	0.632	0.257	0	0	0.714
CADAFUBP00000827	prt1	17712695	17712104	746128.CADAFUBP00000827	746128.CADAFUBP00000236	0	0	0	0	0.606	0	0	0.306	0.714
CADAFUBP00002745	CADAFUBP00001236	17714610	17713104	746128.CADAFUBP00002745	746128.CADAFUBP00001236	0.070	0	0	0	0.053	0	0	0.702	0.714
CADAFUBP00006802	CADAFUBP00002905	17718660	17714770	746128.CADAFUBP00006802	746128.CADAFUBP00002905	0.185	0	0	0	0.134	0	0	0.627	0.713
CADAFUBP00005211	CADAFUBP00000580	17717071	17712448	746128.CADAFUBP00005211	746128.CADAFUBP00000580	0	0	0.345	0	0.579	0	0	0	0.712
CADAFUBP00008054	CADAFUBP00000587	17719910	17712455	746128.CADAFUBP00008054	746128.CADAFUBP00000587	0.231	0	0	0	0.197	0	0	0.569	0.710
CADAFUBP00000705	NAT10	17712573	17712424	746128.CADAFUBP00000705	746128.CADAFUBP00000556	0	0	0	0	0.600	0	0	0.305	0.710
CADAFUBP00001876	CADAFUBP00000209	17713743	17712077	746128.CADAFUBP00001876	746128.CADAFUBP00000209	0	0	0	0	0.665	0.058	0	0.152	0.709
met3	CADAFUBP00003804	17716031	17715667	746128.CADAFUBP00004169	746128.CADAFUBP00003804	0	0	0	0	0	0	0	0.709	0.709
CADAFUBP00007059	sec31	17718915	17714664	746128.CADAFUBP00007059	746128.CADAFUBP00002799	0	0	0	0	0.085	0	0	0.696	0.709
CADAFUBP00003107	CADAFUBP00002132	17714972	17713999	746128.CADAFUBP00003107	746128.CADAFUBP00002132	0	0	0.292	0	0.572	0.078	0	0.084	0.709
fal1	CADAFUBP00004198	17716845	17716060	746128.CADAFUBP00004985	746128.CADAFUBP00004198	0	0	0	0	0.054	0.070	0	0.695	0.708
CADAFUBP00004989	CADAFUBP00001427	17716849	17713295	746128.CADAFUBP00004989	746128.CADAFUBP00001427	0	0	0	0	0	0	0	0.708	0.708
CADAFUBP00007233	CADAFUBP00002905	17719089	17714770	746128.CADAFUBP00007233	746128.CADAFUBP00002905	0	0	0	0	0.633	0	0	0.236	0.707
CADAFUBP00001854	CADAFUBP00000587	17713721	17712455	746128.CADAFUBP00001854	746128.CADAFUBP00000587	0.084	0	0	0	0.217	0.057	0	0.619	0.707
sub2	rvb1	17721154	17718458	746128.CADAFUBP00009298	746128.CADAFUBP00006600	0	0	0	0	0.687	0.104	0	0	0.707
CADAFUBP00009184	CADAFUBP00005690	17721040	17717549	746128.CADAFUBP00009184	746128.CADAFUBP00005690	0	0	0	0	0.671	0	0	0.146	0.707
CADAFUBP00001519	CADAFUBP00000827	17713387	17712695	746128.CADAFUBP00001519	746128.CADAFUBP00000827	0.069	0	0	0	0.046	0	0	0.697	0.707
CADAFUBP00002122	CADAFUBP00001339	17713989	17713207	746128.CADAFUBP00002122	746128.CADAFUBP00001339	0	0	0	0	0.090	0.224	0	0.619	0.707
CADAFUBP00005211	CADAFUBP00003107	17717071	17714972	746128.CADAFUBP00005211	746128.CADAFUBP00003107	0	0	0.366	0	0.557	0	0	0	0.707
clu1	tif35	17715618	17714379	746128.CADAFUBP00003755	746128.CADAFUBP00002513	0	0	0	0	0.042	0.255	0	0.622	0.706
CADAFUBP00004981	CADAFUBP00002827	17716841	17714692	746128.CADAFUBP00004981	746128.CADAFUBP00002827	0	0	0	0	0.064	0	0	0.699	0.706
CADAFUBP00009270	CADAFUBP00006657	17721126	17718515	746128.CADAFUBP00009270	746128.CADAFUBP00006657	0	0	0	0	0.246	0	0	0.627	0.706
CADAFUBP00002015	CADAFUBP00000827	17713882	17712695	746128.CADAFUBP00002015	746128.CADAFUBP00000827	0.061	0	0	0	0.585	0	0	0.306	0.705
CADAFUBP00006247	CADAFUBP00002251	17718105	17714118	746128.CADAFUBP00006247	746128.CADAFUBP00002251	0.069	0	0	0	0	0	0	0.697	0.705
CADAFUBP00004273	CADAFUBP00002300	17716135	17714167	746128.CADAFUBP00004273	746128.CADAFUBP00002300	0	0.073	0	0	0.054	0.062	0	0.684	0.705
CADAFUBP00002132	CADAFUBP00001894	17713999	17713761	746128.CADAFUBP00002132	746128.CADAFUBP00001894	0	0	0	0	0.164	0.134	0	0.626	0.705
CADAFUBP00002245	CADAFUBP00001876	17714112	17713743	746128.CADAFUBP00002245	746128.CADAFUBP00001876	0.093	0	0	0	0.546	0.295	0	0.103	0.704
CADAFUBP00002875	CADAFUBP00001876	17714740	17713743	746128.CADAFUBP00002875	746128.CADAFUBP00001876	0.162	0	0	0	0.414	0.323	0	0.214	0.703
CADAFUBP00006292	CADAFUBP00002245	17718150	17714112	746128.CADAFUBP00006292	746128.CADAFUBP00002245	0.069	0	0.312	0	0.186	0.389	0	0.212	0.703
CADAFUBP00003961	CADAFUBP00001236	17715823	17713104	746128.CADAFUBP00003961	746128.CADAFUBP00001236	0.104	0	0	0	0.181	0	0	0.627	0.702
CADAFUBP00004048	CADAFUBP00002827	17715910	17714692	746128.CADAFUBP00004048	746128.CADAFUBP00002827	0.215	0	0	0	0.148	0	0	0.590	0.701
mpkC	CADAFUBP00000802	17717405	17712670	746128.CADAFUBP00005546	746128.CADAFUBP00000802	0	0	0	0	0	0.502	0	0.425	0.701
hog1	CADAFUBP00000802	17713089	17712670	746128.CADAFUBP00001221	746128.CADAFUBP00000802	0	0	0	0	0	0.502	0	0.425	0.701
CADAFUBP00009657	CADAFUBP00007456	17721513	17719312	746128.CADAFUBP00009657	746128.CADAFUBP00007456	0	0	0	0	0.131	0	0	0.669	0.700
gua1	CADAFUBP00001299	17716496	17713167	746128.CADAFUBP00004636	746128.CADAFUBP00001299	0	0	0	0	0.607	0	0	0.269	0.700
CADAFUBP00009610	CADAFUBP00007682	17721466	17719538	746128.CADAFUBP00009610	746128.CADAFUBP00007682	0	0	0	0	0	0.263	0	0.610	0.700
CADAFUBP00005235	CADAFUBP00001922	17717094	17713789	746128.CADAFUBP00005235	746128.CADAFUBP00001922	0.054	0	0	0	0.394	0.338	0	0.303	0.700
sec31	CADAFUBP00001020	17714664	17712888	746128.CADAFUBP00002799	746128.CADAFUBP00001020	0	0	0	0	0.227	0	0	0.627	0.699
CADAFUBP00003612	CADAFUBP00001973	17715475	17713840	746128.CADAFUBP00003612	746128.CADAFUBP00001973	0.198	0	0	0	0.046	0.104	0	0.613	0.699
CADAFUBP00007035	CADAFUBP00006292	17718891	17718150	746128.CADAFUBP00007035	746128.CADAFUBP00006292	0	0	0.360	0	0.547	0	0	0.043	0.698
CADAFUBP00007233	CADAFUBP00002524	17719089	17714390	746128.CADAFUBP00007233	746128.CADAFUBP00002524	0	0	0	0	0.696	0.050	0	0	0.698
CADAFUBP00006292	CADAFUBP00000209	17718150	17712077	746128.CADAFUBP00006292	746128.CADAFUBP00000209	0	0	0.246	0	0.606	0	0	0.063	0.697
CADAFUBP00003978	xyl1	17715840	17712378	746128.CADAFUBP00003978	746128.CADAFUBP00000510	0	0	0	0	0.093	0	0	0.680	0.697
CADAFUBP00002827	CADAFUBP00000587	17714692	17712455	746128.CADAFUBP00002827	746128.CADAFUBP00000587	0.231	0	0	0	0	0	0	0.623	0.697
fal1	NAT10	17716845	17712424	746128.CADAFUBP00004985	746128.CADAFUBP00000556	0	0	0	0	0.554	0.160	0	0.252	0.695
CADAFUBP00006880	CADAFUBP00006535	17718738	17718393	746128.CADAFUBP00006880	746128.CADAFUBP00006535	0	0	0	0	0	0.138	0	0.661	0.695
CADAFUBP00003099	CADAFUBP00002705	17714964	17714571	746128.CADAFUBP00003099	746128.CADAFUBP00002705	0.194	0	0	0	0.103	0	0	0.613	0.695
CADAFUBP00000954	CADAFUBP00000580	17712822	17712448	746128.CADAFUBP00000954	746128.CADAFUBP00000580	0	0	0	0	0.692	0	0	0.046	0.693
CADAFUBP00003107	prt1	17714972	17712104	746128.CADAFUBP00003107	746128.CADAFUBP00000236	0	0	0	0	0.678	0	0	0.084	0.692
CADAFUBP00009270	CADAFUBP00003978	17721126	17715840	746128.CADAFUBP00009270	746128.CADAFUBP00003978	0.244	0	0	0	0	0	0	0.610	0.692
CADAFUBP00007408	CADAFUBP00005211	17719264	17717071	746128.CADAFUBP00007408	746128.CADAFUBP00005211	0	0	0	0	0.603	0.257	0	0	0.692
gua1	CADAFUBP00002875	17716496	17714740	746128.CADAFUBP00004636	746128.CADAFUBP00002875	0.050	0	0	0	0.605	0	0	0.246	0.692
CADAFUBP00005182	CADAFUBP00002745	17717042	17714610	746128.CADAFUBP00005182	746128.CADAFUBP00002745	0.081	0	0	0	0.175	0	0	0.627	0.692
CADAFUBP00009338	xyl1	17721194	17712378	746128.CADAFUBP00009338	746128.CADAFUBP00000510	0	0.002	0	0	0.602	0.050	0	0.251	0.692
CADAFUBP00003495	CADAFUBP00000209	17715359	17712077	746128.CADAFUBP00003495	746128.CADAFUBP00000209	0	0	0	0	0.692	0	0	0	0.692
CADAFUBP00006292	CADAFUBP00002905	17718150	17714770	746128.CADAFUBP00006292	746128.CADAFUBP00002905	0.227	0	0	0	0.607	0.062	0	0	0.690
CADAFUBP00005768	CADAFUBP00002631	17717627	17714497	746128.CADAFUBP00005768	746128.CADAFUBP00002631	0	0	0	0	0.092	0.122	0	0.643	0.690
clu1	prt1	17715618	17712104	746128.CADAFUBP00003755	746128.CADAFUBP00000236	0	0	0	0	0.127	0.142	0	0.620	0.690
CADAFUBP00006223	CADAFUBP00001854	17718081	17713721	746128.CADAFUBP00006223	746128.CADAFUBP00001854	0	0	0	0	0.056	0.164	0	0.638	0.689
gua1	CADAFUBP00002245	17716496	17714112	746128.CADAFUBP00004636	746128.CADAFUBP00002245	0	0	0	0	0.689	0	0	0	0.689
CADAFUBP00002827	CADAFUBP00002705	17714692	17714571	746128.CADAFUBP00002827	746128.CADAFUBP00002705	0.298	0	0	0	0	0	0	0.576	0.689
CADAFUBP00006292	CADAFUBP00000580	17718150	17712448	746128.CADAFUBP00006292	746128.CADAFUBP00000580	0	0	0.315	0	0.552	0.061	0	0.049	0.689
CADAFUBP00007167	gua1	17719023	17716496	746128.CADAFUBP00007167	746128.CADAFUBP00004636	0	0	0	0	0.602	0	0	0.252	0.689
cpr6	CADAFUBP00000910	17713733	17712778	746128.CADAFUBP00001866	746128.CADAFUBP00000910	0.053	0	0	0	0.203	0.104	0	0.593	0.687
CADAFUBP00007157	CADAFUBP00006802	17719013	17718660	746128.CADAFUBP00007157	746128.CADAFUBP00006802	0.069	0	0	0	0.676	0	0	0.047	0.687
CADAFUBP00003099	CADAFUBP00000587	17714964	17712455	746128.CADAFUBP00003099	746128.CADAFUBP00000587	0.089	0	0	0	0.188	0	0	0.611	0.687
CADAFUBP00003099	CADAFUBP00002015	17714964	17713882	746128.CADAFUBP00003099	746128.CADAFUBP00002015	0.061	0	0	0	0.197	0	0	0.619	0.687
gua1	NAT10	17716496	17712424	746128.CADAFUBP00004636	746128.CADAFUBP00000556	0	0	0	0	0.687	0	0	0	0.687
CADAFUBP00007167	CADAFUBP00001922	17719023	17713789	746128.CADAFUBP00007167	746128.CADAFUBP00001922	0.063	0	0	0.557	0.204	0.503	0	0.524	0.686
CADAFUBP00007233	prt1	17719089	17712104	746128.CADAFUBP00007233	746128.CADAFUBP00000236	0	0	0	0	0.676	0.072	0	0	0.686
CADAFUBP00008852	CADAFUBP00005670	17720708	17717529	746128.CADAFUBP00008852	746128.CADAFUBP00005670	0.079	0	0	0	0.549	0	0	0.306	0.686
CADAFUBP00009184	CADAFUBP00002874	17721040	17714739	746128.CADAFUBP00009184	746128.CADAFUBP00002874	0	0	0	0	0.651	0	0	0.136	0.685
CADAFUBP00006223	CADAFUBP00003675	17718081	17715538	746128.CADAFUBP00006223	746128.CADAFUBP00003675	0.089	0	0.221	0	0.180	0	0	0.522	0.684
CADAFUBP00003410	NAT10	17715274	17712424	746128.CADAFUBP00003410	746128.CADAFUBP00000556	0	0	0	0	0.682	0	0	0.048	0.684
CADAFUBP00009069	CADAFUBP00006223	17720925	17718081	746128.CADAFUBP00009069	746128.CADAFUBP00006223	0	0	0	0	0.181	0	0	0.631	0.684
CADAFUBP00005211	CADAFUBP00000209	17717071	17712077	746128.CADAFUBP00005211	746128.CADAFUBP00000209	0	0	0.234	0	0.604	0	0	0	0.683
CADAFUBP00007408	gua1	17719264	17716496	746128.CADAFUBP00007408	746128.CADAFUBP00004636	0	0	0	0	0.683	0	0	0	0.683
CADAFUBP00007157	CADAFUBP00000954	17719013	17712822	746128.CADAFUBP00007157	746128.CADAFUBP00000954	0	0	0	0	0.680	0	0	0.047	0.682
CADAFUBP00005235	CADAFUBP00000587	17717094	17712455	746128.CADAFUBP00005235	746128.CADAFUBP00000587	0.070	0	0	0	0.586	0	0	0.241	0.682
CADAFUBP00008701	CADAFUBP00007157	17720557	17719013	746128.CADAFUBP00008701	746128.CADAFUBP00007157	0	0	0	0	0.682	0	0	0	0.682
CADAFUBP00007179	CADAFUBP00000859	17719035	17712727	746128.CADAFUBP00007179	746128.CADAFUBP00000859	0	0	0	0	0.228	0.298	0	0.460	0.681
CADAFUBP00007157	CADAFUBP00003495	17719013	17715359	746128.CADAFUBP00007157	746128.CADAFUBP00003495	0	0	0	0	0.680	0	0	0	0.680
CADAFUBP00005235	gua1	17717094	17716496	746128.CADAFUBP00005235	746128.CADAFUBP00004636	0	0	0	0	0.646	0	0	0.135	0.680
cpa1	CADAFUBP00004048	17717180	17715910	746128.CADAFUBP00005321	746128.CADAFUBP00004048	0.196	0	0	0	0.347	0	0	0.437	0.678
CADAFUBP00008641	CADAFUBP00007275	17720497	17719131	746128.CADAFUBP00008641	746128.CADAFUBP00007275	0.162	0	0	0	0.054	0	0	0.627	0.678
CADAFUBP00003495	CADAFUBP00002341	17715359	17714208	746128.CADAFUBP00003495	746128.CADAFUBP00002341	0	0	0	0	0.104	0	0	0.656	0.678
CADAFUBP00005084	CADAFUBP00001236	17716944	17713104	746128.CADAFUBP00005084	746128.CADAFUBP00001236	0.231	0	0	0	0	0.062	0	0.590	0.678
CADAFUBP00003803	CADAFUBP00002827	17715666	17714692	746128.CADAFUBP00003803	746128.CADAFUBP00002827	0.047	0	0	0	0.525	0.056	0	0.332	0.676
CADAFUBP00007157	int6	17719013	17715566	746128.CADAFUBP00007157	746128.CADAFUBP00003703	0	0	0	0	0.676	0	0	0.042	0.676
CADAFUBP00009204	CADAFUBP00003978	17721060	17715840	746128.CADAFUBP00009204	746128.CADAFUBP00003978	0	0	0	0	0.068	0	0	0.667	0.676
CADAFUBP00009270	CADAFUBP00002251	17721126	17714118	746128.CADAFUBP00009270	746128.CADAFUBP00002251	0.169	0	0	0	0	0	0	0.626	0.675
cym1	CADAFUBP00002341	17718185	17714208	746128.CADAFUBP00006327	746128.CADAFUBP00002341	0	0	0	0	0.604	0	0	0.213	0.675
CADAFUBP00008054	CADAFUBP00005194	17719910	17717054	746128.CADAFUBP00008054	746128.CADAFUBP00005194	0	0	0	0	0.162	0	0	0.627	0.674
CADAFUBP00000705	prt1	17712573	17712104	746128.CADAFUBP00000705	746128.CADAFUBP00000236	0	0	0	0	0.662	0	0	0.073	0.673
CADAFUBP00007157	CADAFUBP00001299	17719013	17713167	746128.CADAFUBP00007157	746128.CADAFUBP00001299	0.070	0	0	0	0.602	0.132	0	0.101	0.672
CADAFUBP00007275	CADAFUBP00002245	17719131	17714112	746128.CADAFUBP00007275	746128.CADAFUBP00002245	0	0	0	0	0.141	0.054	0	0.628	0.671
CADAFUBP00006504	CADAFUBP00001876	17718362	17713743	746128.CADAFUBP00006504	746128.CADAFUBP00001876	0	0	0	0	0.671	0	0	0	0.671
CADAFUBP00008597	CADAFUBP00007157	17720453	17719013	746128.CADAFUBP00008597	746128.CADAFUBP00007157	0	0	0	0	0.654	0.050	0	0.081	0.671
CADAFUBP00002705	CADAFUBP00000827	17714571	17712695	746128.CADAFUBP00002705	746128.CADAFUBP00000827	0.194	0	0	0	0.103	0	0	0.582	0.671
CADAFUBP00006535	mpkC	17718393	17717405	746128.CADAFUBP00006535	746128.CADAFUBP00005546	0	0	0	0	0	0.138	0	0.633	0.670
cpa1	gua1	17717180	17716496	746128.CADAFUBP00005321	746128.CADAFUBP00004636	0.070	0	0	0	0.410	0	0	0.446	0.669
gua1	CADAFUBP00002529	17716496	17714395	746128.CADAFUBP00004636	746128.CADAFUBP00002529	0.070	0	0	0	0.410	0	0	0.446	0.669
CADAFUBP00000954	CADAFUBP00000705	17712822	17712573	746128.CADAFUBP00000954	746128.CADAFUBP00000705	0	0	0	0	0.669	0	0	0	0.669
CADAFUBP00007408	CADAFUBP00000802	17719264	17712670	746128.CADAFUBP00007408	746128.CADAFUBP00000802	0	0	0	0	0.055	0.136	0	0.627	0.668
CADAFUBP00007157	CADAFUBP00005211	17719013	17717071	746128.CADAFUBP00007157	746128.CADAFUBP00005211	0	0	0.293	0	0.549	0	0	0	0.667
CADAFUBP00007157	prt1	17719013	17712104	746128.CADAFUBP00007157	746128.CADAFUBP00000236	0	0	0	0	0.659	0	0	0.063	0.666
CADAFUBP00009338	CADAFUBP00007059	17721194	17718915	746128.CADAFUBP00009338	746128.CADAFUBP00007059	0	0	0	0	0	0	0.650	0.085	0.666
gua1	prt1	17716496	17712104	746128.CADAFUBP00004636	746128.CADAFUBP00000236	0	0	0	0	0.665	0	0	0	0.665
CADAFUBP00000954	CADAFUBP00000587	17712822	17712455	746128.CADAFUBP00000954	746128.CADAFUBP00000587	0	0	0	0	0.665	0	0	0	0.665
CADAFUBP00006504	CADAFUBP00001894	17718362	17713761	746128.CADAFUBP00006504	746128.CADAFUBP00001894	0	0	0	0	0.132	0.050	0	0.627	0.665
CADAFUBP00005235	prt1	17717094	17712104	746128.CADAFUBP00005235	746128.CADAFUBP00000236	0	0	0	0	0.662	0	0	0	0.662
CADAFUBP00007157	rvb1	17719013	17718458	746128.CADAFUBP00007157	746128.CADAFUBP00006600	0	0	0	0	0.606	0.061	0	0.160	0.662
cpa1	CADAFUBP00001236	17717180	17713104	746128.CADAFUBP00005321	746128.CADAFUBP00001236	0.287	0	0	0	0.372	0	0	0.306	0.662
CADAFUBP00002529	CADAFUBP00001236	17714395	17713104	746128.CADAFUBP00002529	746128.CADAFUBP00001236	0.287	0	0	0	0.372	0	0	0.306	0.662
CADAFUBP00005194	CADAFUBP00003099	17717054	17714964	746128.CADAFUBP00005194	746128.CADAFUBP00003099	0.072	0	0	0	0.201	0	0	0.582	0.662
CADAFUBP00007059	CADAFUBP00001236	17718915	17713104	746128.CADAFUBP00007059	746128.CADAFUBP00001236	0.209	0	0	0	0	0	0	0.589	0.661
CADAFUBP00008812	CADAFUBP00005670	17720668	17717529	746128.CADAFUBP00008812	746128.CADAFUBP00005670	0.136	0	0	0	0.391	0.328	0	0.155	0.661
CADAFUBP00003090	CADAFUBP00000802	17714955	17712670	746128.CADAFUBP00003090	746128.CADAFUBP00000802	0	0	0	0	0.135	0.251	0	0.520	0.661
prt1	CADAFUBP00000209	17712104	17712077	746128.CADAFUBP00000236	746128.CADAFUBP00000209	0	0	0	0	0.661	0	0	0	0.661
CADAFUBP00007233	CADAFUBP00001894	17719089	17713761	746128.CADAFUBP00007233	746128.CADAFUBP00001894	0	0	0	0	0.608	0.136	0	0.081	0.661
int6	CADAFUBP00000954	17715566	17712822	746128.CADAFUBP00003703	746128.CADAFUBP00000954	0	0	0	0	0.569	0	0	0.245	0.660
CADAFUBP00001519	CADAFUBP00001236	17713387	17713104	746128.CADAFUBP00001519	746128.CADAFUBP00001236	0.303	0	0	0	0	0	0	0.532	0.659
CADAFUBP00009164	CADAFUBP00003090	17721020	17714955	746128.CADAFUBP00009164	746128.CADAFUBP00003090	0	0	0	0	0	0	0	0.659	0.659
cap1	CADAFUBP00002290	17719273	17714157	746128.CADAFUBP00007417	746128.CADAFUBP00002290	0	0	0	0	0.088	0.619	0	0.100	0.659
gua1	CADAFUBP00003107	17716496	17714972	746128.CADAFUBP00004636	746128.CADAFUBP00003107	0.093	0	0	0	0.600	0	0	0.134	0.658
CADAFUBP00003107	CADAFUBP00000580	17714972	17712448	746128.CADAFUBP00003107	746128.CADAFUBP00000580	0	0	0.299	0	0.531	0	0	0	0.657
CADAFUBP00003107	CADAFUBP00002657	17714972	17714523	746128.CADAFUBP00003107	746128.CADAFUBP00002657	0	0	0.422	0	0.385	0.104	0	0.050	0.656
CADAFUBP00003798	CADAFUBP00000252	17715661	17712120	746128.CADAFUBP00003798	746128.CADAFUBP00000252	0	0	0	0	0.065	0.092	0	0.627	0.655
clu1	CADAFUBP00002122	17715618	17713989	746128.CADAFUBP00003755	746128.CADAFUBP00002122	0	0	0	0	0.085	0.639	0	0	0.655
CADAFUBP00009270	CADAFUBP00003961	17721126	17715823	746128.CADAFUBP00009270	746128.CADAFUBP00003961	0.109	0	0	0	0	0	0	0.628	0.654
CADAFUBP00002875	CADAFUBP00000954	17714740	17712822	746128.CADAFUBP00002875	746128.CADAFUBP00000954	0	0	0	0	0.546	0.079	0	0.239	0.654
CADAFUBP00007233	CADAFUBP00005343	17719089	17717202	746128.CADAFUBP00007233	746128.CADAFUBP00005343	0	0	0	0	0.631	0.060	0	0.081	0.653
tif35	rps21	17714379	17713883	746128.CADAFUBP00002513	746128.CADAFUBP00002016	0	0	0	0	0.653	0	0	0	0.653
CADAFUBP00005256	CADAFUBP00002745	17717115	17714610	746128.CADAFUBP00005256	746128.CADAFUBP00002745	0.070	0	0	0	0.604	0	0	0.133	0.652
CADAFUBP00003107	CADAFUBP00000587	17714972	17712455	746128.CADAFUBP00003107	746128.CADAFUBP00000587	0	0	0.213	0	0.560	0.054	0	0.065	0.652
CADAFUBP00003107	CADAFUBP00001299	17714972	17713167	746128.CADAFUBP00003107	746128.CADAFUBP00001299	0.070	0	0	0	0.606	0.066	0	0.101	0.651
CADAFUBP00006504	CADAFUBP00002245	17718362	17714112	746128.CADAFUBP00006504	746128.CADAFUBP00002245	0	0	0.262	0	0.526	0	0	0.080	0.650
CADAFUBP00008852	CADAFUBP00005528	17720708	17717387	746128.CADAFUBP00008852	746128.CADAFUBP00005528	0.082	0.125	0.270	0	0.202	0.278	0	0.159	0.650
CADAFUBP00007233	CADAFUBP00000827	17719089	17712695	746128.CADAFUBP00007233	746128.CADAFUBP00000827	0.059	0	0	0	0.605	0	0	0.134	0.650
CADAFUBP00002015	CADAFUBP00001922	17713882	17713789	746128.CADAFUBP00002015	746128.CADAFUBP00001922	0.050	0	0	0	0.168	0	0	0.593	0.650
CADAFUBP00009657	CADAFUBP00000910	17721513	17712778	746128.CADAFUBP00009657	746128.CADAFUBP00000910	0	0	0	0	0.085	0.062	0	0.626	0.650
CADAFUBP00002661	CADAFUBP00002578	17714527	17714444	746128.CADAFUBP00002661	746128.CADAFUBP00002578	0	0.649	0	0	0	0	0	0	0.649
CADAFUBP00003495	CADAFUBP00002132	17715359	17713999	746128.CADAFUBP00003495	746128.CADAFUBP00002132	0	0	0	0	0.560	0.079	0	0.200	0.647
CADAFUBP00007994	CADAFUBP00005670	17719850	17717529	746128.CADAFUBP00007994	746128.CADAFUBP00005670	0	0	0	0	0.597	0	0	0.158	0.646
CADAFUBP00007157	CADAFUBP00003903	17719013	17715765	746128.CADAFUBP00007157	746128.CADAFUBP00003903	0	0	0	0	0.607	0	0	0.134	0.645
CADAFUBP00004198	CADAFUBP00003903	17716060	17715765	746128.CADAFUBP00004198	746128.CADAFUBP00003903	0	0	0	0	0.091	0	0	0.626	0.645
CADAFUBP00005695	CADAFUBP00005084	17717554	17716944	746128.CADAFUBP00005695	746128.CADAFUBP00005084	0	0	0	0	0.545	0	0	0.252	0.645
CADAFUBP00007233	CADAFUBP00000705	17719089	17712573	746128.CADAFUBP00007233	746128.CADAFUBP00000705	0	0	0	0	0.644	0	0	0	0.644
CADAFUBP00005490	CADAFUBP00005000	17717349	17716860	746128.CADAFUBP00005490	746128.CADAFUBP00005000	0	0	0	0	0.046	0.082	0	0.627	0.644
CADAFUBP00002875	NAT10	17714740	17712424	746128.CADAFUBP00002875	746128.CADAFUBP00000556	0	0	0.229	0	0.557	0	0	0	0.643
xyl1	CADAFUBP00000139	17712378	17712007	746128.CADAFUBP00000510	746128.CADAFUBP00000139	0	0	0	0	0.642	0	0	0	0.642
CADAFUBP00003789	CADAFUBP00000705	17715652	17712573	746128.CADAFUBP00003789	746128.CADAFUBP00000705	0	0	0	0	0.097	0	0	0.620	0.642
CADAFUBP00003675	CADAFUBP00002827	17715538	17714692	746128.CADAFUBP00003675	746128.CADAFUBP00002827	0.205	0	0	0	0.253	0.056	0	0.437	0.642
CADAFUBP00002905	CADAFUBP00001922	17714770	17713789	746128.CADAFUBP00002905	746128.CADAFUBP00001922	0.053	0	0	0	0.194	0.274	0	0.425	0.638
CADAFUBP00005084	CADAFUBP00000240	17716944	17712108	746128.CADAFUBP00005084	746128.CADAFUBP00000240	0	0	0	0	0.543	0	0	0.241	0.638
TIF6	CADAFUBP00000954	17717103	17712822	746128.CADAFUBP00005244	746128.CADAFUBP00000954	0	0	0	0	0.524	0	0	0.272	0.638
CADAFUBP00000910	CADAFUBP00000907	17712778	17712775	746128.CADAFUBP00000910	746128.CADAFUBP00000907	0.063	0	0	0	0.055	0	0	0.622	0.636
CADAFUBP00007275	CADAFUBP00002705	17719131	17714571	746128.CADAFUBP00007275	746128.CADAFUBP00002705	0.047	0	0	0	0.059	0	0	0.627	0.636
sub2	CADAFUBP00006292	17721154	17718150	746128.CADAFUBP00009298	746128.CADAFUBP00006292	0	0	0	0	0.604	0.080	0	0.081	0.635
TIF6	prt1	17717103	17712104	746128.CADAFUBP00005244	746128.CADAFUBP00000236	0	0	0	0	0.198	0.282	0	0.418	0.635
CADAFUBP00005670	CADAFUBP00000329	17717529	17712197	746128.CADAFUBP00005670	746128.CADAFUBP00000329	0	0	0	0	0.102	0	0	0.611	0.635
TIF6	tif35	17717103	17714379	746128.CADAFUBP00005244	746128.CADAFUBP00002513	0	0	0	0	0.357	0	0	0.457	0.635
gua1	CADAFUBP00002215	17716496	17714082	746128.CADAFUBP00004636	746128.CADAFUBP00002215	0.057	0	0	0	0.607	0	0	0.093	0.634
CADAFUBP00007275	adk1	17719131	17712641	746128.CADAFUBP00007275	746128.CADAFUBP00000773	0.066	0	0	0	0	0	0	0.625	0.634
CADAFUBP00004167	CADAFUBP00003675	17716029	17715538	746128.CADAFUBP00004167	746128.CADAFUBP00003675	0.064	0	0	0	0	0	0	0.625	0.633
sub2	CADAFUBP00003107	17721154	17714972	746128.CADAFUBP00009298	746128.CADAFUBP00003107	0	0	0	0	0.623	0.062	0	0.047	0.633
CADAFUBP00000954	CADAFUBP00000923	17712822	17712791	746128.CADAFUBP00000954	746128.CADAFUBP00000923	0	0	0	0	0.596	0.069	0	0.104	0.633
CADAFUBP00007179	CADAFUBP00001876	17719035	17713743	746128.CADAFUBP00007179	746128.CADAFUBP00001876	0	0	0	0	0.054	0	0	0.627	0.632
CADAFUBP00004198	CADAFUBP00002132	17716060	17713999	746128.CADAFUBP00004198	746128.CADAFUBP00002132	0	0	0	0	0.056	0	0	0.627	0.632
CADAFUBP00009270	met3	17721126	17716031	746128.CADAFUBP00009270	746128.CADAFUBP00004169	0.056	0	0	0	0	0	0	0.627	0.632
CADAFUBP00005733	CADAFUBP00002251	17717592	17714118	746128.CADAFUBP00005733	746128.CADAFUBP00002251	0.052	0	0	0	0	0	0	0.627	0.631
cpr2	CADAFUBP00004273	17718158	17716135	746128.CADAFUBP00006300	746128.CADAFUBP00004273	0	0	0	0	0.053	0.062	0	0.618	0.631
met3	CADAFUBP00004048	17716031	17715910	746128.CADAFUBP00004169	746128.CADAFUBP00004048	0	0	0	0	0.043	0	0	0.631	0.631
CADAFUBP00005019	CADAFUBP00002460	17716879	17714326	746128.CADAFUBP00005019	746128.CADAFUBP00002460	0	0	0	0	0.539	0	0	0.231	0.630
CADAFUBP00009338	CADAFUBP00000139	17721194	17712007	746128.CADAFUBP00009338	746128.CADAFUBP00000139	0	0	0	0	0.629	0	0	0	0.629
CADAFUBP00004273	CADAFUBP00000809	17716135	17712677	746128.CADAFUBP00004273	746128.CADAFUBP00000809	0	0	0	0	0	0	0	0.629	0.629
CADAFUBP00006202	CADAFUBP00002696	17718060	17714562	746128.CADAFUBP00006202	746128.CADAFUBP00002696	0	0	0	0	0.046	0	0	0.626	0.627
CADAFUBP00009646	CADAFUBP00006292	17721502	17718150	746128.CADAFUBP00009646	746128.CADAFUBP00006292	0	0	0	0	0	0	0	0.627	0.627
CADAFUBP00009338	CADAFUBP00001236	17721194	17713104	746128.CADAFUBP00009338	746128.CADAFUBP00001236	0	0	0	0	0	0	0	0.627	0.627
CADAFUBP00004273	CADAFUBP00001509	17716135	17713377	746128.CADAFUBP00004273	746128.CADAFUBP00001509	0	0	0	0	0	0	0	0.627	0.627
CADAFUBP00005235	CADAFUBP00003107	17717094	17714972	746128.CADAFUBP00005235	746128.CADAFUBP00003107	0.058	0	0	0	0.605	0.051	0	0.070	0.627
TIF6	CADAFUBP00000139	17717103	17712007	746128.CADAFUBP00005244	746128.CADAFUBP00000139	0	0	0	0	0	0	0	0.626	0.626
met3	CADAFUBP00003803	17716031	17715666	746128.CADAFUBP00004169	746128.CADAFUBP00003803	0	0	0	0	0.044	0	0	0.625	0.626
CADAFUBP00007157	CADAFUBP00005235	17719013	17717094	746128.CADAFUBP00007157	746128.CADAFUBP00005235	0.058	0	0	0	0.620	0	0	0	0.626
CADAFUBP00009646	CADAFUBP00007233	17721502	17719089	746128.CADAFUBP00009646	746128.CADAFUBP00007233	0	0	0	0	0	0	0	0.626	0.626
CADAFUBP00008898	CADAFUBP00000329	17720754	17712197	746128.CADAFUBP00008898	746128.CADAFUBP00000329	0	0.625	0	0	0.043	0	0	0	0.626
CADAFUBP00002875	CADAFUBP00002245	17714740	17714112	746128.CADAFUBP00002875	746128.CADAFUBP00002245	0.086	0	0	0	0.606	0	0	0.045	0.626
gua1	CADAFUBP00000827	17716496	17712695	746128.CADAFUBP00004636	746128.CADAFUBP00000827	0	0	0	0	0.563	0.066	0	0.157	0.625
CADAFUBP00006019	CADAFUBP00003107	17717877	17714972	746128.CADAFUBP00006019	746128.CADAFUBP00003107	0	0	0	0	0.603	0	0	0.094	0.624
rps21	CADAFUBP00000859	17713883	17712727	746128.CADAFUBP00002016	746128.CADAFUBP00000859	0	0	0	0	0.277	0.502	0	0	0.624
CADAFUBP00007179	CADAFUBP00007157	17719035	17719013	746128.CADAFUBP00007179	746128.CADAFUBP00007157	0	0	0	0	0.608	0	0	0.082	0.624
CADAFUBP00007167	CADAFUBP00007157	17719023	17719013	746128.CADAFUBP00007167	746128.CADAFUBP00007157	0	0	0	0	0.603	0	0	0.091	0.623
CADAFUBP00005211	CADAFUBP00002245	17717071	17714112	746128.CADAFUBP00005211	746128.CADAFUBP00002245	0	0	0.305	0	0.185	0.389	0	0	0.623
CADAFUBP00007157	CADAFUBP00001876	17719013	17713743	746128.CADAFUBP00007157	746128.CADAFUBP00001876	0	0	0	0	0.591	0.058	0	0.099	0.622
CADAFUBP00007233	CADAFUBP00002245	17719089	17714112	746128.CADAFUBP00007233	746128.CADAFUBP00002245	0.078	0	0	0	0.577	0.060	0	0.089	0.621
CADAFUBP00007200	xyl1	17719056	17712378	746128.CADAFUBP00007200	746128.CADAFUBP00000510	0	0	0	0	0.282	0.161	0	0.420	0.620
CADAFUBP00006223	CADAFUBP00001299	17718081	17713167	746128.CADAFUBP00006223	746128.CADAFUBP00001299	0	0	0	0	0.186	0.504	0	0.135	0.620
CADAFUBP00005698	CADAFUBP00001922	17717557	17713789	746128.CADAFUBP00005698	746128.CADAFUBP00001922	0.062	0	0	0	0.140	0	0	0.565	0.618
ccp1	CADAFUBP00003612	17718303	17715475	746128.CADAFUBP00006445	746128.CADAFUBP00003612	0	0	0	0	0	0	0	0.618	0.618
CADAFUBP00006656	CADAFUBP00005182	17718514	17717042	746128.CADAFUBP00006656	746128.CADAFUBP00005182	0	0.617	0	0	0	0	0	0	0.617
CADAFUBP00008597	CADAFUBP00003107	17720453	17714972	746128.CADAFUBP00008597	746128.CADAFUBP00003107	0	0	0	0	0.599	0.050	0	0.073	0.616
cpr2	CADAFUBP00000809	17718158	17712677	746128.CADAFUBP00006300	746128.CADAFUBP00000809	0.070	0	0	0	0.053	0.062	0	0.591	0.616
fal1	CADAFUBP00000954	17716845	17712822	746128.CADAFUBP00004985	746128.CADAFUBP00000954	0	0	0	0	0.608	0.062	0	0	0.616
CADAFUBP00002132	prt1	17713999	17712104	746128.CADAFUBP00002132	746128.CADAFUBP00000236	0	0	0	0	0.565	0.063	0	0.135	0.616
CADAFUBP00009646	CADAFUBP00006802	17721502	17718660	746128.CADAFUBP00009646	746128.CADAFUBP00006802	0	0	0	0	0	0	0	0.616	0.616
CADAFUBP00009069	ALA1	17720925	17720003	746128.CADAFUBP00009069	746128.CADAFUBP00008147	0	0	0	0	0.046	0	0	0.613	0.615
CADAFUBP00005211	CADAFUBP00002905	17717071	17714770	746128.CADAFUBP00005211	746128.CADAFUBP00002905	0.242	0	0	0	0.514	0	0	0	0.615
ALA1	CADAFUBP00001922	17720003	17713789	746128.CADAFUBP00008147	746128.CADAFUBP00001922	0.085	0	0	0	0.136	0.291	0	0.395	0.615
CADAFUBP00000827	NAT10	17712695	17712424	746128.CADAFUBP00000827	746128.CADAFUBP00000556	0.058	0.053	0	0	0.602	0	0	0	0.614
CADAFUBP00005211	CADAFUBP00002015	17717071	17713882	746128.CADAFUBP00005211	746128.CADAFUBP00002015	0.126	0	0	0	0.577	0	0	0	0.614
CADAFUBP00009184	CADAFUBP00002826	17721040	17714691	746128.CADAFUBP00009184	746128.CADAFUBP00002826	0	0	0	0	0.043	0	0	0.614	0.614
CADAFUBP00007278	CADAFUBP00001767	17719134	17713634	746128.CADAFUBP00007278	746128.CADAFUBP00001767	0.064	0	0	0	0.047	0.503	0	0.234	0.614
rvb1	CADAFUBP00000954	17718458	17712822	746128.CADAFUBP00006600	746128.CADAFUBP00000954	0	0	0	0	0.613	0	0	0	0.613
ccp1	CADAFUBP00001519	17718303	17713387	746128.CADAFUBP00006445	746128.CADAFUBP00001519	0.084	0	0	0	0.043	0	0	0.593	0.612
mpg1	CADAFUBP00003630	17718531	17715493	746128.CADAFUBP00006673	746128.CADAFUBP00003630	0.069	0	0	0	0.081	0.160	0	0.525	0.612
CADAFUBP00006247	CADAFUBP00000329	17718105	17712197	746128.CADAFUBP00006247	746128.CADAFUBP00000329	0	0	0	0	0	0	0	0.611	0.611
CADAFUBP00006796	CADAFUBP00005857	17718654	17717716	746128.CADAFUBP00006796	746128.CADAFUBP00005857	0	0	0	0	0.244	0.165	0	0.434	0.611
CADAFUBP00007157	CADAFUBP00000859	17719013	17712727	746128.CADAFUBP00007157	746128.CADAFUBP00000859	0	0	0	0	0.600	0.048	0	0.062	0.611
CADAFUBP00008701	CADAFUBP00000954	17720557	17712822	746128.CADAFUBP00008701	746128.CADAFUBP00000954	0	0	0	0	0.510	0	0	0.237	0.610
CADAFUBP00003495	CADAFUBP00000580	17715359	17712448	746128.CADAFUBP00003495	746128.CADAFUBP00000580	0	0	0	0	0.610	0	0	0	0.610
cap1	CADAFUBP00005691	17719273	17717550	746128.CADAFUBP00007417	746128.CADAFUBP00005691	0	0	0	0	0.048	0.504	0	0.241	0.610
CADAFUBP00003495	CADAFUBP00003107	17715359	17714972	746128.CADAFUBP00003495	746128.CADAFUBP00003107	0	0	0	0	0.609	0	0	0	0.609
tif35	CADAFUBP00000954	17714379	17712822	746128.CADAFUBP00002513	746128.CADAFUBP00000954	0	0	0	0	0.140	0.104	0	0.534	0.609
CADAFUBP00007667	CADAFUBP00001854	17719523	17713721	746128.CADAFUBP00007667	746128.CADAFUBP00001854	0	0	0	0	0.243	0.502	0	0.047	0.609
CADAFUBP00006223	CADAFUBP00002827	17718081	17714692	746128.CADAFUBP00006223	746128.CADAFUBP00002827	0.054	0	0	0	0.136	0	0	0.561	0.609
CADAFUBP00009184	CADAFUBP00005256	17721040	17717115	746128.CADAFUBP00009184	746128.CADAFUBP00005256	0	0	0	0	0.605	0	0	0.051	0.609
CADAFUBP00007994	CADAFUBP00005256	17719850	17717115	746128.CADAFUBP00007994	746128.CADAFUBP00005256	0	0	0	0	0.608	0	0	0	0.608
CADAFUBP00000954	CADAFUBP00000827	17712822	17712695	746128.CADAFUBP00000954	746128.CADAFUBP00000827	0.050	0	0	0	0.605	0	0	0	0.608
CADAFUBP00008641	tif35	17720497	17714379	746128.CADAFUBP00008641	746128.CADAFUBP00002513	0	0	0	0	0.608	0	0	0	0.608
CADAFUBP00009657	CADAFUBP00002132	17721513	17713999	746128.CADAFUBP00009657	746128.CADAFUBP00002132	0	0	0	0	0.133	0.098	0	0.538	0.607
ALA1	prt1	17720003	17712104	746128.CADAFUBP00008147	746128.CADAFUBP00000236	0	0	0	0	0.607	0	0	0	0.607
CADAFUBP00008627	CADAFUBP00003804	17720483	17715667	746128.CADAFUBP00008627	746128.CADAFUBP00003804	0.225	0	0	0	0.118	0	0	0.471	0.606
CADAFUBP00007408	prt1	17719264	17712104	746128.CADAFUBP00007408	746128.CADAFUBP00000236	0	0	0	0	0.606	0	0	0	0.606
CADAFUBP00005857	CADAFUBP00001519	17717716	17713387	746128.CADAFUBP00005857	746128.CADAFUBP00001519	0.070	0	0	0	0.135	0.272	0	0.407	0.606
rvb1	CADAFUBP00002245	17718458	17714112	746128.CADAFUBP00006600	746128.CADAFUBP00002245	0	0	0	0	0.206	0.137	0	0.472	0.606
CADAFUBP00008701	CADAFUBP00004161	17720557	17716023	746128.CADAFUBP00008701	746128.CADAFUBP00004161	0	0	0	0	0.245	0.274	0	0.338	0.605
CADAFUBP00009184	sodC	17721040	17717419	746128.CADAFUBP00009184	746128.CADAFUBP00005560	0	0	0	0	0.291	0	0	0.466	0.605
CADAFUBP00007157	CADAFUBP00006019	17719013	17717877	746128.CADAFUBP00007157	746128.CADAFUBP00006019	0	0	0	0	0.582	0	0	0.094	0.605
CADAFUBP00005699	CADAFUBP00002309	17717558	17714176	746128.CADAFUBP00005699	746128.CADAFUBP00002309	0	0	0	0	0.042	0.050	0	0.600	0.604
CADAFUBP00005256	CADAFUBP00005019	17717115	17716879	746128.CADAFUBP00005256	746128.CADAFUBP00005019	0	0	0	0	0.587	0	0	0.081	0.604
CADAFUBP00006504	CADAFUBP00005235	17718362	17717094	746128.CADAFUBP00006504	746128.CADAFUBP00005235	0	0	0	0	0.604	0	0	0	0.604
sub2	CADAFUBP00005034	17721154	17716894	746128.CADAFUBP00009298	746128.CADAFUBP00005034	0	0	0	0	0.604	0	0	0	0.604
CADAFUBP00001854	CADAFUBP00000580	17713721	17712448	746128.CADAFUBP00001854	746128.CADAFUBP00000580	0	0	0	0	0.604	0	0	0	0.604
CADAFUBP00001519	CADAFUBP00000329	17713387	17712197	746128.CADAFUBP00001519	746128.CADAFUBP00000329	0.064	0	0	0	0.052	0	0	0.589	0.603
CADAFUBP00006292	CADAFUBP00000954	17718150	17712822	746128.CADAFUBP00006292	746128.CADAFUBP00000954	0	0	0	0	0.602	0	0	0	0.602
int6	CADAFUBP00000209	17715566	17712077	746128.CADAFUBP00003703	746128.CADAFUBP00000209	0	0	0	0	0.602	0	0	0	0.602
CADAFUBP00008701	CADAFUBP00006504	17720557	17718362	746128.CADAFUBP00008701	746128.CADAFUBP00006504	0	0	0	0	0.602	0	0	0	0.602
CADAFUBP00002905	CADAFUBP00000954	17714770	17712822	746128.CADAFUBP00002905	746128.CADAFUBP00000954	0	0	0	0	0.602	0	0	0	0.602
CADAFUBP00009184	CADAFUBP00007669	17721040	17719525	746128.CADAFUBP00009184	746128.CADAFUBP00007669	0	0	0	0	0.186	0	0	0.532	0.602
CADAFUBP00006255	CADAFUBP00002827	17718113	17714692	746128.CADAFUBP00006255	746128.CADAFUBP00002827	0	0	0.204	0	0.186	0	0	0.436	0.602
sec31	CADAFUBP00001509	17714664	17713377	746128.CADAFUBP00002799	746128.CADAFUBP00001509	0	0	0	0	0.195	0	0	0.527	0.602
CADAFUBP00008701	CADAFUBP00000209	17720557	17712077	746128.CADAFUBP00008701	746128.CADAFUBP00000209	0	0	0	0	0.601	0	0	0	0.601
CADAFUBP00002631	CADAFUBP00001919	17714497	17713786	746128.CADAFUBP00002631	746128.CADAFUBP00001919	0	0	0	0	0.084	0	0	0.582	0.600
CADAFUBP00009582	CADAFUBP00006797	17721438	17718655	746128.CADAFUBP00009582	746128.CADAFUBP00006797	0	0.003	0	0	0.600	0	0	0	0.600
CADAFUBP00006223	CADAFUBP00001236	17718081	17713104	746128.CADAFUBP00006223	746128.CADAFUBP00001236	0.231	0	0	0	0.097	0	0	0.471	0.600
CADAFUBP00007035	CADAFUBP00001876	17718891	17713743	746128.CADAFUBP00007035	746128.CADAFUBP00001876	0	0	0	0	0.600	0	0	0	0.600
CADAFUBP00002875	prt1	17714740	17712104	746128.CADAFUBP00002875	746128.CADAFUBP00000236	0	0	0	0	0.600	0	0	0	0.600
CADAFUBP00006292	CADAFUBP00000907	17718150	17712775	746128.CADAFUBP00006292	746128.CADAFUBP00000907	0	0	0	0	0.600	0	0	0	0.600
CADAFUBP00009164	CADAFUBP00006202	17721020	17718060	746128.CADAFUBP00009164	746128.CADAFUBP00006202	0	0	0	0	0.600	0	0	0	0.600
CADAFUBP00009338	CADAFUBP00002057	17721194	17713924	746128.CADAFUBP00009338	746128.CADAFUBP00002057	0	0	0	0	0.522	0.109	0	0.135	0.599
CADAFUBP00006292	CADAFUBP00002657	17718150	17714523	746128.CADAFUBP00006292	746128.CADAFUBP00002657	0	0	0.410	0	0.276	0	0	0.135	0.598
CADAFUBP00007157	fal1	17719013	17716845	746128.CADAFUBP00007157	746128.CADAFUBP00004985	0	0	0	0	0.587	0.062	0	0.047	0.598
gua1	CADAFUBP00002132	17716496	17713999	746128.CADAFUBP00004636	746128.CADAFUBP00002132	0	0	0	0	0.598	0	0	0	0.598
CADAFUBP00003099	rvb2	17714964	17712143	746128.CADAFUBP00003099	746128.CADAFUBP00000275	0	0	0	0	0.580	0	0	0.081	0.597
CADAFUBP00009270	CADAFUBP00001427	17721126	17713295	746128.CADAFUBP00009270	746128.CADAFUBP00001427	0.261	0	0	0	0.047	0	0	0.473	0.596
CADAFUBP00007309	CADAFUBP00005166	17719165	17717026	746128.CADAFUBP00007309	746128.CADAFUBP00005166	0.069	0	0	0	0	0.048	0	0.580	0.595
CADAFUBP00008852	CADAFUBP00003804	17720708	17715667	746128.CADAFUBP00008852	746128.CADAFUBP00003804	0	0	0	0	0.044	0	0	0.594	0.595
CADAFUBP00007157	CADAFUBP00006878	17719013	17718736	746128.CADAFUBP00007157	746128.CADAFUBP00006878	0.068	0	0	0	0.418	0.270	0	0.100	0.595
cpa1	CADAFUBP00001470	17717180	17713338	746128.CADAFUBP00005321	746128.CADAFUBP00001470	0.140	0	0.271	0	0.122	0	0	0.351	0.594
CADAFUBP00003495	CADAFUBP00000954	17715359	17712822	746128.CADAFUBP00003495	746128.CADAFUBP00000954	0	0	0	0	0.583	0	0	0.067	0.594
CADAFUBP00002529	CADAFUBP00001470	17714395	17713338	746128.CADAFUBP00002529	746128.CADAFUBP00001470	0.140	0	0.268	0	0.122	0	0	0.351	0.593
CADAFUBP00008701	rps21	17720557	17713883	746128.CADAFUBP00008701	746128.CADAFUBP00002016	0	0	0	0	0.218	0.502	0	0	0.593
CADAFUBP00006223	gua1	17718081	17716496	746128.CADAFUBP00006223	746128.CADAFUBP00004636	0.076	0	0	0	0.161	0	0	0.517	0.592
CADAFUBP00002874	CADAFUBP00002745	17714739	17714610	746128.CADAFUBP00002874	746128.CADAFUBP00002745	0.231	0	0	0	0.185	0	0	0.401	0.591
thiA	CADAFUBP00006605	17719095	17718463	746128.CADAFUBP00007239	746128.CADAFUBP00006605	0	0	0	0	0	0.271	0	0.463	0.591
tif35	CADAFUBP00002132	17714379	17713999	746128.CADAFUBP00002513	746128.CADAFUBP00002132	0	0	0	0	0.249	0.104	0	0.439	0.589
sub2	prt1	17721154	17712104	746128.CADAFUBP00009298	746128.CADAFUBP00000236	0	0	0	0	0.532	0.159	0	0	0.589
CADAFUBP00003495	rps21	17715359	17713883	746128.CADAFUBP00003495	746128.CADAFUBP00002016	0	0	0	0	0.204	0.502	0	0.048	0.589
CADAFUBP00006292	CADAFUBP00001854	17718150	17713721	746128.CADAFUBP00006292	746128.CADAFUBP00001854	0	0	0	0	0.553	0.064	0	0.095	0.588
CADAFUBP00007157	tif35	17719013	17714379	746128.CADAFUBP00007157	746128.CADAFUBP00002513	0	0	0	0	0.588	0	0	0	0.588
CADAFUBP00005528	CADAFUBP00005370	17717387	17717229	746128.CADAFUBP00005528	746128.CADAFUBP00005370	0.082	0	0.231	0	0.117	0.276	0	0.228	0.588
CADAFUBP00009270	CADAFUBP00002922	17721126	17714787	746128.CADAFUBP00009270	746128.CADAFUBP00002922	0.261	0	0	0	0.103	0	0	0.428	0.587
CADAFUBP00002290	CADAFUBP00000329	17714157	17712197	746128.CADAFUBP00002290	746128.CADAFUBP00000329	0	0	0	0	0	0	0	0.586	0.586
CADAFUBP00006504	prt1	17718362	17712104	746128.CADAFUBP00006504	746128.CADAFUBP00000236	0	0	0	0	0.586	0	0	0	0.586
CADAFUBP00005211	CADAFUBP00000859	17717071	17712727	746128.CADAFUBP00005211	746128.CADAFUBP00000859	0	0	0	0	0.573	0.061	0	0.047	0.584
CADAFUBP00005195	CADAFUBP00004167	17717055	17716029	746128.CADAFUBP00005195	746128.CADAFUBP00004167	0.136	0	0	0	0.082	0.123	0	0.473	0.584
CADAFUBP00009657	CADAFUBP00006504	17721513	17718362	746128.CADAFUBP00009657	746128.CADAFUBP00006504	0	0	0	0	0.140	0	0	0.535	0.583
CADAFUBP00003107	CADAFUBP00001854	17714972	17713721	746128.CADAFUBP00003107	746128.CADAFUBP00001854	0.047	0	0	0	0.539	0.077	0	0.088	0.580
CADAFUBP00008597	CADAFUBP00001894	17720453	17713761	746128.CADAFUBP00008597	746128.CADAFUBP00001894	0	0	0	0	0.187	0.316	0	0.305	0.579
ALA1	CADAFUBP00002015	17720003	17713882	746128.CADAFUBP00008147	746128.CADAFUBP00002015	0.070	0	0	0	0.190	0	0	0.487	0.579
CADAFUBP00008597	CADAFUBP00006933	17720453	17718791	746128.CADAFUBP00008597	746128.CADAFUBP00006933	0	0	0	0	0.187	0.316	0	0.305	0.579
CADAFUBP00002875	CADAFUBP00000827	17714740	17712695	746128.CADAFUBP00002875	746128.CADAFUBP00000827	0.061	0	0	0	0.407	0	0	0.305	0.579
CADAFUBP00006255	CADAFUBP00003930	17718113	17715792	746128.CADAFUBP00006255	746128.CADAFUBP00003930	0.242	0	0	0	0.245	0	0	0.322	0.578
CADAFUBP00009657	CADAFUBP00006657	17721513	17718515	746128.CADAFUBP00009657	746128.CADAFUBP00006657	0	0	0	0	0.577	0	0	0	0.577
CADAFUBP00005311	CADAFUBP00002251	17717170	17714118	746128.CADAFUBP00005311	746128.CADAFUBP00002251	0.086	0	0	0	0.043	0	0	0.555	0.577
rps21	CADAFUBP00000923	17713883	17712791	746128.CADAFUBP00002016	746128.CADAFUBP00000923	0	0	0	0	0.186	0.502	0	0	0.577
CADAFUBP00009270	CADAFUBP00009204	17721126	17721060	746128.CADAFUBP00009270	746128.CADAFUBP00009204	0.273	0	0	0	0.055	0	0	0.434	0.577
CADAFUBP00001919	CADAFUBP00000802	17713786	17712670	746128.CADAFUBP00001919	746128.CADAFUBP00000802	0	0	0	0	0.552	0	0	0.093	0.576
CADAFUBP00001236	CADAFUBP00001065	17713104	17712933	746128.CADAFUBP00001236	746128.CADAFUBP00001065	0.056	0	0	0	0.058	0	0	0.562	0.576
CADAFUBP00009582	CADAFUBP00009204	17721438	17721060	746128.CADAFUBP00009582	746128.CADAFUBP00009204	0.057	0	0	0	0.053	0	0	0.564	0.576
rvb1	CADAFUBP00006504	17718458	17718362	746128.CADAFUBP00006600	746128.CADAFUBP00006504	0	0	0	0	0.548	0.061	0	0.080	0.575
CADAFUBP00007167	CADAFUBP00001894	17719023	17713761	746128.CADAFUBP00007167	746128.CADAFUBP00001894	0.051	0	0	0	0.546	0.053	0	0.083	0.575
alp2	CADAFUBP00002827	17717416	17714692	746128.CADAFUBP00005557	746128.CADAFUBP00002827	0.231	0	0	0	0	0	0	0.471	0.575
CADAFUBP00006796	CADAFUBP00000106	17718654	17711974	746128.CADAFUBP00006796	746128.CADAFUBP00000106	0	0	0	0	0	0.055	0	0.569	0.575
sodC	CADAFUBP00002745	17717419	17714610	746128.CADAFUBP00005560	746128.CADAFUBP00002745	0.048	0	0	0	0.553	0	0	0.080	0.574
CADAFUBP00007167	CADAFUBP00003107	17719023	17714972	746128.CADAFUBP00007167	746128.CADAFUBP00003107	0	0	0	0	0.551	0	0	0.091	0.574
CADAFUBP00007059	CADAFUBP00003630	17718915	17715493	746128.CADAFUBP00007059	746128.CADAFUBP00003630	0.071	0	0	0	0.043	0.160	0	0.498	0.574
CADAFUBP00003943	CADAFUBP00000802	17715805	17712670	746128.CADAFUBP00003943	746128.CADAFUBP00000802	0	0	0	0	0.574	0	0	0	0.574
CADAFUBP00005698	CADAFUBP00002827	17717557	17714692	746128.CADAFUBP00005698	746128.CADAFUBP00002827	0.179	0	0	0	0.198	0	0	0.404	0.573
CADAFUBP00007233	CADAFUBP00002827	17719089	17714692	746128.CADAFUBP00007233	746128.CADAFUBP00002827	0	0	0	0	0	0	0	0.572	0.572
CADAFUBP00009646	CADAFUBP00002826	17721502	17714691	746128.CADAFUBP00009646	746128.CADAFUBP00002826	0	0	0	0	0.053	0	0	0.565	0.570
CADAFUBP00006809	met3	17718667	17716031	746128.CADAFUBP00006809	746128.CADAFUBP00004169	0.188	0	0	0	0.105	0	0	0.457	0.570
CADAFUBP00009338	pep2	17721194	17715562	746128.CADAFUBP00009338	746128.CADAFUBP00003699	0	0	0	0	0.562	0	0	0.060	0.570
CADAFUBP00006504	CADAFUBP00001299	17718362	17713167	746128.CADAFUBP00006504	746128.CADAFUBP00001299	0	0	0	0	0.193	0	0	0.489	0.569
sub2	CADAFUBP00000802	17721154	17712670	746128.CADAFUBP00009298	746128.CADAFUBP00000802	0	0	0	0	0.138	0.062	0	0.510	0.569
CADAFUBP00006292	CADAFUBP00003903	17718150	17715765	746128.CADAFUBP00006292	746128.CADAFUBP00003903	0	0	0	0	0.167	0.502	0	0	0.567
sub2	CADAFUBP00005211	17721154	17717071	746128.CADAFUBP00009298	746128.CADAFUBP00005211	0	0	0	0	0.563	0.050	0	0.042	0.567
int6	rps21	17715566	17713883	746128.CADAFUBP00003703	746128.CADAFUBP00002016	0	0	0	0	0.168	0.502	0	0	0.567
CADAFUBP00007167	CADAFUBP00006292	17719023	17718150	746128.CADAFUBP00007167	746128.CADAFUBP00006292	0	0	0	0	0.564	0	0	0.046	0.566
CADAFUBP00000586	prt1	17712454	17712104	746128.CADAFUBP00000586	746128.CADAFUBP00000236	0	0	0	0	0.161	0	0	0.504	0.566
CADAFUBP00002827	CADAFUBP00001470	17714692	17713338	746128.CADAFUBP00002827	746128.CADAFUBP00001470	0.070	0	0	0	0.196	0	0	0.466	0.565
CADAFUBP00001236	CADAFUBP00000157	17713104	17712025	746128.CADAFUBP00001236	746128.CADAFUBP00000157	0.231	0	0	0	0.086	0	0	0.432	0.565
CADAFUBP00000859	CADAFUBP00000209	17712727	17712077	746128.CADAFUBP00000859	746128.CADAFUBP00000209	0	0	0	0	0.552	0.048	0	0.062	0.565
CADAFUBP00001894	prt1	17713761	17712104	746128.CADAFUBP00001894	746128.CADAFUBP00000236	0	0	0	0	0.545	0.062	0	0.061	0.564
CADAFUBP00005670	CADAFUBP00001519	17717529	17713387	746128.CADAFUBP00005670	746128.CADAFUBP00001519	0.231	0	0	0	0.180	0.160	0	0.271	0.562
CADAFUBP00009204	CADAFUBP00002827	17721060	17714692	746128.CADAFUBP00009204	746128.CADAFUBP00002827	0.259	0	0	0	0	0	0	0.434	0.562
CADAFUBP00009270	CADAFUBP00002905	17721126	17714770	746128.CADAFUBP00009270	746128.CADAFUBP00002905	0.238	0	0	0	0	0	0	0.450	0.562
CADAFUBP00001519	CADAFUBP00001210	17713387	17713078	746128.CADAFUBP00001519	746128.CADAFUBP00001210	0.085	0	0	0	0.121	0.160	0	0.429	0.562
CADAFUBP00005235	CADAFUBP00001470	17717094	17713338	746128.CADAFUBP00005235	746128.CADAFUBP00001470	0.232	0	0	0	0.244	0	0	0.306	0.561
CADAFUBP00002057	CADAFUBP00000139	17713924	17712007	746128.CADAFUBP00002057	746128.CADAFUBP00000139	0	0	0	0	0.561	0	0	0	0.561
CADAFUBP00005698	prt1	17717557	17712104	746128.CADAFUBP00005698	746128.CADAFUBP00000236	0	0	0	0	0.246	0	0	0.442	0.561
CADAFUBP00007408	CADAFUBP00005343	17719264	17717202	746128.CADAFUBP00007408	746128.CADAFUBP00005343	0	0	0	0	0.545	0.050	0	0.065	0.560
mpg1	gua1	17718531	17716496	746128.CADAFUBP00006673	746128.CADAFUBP00004636	0.081	0	0	0	0.105	0	0	0.509	0.560
CADAFUBP00002827	CADAFUBP00002132	17714692	17713999	746128.CADAFUBP00002827	746128.CADAFUBP00002132	0	0	0	0	0	0	0	0.560	0.560
CADAFUBP00005084	CADAFUBP00002460	17716944	17714326	746128.CADAFUBP00005084	746128.CADAFUBP00002460	0	0	0	0	0.045	0.511	0	0.133	0.559
CADAFUBP00006583	rvb2	17718441	17712143	746128.CADAFUBP00006583	746128.CADAFUBP00000275	0	0	0	0	0.087	0.245	0	0.412	0.559
CADAFUBP00007157	CADAFUBP00007079	17719013	17718935	746128.CADAFUBP00007157	746128.CADAFUBP00007079	0	0	0.229	0	0.349	0.152	0	0.088	0.559
sodC	CADAFUBP00002266	17717419	17714133	746128.CADAFUBP00005560	746128.CADAFUBP00002266	0	0	0	0	0.054	0.238	0	0.437	0.558
CADAFUBP00006809	CADAFUBP00001854	17718667	17713721	746128.CADAFUBP00006809	746128.CADAFUBP00001854	0.088	0	0	0	0.053	0.047	0	0.527	0.558
TIF6	int6	17717103	17715566	746128.CADAFUBP00005244	746128.CADAFUBP00003703	0	0	0	0	0.138	0	0	0.508	0.557
CADAFUBP00003612	CADAFUBP00002526	17715475	17714392	746128.CADAFUBP00003612	746128.CADAFUBP00002526	0	0	0	0	0.557	0	0	0	0.557
CADAFUBP00005346	CADAFUBP00003107	17717205	17714972	746128.CADAFUBP00005346	746128.CADAFUBP00003107	0	0	0.212	0	0.225	0.079	0	0.305	0.556
CADAFUBP00007167	prt1	17719023	17712104	746128.CADAFUBP00007167	746128.CADAFUBP00000236	0	0	0	0	0.555	0	0	0	0.555
CADAFUBP00008054	gua1	17719910	17716496	746128.CADAFUBP00008054	746128.CADAFUBP00004636	0.231	0	0	0	0.234	0	0	0.306	0.555
CADAFUBP00006878	CADAFUBP00001922	17718736	17713789	746128.CADAFUBP00006878	746128.CADAFUBP00001922	0.062	0	0	0	0.186	0	0	0.465	0.555
CADAFUBP00003107	CADAFUBP00000859	17714972	17712727	746128.CADAFUBP00003107	746128.CADAFUBP00000859	0	0	0	0	0.541	0.048	0	0.062	0.554
CADAFUBP00006802	CADAFUBP00006292	17718660	17718150	746128.CADAFUBP00006802	746128.CADAFUBP00006292	0	0	0	0	0.186	0.150	0	0.406	0.553
CADAFUBP00006223	CADAFUBP00002215	17718081	17714082	746128.CADAFUBP00006223	746128.CADAFUBP00002215	0	0	0	0	0.176	0	0	0.480	0.553
CADAFUBP00006292	CADAFUBP00001299	17718150	17713167	746128.CADAFUBP00006292	746128.CADAFUBP00001299	0	0	0	0	0.542	0	0	0.065	0.553
CADAFUBP00002827	CADAFUBP00000157	17714692	17712025	746128.CADAFUBP00002827	746128.CADAFUBP00000157	0.196	0	0	0	0.046	0	0	0.465	0.553
CADAFUBP00002928	cpr6	17714793	17713733	746128.CADAFUBP00002928	746128.CADAFUBP00001866	0.056	0	0	0	0.546	0	0	0	0.553
CADAFUBP00006292	CADAFUBP00000587	17718150	17712455	746128.CADAFUBP00006292	746128.CADAFUBP00000587	0.231	0	0	0	0.407	0	0	0.097	0.552
erg6	CADAFUBP00002251	17721516	17714118	746128.CADAFUBP00009660	746128.CADAFUBP00002251	0	0	0	0	0.043	0	0	0.551	0.552
CADAFUBP00002524	CADAFUBP00001299	17714390	17713167	746128.CADAFUBP00002524	746128.CADAFUBP00001299	0	0	0	0	0.552	0	0	0	0.552
CADAFUBP00005211	CADAFUBP00001854	17717071	17713721	746128.CADAFUBP00005211	746128.CADAFUBP00001854	0	0	0	0	0.138	0.502	0	0	0.552
CADAFUBP00006292	CADAFUBP00002826	17718150	17714691	746128.CADAFUBP00006292	746128.CADAFUBP00002826	0	0	0	0	0.185	0.050	0	0.469	0.552
gua1	CADAFUBP00004273	17716496	17716135	746128.CADAFUBP00004636	746128.CADAFUBP00004273	0.070	0	0	0	0	0	0	0.538	0.551
NAT10	prt1	17712424	17712104	746128.CADAFUBP00000556	746128.CADAFUBP00000236	0	0	0	0	0.551	0	0	0	0.551
CADAFUBP00002511	CADAFUBP00000587	17714377	17712455	746128.CADAFUBP00002511	746128.CADAFUBP00000587	0	0	0	0	0.551	0	0	0	0.551
CADAFUBP00004161	CADAFUBP00003495	17716023	17715359	746128.CADAFUBP00004161	746128.CADAFUBP00003495	0	0	0	0	0.551	0	0	0	0.551
CADAFUBP00008054	CADAFUBP00001922	17719910	17713789	746128.CADAFUBP00008054	746128.CADAFUBP00001922	0	0	0	0	0.189	0	0	0.469	0.550
CADAFUBP00002973	CADAFUBP00000802	17714838	17712670	746128.CADAFUBP00002973	746128.CADAFUBP00000802	0	0	0	0	0.187	0	0	0.469	0.549
CADAFUBP00004058	CADAFUBP00000705	17715920	17712573	746128.CADAFUBP00004058	746128.CADAFUBP00000705	0	0	0	0	0.097	0.138	0	0.468	0.549
CADAFUBP00005211	gua1	17717071	17716496	746128.CADAFUBP00005211	746128.CADAFUBP00004636	0	0	0	0	0.548	0	0	0	0.548
rvb1	CADAFUBP00001876	17718458	17713743	746128.CADAFUBP00006600	746128.CADAFUBP00001876	0	0	0	0	0.547	0	0	0	0.547
CADAFUBP00007456	NAT10	17719312	17712424	746128.CADAFUBP00007456	746128.CADAFUBP00000556	0	0	0	0	0.526	0	0	0.084	0.547
CADAFUBP00008710	CADAFUBP00002827	17720566	17714692	746128.CADAFUBP00008710	746128.CADAFUBP00002827	0	0	0	0	0.186	0	0	0.467	0.547
CADAFUBP00008597	prt1	17720453	17712104	746128.CADAFUBP00008597	746128.CADAFUBP00000236	0	0	0	0	0.141	0	0	0.494	0.546
CADAFUBP00002827	aroM	17714692	17713170	746128.CADAFUBP00002827	746128.CADAFUBP00001302	0.246	0	0	0	0.180	0	0	0.326	0.546
CADAFUBP00008641	CADAFUBP00001876	17720497	17713743	746128.CADAFUBP00008641	746128.CADAFUBP00001876	0	0	0	0	0.546	0	0	0	0.546
gua1	CADAFUBP00002905	17716496	17714770	746128.CADAFUBP00004636	746128.CADAFUBP00002905	0	0	0	0	0.509	0	0	0.112	0.545
CADAFUBP00004273	CADAFUBP00001236	17716135	17713104	746128.CADAFUBP00004273	746128.CADAFUBP00001236	0.178	0	0	0	0	0	0	0.470	0.545
CADAFUBP00006809	CADAFUBP00002827	17718667	17714692	746128.CADAFUBP00006809	746128.CADAFUBP00002827	0	0	0	0	0.188	0	0	0.462	0.544
CADAFUBP00007233	CADAFUBP00001876	17719089	17713743	746128.CADAFUBP00007233	746128.CADAFUBP00001876	0.117	0	0	0	0.245	0.294	0	0.144	0.543
sub2	CADAFUBP00006019	17721154	17717877	746128.CADAFUBP00009298	746128.CADAFUBP00006019	0	0	0	0	0.543	0	0	0	0.543
CADAFUBP00006809	CADAFUBP00003978	17718667	17715840	746128.CADAFUBP00006809	746128.CADAFUBP00003978	0.060	0	0	0	0.123	0	0	0.491	0.543
ALA1	CADAFUBP00007408	17720003	17719264	746128.CADAFUBP00008147	746128.CADAFUBP00007408	0	0	0	0	0.541	0	0	0	0.541
CADAFUBP00002341	CADAFUBP00002132	17714208	17713999	746128.CADAFUBP00002341	746128.CADAFUBP00002132	0	0	0	0	0.140	0.160	0	0.416	0.541
CADAFUBP00003903	CADAFUBP00000587	17715765	17712455	746128.CADAFUBP00003903	746128.CADAFUBP00000587	0	0	0	0	0.170	0	0	0.470	0.541
CADAFUBP00007079	CADAFUBP00001922	17718935	17713789	746128.CADAFUBP00007079	746128.CADAFUBP00001922	0	0	0	0	0.522	0	0	0.081	0.541
CADAFUBP00007179	int6	17719035	17715566	746128.CADAFUBP00007179	746128.CADAFUBP00003703	0	0	0	0	0.092	0	0	0.516	0.541
CADAFUBP00005235	CADAFUBP00000954	17717094	17712822	746128.CADAFUBP00005235	746128.CADAFUBP00000954	0	0	0	0	0.541	0	0	0	0.541
mcr1	CADAFUBP00000139	17712350	17712007	746128.CADAFUBP00000482	746128.CADAFUBP00000139	0	0	0	0	0.541	0	0	0	0.541
CADAFUBP00007167	CADAFUBP00002705	17719023	17714571	746128.CADAFUBP00007167	746128.CADAFUBP00002705	0	0	0	0	0.540	0	0	0	0.540
rvb1	CADAFUBP00002696	17718458	17714562	746128.CADAFUBP00006600	746128.CADAFUBP00002696	0	0	0	0	0	0.211	0	0.441	0.540
CADAFUBP00002015	CADAFUBP00000954	17713882	17712822	746128.CADAFUBP00002015	746128.CADAFUBP00000954	0	0	0	0	0.540	0	0	0	0.540
CADAFUBP00002132	CADAFUBP00000209	17713999	17712077	746128.CADAFUBP00002132	746128.CADAFUBP00000209	0	0	0.339	0	0.245	0.111	0	0.084	0.539
CADAFUBP00001509	CADAFUBP00000252	17713377	17712120	746128.CADAFUBP00001509	746128.CADAFUBP00000252	0	0	0	0	0.121	0.105	0	0.460	0.538
CADAFUBP00007200	CADAFUBP00005621	17719056	17717480	746128.CADAFUBP00007200	746128.CADAFUBP00005621	0.100	0	0	0	0.094	0	0	0.479	0.538
gua1	CADAFUBP00000705	17716496	17712573	746128.CADAFUBP00004636	746128.CADAFUBP00000705	0	0	0	0	0.538	0	0	0	0.538
CADAFUBP00003612	CADAFUBP00002309	17715475	17714176	746128.CADAFUBP00003612	746128.CADAFUBP00002309	0.069	0	0	0	0	0	0	0.524	0.537
cpr2	CADAFUBP00002745	17718158	17714610	746128.CADAFUBP00006300	746128.CADAFUBP00002745	0	0	0	0	0.157	0	0	0.474	0.537
CADAFUBP00006656	CADAFUBP00006504	17718514	17718362	746128.CADAFUBP00006656	746128.CADAFUBP00006504	0	0	0	0	0.528	0.060	0	0	0.537
rvb1	CADAFUBP00006583	17718458	17718441	746128.CADAFUBP00006600	746128.CADAFUBP00006583	0	0	0	0	0.053	0.205	0	0.434	0.536
CADAFUBP00006796	CADAFUBP00002122	17718654	17713989	746128.CADAFUBP00006796	746128.CADAFUBP00002122	0	0	0	0	0.330	0	0	0.336	0.536
CADAFUBP00007682	CADAFUBP00006535	17719538	17718393	746128.CADAFUBP00007682	746128.CADAFUBP00006535	0	0	0	0	0	0.138	0	0.483	0.536
erg6	CADAFUBP00001236	17721516	17713104	746128.CADAFUBP00009660	746128.CADAFUBP00001236	0.132	0	0	0	0.044	0.256	0	0.336	0.535
CADAFUBP00002132	CADAFUBP00002015	17713999	17713882	746128.CADAFUBP00002132	746128.CADAFUBP00002015	0	0	0.269	0	0.384	0	0	0.051	0.535
erg6	CADAFUBP00003978	17721516	17715840	746128.CADAFUBP00009660	746128.CADAFUBP00003978	0	0	0	0	0.043	0.061	0	0.523	0.534
CADAFUBP00007035	CADAFUBP00003107	17718891	17714972	746128.CADAFUBP00007035	746128.CADAFUBP00003107	0	0	0.316	0	0.255	0.104	0	0.101	0.534
met3	CADAFUBP00001519	17716031	17713387	746128.CADAFUBP00004169	746128.CADAFUBP00001519	0	0	0	0	0	0	0	0.534	0.534
CADAFUBP00009657	CADAFUBP00006933	17721513	17718791	746128.CADAFUBP00009657	746128.CADAFUBP00006933	0	0	0	0	0.205	0.299	0	0.230	0.533
CADAFUBP00009270	CADAFUBP00007278	17721126	17719134	746128.CADAFUBP00009270	746128.CADAFUBP00007278	0	0	0	0	0.053	0	0	0.527	0.532
CADAFUBP00009270	CADAFUBP00003804	17721126	17715667	746128.CADAFUBP00009270	746128.CADAFUBP00003804	0	0	0	0	0	0	0	0.532	0.532
CADAFUBP00009164	CADAFUBP00008702	17721020	17720558	746128.CADAFUBP00009164	746128.CADAFUBP00008702	0	0	0	0	0	0	0	0.532	0.532
CADAFUBP00005343	gua1	17717202	17716496	746128.CADAFUBP00005343	746128.CADAFUBP00004636	0.062	0	0	0	0.521	0	0	0	0.531
CADAFUBP00002696	rvb2	17714562	17712143	746128.CADAFUBP00002696	746128.CADAFUBP00000275	0	0	0	0	0	0.211	0	0.431	0.531
CADAFUBP00006679	CADAFUBP00006605	17718537	17718463	746128.CADAFUBP00006679	746128.CADAFUBP00006605	0	0	0	0	0.531	0	0	0	0.531
CADAFUBP00007167	CADAFUBP00000954	17719023	17712822	746128.CADAFUBP00007167	746128.CADAFUBP00000954	0	0	0	0	0.519	0.065	0	0	0.531
CADAFUBP00009270	CADAFUBP00003803	17721126	17715666	746128.CADAFUBP00009270	746128.CADAFUBP00003803	0.231	0	0	0	0.053	0	0	0.407	0.530
CADAFUBP00003612	hog1	17715475	17713089	746128.CADAFUBP00003612	746128.CADAFUBP00001221	0	0	0	0	0.045	0	0	0.527	0.529
TIF6	CADAFUBP00000923	17717103	17712791	746128.CADAFUBP00005244	746128.CADAFUBP00000923	0	0	0	0	0.194	0	0	0.440	0.529
CADAFUBP00006504	CADAFUBP00000954	17718362	17712822	746128.CADAFUBP00006504	746128.CADAFUBP00000954	0	0	0	0	0.529	0	0	0	0.529
CADAFUBP00004161	CADAFUBP00000859	17716023	17712727	746128.CADAFUBP00004161	746128.CADAFUBP00000859	0	0	0	0	0.204	0.299	0	0.225	0.529
CADAFUBP00002905	CADAFUBP00000809	17714770	17712677	746128.CADAFUBP00002905	746128.CADAFUBP00000809	0.242	0	0	0	0.135	0	0	0.339	0.528
CADAFUBP00003798	CADAFUBP00002122	17715661	17713989	746128.CADAFUBP00003798	746128.CADAFUBP00002122	0	0	0	0	0.089	0.504	0	0	0.528
CADAFUBP00006802	CADAFUBP00000907	17718660	17712775	746128.CADAFUBP00006802	746128.CADAFUBP00000907	0.047	0	0	0	0.140	0	0	0.471	0.528
sodC	CADAFUBP00001973	17717419	17713840	746128.CADAFUBP00005560	746128.CADAFUBP00001973	0	0	0	0	0.046	0	0	0.526	0.528
CADAFUBP00007408	CADAFUBP00000954	17719264	17712822	746128.CADAFUBP00007408	746128.CADAFUBP00000954	0	0	0	0	0.527	0	0	0	0.527
CADAFUBP00002905	CADAFUBP00002705	17714770	17714571	746128.CADAFUBP00002905	746128.CADAFUBP00002705	0.242	0	0	0	0.253	0	0	0.232	0.527
CADAFUBP00002300	CADAFUBP00000329	17714167	17712197	746128.CADAFUBP00002300	746128.CADAFUBP00000329	0	0	0	0	0	0	0	0.526	0.526
CADAFUBP00006656	CADAFUBP00000209	17718514	17712077	746128.CADAFUBP00006656	746128.CADAFUBP00000209	0	0	0	0	0.318	0.160	0	0.240	0.526
CADAFUBP00006809	CADAFUBP00005857	17718667	17717716	746128.CADAFUBP00006809	746128.CADAFUBP00005857	0.069	0	0	0	0.090	0.236	0	0.353	0.525
CADAFUBP00009338	sodC	17721194	17717419	746128.CADAFUBP00009338	746128.CADAFUBP00005560	0	0	0	0	0	0.141	0	0.470	0.525
CADAFUBP00009646	cpa1	17721502	17717180	746128.CADAFUBP00009646	746128.CADAFUBP00005321	0.047	0	0	0	0.042	0	0	0.522	0.525
CADAFUBP00009270	CADAFUBP00006255	17721126	17718113	746128.CADAFUBP00009270	746128.CADAFUBP00006255	0.234	0	0	0	0.047	0	0	0.402	0.525
CADAFUBP00001767	CADAFUBP00001519	17713634	17713387	746128.CADAFUBP00001767	746128.CADAFUBP00001519	0	0	0	0	0.097	0	0	0.495	0.524
CADAFUBP00006504	CADAFUBP00005211	17718362	17717071	746128.CADAFUBP00006504	746128.CADAFUBP00005211	0	0	0	0	0.523	0	0	0	0.523
tif35	cpr6	17714379	17713733	746128.CADAFUBP00002513	746128.CADAFUBP00001866	0	0	0	0	0.044	0	0	0.522	0.523
CADAFUBP00005691	CADAFUBP00003789	17717550	17715652	746128.CADAFUBP00005691	746128.CADAFUBP00003789	0	0	0	0	0.148	0	0	0.462	0.522
CADAFUBP00009270	CADAFUBP00005084	17721126	17716944	746128.CADAFUBP00009270	746128.CADAFUBP00005084	0	0	0	0	0.055	0	0	0.514	0.521
ALA1	CADAFUBP00005211	17720003	17717071	746128.CADAFUBP00008147	746128.CADAFUBP00005211	0	0	0	0	0.140	0	0	0.465	0.520
CADAFUBP00008812	CADAFUBP00002874	17720668	17714739	746128.CADAFUBP00008812	746128.CADAFUBP00002874	0.047	0	0	0	0.290	0.260	0	0.155	0.520
CADAFUBP00001922	CADAFUBP00001470	17713789	17713338	746128.CADAFUBP00001922	746128.CADAFUBP00001470	0	0	0	0	0.516	0	0	0.047	0.519
CADAFUBP00005370	CADAFUBP00002874	17717229	17714739	746128.CADAFUBP00005370	746128.CADAFUBP00002874	0	0	0	0	0.515	0	0	0.049	0.519
CADAFUBP00007233	CADAFUBP00003495	17719089	17715359	746128.CADAFUBP00007233	746128.CADAFUBP00003495	0	0	0	0	0.519	0	0	0	0.519
CADAFUBP00004981	CADAFUBP00004980	17716841	17716840	746128.CADAFUBP00004981	746128.CADAFUBP00004980	0	0.421	0	0	0.107	0.079	0	0.110	0.519
CADAFUBP00006223	CADAFUBP00003099	17718081	17714964	746128.CADAFUBP00006223	746128.CADAFUBP00003099	0	0	0	0	0.132	0	0	0.469	0.519
CADAFUBP00009270	CADAFUBP00005166	17721126	17717026	746128.CADAFUBP00009270	746128.CADAFUBP00005166	0.174	0	0	0	0.042	0	0	0.440	0.518
CADAFUBP00003961	CADAFUBP00002705	17715823	17714571	746128.CADAFUBP00003961	746128.CADAFUBP00002705	0.242	0	0	0	0.113	0	0	0.341	0.518
ALA1	NAT10	17720003	17712424	746128.CADAFUBP00008147	746128.CADAFUBP00000556	0	0	0	0	0.518	0	0	0	0.518
CADAFUBP00005235	CADAFUBP00000911	17717094	17712779	746128.CADAFUBP00005235	746128.CADAFUBP00000911	0	0	0	0	0.195	0	0	0.426	0.518
CADAFUBP00002215	CADAFUBP00001876	17714082	17713743	746128.CADAFUBP00002215	746128.CADAFUBP00001876	0	0	0	0	0.517	0	0	0	0.517
ALA1	CADAFUBP00001236	17720003	17713104	746128.CADAFUBP00008147	746128.CADAFUBP00001236	0.264	0	0	0	0.092	0	0	0.334	0.516
CADAFUBP00003612	CADAFUBP00002266	17715475	17714133	746128.CADAFUBP00003612	746128.CADAFUBP00002266	0.051	0	0	0	0.045	0.160	0	0.439	0.515
CADAFUBP00007079	CADAFUBP00002132	17718935	17713999	746128.CADAFUBP00007079	746128.CADAFUBP00002132	0	0	0.347	0	0.104	0.224	0	0.059	0.515
CADAFUBP00007079	CADAFUBP00006292	17718935	17718150	746128.CADAFUBP00007079	746128.CADAFUBP00006292	0	0	0.314	0	0.322	0	0	0	0.515
CADAFUBP00002431	CADAFUBP00002132	17714297	17713999	746128.CADAFUBP00002431	746128.CADAFUBP00002132	0	0	0	0	0.134	0.109	0	0.421	0.514
CADAFUBP00002827	CADAFUBP00001519	17714692	17713387	746128.CADAFUBP00002827	746128.CADAFUBP00001519	0.231	0	0	0	0.190	0	0	0.283	0.514
CADAFUBP00009270	ccp1	17721126	17718303	746128.CADAFUBP00009270	746128.CADAFUBP00006445	0.199	0	0	0	0.046	0	0	0.414	0.513
CADAFUBP00007167	CADAFUBP00002132	17719023	17713999	746128.CADAFUBP00007167	746128.CADAFUBP00002132	0	0	0	0	0.513	0	0	0	0.513
CADAFUBP00002245	CADAFUBP00002132	17714112	17713999	746128.CADAFUBP00002245	746128.CADAFUBP00002132	0	0	0.241	0	0.133	0.284	0	0.090	0.513
CADAFUBP00006535	CADAFUBP00001765	17718393	17713632	746128.CADAFUBP00006535	746128.CADAFUBP00001765	0	0	0	0	0.085	0	0	0.488	0.512
CADAFUBP00006437	CADAFUBP00002300	17718295	17714167	746128.CADAFUBP00006437	746128.CADAFUBP00002300	0	0	0.260	0.556	0.097	0.257	0	0.520	0.510
CADAFUBP00005211	CADAFUBP00002657	17717071	17714523	746128.CADAFUBP00005211	746128.CADAFUBP00002657	0	0	0.358	0	0.246	0.068	0	0	0.509
CADAFUBP00007157	CADAFUBP00001236	17719013	17713104	746128.CADAFUBP00007157	746128.CADAFUBP00001236	0.048	0	0	0	0.043	0	0	0.505	0.509
CADAFUBP00001236	CADAFUBP00000209	17713104	17712077	746128.CADAFUBP00001236	746128.CADAFUBP00000209	0.048	0	0	0	0.043	0	0	0.505	0.509
CADAFUBP00003107	CADAFUBP00001236	17714972	17713104	746128.CADAFUBP00003107	746128.CADAFUBP00001236	0.048	0	0	0	0.043	0	0	0.505	0.509
CADAFUBP00002341	NAT10	17714208	17712424	746128.CADAFUBP00002341	746128.CADAFUBP00000556	0	0	0	0	0.366	0.257	0	0	0.508
CADAFUBP00000923	CADAFUBP00000587	17712791	17712455	746128.CADAFUBP00000923	746128.CADAFUBP00000587	0	0	0	0	0.159	0	0	0.440	0.508
cpr2	CADAFUBP00000911	17718158	17712779	746128.CADAFUBP00006300	746128.CADAFUBP00000911	0	0	0	0	0.044	0.506	0	0	0.507
CADAFUBP00002245	rvb2	17714112	17712143	746128.CADAFUBP00002245	746128.CADAFUBP00000275	0	0	0	0	0.136	0.079	0	0.431	0.507
CADAFUBP00008597	CADAFUBP00000586	17720453	17712454	746128.CADAFUBP00008597	746128.CADAFUBP00000586	0	0	0	0	0.047	0.057	0	0.495	0.506
CADAFUBP00008701	CADAFUBP00002431	17720557	17714297	746128.CADAFUBP00008701	746128.CADAFUBP00002431	0	0	0	0	0.167	0	0	0.432	0.506
CADAFUBP00001876	CADAFUBP00001854	17713743	17713721	746128.CADAFUBP00001876	746128.CADAFUBP00001854	0.053	0	0	0	0.236	0.299	0	0.139	0.504
CADAFUBP00003410	CADAFUBP00001876	17715274	17713743	746128.CADAFUBP00003410	746128.CADAFUBP00001876	0.117	0	0	0	0.184	0.290	0	0.144	0.503
CADAFUBP00006223	CADAFUBP00005194	17718081	17717054	746128.CADAFUBP00006223	746128.CADAFUBP00005194	0.049	0	0	0	0.105	0	0	0.464	0.503
CADAFUBP00001299	CADAFUBP00000586	17713167	17712454	746128.CADAFUBP00001299	746128.CADAFUBP00000586	0	0	0	0	0.053	0	0	0.497	0.503
CADAFUBP00005166	CADAFUBP00001236	17717026	17713104	746128.CADAFUBP00005166	746128.CADAFUBP00001236	0.276	0	0	0	0.090	0	0	0.305	0.502
rvb1	CADAFUBP00000802	17718458	17712670	746128.CADAFUBP00006600	746128.CADAFUBP00000802	0	0	0	0	0.103	0	0	0.467	0.501
CADAFUBP00009657	CADAFUBP00000907	17721513	17712775	746128.CADAFUBP00009657	746128.CADAFUBP00000907	0	0	0	0	0.162	0	0	0.429	0.501
CADAFUBP00008701	CADAFUBP00004198	17720557	17716060	746128.CADAFUBP00008701	746128.CADAFUBP00004198	0	0	0	0	0.097	0	0	0.471	0.501
CADAFUBP00008597	CADAFUBP00007667	17720453	17719523	746128.CADAFUBP00008597	746128.CADAFUBP00007667	0	0	0	0	0.054	0	0	0.495	0.501
CADAFUBP00005084	CADAFUBP00002874	17716944	17714739	746128.CADAFUBP00005084	746128.CADAFUBP00002874	0.221	0	0	0	0.187	0	0	0.273	0.499
CADAFUBP00006292	CADAFUBP00002875	17718150	17714740	746128.CADAFUBP00006292	746128.CADAFUBP00002875	0	0	0.242	0	0.323	0.052	0	0.092	0.499
CADAFUBP00002705	CADAFUBP00000240	17714571	17712108	746128.CADAFUBP00002705	746128.CADAFUBP00000240	0	0	0	0	0.196	0	0	0.403	0.499
fmpA	fmpC	17721075	17721073	746128.CADAFUBP00009219	746128.CADAFUBP00009217	0	0	0	0	0	0	0	0.499	0.499
CADAFUBP00005182	CADAFUBP00001519	17717042	17713387	746128.CADAFUBP00005182	746128.CADAFUBP00001519	0	0	0	0	0.417	0	0	0.176	0.499
CADAFUBP00002015	CADAFUBP00001236	17713882	17713104	746128.CADAFUBP00002015	746128.CADAFUBP00001236	0.057	0	0	0	0.132	0	0	0.438	0.499
CADAFUBP00008898	cpr2	17720754	17718158	746128.CADAFUBP00008898	746128.CADAFUBP00006300	0	0	0	0	0.082	0	0	0.476	0.498
mpg1	CADAFUBP00003495	17718531	17715359	746128.CADAFUBP00006673	746128.CADAFUBP00003495	0	0	0	0	0.095	0.267	0	0.305	0.498
CADAFUBP00006878	CADAFUBP00000907	17718736	17712775	746128.CADAFUBP00006878	746128.CADAFUBP00000907	0.135	0	0.252	0	0.130	0	0	0.214	0.498
CADAFUBP00005518	CADAFUBP00004198	17717377	17716060	746128.CADAFUBP00005518	746128.CADAFUBP00004198	0.124	0	0	0	0.247	0.210	0	0.150	0.497
CADAFUBP00005084	CADAFUBP00002827	17716944	17714692	746128.CADAFUBP00005084	746128.CADAFUBP00002827	0.114	0	0	0	0.087	0	0	0.429	0.497
CADAFUBP00009204	CADAFUBP00006247	17721060	17718105	746128.CADAFUBP00009204	746128.CADAFUBP00006247	0	0	0	0	0	0	0	0.496	0.496
CADAFUBP00007667	CADAFUBP00000586	17719523	17712454	746128.CADAFUBP00007667	746128.CADAFUBP00000586	0	0	0	0	0	0	0	0.495	0.495
CADAFUBP00002245	prt1	17714112	17712104	746128.CADAFUBP00002245	746128.CADAFUBP00000236	0	0	0	0	0.357	0.248	0	0	0.495
CADAFUBP00003099	prt1	17714964	17712104	746128.CADAFUBP00003099	746128.CADAFUBP00000236	0	0	0	0	0.185	0	0	0.406	0.495
CADAFUBP00007167	CADAFUBP00000809	17719023	17712677	746128.CADAFUBP00007167	746128.CADAFUBP00000809	0.212	0	0.200	0	0.099	0	0	0.217	0.495
CADAFUBP00007309	CADAFUBP00006583	17719165	17718441	746128.CADAFUBP00007309	746128.CADAFUBP00006583	0	0	0	0	0	0.140	0	0.436	0.494
mpkC	CADAFUBP00003612	17717405	17715475	746128.CADAFUBP00005546	746128.CADAFUBP00003612	0	0	0	0	0.045	0	0	0.489	0.491
CADAFUBP00005174	CADAFUBP00002300	17717034	17714167	746128.CADAFUBP00005174	746128.CADAFUBP00002300	0	0	0.270	0.576	0.097	0.238	0	0.520	0.491
CADAFUBP00005211	CADAFUBP00000705	17717071	17712573	746128.CADAFUBP00005211	746128.CADAFUBP00000705	0	0	0	0	0.416	0.165	0	0	0.491
CADAFUBP00009164	CADAFUBP00002524	17721020	17714390	746128.CADAFUBP00009164	746128.CADAFUBP00002524	0	0	0	0.542	0.129	0.221	0	0.627	0.490
CADAFUBP00007157	CADAFUBP00000580	17719013	17712448	746128.CADAFUBP00007157	746128.CADAFUBP00000580	0	0	0.287	0	0.315	0	0	0	0.490
CADAFUBP00007669	CADAFUBP00003612	17719525	17715475	746128.CADAFUBP00007669	746128.CADAFUBP00003612	0.128	0	0	0	0.095	0.380	0	0.080	0.489
CADAFUBP00007157	CADAFUBP00002015	17719013	17713882	746128.CADAFUBP00007157	746128.CADAFUBP00002015	0	0	0.264	0	0.246	0.096	0	0.101	0.488
CADAFUBP00007157	gua1	17719013	17716496	746128.CADAFUBP00007157	746128.CADAFUBP00004636	0.093	0	0	0	0.401	0	0	0.134	0.488
CADAFUBP00009204	CADAFUBP00007981	17721060	17719837	746128.CADAFUBP00009204	746128.CADAFUBP00007981	0.066	0	0	0	0.146	0.261	0	0.234	0.488
CADAFUBP00008627	mpg1	17720483	17718531	746128.CADAFUBP00008627	746128.CADAFUBP00006673	0.070	0	0	0	0.055	0	0	0.464	0.487
CADAFUBP00002875	CADAFUBP00000587	17714740	17712455	746128.CADAFUBP00002875	746128.CADAFUBP00000587	0.231	0	0	0	0.193	0	0	0.241	0.487
CADAFUBP00007275	gua1	17719131	17716496	746128.CADAFUBP00007275	746128.CADAFUBP00004636	0.231	0	0	0	0.177	0.062	0	0.239	0.487
CADAFUBP00006223	CADAFUBP00002251	17718081	17714118	746128.CADAFUBP00006223	746128.CADAFUBP00002251	0	0	0	0	0.105	0	0	0.450	0.486
ALA1	CADAFUBP00006223	17720003	17718081	746128.CADAFUBP00008147	746128.CADAFUBP00006223	0	0	0	0	0.095	0.322	0	0.230	0.486
CADAFUBP00002905	CADAFUBP00001236	17714770	17713104	746128.CADAFUBP00002905	746128.CADAFUBP00001236	0.394	0	0	0	0.187	0	0	0	0.486
CADAFUBP00002341	CADAFUBP00000580	17714208	17712448	746128.CADAFUBP00002341	746128.CADAFUBP00000580	0	0	0	0	0.054	0.165	0	0.402	0.486
CADAFUBP00002905	CADAFUBP00002015	17714770	17713882	746128.CADAFUBP00002905	746128.CADAFUBP00002015	0.231	0	0	0	0.140	0	0	0.284	0.485
tif35	CADAFUBP00002245	17714379	17714112	746128.CADAFUBP00002513	746128.CADAFUBP00002245	0	0	0	0	0.193	0.389	0	0	0.485
CADAFUBP00006535	CADAFUBP00002290	17718393	17714157	746128.CADAFUBP00006535	746128.CADAFUBP00002290	0	0	0	0	0	0.241	0	0.350	0.485
CADAFUBP00006809	CADAFUBP00002266	17718667	17714133	746128.CADAFUBP00006809	746128.CADAFUBP00002266	0.069	0	0	0	0.090	0.236	0	0.297	0.484
cpr6	CADAFUBP00000209	17713733	17712077	746128.CADAFUBP00001866	746128.CADAFUBP00000209	0.045	0	0	0	0.093	0	0	0.453	0.484
CADAFUBP00006878	CADAFUBP00003107	17718736	17714972	746128.CADAFUBP00006878	746128.CADAFUBP00003107	0.068	0	0	0	0.257	0.270	0	0.100	0.484
CADAFUBP00006657	CADAFUBP00006253	17718515	17718111	746128.CADAFUBP00006657	746128.CADAFUBP00006253	0	0	0	0	0.139	0	0	0.425	0.483
CADAFUBP00006802	CADAFUBP00000910	17718660	17712778	746128.CADAFUBP00006802	746128.CADAFUBP00000910	0.048	0	0	0	0.043	0	0	0.479	0.483
CADAFUBP00006878	CADAFUBP00001876	17718736	17713743	746128.CADAFUBP00006878	746128.CADAFUBP00001876	0	0	0	0	0.244	0.256	0	0.155	0.483
ALA1	CADAFUBP00000705	17720003	17712573	746128.CADAFUBP00008147	746128.CADAFUBP00000705	0	0	0	0	0.484	0	0	0	0.483
CADAFUBP00002905	CADAFUBP00001973	17714770	17713840	746128.CADAFUBP00002905	746128.CADAFUBP00001973	0.185	0	0	0	0	0	0	0.391	0.482
CADAFUBP00006797	CADAFUBP00002251	17718655	17714118	746128.CADAFUBP00006797	746128.CADAFUBP00002251	0	0	0	0	0.130	0	0	0.429	0.481
CADAFUBP00005695	CADAFUBP00003978	17717554	17715840	746128.CADAFUBP00005695	746128.CADAFUBP00003978	0.231	0	0	0	0.046	0	0	0.350	0.481
CADAFUBP00009646	CADAFUBP00003961	17721502	17715823	746128.CADAFUBP00009646	746128.CADAFUBP00003961	0.231	0	0	0	0.104	0	0	0.306	0.480
CADAFUBP00008701	CADAFUBP00002245	17720557	17714112	746128.CADAFUBP00008701	746128.CADAFUBP00002245	0	0	0	0	0.184	0.389	0	0	0.480
CADAFUBP00002922	CADAFUBP00002827	17714787	17714692	746128.CADAFUBP00002922	746128.CADAFUBP00002827	0.067	0	0	0	0.088	0	0	0.438	0.480
TIF6	fal1	17717103	17716845	746128.CADAFUBP00005244	746128.CADAFUBP00004985	0	0	0	0	0.174	0.169	0	0.301	0.478
sub2	CADAFUBP00009270	17721154	17721126	746128.CADAFUBP00009298	746128.CADAFUBP00009270	0.049	0	0	0	0	0	0	0.474	0.478
CADAFUBP00006802	cpa1	17718660	17717180	746128.CADAFUBP00006802	746128.CADAFUBP00005321	0	0	0	0	0.131	0	0	0.424	0.478
CADAFUBP00002827	CADAFUBP00002015	17714692	17713882	746128.CADAFUBP00002827	746128.CADAFUBP00002015	0.164	0	0	0	0.246	0	0	0.239	0.478
CADAFUBP00009582	CADAFUBP00005370	17721438	17717229	746128.CADAFUBP00009582	746128.CADAFUBP00005370	0.162	0	0	0	0.200	0.134	0	0.206	0.477
rvb1	CADAFUBP00001765	17718458	17713632	746128.CADAFUBP00006600	746128.CADAFUBP00001765	0	0	0	0	0.051	0	0	0.472	0.477
gua1	CADAFUBP00000329	17716496	17712197	746128.CADAFUBP00004636	746128.CADAFUBP00000329	0	0	0	0	0	0	0	0.477	0.477
CADAFUBP00002827	CADAFUBP00002529	17714692	17714395	746128.CADAFUBP00002827	746128.CADAFUBP00002529	0.276	0	0	0	0.044	0	0	0.306	0.477
CADAFUBP00006802	gua1	17718660	17716496	746128.CADAFUBP00006802	746128.CADAFUBP00004636	0.092	0	0	0	0.322	0	0	0.220	0.477
CADAFUBP00005194	CADAFUBP00000586	17717054	17712454	746128.CADAFUBP00005194	746128.CADAFUBP00000586	0	0	0	0	0.052	0	0	0.471	0.477
CADAFUBP00005195	CADAFUBP00001236	17717055	17713104	746128.CADAFUBP00005195	746128.CADAFUBP00001236	0.287	0	0	0	0.104	0	0	0.246	0.476
CADAFUBP00005370	CADAFUBP00005256	17717229	17717115	746128.CADAFUBP00005370	746128.CADAFUBP00005256	0.051	0	0	0	0.280	0	0	0.296	0.476
cpa1	CADAFUBP00002827	17717180	17714692	746128.CADAFUBP00005321	746128.CADAFUBP00002827	0.276	0	0	0	0	0	0	0.306	0.476
CADAFUBP00003495	CADAFUBP00001922	17715359	17713789	746128.CADAFUBP00003495	746128.CADAFUBP00001922	0	0	0	0	0.418	0.075	0	0.103	0.474
CADAFUBP00003804	CADAFUBP00002300	17715667	17714167	746128.CADAFUBP00003804	746128.CADAFUBP00002300	0	0	0	0	0	0.474	0	0	0.474
CADAFUBP00004273	CADAFUBP00001470	17716135	17713338	746128.CADAFUBP00004273	746128.CADAFUBP00001470	0	0	0	0	0	0	0	0.474	0.474
CADAFUBP00002245	CADAFUBP00000954	17714112	17712822	746128.CADAFUBP00002245	746128.CADAFUBP00000954	0	0	0	0	0.187	0.379	0	0	0.473
gua1	CADAFUBP00002015	17716496	17713882	746128.CADAFUBP00004636	746128.CADAFUBP00002015	0.053	0	0	0	0.396	0	0	0.154	0.473
int6	CADAFUBP00002245	17715566	17714112	746128.CADAFUBP00003703	746128.CADAFUBP00002245	0	0	0	0	0.158	0.389	0	0.057	0.472
CADAFUBP00009646	CADAFUBP00001519	17721502	17713387	746128.CADAFUBP00009646	746128.CADAFUBP00001519	0.231	0	0	0	0.055	0	0	0.332	0.472
CADAFUBP00007275	CADAFUBP00001470	17719131	17713338	746128.CADAFUBP00007275	746128.CADAFUBP00001470	0	0	0	0	0.043	0	0	0.471	0.472
CADAFUBP00005256	CADAFUBP00005182	17717115	17717042	746128.CADAFUBP00005256	746128.CADAFUBP00005182	0	0	0	0	0.383	0	0	0.180	0.472
CADAFUBP00006504	CADAFUBP00000580	17718362	17712448	746128.CADAFUBP00006504	746128.CADAFUBP00000580	0	0	0.266	0	0.309	0	0	0	0.471
CADAFUBP00008898	CADAFUBP00005174	17720754	17717034	746128.CADAFUBP00008898	746128.CADAFUBP00005174	0.052	0	0	0	0.092	0	0	0.435	0.471
CADAFUBP00007667	CADAFUBP00005518	17719523	17717377	746128.CADAFUBP00007667	746128.CADAFUBP00005518	0	0	0	0	0.304	0.272	0	0	0.471
CADAFUBP00008898	CADAFUBP00006437	17720754	17718295	746128.CADAFUBP00008898	746128.CADAFUBP00006437	0.052	0	0	0	0.092	0	0	0.435	0.471
CADAFUBP00005341	CADAFUBP00003978	17717200	17715840	746128.CADAFUBP00005341	746128.CADAFUBP00003978	0.052	0	0	0	0.082	0.104	0	0.401	0.470
CADAFUBP00003675	CADAFUBP00002460	17715538	17714326	746128.CADAFUBP00003675	746128.CADAFUBP00002460	0	0	0	0	0	0	0	0.470	0.470
CADAFUBP00003978	CADAFUBP00002827	17715840	17714692	746128.CADAFUBP00003978	746128.CADAFUBP00002827	0	0	0	0	0	0	0	0.470	0.470
CADAFUBP00006247	CADAFUBP00002705	17718105	17714571	746128.CADAFUBP00006247	746128.CADAFUBP00002705	0	0	0	0	0	0	0	0.470	0.470
CADAFUBP00006253	CADAFUBP00002827	17718111	17714692	746128.CADAFUBP00006253	746128.CADAFUBP00002827	0	0	0	0	0.140	0	0	0.410	0.470
CADAFUBP00002875	CADAFUBP00002745	17714740	17714610	746128.CADAFUBP00002875	746128.CADAFUBP00002745	0.214	0	0	0	0.201	0	0	0.225	0.470
cym1	CADAFUBP00005174	17718185	17717034	746128.CADAFUBP00006327	746128.CADAFUBP00005174	0	0	0	0	0.132	0	0	0.414	0.469
CADAFUBP00006880	CADAFUBP00001765	17718738	17713632	746128.CADAFUBP00006880	746128.CADAFUBP00001765	0	0	0	0	0	0.240	0	0.330	0.469
CADAFUBP00007678	CADAFUBP00000859	17719534	17712727	746128.CADAFUBP00007678	746128.CADAFUBP00000859	0	0	0	0	0.189	0.298	0	0.143	0.469
CADAFUBP00009270	CADAFUBP00005425	17721126	17717284	746128.CADAFUBP00009270	746128.CADAFUBP00005425	0	0	0	0	0	0	0	0.469	0.469
CADAFUBP00006437	cym1	17718295	17718185	746128.CADAFUBP00006437	746128.CADAFUBP00006327	0	0	0	0	0.132	0	0	0.414	0.469
CADAFUBP00006809	CADAFUBP00005733	17718667	17717592	746128.CADAFUBP00006809	746128.CADAFUBP00005733	0	0	0	0	0	0	0	0.469	0.469
CADAFUBP00006535	CADAFUBP00000802	17718393	17712670	746128.CADAFUBP00006535	746128.CADAFUBP00000802	0	0	0	0	0.054	0.062	0	0.450	0.469
CADAFUBP00005174	CADAFUBP00001020	17717034	17712888	746128.CADAFUBP00005174	746128.CADAFUBP00001020	0	0	0	0	0.043	0	0	0.467	0.468
CADAFUBP00006437	CADAFUBP00001020	17718295	17712888	746128.CADAFUBP00006437	746128.CADAFUBP00001020	0	0	0	0	0.043	0	0	0.467	0.468
CADAFUBP00005621	CADAFUBP00001470	17717480	17713338	746128.CADAFUBP00005621	746128.CADAFUBP00001470	0	0	0	0	0	0	0	0.468	0.468
sec31	tif35	17714664	17714379	746128.CADAFUBP00002799	746128.CADAFUBP00002513	0	0	0	0	0	0	0	0.468	0.468
CADAFUBP00009164	CADAFUBP00004981	17721020	17716841	746128.CADAFUBP00009164	746128.CADAFUBP00004981	0	0	0	0	0.107	0.428	0	0	0.467
CADAFUBP00005166	CADAFUBP00002827	17717026	17714692	746128.CADAFUBP00005166	746128.CADAFUBP00002827	0.259	0	0	0	0.155	0	0	0.218	0.467
CADAFUBP00006933	CADAFUBP00006796	17718791	17718654	746128.CADAFUBP00006933	746128.CADAFUBP00006796	0	0	0	0	0.138	0.247	0	0.245	0.467
CADAFUBP00006796	CADAFUBP00001894	17718654	17713761	746128.CADAFUBP00006796	746128.CADAFUBP00001894	0	0	0	0	0.138	0.247	0	0.245	0.467
cpr2	CADAFUBP00005857	17718158	17717716	746128.CADAFUBP00006300	746128.CADAFUBP00005857	0	0	0	0	0.206	0.112	0	0.306	0.467
CADAFUBP00005733	CADAFUBP00002827	17717592	17714692	746128.CADAFUBP00005733	746128.CADAFUBP00002827	0	0	0	0	0.045	0	0	0.464	0.466
CADAFUBP00006535	CADAFUBP00002309	17718393	17714176	746128.CADAFUBP00006535	746128.CADAFUBP00002309	0	0	0	0	0	0	0	0.466	0.465
CADAFUBP00006878	CADAFUBP00001894	17718736	17713761	746128.CADAFUBP00006878	746128.CADAFUBP00001894	0	0	0.310	0	0.202	0.059	0	0.090	0.465
mpkC	CADAFUBP00002524	17717405	17714390	746128.CADAFUBP00005546	746128.CADAFUBP00002524	0	0	0	0	0	0.262	0	0.304	0.464
CADAFUBP00003789	CADAFUBP00002524	17715652	17714390	746128.CADAFUBP00003789	746128.CADAFUBP00002524	0	0	0	0	0.043	0	0	0.463	0.464
CADAFUBP00002696	CADAFUBP00001236	17714562	17713104	746128.CADAFUBP00002696	746128.CADAFUBP00001236	0.255	0	0	0	0.042	0.159	0	0.213	0.464
CADAFUBP00006292	CADAFUBP00005346	17718150	17717205	746128.CADAFUBP00006292	746128.CADAFUBP00005346	0.070	0	0.325	0	0.171	0	0	0.092	0.464
CADAFUBP00006292	CADAFUBP00000827	17718150	17712695	746128.CADAFUBP00006292	746128.CADAFUBP00000827	0.091	0	0	0	0.284	0.062	0	0.226	0.464
CADAFUBP00002827	CADAFUBP00001427	17714692	17713295	746128.CADAFUBP00002827	746128.CADAFUBP00001427	0.066	0	0	0	0.055	0	0	0.442	0.464
CADAFUBP00002524	hog1	17714390	17713089	746128.CADAFUBP00002524	746128.CADAFUBP00001221	0	0	0	0	0	0.262	0	0.304	0.464
CADAFUBP00003099	CADAFUBP00001339	17714964	17713207	746128.CADAFUBP00003099	746128.CADAFUBP00001339	0	0	0	0	0.104	0.061	0	0.415	0.464
CADAFUBP00002745	CADAFUBP00001519	17714610	17713387	746128.CADAFUBP00002745	746128.CADAFUBP00001519	0.231	0	0	0	0.169	0	0	0.228	0.463
CADAFUBP00009308	CADAFUBP00004980	17721164	17716840	746128.CADAFUBP00009308	746128.CADAFUBP00004980	0	0	0	0	0	0	0	0.464	0.463
CADAFUBP00009308	CADAFUBP00008152	17721164	17720008	746128.CADAFUBP00009308	746128.CADAFUBP00008152	0	0	0	0	0	0	0	0.464	0.463
CADAFUBP00005695	CADAFUBP00000923	17717554	17712791	746128.CADAFUBP00005695	746128.CADAFUBP00000923	0	0	0	0	0.131	0	0	0.407	0.462
CADAFUBP00007233	CADAFUBP00002341	17719089	17714208	746128.CADAFUBP00007233	746128.CADAFUBP00002341	0	0	0	0	0.330	0.061	0	0.214	0.462
CADAFUBP00008898	CADAFUBP00002300	17720754	17714167	746128.CADAFUBP00008898	746128.CADAFUBP00002300	0.052	0	0	0	0.092	0	0	0.426	0.462
ccp1	sodC	17718303	17717419	746128.CADAFUBP00006445	746128.CADAFUBP00005560	0.070	0	0	0	0	0.113	0	0.401	0.462
CADAFUBP00005670	mcr1	17717529	17712350	746128.CADAFUBP00005670	746128.CADAFUBP00000482	0.101	0	0	0	0.381	0	0	0.111	0.462
CADAFUBP00005235	CADAFUBP00002705	17717094	17714571	746128.CADAFUBP00005235	746128.CADAFUBP00002705	0.175	0	0	0	0.135	0	0	0.306	0.461
CADAFUBP00007157	CADAFUBP00002875	17719013	17714740	746128.CADAFUBP00007157	746128.CADAFUBP00002875	0.048	0	0.313	0	0.192	0	0	0.101	0.461
CADAFUBP00005670	CADAFUBP00005084	17717529	17716944	746128.CADAFUBP00005670	746128.CADAFUBP00005084	0.168	0	0	0	0.186	0.061	0	0.252	0.460
CADAFUBP00009270	CADAFUBP00005195	17721126	17717055	746128.CADAFUBP00009270	746128.CADAFUBP00005195	0.246	0	0	0	0	0	0	0.314	0.460
CADAFUBP00008597	CADAFUBP00002132	17720453	17713999	746128.CADAFUBP00008597	746128.CADAFUBP00002132	0	0	0	0	0.172	0.160	0	0.286	0.460
CADAFUBP00002657	CADAFUBP00000580	17714523	17712448	746128.CADAFUBP00002657	746128.CADAFUBP00000580	0	0	0.358	0	0.194	0	0	0	0.460
CADAFUBP00006878	CADAFUBP00006292	17718736	17718150	746128.CADAFUBP00006878	746128.CADAFUBP00006292	0	0	0	0	0.402	0	0	0.134	0.459
CADAFUBP00003961	tif35	17715823	17714379	746128.CADAFUBP00003961	746128.CADAFUBP00002513	0	0	0	0	0	0.125	0	0.408	0.459
sodC	CADAFUBP00002657	17717419	17714523	746128.CADAFUBP00005560	746128.CADAFUBP00002657	0	0	0	0	0.245	0	0	0.314	0.459
CADAFUBP00006656	CADAFUBP00000910	17718514	17712778	746128.CADAFUBP00006656	746128.CADAFUBP00000910	0	0	0	0	0.186	0.119	0	0.306	0.458
CADAFUBP00006878	CADAFUBP00000209	17718736	17712077	746128.CADAFUBP00006878	746128.CADAFUBP00000209	0.068	0	0	0	0.176	0.270	0	0.146	0.457
CADAFUBP00004048	CADAFUBP00003675	17715910	17715538	746128.CADAFUBP00004048	746128.CADAFUBP00003675	0.189	0	0	0	0.185	0	0	0.245	0.457
CADAFUBP00000705	CADAFUBP00000252	17712573	17712120	746128.CADAFUBP00000705	746128.CADAFUBP00000252	0	0	0	0	0	0.079	0	0.434	0.456
CADAFUBP00005691	CADAFUBP00000300	17717550	17712168	746128.CADAFUBP00005691	746128.CADAFUBP00000300	0	0	0	0	0.122	0.052	0	0.400	0.456
CADAFUBP00007157	CADAFUBP00003410	17719013	17715274	746128.CADAFUBP00007157	746128.CADAFUBP00003410	0	0	0.299	0	0.105	0.161	0	0.089	0.456
CADAFUBP00003961	CADAFUBP00000873	17715823	17712741	746128.CADAFUBP00003961	746128.CADAFUBP00000873	0.236	0	0	0	0.131	0	0	0.247	0.456
CADAFUBP00005343	CADAFUBP00005211	17717202	17717071	746128.CADAFUBP00005343	746128.CADAFUBP00005211	0	0	0	0	0.413	0.109	0	0.042	0.455
CADAFUBP00003612	CADAFUBP00000802	17715475	17712670	746128.CADAFUBP00003612	746128.CADAFUBP00000802	0	0	0	0	0	0	0	0.455	0.455
CADAFUBP00006809	ccp1	17718667	17718303	746128.CADAFUBP00006809	746128.CADAFUBP00006445	0.070	0	0	0	0.044	0	0	0.436	0.454
sodC	CADAFUBP00003978	17717419	17715840	746128.CADAFUBP00005560	746128.CADAFUBP00003978	0	0	0	0	0.043	0	0	0.453	0.454
CADAFUBP00005084	gua1	17716944	17716496	746128.CADAFUBP00005084	746128.CADAFUBP00004636	0.191	0	0	0	0.147	0	0	0.273	0.454
CADAFUBP00005346	CADAFUBP00000580	17717205	17712448	746128.CADAFUBP00005346	746128.CADAFUBP00000580	0	0	0.385	0	0.140	0.051	0	0	0.454
CADAFUBP00008701	CADAFUBP00000587	17720557	17712455	746128.CADAFUBP00008701	746128.CADAFUBP00000587	0	0	0	0	0.245	0	0	0.306	0.453
CADAFUBP00003107	CADAFUBP00002875	17714972	17714740	746128.CADAFUBP00003107	746128.CADAFUBP00002875	0.048	0	0.265	0	0.232	0	0	0.101	0.452
CADAFUBP00002657	CADAFUBP00002245	17714523	17714112	746128.CADAFUBP00002657	746128.CADAFUBP00002245	0	0	0.374	0	0.130	0.075	0	0	0.452
cpr2	CADAFUBP00001470	17718158	17713338	746128.CADAFUBP00006300	746128.CADAFUBP00001470	0.051	0	0	0	0.053	0	0	0.440	0.452
CADAFUBP00001519	hog1	17713387	17713089	746128.CADAFUBP00001519	746128.CADAFUBP00001221	0	0	0	0	0.046	0	0	0.449	0.452
CADAFUBP00002251	CADAFUBP00000873	17714118	17712741	746128.CADAFUBP00002251	746128.CADAFUBP00000873	0.230	0	0	0	0.081	0	0	0.289	0.452
CADAFUBP00004048	CADAFUBP00003930	17715910	17715792	746128.CADAFUBP00004048	746128.CADAFUBP00003930	0.231	0	0	0	0.045	0	0	0.313	0.451
CADAFUBP00005211	CADAFUBP00002431	17717071	17714297	746128.CADAFUBP00005211	746128.CADAFUBP00002431	0	0	0	0	0.351	0.104	0	0.132	0.451
CADAFUBP00007157	CADAFUBP00001922	17719013	17713789	746128.CADAFUBP00007157	746128.CADAFUBP00001922	0	0	0	0	0.405	0.079	0	0.079	0.451
CADAFUBP00006809	hog1	17718667	17713089	746128.CADAFUBP00006809	746128.CADAFUBP00001221	0	0	0	0	0.043	0	0	0.450	0.451
CADAFUBP00005211	tif35	17717071	17714379	746128.CADAFUBP00005211	746128.CADAFUBP00002513	0	0	0	0	0.196	0.104	0	0.300	0.451
CADAFUBP00002875	CADAFUBP00000209	17714740	17712077	746128.CADAFUBP00002875	746128.CADAFUBP00000209	0.048	0	0.239	0	0.257	0	0	0.101	0.451
CADAFUBP00007079	CADAFUBP00001020	17718935	17712888	746128.CADAFUBP00007079	746128.CADAFUBP00001020	0	0	0	0	0.321	0	0	0.224	0.450
CADAFUBP00000907	CADAFUBP00000587	17712775	17712455	746128.CADAFUBP00000907	746128.CADAFUBP00000587	0.198	0	0	0	0.176	0	0	0.235	0.450
CADAFUBP00006809	mpkC	17718667	17717405	746128.CADAFUBP00006809	746128.CADAFUBP00005546	0	0	0	0	0.043	0	0	0.449	0.450
pep2	CADAFUBP00002826	17715562	17714691	746128.CADAFUBP00003699	746128.CADAFUBP00002826	0	0	0	0	0.056	0	0	0.441	0.449
CADAFUBP00003700	CADAFUBP00002132	17715563	17713999	746128.CADAFUBP00003700	746128.CADAFUBP00002132	0	0	0.295	0	0.056	0.224	0	0.059	0.449
CADAFUBP00006223	CADAFUBP00005195	17718081	17717055	746128.CADAFUBP00006223	746128.CADAFUBP00005195	0	0	0	0	0.185	0.105	0	0.305	0.448
CADAFUBP00002875	CADAFUBP00001236	17714740	17713104	746128.CADAFUBP00002875	746128.CADAFUBP00001236	0.222	0	0	0	0	0	0	0.319	0.447
CADAFUBP00006019	CADAFUBP00001894	17717877	17713761	746128.CADAFUBP00006019	746128.CADAFUBP00001894	0	0	0	0	0.219	0.092	0	0.284	0.447
CADAFUBP00009204	CADAFUBP00000240	17721060	17712108	746128.CADAFUBP00009204	746128.CADAFUBP00000240	0	0	0	0	0.236	0.052	0	0.299	0.447
CADAFUBP00006933	CADAFUBP00006019	17718791	17717877	746128.CADAFUBP00006933	746128.CADAFUBP00006019	0	0	0	0	0.219	0.092	0	0.284	0.447
CADAFUBP00004048	CADAFUBP00002215	17715910	17714082	746128.CADAFUBP00004048	746128.CADAFUBP00002215	0.064	0	0	0	0.091	0	0	0.403	0.447
CADAFUBP00008641	CADAFUBP00002827	17720497	17714692	746128.CADAFUBP00008641	746128.CADAFUBP00002827	0.237	0	0	0	0	0	0	0.306	0.447
CADAFUBP00002705	CADAFUBP00001854	17714571	17713721	746128.CADAFUBP00002705	746128.CADAFUBP00001854	0.135	0	0	0	0.154	0	0	0.305	0.446
CADAFUBP00006796	CADAFUBP00006535	17718654	17718393	746128.CADAFUBP00006796	746128.CADAFUBP00006535	0	0	0	0	0	0.081	0	0.422	0.446
CADAFUBP00009582	CADAFUBP00008852	17721438	17720708	746128.CADAFUBP00009582	746128.CADAFUBP00008852	0.162	0	0	0	0.195	0.138	0	0.160	0.446
pep2	CADAFUBP00000106	17715562	17711974	746128.CADAFUBP00003699	746128.CADAFUBP00000106	0	0	0	0	0.053	0.420	0	0.072	0.445
CADAFUBP00006292	CADAFUBP00003410	17718150	17715274	746128.CADAFUBP00006292	746128.CADAFUBP00003410	0	0	0.317	0	0.134	0.104	0	0.078	0.445
CADAFUBP00007233	CADAFUBP00002826	17719089	17714691	746128.CADAFUBP00007233	746128.CADAFUBP00002826	0.055	0	0	0	0.045	0.082	0	0.409	0.444
CADAFUBP00007678	CADAFUBP00003978	17719534	17715840	746128.CADAFUBP00007678	746128.CADAFUBP00003978	0	0	0	0	0	0	0	0.444	0.444
CADAFUBP00008054	CADAFUBP00006292	17719910	17718150	746128.CADAFUBP00008054	746128.CADAFUBP00006292	0	0	0	0	0.185	0	0	0.345	0.443
CADAFUBP00007682	CADAFUBP00000802	17719538	17712670	746128.CADAFUBP00007682	746128.CADAFUBP00000802	0	0	0	0	0.043	0.292	0	0.244	0.443
sub2	CADAFUBP00005353	17721154	17717212	746128.CADAFUBP00009298	746128.CADAFUBP00005353	0	0	0	0	0.092	0.275	0	0.221	0.442
CADAFUBP00009270	CADAFUBP00000873	17721126	17712741	746128.CADAFUBP00009270	746128.CADAFUBP00000873	0.242	0	0	0	0.100	0	0	0.249	0.442
CADAFUBP00005691	CADAFUBP00005195	17717550	17717055	746128.CADAFUBP00005691	746128.CADAFUBP00005195	0	0	0	0	0	0	0	0.442	0.442
CADAFUBP00008054	CADAFUBP00001973	17719910	17713840	746128.CADAFUBP00008054	746128.CADAFUBP00001973	0.231	0	0	0	0	0	0	0.305	0.442
CADAFUBP00006880	CADAFUBP00000802	17718738	17712670	746128.CADAFUBP00006880	746128.CADAFUBP00000802	0	0	0	0	0	0.292	0	0.244	0.441
CADAFUBP00002251	CADAFUBP00000329	17714118	17712197	746128.CADAFUBP00002251	746128.CADAFUBP00000329	0	0	0	0	0.054	0	0	0.434	0.441
CADAFUBP00009204	CADAFUBP00005256	17721060	17717115	746128.CADAFUBP00009204	746128.CADAFUBP00005256	0.096	0	0	0	0.244	0	0	0.248	0.441
CADAFUBP00002657	prt1	17714523	17712104	746128.CADAFUBP00002657	746128.CADAFUBP00000236	0	0	0	0	0.441	0	0	0	0.441
CADAFUBP00006657	CADAFUBP00002529	17718515	17714395	746128.CADAFUBP00006657	746128.CADAFUBP00002529	0	0	0	0	0.398	0	0	0.111	0.441
mpkC	CADAFUBP00002696	17717405	17714562	746128.CADAFUBP00005546	746128.CADAFUBP00002696	0	0	0	0	0.043	0.240	0	0.292	0.440
CADAFUBP00002696	hog1	17714562	17713089	746128.CADAFUBP00002696	746128.CADAFUBP00001221	0	0	0	0	0.043	0.240	0	0.292	0.440
CADAFUBP00005235	CADAFUBP00003462	17717094	17715326	746128.CADAFUBP00005235	746128.CADAFUBP00003462	0	0	0	0	0	0	0	0.439	0.439
CADAFUBP00003107	CADAFUBP00000907	17714972	17712775	746128.CADAFUBP00003107	746128.CADAFUBP00000907	0.058	0	0	0	0.403	0	0	0.083	0.439
CADAFUBP00008702	CADAFUBP00001509	17720558	17713377	746128.CADAFUBP00008702	746128.CADAFUBP00001509	0	0	0	0	0.046	0	0	0.436	0.438
CADAFUBP00006657	CADAFUBP00001236	17718515	17713104	746128.CADAFUBP00006657	746128.CADAFUBP00001236	0.071	0	0	0	0.199	0	0	0.306	0.438
CADAFUBP00002657	CADAFUBP00001876	17714523	17713743	746128.CADAFUBP00002657	746128.CADAFUBP00001876	0	0	0	0	0.359	0	0	0.158	0.437
ALA1	CADAFUBP00000907	17720003	17712775	746128.CADAFUBP00008147	746128.CADAFUBP00000907	0.104	0	0.258	0	0.113	0	0	0.159	0.437
CADAFUBP00007157	CADAFUBP00006933	17719013	17718791	746128.CADAFUBP00007157	746128.CADAFUBP00006933	0.059	0	0	0	0.185	0.246	0	0.140	0.436
CADAFUBP00007157	CADAFUBP00001894	17719013	17713761	746128.CADAFUBP00007157	746128.CADAFUBP00001894	0.059	0	0	0	0.185	0.246	0	0.140	0.436
CADAFUBP00003410	CADAFUBP00003107	17715274	17714972	746128.CADAFUBP00003410	746128.CADAFUBP00003107	0	0	0.280	0	0.096	0.161	0	0.089	0.435
CADAFUBP00003107	CADAFUBP00002015	17714972	17713882	746128.CADAFUBP00003107	746128.CADAFUBP00002015	0	0	0.233	0	0.201	0.096	0	0.101	0.435
sub2	CADAFUBP00002973	17721154	17714838	746128.CADAFUBP00009298	746128.CADAFUBP00002973	0	0	0	0	0.245	0	0	0.283	0.435
CADAFUBP00006223	CADAFUBP00000827	17718081	17712695	746128.CADAFUBP00006223	746128.CADAFUBP00000827	0	0	0	0	0.182	0	0	0.338	0.435
CADAFUBP00008842	CADAFUBP00005000	17720698	17716860	746128.CADAFUBP00008842	746128.CADAFUBP00005000	0	0	0	0	0.052	0.082	0	0.403	0.435
CADAFUBP00008054	CADAFUBP00005292	17719910	17717151	746128.CADAFUBP00008054	746128.CADAFUBP00005292	0	0	0	0	0	0	0	0.435	0.435
CADAFUBP00007059	CADAFUBP00006535	17718915	17718393	746128.CADAFUBP00007059	746128.CADAFUBP00006535	0	0	0.220	0	0	0.228	0	0.136	0.434
CADAFUBP00007059	CADAFUBP00002251	17718915	17714118	746128.CADAFUBP00007059	746128.CADAFUBP00002251	0.047	0	0	0	0.043	0	0	0.429	0.433
CADAFUBP00003107	CADAFUBP00001894	17714972	17713761	746128.CADAFUBP00003107	746128.CADAFUBP00001894	0.059	0	0	0	0.185	0.246	0	0.135	0.432
CADAFUBP00001020	CADAFUBP00000802	17712888	17712670	746128.CADAFUBP00001020	746128.CADAFUBP00000802	0	0	0	0	0.186	0	0	0.331	0.432
CADAFUBP00006933	CADAFUBP00003107	17718791	17714972	746128.CADAFUBP00006933	746128.CADAFUBP00003107	0.059	0	0	0	0.185	0.246	0	0.135	0.432
CADAFUBP00007233	CADAFUBP00000809	17719089	17712677	746128.CADAFUBP00007233	746128.CADAFUBP00000809	0.160	0	0	0	0.186	0	0	0.236	0.431
sub2	CADAFUBP00003789	17721154	17715652	746128.CADAFUBP00009298	746128.CADAFUBP00003789	0	0	0	0	0.198	0.062	0	0.305	0.431
CADAFUBP00005518	CADAFUBP00002431	17717377	17714297	746128.CADAFUBP00005518	746128.CADAFUBP00002431	0	0	0	0	0.093	0.169	0	0.306	0.431
CADAFUBP00008597	CADAFUBP00003393	17720453	17715257	746128.CADAFUBP00008597	746128.CADAFUBP00003393	0	0	0	0	0.201	0	0	0.316	0.430
gua1	CADAFUBP00002745	17716496	17714610	746128.CADAFUBP00004636	746128.CADAFUBP00002745	0.235	0	0	0	0.054	0	0	0.276	0.430
CADAFUBP00008812	CADAFUBP00005695	17720668	17717554	746128.CADAFUBP00008812	746128.CADAFUBP00005695	0.089	0	0	0	0.271	0.106	0	0.154	0.430
CADAFUBP00009823	CADAFUBP00001236	17721679	17713104	746128.CADAFUBP00009823	746128.CADAFUBP00001236	0.231	0	0	0	0	0	0	0.290	0.430
CADAFUBP00007157	CADAFUBP00005346	17719013	17717205	746128.CADAFUBP00007157	746128.CADAFUBP00005346	0	0	0.252	0	0.218	0.079	0	0.068	0.430
CADAFUBP00006535	CADAFUBP00000252	17718393	17712120	746128.CADAFUBP00006535	746128.CADAFUBP00000252	0	0	0.250	0	0.044	0.105	0	0.217	0.430
CADAFUBP00004591	CADAFUBP00001236	17716451	17713104	746128.CADAFUBP00004591	746128.CADAFUBP00001236	0.231	0	0	0	0	0	0	0.290	0.430
CADAFUBP00006880	CADAFUBP00002872	17718738	17714737	746128.CADAFUBP00006880	746128.CADAFUBP00002872	0	0	0.442	0.614	0	0.259	0	0.248	0.430
cpa1	CADAFUBP00001427	17717180	17713295	746128.CADAFUBP00005321	746128.CADAFUBP00001427	0	0	0	0	0.044	0	0	0.428	0.429
CADAFUBP00006223	cpa1	17718081	17717180	746128.CADAFUBP00006223	746128.CADAFUBP00005321	0.108	0	0	0	0.180	0	0	0.283	0.429
sub2	CADAFUBP00002245	17721154	17714112	746128.CADAFUBP00009298	746128.CADAFUBP00002245	0	0	0	0	0.191	0.250	0	0.136	0.429
CADAFUBP00005166	CADAFUBP00001973	17717026	17713840	746128.CADAFUBP00005166	746128.CADAFUBP00001973	0.093	0	0	0	0.142	0.106	0	0.275	0.428
CADAFUBP00007157	CADAFUBP00006711	17719013	17718569	746128.CADAFUBP00007157	746128.CADAFUBP00006711	0	0	0	0	0.243	0	0	0.276	0.428
CADAFUBP00006933	CADAFUBP00000910	17718791	17712778	746128.CADAFUBP00006933	746128.CADAFUBP00000910	0	0	0	0	0.053	0.271	0	0.237	0.427
CADAFUBP00006292	cpa1	17718150	17717180	746128.CADAFUBP00006292	746128.CADAFUBP00005321	0	0	0	0	0.187	0.078	0	0.298	0.427
CADAFUBP00005518	CADAFUBP00000802	17717377	17712670	746128.CADAFUBP00005518	746128.CADAFUBP00000802	0	0	0	0	0.054	0.086	0	0.391	0.427
CADAFUBP00001894	CADAFUBP00000910	17713761	17712778	746128.CADAFUBP00001894	746128.CADAFUBP00000910	0	0	0	0	0.053	0.271	0	0.237	0.427
CADAFUBP00003789	CADAFUBP00002928	17715652	17714793	746128.CADAFUBP00003789	746128.CADAFUBP00002928	0	0	0	0	0	0	0	0.426	0.426
CADAFUBP00006878	gua1	17718736	17716496	746128.CADAFUBP00006878	746128.CADAFUBP00004636	0	0	0	0	0.277	0	0	0.239	0.426
CADAFUBP00006802	CADAFUBP00002827	17718660	17714692	746128.CADAFUBP00006802	746128.CADAFUBP00002827	0.231	0	0	0	0	0	0	0.283	0.425
CADAFUBP00007035	CADAFUBP00003495	17718891	17715359	746128.CADAFUBP00007035	746128.CADAFUBP00003495	0	0	0	0	0.381	0.104	0	0.047	0.425
CADAFUBP00005518	rps21	17717377	17713883	746128.CADAFUBP00005518	746128.CADAFUBP00002016	0	0	0	0	0.243	0.272	0	0	0.425
CADAFUBP00005235	CADAFUBP00000209	17717094	17712077	746128.CADAFUBP00005235	746128.CADAFUBP00000209	0.058	0	0	0	0.415	0	0	0	0.425
CADAFUBP00006253	CADAFUBP00004273	17718111	17716135	746128.CADAFUBP00006253	746128.CADAFUBP00004273	0.078	0	0	0	0	0	0	0.401	0.424
gua1	CADAFUBP00003961	17716496	17715823	746128.CADAFUBP00004636	746128.CADAFUBP00003961	0	0	0	0	0.186	0	0	0.322	0.424
CADAFUBP00002872	hog1	17714737	17713089	746128.CADAFUBP00002872	746128.CADAFUBP00001221	0	0	0.436	0.626	0	0.259	0	0.248	0.423
CADAFUBP00002826	CADAFUBP00001973	17714691	17713840	746128.CADAFUBP00002826	746128.CADAFUBP00001973	0.204	0	0	0	0	0	0	0.305	0.423
CADAFUBP00003700	CADAFUBP00000580	17715563	17712448	746128.CADAFUBP00003700	746128.CADAFUBP00000580	0	0	0.306	0	0.193	0.053	0	0	0.423
CADAFUBP00008054	CADAFUBP00001470	17719910	17713338	746128.CADAFUBP00008054	746128.CADAFUBP00001470	0	0	0	0	0.140	0	0	0.356	0.422
CADAFUBP00006878	CADAFUBP00003930	17718736	17715792	746128.CADAFUBP00006878	746128.CADAFUBP00003930	0.178	0	0	0	0.124	0.060	0	0.248	0.422
CADAFUBP00006711	CADAFUBP00004161	17718569	17716023	746128.CADAFUBP00006711	746128.CADAFUBP00004161	0	0	0	0	0.189	0.247	0	0.131	0.422
CADAFUBP00007157	CADAFUBP00000705	17719013	17712573	746128.CADAFUBP00007157	746128.CADAFUBP00000705	0	0	0	0	0.397	0.080	0	0	0.421
CADAFUBP00000954	CADAFUBP00000859	17712822	17712727	746128.CADAFUBP00000954	746128.CADAFUBP00000859	0	0	0	0	0.187	0.225	0	0.155	0.421
CADAFUBP00009069	CADAFUBP00004048	17720925	17715910	746128.CADAFUBP00009069	746128.CADAFUBP00004048	0.145	0	0	0	0.104	0	0	0.306	0.421
CADAFUBP00007682	CADAFUBP00002872	17719538	17714737	746128.CADAFUBP00007682	746128.CADAFUBP00002872	0	0	0.444	0.651	0.042	0.259	0	0.273	0.421
CADAFUBP00009204	CADAFUBP00008812	17721060	17720668	746128.CADAFUBP00009204	746128.CADAFUBP00008812	0.070	0	0	0	0.186	0.244	0	0.107	0.420
cpr2	CADAFUBP00004981	17718158	17716841	746128.CADAFUBP00006300	746128.CADAFUBP00004981	0	0	0	0	0	0.420	0	0	0.420
CADAFUBP00009582	CADAFUBP00005528	17721438	17717387	746128.CADAFUBP00009582	746128.CADAFUBP00005528	0.066	0.001	0.226	0	0.232	0	0	0.080	0.420
CADAFUBP00008597	rvb2	17720453	17712143	746128.CADAFUBP00008597	746128.CADAFUBP00000275	0	0	0	0	0.140	0.211	0	0.214	0.420
CADAFUBP00009204	CADAFUBP00005695	17721060	17717554	746128.CADAFUBP00009204	746128.CADAFUBP00005695	0	0	0	0	0.198	0	0	0.306	0.419
CADAFUBP00002696	cpr6	17714562	17713733	746128.CADAFUBP00002696	746128.CADAFUBP00001866	0.053	0	0	0	0.132	0.104	0	0.305	0.419
rvb1	CADAFUBP00000209	17718458	17712077	746128.CADAFUBP00006600	746128.CADAFUBP00000209	0	0	0	0	0.414	0.050	0	0	0.419
CADAFUBP00002526	CADAFUBP00002057	17714392	17713924	746128.CADAFUBP00002526	746128.CADAFUBP00002057	0	0	0	0	0.418	0	0	0	0.418
CADAFUBP00007079	CADAFUBP00003107	17718935	17714972	746128.CADAFUBP00007079	746128.CADAFUBP00003107	0	0	0	0	0.187	0.152	0	0.224	0.418
CADAFUBP00006809	CADAFUBP00000802	17718667	17712670	746128.CADAFUBP00006809	746128.CADAFUBP00000802	0	0	0	0	0	0	0	0.418	0.418
CADAFUBP00008812	met3	17720668	17716031	746128.CADAFUBP00008812	746128.CADAFUBP00004169	0.136	0	0	0	0	0.267	0	0.155	0.418
CADAFUBP00009610	CADAFUBP00006880	17721466	17718738	746128.CADAFUBP00009610	746128.CADAFUBP00006880	0	0	0	0	0	0.263	0	0.242	0.417
CADAFUBP00009610	hog1	17721466	17713089	746128.CADAFUBP00009610	746128.CADAFUBP00001221	0	0	0	0	0	0.263	0	0.242	0.417
CADAFUBP00009610	mpkC	17721466	17717405	746128.CADAFUBP00009610	746128.CADAFUBP00005546	0	0	0	0	0	0.263	0	0.242	0.417
CADAFUBP00006802	CADAFUBP00001236	17718660	17713104	746128.CADAFUBP00006802	746128.CADAFUBP00001236	0.300	0	0	0	0.044	0.104	0	0.142	0.416
mpkC	CADAFUBP00002872	17717405	17714737	746128.CADAFUBP00005546	746128.CADAFUBP00002872	0	0	0.442	0.647	0	0.259	0	0.248	0.416
CADAFUBP00005182	CADAFUBP00002460	17717042	17714326	746128.CADAFUBP00005182	746128.CADAFUBP00002460	0	0	0	0	0	0	0	0.417	0.416
CADAFUBP00008702	CADAFUBP00007275	17720558	17719131	746128.CADAFUBP00008702	746128.CADAFUBP00007275	0.066	0	0	0	0	0	0	0.401	0.416
CADAFUBP00004167	CADAFUBP00004048	17716029	17715910	746128.CADAFUBP00004167	746128.CADAFUBP00004048	0.228	0	0	0	0	0	0	0.275	0.416
CADAFUBP00007981	CADAFUBP00000873	17719837	17712741	746128.CADAFUBP00007981	746128.CADAFUBP00000873	0	0	0	0	0.417	0	0	0	0.416
mpg1	CADAFUBP00003804	17718531	17715667	746128.CADAFUBP00006673	746128.CADAFUBP00003804	0.147	0	0	0	0	0	0	0.343	0.415
CADAFUBP00001894	CADAFUBP00000209	17713761	17712077	746128.CADAFUBP00001894	746128.CADAFUBP00000209	0.059	0	0	0	0.185	0.246	0	0.108	0.415
CADAFUBP00006292	CADAFUBP00003961	17718150	17715823	746128.CADAFUBP00006292	746128.CADAFUBP00003961	0	0	0	0	0.053	0	0	0.408	0.415
CADAFUBP00007167	tif35	17719023	17714379	746128.CADAFUBP00007167	746128.CADAFUBP00002513	0	0	0	0	0.231	0.267	0	0.047	0.415
CADAFUBP00006656	CADAFUBP00003393	17718514	17715257	746128.CADAFUBP00006656	746128.CADAFUBP00003393	0	0	0	0	0.191	0	0	0.306	0.414
CADAFUBP00003700	CADAFUBP00000859	17715563	17712727	746128.CADAFUBP00003700	746128.CADAFUBP00000859	0	0	0	0	0.177	0.275	0	0.097	0.414
sub2	CADAFUBP00005235	17721154	17717094	746128.CADAFUBP00009298	746128.CADAFUBP00005235	0.069	0	0	0	0.167	0	0	0.306	0.414
CADAFUBP00003961	prt1	17715823	17712104	746128.CADAFUBP00003961	746128.CADAFUBP00000236	0	0	0	0	0.054	0	0	0.406	0.414
CADAFUBP00008702	CADAFUBP00001236	17720558	17713104	746128.CADAFUBP00008702	746128.CADAFUBP00001236	0.272	0	0	0	0	0	0	0.229	0.414
CADAFUBP00003410	CADAFUBP00002245	17715274	17714112	746128.CADAFUBP00003410	746128.CADAFUBP00002245	0.078	0	0.286	0	0.123	0	0	0.106	0.414
CADAFUBP00007079	CADAFUBP00000859	17718935	17712727	746128.CADAFUBP00007079	746128.CADAFUBP00000859	0	0	0	0	0.177	0.275	0	0.097	0.414
CADAFUBP00002266	CADAFUBP00002122	17714133	17713989	746128.CADAFUBP00002266	746128.CADAFUBP00002122	0	0	0	0	0.415	0	0	0	0.414
CADAFUBP00001236	adk1	17713104	17712641	746128.CADAFUBP00001236	746128.CADAFUBP00000773	0.272	0	0	0	0	0	0	0.229	0.414
CADAFUBP00005768	CADAFUBP00000252	17717627	17712120	746128.CADAFUBP00005768	746128.CADAFUBP00000252	0	0	0	0	0.190	0.272	0	0.086	0.413
CADAFUBP00005194	CADAFUBP00000907	17717054	17712775	746128.CADAFUBP00005194	746128.CADAFUBP00000907	0	0	0.202	0	0.140	0	0	0.214	0.413
CADAFUBP00002215	CADAFUBP00001922	17714082	17713789	746128.CADAFUBP00002215	746128.CADAFUBP00001922	0	0	0.277	0.662	0.246	0	0	0.468	0.412
CADAFUBP00002245	CADAFUBP00000580	17714112	17712448	746128.CADAFUBP00002245	746128.CADAFUBP00000580	0	0	0	0	0.412	0	0	0	0.412
gua1	adk1	17716496	17712641	746128.CADAFUBP00004636	746128.CADAFUBP00000773	0.048	0	0	0	0.086	0	0	0.378	0.412
CADAFUBP00008852	CADAFUBP00005182	17720708	17717042	746128.CADAFUBP00008852	746128.CADAFUBP00005182	0	0	0	0	0.188	0	0	0.305	0.411
CADAFUBP00005194	CADAFUBP00002132	17717054	17713999	746128.CADAFUBP00005194	746128.CADAFUBP00002132	0	0	0.296	0	0.138	0.079	0	0.072	0.411
CADAFUBP00004989	CADAFUBP00002827	17716849	17714692	746128.CADAFUBP00004989	746128.CADAFUBP00002827	0.167	0	0	0	0	0	0	0.323	0.411
CADAFUBP00002524	CADAFUBP00001065	17714390	17712933	746128.CADAFUBP00002524	746128.CADAFUBP00001065	0	0	0	0	0.167	0.268	0	0.111	0.410
CADAFUBP00006605	CADAFUBP00004058	17718463	17715920	746128.CADAFUBP00006605	746128.CADAFUBP00004058	0	0	0	0	0	0.410	0	0	0.410
CADAFUBP00002431	CADAFUBP00000827	17714297	17712695	746128.CADAFUBP00002431	746128.CADAFUBP00000827	0	0	0	0	0.140	0	0	0.341	0.409
CADAFUBP00009610	CADAFUBP00008842	17721466	17720698	746128.CADAFUBP00009610	746128.CADAFUBP00008842	0	0	0	0	0	0.054	0	0.400	0.408
CADAFUBP00008701	CADAFUBP00001894	17720557	17713761	746128.CADAFUBP00008701	746128.CADAFUBP00001894	0	0	0	0	0.409	0	0	0	0.408
CADAFUBP00001894	cpr6	17713761	17713733	746128.CADAFUBP00001894	746128.CADAFUBP00001866	0	0	0	0	0.138	0.161	0	0.246	0.407
CADAFUBP00006202	CADAFUBP00002705	17718060	17714571	746128.CADAFUBP00006202	746128.CADAFUBP00002705	0.242	0	0	0	0.051	0	0	0.243	0.407
CADAFUBP00005698	CADAFUBP00000954	17717557	17712822	746128.CADAFUBP00005698	746128.CADAFUBP00000954	0	0	0	0	0.407	0	0	0	0.407
CADAFUBP00006933	cpr6	17718791	17713733	746128.CADAFUBP00006933	746128.CADAFUBP00001866	0	0	0	0	0.138	0.161	0	0.246	0.407
CADAFUBP00006019	CADAFUBP00000910	17717877	17712778	746128.CADAFUBP00006019	746128.CADAFUBP00000910	0	0	0	0	0.133	0.135	0	0.273	0.407
CADAFUBP00004161	CADAFUBP00000209	17716023	17712077	746128.CADAFUBP00004161	746128.CADAFUBP00000209	0	0	0	0	0.407	0	0	0	0.407
CADAFUBP00007200	mpkC	17719056	17717405	746128.CADAFUBP00007200	746128.CADAFUBP00005546	0	0	0	0	0	0	0	0.406	0.406
CADAFUBP00004048	CADAFUBP00001470	17715910	17713338	746128.CADAFUBP00004048	746128.CADAFUBP00001470	0	0	0	0	0.180	0	0	0.306	0.406
CADAFUBP00009204	CADAFUBP00002874	17721060	17714739	746128.CADAFUBP00009204	746128.CADAFUBP00002874	0.064	0	0	0	0.136	0	0	0.325	0.406
CADAFUBP00003961	CADAFUBP00001519	17715823	17713387	746128.CADAFUBP00003961	746128.CADAFUBP00001519	0.217	0	0	0	0	0	0	0.273	0.406
CADAFUBP00007200	hog1	17719056	17713089	746128.CADAFUBP00007200	746128.CADAFUBP00001221	0	0	0	0	0	0	0	0.406	0.406
CADAFUBP00007233	TIF6	17719089	17717103	746128.CADAFUBP00007233	746128.CADAFUBP00005244	0	0	0	0	0.221	0.269	0	0	0.406
CADAFUBP00009069	CADAFUBP00001470	17720925	17713338	746128.CADAFUBP00009069	746128.CADAFUBP00001470	0.242	0	0	0	0.168	0	0	0.134	0.406
CADAFUBP00004980	CADAFUBP00003798	17716840	17715661	746128.CADAFUBP00004980	746128.CADAFUBP00003798	0	0	0	0	0.183	0	0	0.302	0.405
CADAFUBP00007233	cpa1	17719089	17717180	746128.CADAFUBP00007233	746128.CADAFUBP00005321	0	0	0	0	0.178	0.062	0	0.291	0.405
CADAFUBP00008152	CADAFUBP00003798	17720008	17715661	746128.CADAFUBP00008152	746128.CADAFUBP00003798	0	0	0	0	0.183	0	0	0.302	0.405
CADAFUBP00003700	CADAFUBP00003107	17715563	17714972	746128.CADAFUBP00003700	746128.CADAFUBP00003107	0	0	0	0	0.139	0.152	0	0.251	0.405
CADAFUBP00005194	CADAFUBP00001922	17717054	17713789	746128.CADAFUBP00005194	746128.CADAFUBP00001922	0.084	0	0	0	0.132	0.080	0	0.283	0.405
CADAFUBP00006802	CADAFUBP00001922	17718660	17713789	746128.CADAFUBP00006802	746128.CADAFUBP00001922	0.069	0	0	0	0.133	0	0	0.322	0.404
CADAFUBP00005292	CADAFUBP00002511	17717151	17714377	746128.CADAFUBP00005292	746128.CADAFUBP00002511	0.083	0	0	0	0.139	0	0	0.306	0.404
clu1	CADAFUBP00002431	17715618	17714297	746128.CADAFUBP00003755	746128.CADAFUBP00002431	0	0	0	0	0.044	0	0	0.402	0.403
CADAFUBP00008812	CADAFUBP00000240	17720668	17712108	746128.CADAFUBP00008812	746128.CADAFUBP00000240	0	0	0	0	0.293	0.091	0	0.146	0.403
CADAFUBP00006535	CADAFUBP00005691	17718393	17717550	746128.CADAFUBP00006535	746128.CADAFUBP00005691	0	0	0	0	0.055	0.163	0	0.306	0.403
CADAFUBP00008053	CADAFUBP00006019	17719909	17717877	746128.CADAFUBP00008053	746128.CADAFUBP00006019	0	0	0	0	0.154	0.268	0	0.114	0.403
CADAFUBP00006292	CADAFUBP00003700	17718150	17715563	746128.CADAFUBP00006292	746128.CADAFUBP00003700	0	0	0.335	0	0.140	0	0	0	0.403
cpr2	CADAFUBP00005194	17718158	17717054	746128.CADAFUBP00006300	746128.CADAFUBP00005194	0	0	0	0	0.044	0	0	0.401	0.402
TIF6	CADAFUBP00005211	17717103	17717071	746128.CADAFUBP00005244	746128.CADAFUBP00005211	0	0	0.207	0	0.246	0	0	0.080	0.401
CADAFUBP00002132	CADAFUBP00001854	17713999	17713721	746128.CADAFUBP00002132	746128.CADAFUBP00001854	0	0	0	0	0.155	0.269	0	0.109	0.401
CADAFUBP00008152	CADAFUBP00003804	17720008	17715667	746128.CADAFUBP00008152	746128.CADAFUBP00003804	0	0	0	0	0.044	0	0	0.400	0.401
CADAFUBP00006223	CADAFUBP00002529	17718081	17714395	746128.CADAFUBP00006223	746128.CADAFUBP00002529	0.108	0	0	0	0.140	0	0	0.283	0.401
CADAFUBP00002132	CADAFUBP00001299	17713999	17713167	746128.CADAFUBP00002132	746128.CADAFUBP00001299	0	0	0	0	0.376	0	0	0.079	0.400
CADAFUBP00005235	NAT10	17717094	17712424	746128.CADAFUBP00005235	746128.CADAFUBP00000556	0	0	0	0	0.401	0	0	0	0.400
CADAFUBP00006933	CADAFUBP00000209	17718791	17712077	746128.CADAFUBP00006933	746128.CADAFUBP00000209	0.059	0	0	0	0.185	0.246	0	0.086	0.400
CADAFUBP00008439	CADAFUBP00007157	17720295	17719013	746128.CADAFUBP00008439	746128.CADAFUBP00007157	0	0	0	0	0.101	0.136	0	0.290	0.400
